# Supplementary material for: Evaluating the effectiveness of decomposed Halstead Metrics in software fault prediction
Source: PeerJ Comput Sci. 2023 Nov 27;9:e1647. doi: 10.7717/peerj-cs.1647 (PMC10703020; doi:10.7717/peerj-cs.1647)
Supplement: Supplemental Information 1 [file peerj-cs-09-1647-s001.csv]

Class	++	--	+	-	*	/	%	&&	||	!	==	!=	<	>	<=	>=	(	)	{	}	;	=	+=	-=	*=	/=	%=	^=	|=	<<=	>>=	TotalAOpr	DistinctAOpr	TotalLOpr	DistinctLOpr	TotalROpr	DistinctROpr	TotalOthers	DistinctOthers	TotalAssignOpr	DistinctAssignOpr	TotalOpr	DistinctOpr	TotalConstants	TotalDistinctConstants	TotalVariables	TotalDistinctVariables	TotalOperands	TotalDistinctOperands
/Users/rizwan/Downloads/fwddatasetwithrandomnfaultinformation/SourceCode/lucene-2.4/lucene-2.4/contrib/benchmark/src/test/org/apache/lucene/benchmark/quality/TestQualityRun.java	6	8	28	15	26	45	2	3	0	1	3	0	7	12	0	0	104	104	15	15	77	40	0	0	0	0	0	0	0	0	0	130	7	4	2	22	3	238	4	527	11	1459	29	60	19	690	320	750	339
/Users/rizwan/Downloads/fwddatasetwithrandomnfaultinformation/SourceCode/lucene-2.4/lucene-2.4/contrib/benchmark/src/test/org/apache/lucene/benchmark/byTask/TestPerfTasksParse.java	2	0	44	5	55	48	0	2	1	6	1	0	2	4	0	0	172	172	32	32	122	55	0	0	0	0	0	0	0	0	0	154	5	9	3	7	3	408	4	770	11	2129	28	31	19	948	364	979	383
/Users/rizwan/Downloads/fwddatasetwithrandomnfaultinformation/SourceCode/lucene-2.4/lucene-2.4/contrib/benchmark/src/test/org/apache/lucene/benchmark/byTask/TestPerfTasksLogic.java	9	52	35	39	95	210	0	4	0	28	0	0	5	19	0	0	363	363	92	85	230	228	0	0	0	0	0	0	0	0	0	440	6	32	2	24	2	903	4	1871	11	5152	27	206	58	2581	555	2787	613
/Users/rizwan/Downloads/fwddatasetwithrandomnfaultinformation/SourceCode/lucene-2.4/lucene-2.4/contrib/benchmark/src/test/org/apache/lucene/benchmark/byTask/tasks/CountingSearchTestTask.java	1	0	0	1	21	8	0	0	0	0	0	0	0	0	0	0	8	8	4	4	9	2	0	0	0	0	0	0	0	0	0	31	4	0	0	0	0	24	4	74	7	210	17	5	3	165	114	170	117
/Users/rizwan/Downloads/fwddatasetwithrandomnfaultinformation/SourceCode/lucene-2.4/lucene-2.4/contrib/benchmark/src/test/org/apache/lucene/benchmark/byTask/tasks/CountingHighlighterTestTask.java	1	0	1	1	21	8	0	0	0	3	0	0	0	0	0	0	9	9	5	5	18	8	0	0	0	0	0	0	0	0	0	32	5	3	1	0	0	28	4	99	9	270	21	8	3	240	143	248	146
/Users/rizwan/Downloads/fwddatasetwithrandomnfaultinformation/SourceCode/lucene-2.4/lucene-2.4/contrib/benchmark/src/java/org/apache/lucene/benchmark/AbstractBenchmarker.java	1	0	0	2	30	10	0	0	1	4	1	0	1	0	0	0	14	14	8	8	11	3	0	0	0	0	0	0	0	0	0	43	4	5	2	2	2	44	4	120	11	345	25	6	4	182	122	188	126
/Users/rizwan/Downloads/fwddatasetwithrandomnfaultinformation/SourceCode/lucene-2.4/lucene-2.4/contrib/benchmark/src/java/org/apache/lucene/benchmark/BenchmarkOptions.java	0	0	0	1	27	9	0	0	0	0	0	0	1	1	0	0	1	1	2	2	2	0	0	0	0	0	0	0	0	0	0	37	3	0	0	2	2	6	4	56	8	165	19	5	4	136	106	141	110
/Users/rizwan/Downloads/fwddatasetwithrandomnfaultinformation/SourceCode/lucene-2.4/lucene-2.4/contrib/benchmark/src/java/org/apache/lucene/benchmark/Driver.java	1	14	2	5	29	22	0	0	0	1	0	0	3	2	0	0	46	46	18	18	48	14	0	0	0	0	0	0	0	0	0	73	6	1	1	5	2	128	4	282	11	782	26	10	7	338	175	348	182
/Users/rizwan/Downloads/fwddatasetwithrandomnfaultinformation/SourceCode/lucene-2.4/lucene-2.4/contrib/benchmark/src/java/org/apache/lucene/benchmark/Benchmarker.java	0	0	0	1	30	10	0	0	0	0	0	0	0	0	0	0	2	2	4	4	5	0	0	0	0	0	0	0	0	0	0	41	3	0	0	0	0	12	4	65	6	189	15	5	4	172	113	177	117
/Users/rizwan/Downloads/fwddatasetwithrandomnfaultinformation/SourceCode/lucene-2.4/lucene-2.4/contrib/benchmark/src/java/org/apache/lucene/benchmark/Constants.java	0	0	0	1	22	8	0	0	0	0	0	0	0	0	0	0	1	1	2	2	7	5	0	0	0	0	0	0	0	0	0	31	3	0	0	0	0	6	4	56	7	156	16	8	6	123	87	131	93
/Users/rizwan/Downloads/fwddatasetwithrandomnfaultinformation/SourceCode/lucene-2.4/lucene-2.4/contrib/benchmark/src/java/org/apache/lucene/benchmark/quality/QualityStats.java	7	0	45	7	110	89	0	3	1	5	5	0	25	20	0	0	120	120	41	41	112	61	0	0	0	0	0	0	0	0	0	258	5	9	3	50	3	322	4	827	11	2304	28	56	37	963	385	1019	422
/Users/rizwan/Downloads/fwddatasetwithrandomnfaultinformation/SourceCode/lucene-2.4/lucene-2.4/contrib/benchmark/src/java/org/apache/lucene/benchmark/quality/QualityQueryParser.java	0	0	0	1	27	10	0	0	0	0	0	0	0	0	0	0	3	3	1	1	5	0	0	0	0	0	0	0	0	0	0	38	3	0	0	0	0	8	4	58	6	168	15	4	3	167	107	171	110
/Users/rizwan/Downloads/fwddatasetwithrandomnfaultinformation/SourceCode/lucene-2.4/lucene-2.4/contrib/benchmark/src/java/org/apache/lucene/benchmark/quality/QualityBenchmark.java	2	0	4	4	86	46	0	0	0	4	0	0	9	7	0	0	37	37	16	16	53	30	0	0	0	0	0	0	0	0	0	142	5	4	1	16	2	106	4	363	11	1005	25	15	9	699	304	714	313
/Users/rizwan/Downloads/fwddatasetwithrandomnfaultinformation/SourceCode/lucene-2.4/lucene-2.4/contrib/benchmark/src/java/org/apache/lucene/benchmark/quality/QualityQuery.java	0	0	0	12	55	22	0	0	0	0	0	0	3	3	0	0	17	17	10	10	15	5	0	0	0	0	0	0	0	0	0	89	3	0	0	6	2	54	4	178	9	514	20	5	4	394	205	399	209
/Users/rizwan/Downloads/fwddatasetwithrandomnfaultinformation/SourceCode/lucene-2.4/lucene-2.4/contrib/benchmark/src/java/org/apache/lucene/benchmark/quality/Judge.java	0	0	0	1	45	16	0	0	0	0	0	0	4	4	0	0	5	5	1	1	6	0	0	0	0	0	0	0	0	0	0	62	3	0	0	8	2	12	4	97	8	284	19	4	3	296	159	300	162
/Users/rizwan/Downloads/fwddatasetwithrandomnfaultinformation/SourceCode/lucene-2.4/lucene-2.4/contrib/benchmark/src/java/org/apache/lucene/benchmark/quality/trec/Trec1MQReader.java	0	0	6	3	41	23	0	0	0	2	0	0	4	4	0	0	27	27	7	7	27	11	0	0	0	0	0	0	0	0	0	73	4	2	1	8	2	68	4	200	11	562	24	12	9	307	181	319	190
/Users/rizwan/Downloads/fwddatasetwithrandomnfaultinformation/SourceCode/lucene-2.4/lucene-2.4/contrib/benchmark/src/java/org/apache/lucene/benchmark/quality/trec/TrecTopicsReader.java	0	0	5	2	49	31	0	0	0	2	2	0	9	10	0	0	46	46	12	12	54	21	0	0	0	0	0	0	0	0	0	87	4	2	1	21	3	116	4	313	11	863	25	7	5	387	222	394	227
/Users/rizwan/Downloads/fwddatasetwithrandomnfaultinformation/SourceCode/lucene-2.4/lucene-2.4/contrib/benchmark/src/java/org/apache/lucene/benchmark/quality/trec/QueryDriver.java	0	0	0	0	7	14	0	0	0	0	0	0	0	0	0	0	19	19	2	2	29	14	0	0	0	0	0	0	0	0	0	21	2	0	0	0	0	42	4	112	7	294	15	5	5	201	108	206	113
/Users/rizwan/Downloads/fwddatasetwithrandomnfaultinformation/SourceCode/lucene-2.4/lucene-2.4/contrib/benchmark/src/java/org/apache/lucene/benchmark/quality/trec/TrecJudge.java	2	0	9	5	40	22	0	1	2	10	4	0	7	7	0	0	80	80	27	27	61	30	0	0	0	0	0	0	0	0	0	78	5	13	3	18	3	214	4	429	11	1192	28	21	12	466	234	487	246
/Users/rizwan/Downloads/fwddatasetwithrandomnfaultinformation/SourceCode/lucene-2.4/lucene-2.4/contrib/benchmark/src/java/org/apache/lucene/benchmark/quality/utils/DocNameExtractor.java	0	0	0	1	34	12	0	0	0	0	0	0	0	0	0	0	9	9	5	5	12	2	0	0	0	0	0	0	0	0	0	47	3	0	0	0	0	28	4	96	7	274	16	4	3	255	142	259	145
/Users/rizwan/Downloads/fwddatasetwithrandomnfaultinformation/SourceCode/lucene-2.4/lucene-2.4/contrib/benchmark/src/java/org/apache/lucene/benchmark/quality/utils/SubmissionReport.java	1	0	12	1	39	12	0	0	0	1	2	0	1	0	0	0	26	26	9	9	30	12	0	0	0	0	0	0	0	0	0	65	5	1	1	3	2	70	4	193	11	536	25	11	10	358	191	369	201
/Users/rizwan/Downloads/fwddatasetwithrandomnfaultinformation/SourceCode/lucene-2.4/lucene-2.4/contrib/benchmark/src/java/org/apache/lucene/benchmark/quality/utils/SimpleQQParser.java	0	0	0	4	32	12	0	0	0	0	1	0	0	0	0	0	15	15	4	4	17	5	0	0	0	0	0	0	0	0	0	48	3	0	0	1	1	38	4	117	9	330	19	4	3	270	143	274	146
/Users/rizwan/Downloads/fwddatasetwithrandomnfaultinformation/SourceCode/lucene-2.4/lucene-2.4/contrib/benchmark/src/java/org/apache/lucene/benchmark/quality/utils/QualityQueriesFinder.java	3	0	35	8	33	19	0	0	0	1	3	0	12	8	0	0	54	54	21	21	53	25	0	0	0	0	0	0	0	0	0	98	5	1	1	23	3	150	4	363	11	1009	26	21	16	466	240	487	256
/Users/rizwan/Downloads/fwddatasetwithrandomnfaultinformation/SourceCode/lucene-2.4/lucene-2.4/contrib/benchmark/src/java/org/apache/lucene/benchmark/utils/ExtractReuters.java	5	0	6	5	29	24	0	1	0	4	1	0	15	11	0	0	73	73	26	26	68	34	0	0	0	0	0	0	0	0	0	69	5	5	2	27	3	198	4	415	11	1140	27	20	9	466	243	486	252
/Users/rizwan/Downloads/fwddatasetwithrandomnfaultinformation/SourceCode/lucene-2.4/lucene-2.4/contrib/benchmark/src/java/org/apache/lucene/benchmark/utils/ExtractWikipedia.java	5	9	9	10	22	15	1	1	3	2	1	0	7	3	0	0	87	87	22	22	76	33	0	0	0	0	0	0	0	0	0	71	7	6	3	11	3	218	4	432	11	1181	30	10	5	548	267	558	272
/Users/rizwan/Downloads/fwddatasetwithrandomnfaultinformation/SourceCode/lucene-2.4/lucene-2.4/contrib/benchmark/src/java/org/apache/lucene/benchmark/standard/StandardOptions.java	0	0	0	1	30	12	0	0	0	0	0	0	0	0	0	0	9	9	9	9	16	8	0	0	0	0	0	0	0	0	0	43	3	0	0	0	0	36	4	110	7	306	16	5	4	200	114	205	118
/Users/rizwan/Downloads/fwddatasetwithrandomnfaultinformation/SourceCode/lucene-2.4/lucene-2.4/contrib/benchmark/src/java/org/apache/lucene/benchmark/standard/StandardBenchmarker.java	11	0	21	14	84	76	1	3	0	9	14	0	11	5	0	0	236	236	61	61	205	90	0	0	0	0	0	0	0	0	0	207	6	12	2	30	3	594	4	1153	11	3160	28	35	18	1422	504	1457	522
/Users/rizwan/Downloads/fwddatasetwithrandomnfaultinformation/SourceCode/lucene-2.4/lucene-2.4/contrib/benchmark/src/java/org/apache/lucene/benchmark/standard/ReutersQueries.java	0	0	3	2	23	16	0	0	0	0	0	0	0	0	0	0	19	19	6	6	11	1	0	0	0	0	0	0	0	0	0	44	4	0	0	0	0	50	4	114	7	329	17	12	10	256	159	268	169
/Users/rizwan/Downloads/fwddatasetwithrandomnfaultinformation/SourceCode/lucene-2.4/lucene-2.4/contrib/benchmark/src/java/org/apache/lucene/benchmark/byTask/PerfRunData.java	0	6	0	5	84	76	0	1	0	3	1	0	9	10	0	0	94	94	30	30	84	26	0	0	0	0	0	0	0	0	0	171	4	4	2	20	3	248	4	566	11	1586	26	4	3	740	313	744	316
/Users/rizwan/Downloads/fwddatasetwithrandomnfaultinformation/SourceCode/lucene-2.4/lucene-2.4/contrib/benchmark/src/java/org/apache/lucene/benchmark/byTask/Benchmark.java	0	6	3	8	47	36	0	0	2	9	0	0	21	21	0	0	51	51	17	17	39	6	0	0	0	0	0	0	0	0	0	100	5	11	2	42	2	136	4	347	11	994	26	9	6	439	235	448	241
/Users/rizwan/Downloads/fwddatasetwithrandomnfaultinformation/SourceCode/lucene-2.4/lucene-2.4/contrib/benchmark/src/java/org/apache/lucene/benchmark/byTask/tasks/NewAnalyzerTask.java	1	0	3	4	34	17	0	0	2	0	2	0	2	4	0	0	36	36	13	12	27	9	0	0	0	0	0	0	0	0	0	59	5	2	1	8	3	97	4	215	11	607	26	8	5	327	190	335	195
/Users/rizwan/Downloads/fwddatasetwithrandomnfaultinformation/SourceCode/lucene-2.4/lucene-2.4/contrib/benchmark/src/java/org/apache/lucene/benchmark/byTask/tasks/CloseIndexTask.java	0	0	0	1	23	8	0	0	0	1	0	0	2	2	0	0	17	17	6	6	14	4	0	0	0	0	0	0	0	0	0	32	3	1	1	4	2	46	4	111	11	316	23	5	4	202	138	207	142
/Users/rizwan/Downloads/fwddatasetwithrandomnfaultinformation/SourceCode/lucene-2.4/lucene-2.4/contrib/benchmark/src/java/org/apache/lucene/benchmark/byTask/tasks/CommitIndexTask.java	0	0	0	1	22	8	0	0	0	1	0	0	0	0	0	0	9	9	4	4	8	2	0	0	0	0	0	0	0	0	0	31	3	1	1	0	0	26	4	76	9	219	19	5	4	158	109	163	113
/Users/rizwan/Downloads/fwddatasetwithrandomnfaultinformation/SourceCode/lucene-2.4/lucene-2.4/contrib/benchmark/src/java/org/apache/lucene/benchmark/byTask/tasks/RepSumByPrefRoundTask.java	1	6	10	1	22	17	0	1	0	0	1	0	1	3	0	0	45	45	10	10	29	10	0	0	0	0	0	0	0	0	0	57	6	1	1	5	3	110	4	226	11	636	27	24	10	292	178	316	188
/Users/rizwan/Downloads/fwddatasetwithrandomnfaultinformation/SourceCode/lucene-2.4/lucene-2.4/contrib/benchmark/src/java/org/apache/lucene/benchmark/byTask/tasks/SearchTravRetHighlightTask.java	2	0	0	11	46	24	0	1	0	0	8	0	23	22	0	0	67	67	20	20	48	16	0	0	0	0	0	0	0	0	0	83	4	1	1	53	3	174	4	387	11	1096	25	18	7	543	288	561	295
/Users/rizwan/Downloads/fwddatasetwithrandomnfaultinformation/SourceCode/lucene-2.4/lucene-2.4/contrib/benchmark/src/java/org/apache/lucene/benchmark/byTask/tasks/SearchTravRetTask.java	0	0	0	1	30	11	0	0	0	0	0	0	6	6	0	0	8	8	3	3	5	0	0	0	0	0	0	0	0	0	0	42	3	0	0	12	2	22	4	90	8	264	19	6	4	201	138	207	142
/Users/rizwan/Downloads/fwddatasetwithrandomnfaultinformation/SourceCode/lucene-2.4/lucene-2.4/contrib/benchmark/src/java/org/apache/lucene/benchmark/byTask/tasks/RepSumByNameRoundTask.java	1	6	8	1	27	19	0	0	0	0	1	0	1	3	0	0	42	42	10	10	29	10	0	0	0	0	0	0	0	0	0	62	6	0	0	5	3	104	4	223	9	626	24	23	10	304	183	327	193
/Users/rizwan/Downloads/fwddatasetwithrandomnfaultinformation/SourceCode/lucene-2.4/lucene-2.4/contrib/benchmark/src/java/org/apache/lucene/benchmark/byTask/tasks/ReadTokensTask.java	3	1	13	8	40	33	1	1	0	3	3	0	7	8	0	0	71	71	19	19	73	38	0	0	0	0	0	0	0	0	0	99	7	4	2	18	3	180	4	428	11	1168	29	21	11	566	269	587	280
/Users/rizwan/Downloads/fwddatasetwithrandomnfaultinformation/SourceCode/lucene-2.4/lucene-2.4/contrib/benchmark/src/java/org/apache/lucene/benchmark/byTask/tasks/RepSelectByPrefTask.java	1	6	8	4	22	10	1	2	0	2	2	0	1	4	0	0	47	47	8	8	31	12	0	0	0	0	0	0	0	0	0	52	7	4	2	7	3	110	4	232	11	648	29	10	7	288	178	298	185
/Users/rizwan/Downloads/fwddatasetwithrandomnfaultinformation/SourceCode/lucene-2.4/lucene-2.4/contrib/benchmark/src/java/org/apache/lucene/benchmark/byTask/tasks/ReportTask.java	2	0	1	6	55	32	1	1	0	2	2	0	1	5	0	0	107	107	16	16	65	32	0	0	0	0	0	0	0	0	0	97	6	3	2	8	3	246	4	466	11	1297	28	21	15	605	264	626	279
/Users/rizwan/Downloads/fwddatasetwithrandomnfaultinformation/SourceCode/lucene-2.4/lucene-2.4/contrib/benchmark/src/java/org/apache/lucene/benchmark/byTask/tasks/OptimizeTask.java	0	0	0	1	22	10	0	0	0	0	0	0	1	1	0	0	15	15	5	5	13	3	0	0	0	0	0	0	0	0	0	33	3	0	0	2	2	40	4	100	9	284	20	6	4	182	126	188	130
/Users/rizwan/Downloads/fwddatasetwithrandomnfaultinformation/SourceCode/lucene-2.4/lucene-2.4/contrib/benchmark/src/java/org/apache/lucene/benchmark/byTask/tasks/SetPropTask.java	0	0	5	3	35	12	0	0	1	0	2	0	2	2	0	0	23	23	6	6	14	5	0	0	0	0	0	0	0	0	0	55	4	1	1	6	3	58	4	151	11	433	25	7	5	265	166	272	171
/Users/rizwan/Downloads/fwddatasetwithrandomnfaultinformation/SourceCode/lucene-2.4/lucene-2.4/contrib/benchmark/src/java/org/apache/lucene/benchmark/byTask/tasks/RepSumByPrefTask.java	1	6	10	4	25	16	0	1	0	0	1	0	1	3	0	0	49	49	12	12	31	10	0	0	0	0	0	0	0	0	0	62	6	1	1	5	3	122	4	245	11	691	27	23	10	297	181	320	191
/Users/rizwan/Downloads/fwddatasetwithrandomnfaultinformation/SourceCode/lucene-2.4/lucene-2.4/contrib/benchmark/src/java/org/apache/lucene/benchmark/byTask/tasks/ReadTask.java	5	0	4	1	87	49	0	2	0	5	2	0	12	12	0	0	101	101	29	29	93	44	0	0	0	0	0	0	0	0	0	146	5	7	2	26	3	260	4	590	11	1630	27	19	5	791	335	810	340
/Users/rizwan/Downloads/fwddatasetwithrandomnfaultinformation/SourceCode/lucene-2.4/lucene-2.4/contrib/benchmark/src/java/org/apache/lucene/benchmark/byTask/tasks/OpenIndexTask.java	0	0	0	1	25	9	0	0	0	0	0	0	4	4	0	0	14	14	3	3	19	8	0	0	0	0	0	0	0	0	0	35	3	0	0	8	2	34	4	113	9	312	20	6	5	253	154	259	159
/Users/rizwan/Downloads/fwddatasetwithrandomnfaultinformation/SourceCode/lucene-2.4/lucene-2.4/contrib/benchmark/src/java/org/apache/lucene/benchmark/byTask/tasks/DeleteDocTask.java	1	1	5	12	48	28	1	1	0	0	1	0	13	12	0	0	40	40	11	11	26	15	0	0	0	0	0	0	0	0	0	96	7	1	1	26	3	102	4	281	11	798	28	18	9	370	207	388	216
/Users/rizwan/Downloads/fwddatasetwithrandomnfaultinformation/SourceCode/lucene-2.4/lucene-2.4/contrib/benchmark/src/java/org/apache/lucene/benchmark/byTask/tasks/RepSumByNameTask.java	1	6	6	1	27	16	0	0	0	0	1	0	1	3	0	0	41	41	10	10	28	9	0	0	0	0	0	0	0	0	0	57	6	0	0	5	3	102	4	214	9	601	24	22	10	286	176	308	186
/Users/rizwan/Downloads/fwddatasetwithrandomnfaultinformation/SourceCode/lucene-2.4/lucene-2.4/contrib/benchmark/src/java/org/apache/lucene/benchmark/byTask/tasks/ResetSystemSoftTask.java	0	0	0	1	25	10	0	0	0	0	0	0	1	1	0	0	7	7	3	3	6	0	0	0	0	0	0	0	0	0	0	36	3	0	0	2	2	20	4	73	8	212	19	5	3	177	126	182	129
/Users/rizwan/Downloads/fwddatasetwithrandomnfaultinformation/SourceCode/lucene-2.4/lucene-2.4/contrib/benchmark/src/java/org/apache/lucene/benchmark/byTask/tasks/WarmTask.java	0	0	0	1	28	12	0	0	0	0	0	0	4	4	0	0	11	11	7	7	10	0	0	0	0	0	0	0	0	0	0	41	3	0	0	8	2	36	4	104	8	301	19	5	4	217	135	222	139
/Users/rizwan/Downloads/fwddatasetwithrandomnfaultinformation/SourceCode/lucene-2.4/lucene-2.4/contrib/benchmark/src/java/org/apache/lucene/benchmark/byTask/tasks/ResetInputsTask.java	0	0	0	2	26	10	0	0	0	0	0	0	0	0	0	0	10	10	4	4	7	0	0	0	0	0	0	0	0	0	0	38	3	0	0	0	0	28	4	80	6	232	15	5	3	183	130	188	133
/Users/rizwan/Downloads/fwddatasetwithrandomnfaultinformation/SourceCode/lucene-2.4/lucene-2.4/contrib/benchmark/src/java/org/apache/lucene/benchmark/byTask/tasks/SearchTask.java	0	0	0	1	24	8	0	0	0	0	0	0	1	1	0	0	11	11	7	7	10	0	0	0	0	0	0	0	0	0	0	33	3	0	0	2	2	36	4	90	8	259	19	4	3	194	122	198	125
/Users/rizwan/Downloads/fwddatasetwithrandomnfaultinformation/SourceCode/lucene-2.4/lucene-2.4/contrib/benchmark/src/java/org/apache/lucene/benchmark/byTask/tasks/TaskSequence.java	12	0	29	7	74	65	0	3	2	4	7	0	12	9	0	0	172	172	68	68	154	83	0	0	0	0	0	0	0	0	0	187	5	9	3	28	3	480	4	956	11	2627	28	40	15	961	335	1001	350
/Users/rizwan/Downloads/fwddatasetwithrandomnfaultinformation/SourceCode/lucene-2.4/lucene-2.4/contrib/benchmark/src/java/org/apache/lucene/benchmark/byTask/tasks/ClearStatsTask.java	0	0	0	2	25	10	0	0	0	0	0	0	1	1	0	0	11	11	4	4	7	0	0	0	0	0	0	0	0	0	0	37	3	0	0	2	2	30	4	85	8	247	19	5	3	159	116	164	119
/Users/rizwan/Downloads/fwddatasetwithrandomnfaultinformation/SourceCode/lucene-2.4/lucene-2.4/contrib/benchmark/src/java/org/apache/lucene/benchmark/byTask/tasks/ResetSystemEraseTask.java	0	0	0	1	25	9	0	0	0	0	0	0	2	2	0	0	7	7	3	3	6	0	0	0	0	0	0	0	0	0	0	35	3	0	0	4	2	20	4	74	8	215	19	5	3	176	127	181	130
/Users/rizwan/Downloads/fwddatasetwithrandomnfaultinformation/SourceCode/lucene-2.4/lucene-2.4/contrib/benchmark/src/java/org/apache/lucene/benchmark/byTask/tasks/WriteLineDocTask.java	1	1	4	6	34	16	1	1	0	4	3	0	3	5	0	0	68	68	14	14	53	27	0	0	0	0	0	0	0	0	0	63	7	5	2	11	3	164	4	339	11	932	29	18	9	434	221	452	230
/Users/rizwan/Downloads/fwddatasetwithrandomnfaultinformation/SourceCode/lucene-2.4/lucene-2.4/contrib/benchmark/src/java/org/apache/lucene/benchmark/byTask/tasks/PerfTask.java	1	6	2	5	126	58	0	2	1	3	1	0	7	6	0	0	87	87	29	29	59	25	0	0	0	0	0	0	0	0	0	198	6	6	3	14	3	232	4	550	11	1561	29	13	7	829	322	842	329
/Users/rizwan/Downloads/fwddatasetwithrandomnfaultinformation/SourceCode/lucene-2.4/lucene-2.4/contrib/benchmark/src/java/org/apache/lucene/benchmark/byTask/tasks/OpenReaderTask.java	0	0	0	1	22	8	0	0	0	0	0	0	1	1	0	0	10	10	3	3	11	2	0	0	0	0	0	0	0	0	0	31	3	0	0	2	2	26	4	81	9	230	20	5	4	181	119	186	123
/Users/rizwan/Downloads/fwddatasetwithrandomnfaultinformation/SourceCode/lucene-2.4/lucene-2.4/contrib/benchmark/src/java/org/apache/lucene/benchmark/byTask/tasks/CreateIndexTask.java	0	0	12	1	25	9	0	0	0	2	1	0	4	4	0	0	58	58	14	14	44	17	0	0	0	0	0	0	0	0	0	47	4	2	1	9	3	144	4	275	11	763	25	6	5	427	208	433	213
/Users/rizwan/Downloads/fwddatasetwithrandomnfaultinformation/SourceCode/lucene-2.4/lucene-2.4/contrib/benchmark/src/java/org/apache/lucene/benchmark/byTask/tasks/SearchTravRetLoadFieldSelectorTask.java	0	0	0	2	31	15	0	0	0	0	0	0	5	5	0	0	20	20	7	7	24	5	0	0	0	0	0	0	0	0	0	48	3	0	0	10	2	54	4	150	9	421	20	7	5	286	176	293	181
/Users/rizwan/Downloads/fwddatasetwithrandomnfaultinformation/SourceCode/lucene-2.4/lucene-2.4/contrib/benchmark/src/java/org/apache/lucene/benchmark/byTask/tasks/SearchWithSortTask.java	1	0	0	2	29	10	0	0	0	1	1	0	1	0	0	0	34	34	19	19	38	17	0	0	0	0	0	0	0	0	0	42	4	1	1	2	2	106	4	217	11	596	24	7	5	304	164	311	169
/Users/rizwan/Downloads/fwddatasetwithrandomnfaultinformation/SourceCode/lucene-2.4/lucene-2.4/contrib/benchmark/src/java/org/apache/lucene/benchmark/byTask/tasks/SearchTravTask.java	0	0	0	2	32	13	0	0	0	0	0	0	6	6	0	0	21	21	10	10	15	2	0	0	0	0	0	0	0	0	0	47	3	0	0	12	2	62	4	147	9	424	20	5	4	252	157	257	161
/Users/rizwan/Downloads/fwddatasetwithrandomnfaultinformation/SourceCode/lucene-2.4/lucene-2.4/contrib/benchmark/src/java/org/apache/lucene/benchmark/byTask/tasks/NewRoundTask.java	0	0	0	2	25	10	0	0	0	0	0	0	1	1	0	0	11	11	4	4	7	0	0	0	0	0	0	0	0	0	0	37	3	0	0	2	2	30	4	85	8	247	19	5	3	174	127	179	130
/Users/rizwan/Downloads/fwddatasetwithrandomnfaultinformation/SourceCode/lucene-2.4/lucene-2.4/contrib/benchmark/src/java/org/apache/lucene/benchmark/byTask/tasks/CloseReaderTask.java	0	0	0	1	23	8	0	0	0	1	0	0	2	2	0	0	11	11	4	4	10	2	0	0	0	0	0	0	0	0	0	32	3	1	1	4	2	30	4	89	11	256	23	5	4	184	124	189	128
/Users/rizwan/Downloads/fwddatasetwithrandomnfaultinformation/SourceCode/lucene-2.4/lucene-2.4/contrib/benchmark/src/java/org/apache/lucene/benchmark/byTask/tasks/ReopenReaderTask.java	0	0	0	1	22	8	0	0	0	1	0	0	0	0	0	0	12	12	4	4	12	4	0	0	0	0	0	0	0	0	0	31	3	1	1	0	0	32	4	88	9	249	19	5	4	174	114	179	118
/Users/rizwan/Downloads/fwddatasetwithrandomnfaultinformation/SourceCode/lucene-2.4/lucene-2.4/contrib/benchmark/src/java/org/apache/lucene/benchmark/byTask/tasks/RepAllTask.java	1	6	4	2	27	12	1	1	0	2	2	0	1	4	0	0	42	42	8	8	30	12	0	0	0	0	0	0	0	0	0	53	7	3	2	7	3	100	4	221	11	616	29	10	7	285	176	295	183
/Users/rizwan/Downloads/fwddatasetwithrandomnfaultinformation/SourceCode/lucene-2.4/lucene-2.4/contrib/benchmark/src/java/org/apache/lucene/benchmark/byTask/tasks/AddDocTask.java	1	1	6	7	44	24	1	1	0	0	1	0	8	10	0	0	51	51	12	12	29	13	0	0	0	0	0	0	0	0	0	84	7	1	1	19	3	126	4	287	11	815	28	17	9	344	209	361	218
/Users/rizwan/Downloads/fwddatasetwithrandomnfaultinformation/SourceCode/lucene-2.4/lucene-2.4/contrib/benchmark/src/java/org/apache/lucene/benchmark/byTask/programmatic/Sample.java	0	0	0	5	26	36	0	0	0	0	0	0	0	0	0	0	40	41	3	3	47	10	0	0	0	0	0	0	0	0	0	67	3	0	0	0	0	87	4	218	7	597	16	25	19	409	201	434	220
/Users/rizwan/Downloads/fwddatasetwithrandomnfaultinformation/SourceCode/lucene-2.4/lucene-2.4/contrib/benchmark/src/java/org/apache/lucene/benchmark/byTask/utils/Format.java	0	0	10	7	64	20	0	0	0	0	0	0	1	0	0	0	57	57	12	12	30	12	0	0	0	0	0	0	0	0	0	101	4	0	0	1	1	138	4	291	9	831	20	30	17	455	159	485	176
/Users/rizwan/Downloads/fwddatasetwithrandomnfaultinformation/SourceCode/lucene-2.4/lucene-2.4/contrib/benchmark/src/java/org/apache/lucene/benchmark/byTask/utils/Algorithm.java	1	19	11	17	41	55	0	3	3	13	11	0	1	2	0	0	165	166	38	38	121	53	0	0	0	0	0	0	0	0	0	144	6	19	3	14	3	407	4	774	11	2143	29	17	11	784	311	801	322
/Users/rizwan/Downloads/fwddatasetwithrandomnfaultinformation/SourceCode/lucene-2.4/lucene-2.4/contrib/benchmark/src/java/org/apache/lucene/benchmark/byTask/utils/FileUtils.java	1	0	0	2	29	10	0	0	1	4	1	0	1	0	0	0	15	15	8	8	11	3	0	0	0	0	0	0	0	0	0	42	4	5	2	2	2	46	4	121	11	348	25	5	3	206	130	211	133
/Users/rizwan/Downloads/fwddatasetwithrandomnfaultinformation/SourceCode/lucene-2.4/lucene-2.4/contrib/benchmark/src/java/org/apache/lucene/benchmark/byTask/utils/Config.java	6	26	10	17	110	76	15	0	0	6	3	0	22	18	0	0	260	260	61	61	172	92	0	0	0	0	0	0	0	0	0	260	7	6	1	43	3	642	4	1230	11	3422	28	57	35	1372	402	1429	437
/Users/rizwan/Downloads/fwddatasetwithrandomnfaultinformation/SourceCode/lucene-2.4/lucene-2.4/contrib/benchmark/src/java/org/apache/lucene/benchmark/byTask/feeds/SimpleDocMaker.java	1	0	14	3	29	16	0	1	0	1	0	0	0	1	0	0	18	18	6	6	12	4	0	0	0	0	0	0	0	0	0	63	5	2	2	1	1	48	4	142	11	409	25	8	4	359	216	367	220
/Users/rizwan/Downloads/fwddatasetwithrandomnfaultinformation/SourceCode/lucene-2.4/lucene-2.4/contrib/benchmark/src/java/org/apache/lucene/benchmark/byTask/feeds/DemoHTMLParser.java	0	0	1	3	29	22	0	1	0	1	1	0	0	2	0	0	35	35	9	9	23	11	0	0	0	0	0	0	0	0	0	55	4	2	2	3	2	88	4	194	11	547	25	8	6	338	183	346	189
/Users/rizwan/Downloads/fwddatasetwithrandomnfaultinformation/SourceCode/lucene-2.4/lucene-2.4/contrib/benchmark/src/java/org/apache/lucene/benchmark/byTask/feeds/BasicDocMaker.java	5	6	12	21	80	63	0	3	6	6	24	0	13	13	0	0	210	210	42	42	139	87	0	0	0	0	0	0	0	0	0	187	6	15	3	50	3	504	4	998	11	2763	29	36	20	1126	431	1162	451
/Users/rizwan/Downloads/fwddatasetwithrandomnfaultinformation/SourceCode/lucene-2.4/lucene-2.4/contrib/benchmark/src/java/org/apache/lucene/benchmark/byTask/feeds/SimpleQueryMaker.java	0	0	0	1	31	12	0	0	0	0	0	0	0	0	0	0	36	36	3	3	29	6	0	0	0	0	0	0	0	0	0	44	3	0	0	0	0	78	4	164	7	457	16	13	12	300	169	313	181
/Users/rizwan/Downloads/fwddatasetwithrandomnfaultinformation/SourceCode/lucene-2.4/lucene-2.4/contrib/benchmark/src/java/org/apache/lucene/benchmark/byTask/feeds/DocMaker.java	0	0	0	1	62	32	0	0	0	0	0	0	1	2	0	0	13	13	1	1	15	0	0	0	0	0	0	0	0	0	0	95	3	0	0	3	2	28	4	150	8	434	19	8	4	350	197	358	201
/Users/rizwan/Downloads/fwddatasetwithrandomnfaultinformation/SourceCode/lucene-2.4/lucene-2.4/contrib/benchmark/src/java/org/apache/lucene/benchmark/byTask/feeds/DocData.java	0	0	0	1	61	28	0	0	0	0	0	0	0	0	0	0	14	14	12	12	24	10	0	0	0	0	0	0	0	0	0	90	3	0	0	0	0	52	4	183	7	515	16	4	3	292	127	296	130
/Users/rizwan/Downloads/fwddatasetwithrandomnfaultinformation/SourceCode/lucene-2.4/lucene-2.4/contrib/benchmark/src/java/org/apache/lucene/benchmark/byTask/feeds/LineDocMaker.java	0	0	3	6	30	12	1	0	0	4	3	0	3	3	0	0	76	76	23	23	79	36	0	0	0	0	0	0	0	0	0	52	5	4	1	9	3	198	4	391	11	1056	26	16	11	562	256	578	267
/Users/rizwan/Downloads/fwddatasetwithrandomnfaultinformation/SourceCode/lucene-2.4/lucene-2.4/contrib/benchmark/src/java/org/apache/lucene/benchmark/byTask/feeds/DirDocMaker.java	3	2	7	14	40	39	0	0	0	5	2	0	2	4	0	0	118	118	35	35	88	38	0	0	0	0	0	0	0	0	0	105	6	5	1	8	3	306	4	564	11	1563	27	20	10	613	298	633	308
/Users/rizwan/Downloads/fwddatasetwithrandomnfaultinformation/SourceCode/lucene-2.4/lucene-2.4/contrib/benchmark/src/java/org/apache/lucene/benchmark/byTask/feeds/SortableSimpleDocMaker.java	0	0	1	2	10	4	1	0	0	0	0	0	0	0	0	0	18	18	4	4	15	5	0	0	0	0	0	0	0	0	0	18	5	0	0	0	0	44	4	91	7	251	18	2	2	94	59	96	61
/Users/rizwan/Downloads/fwddatasetwithrandomnfaultinformation/SourceCode/lucene-2.4/lucene-2.4/contrib/benchmark/src/java/org/apache/lucene/benchmark/byTask/feeds/NoMoreDataException.java	0	0	0	1	23	8	0	0	0	0	0	0	0	0	0	0	2	2	1	1	2	0	0	0	0	0	0	0	0	0	0	32	3	0	0	0	0	6	4	47	6	138	15	4	3	171	120	175	123
/Users/rizwan/Downloads/fwddatasetwithrandomnfaultinformation/SourceCode/lucene-2.4/lucene-2.4/contrib/benchmark/src/java/org/apache/lucene/benchmark/byTask/feeds/AbstractQueryMaker.java	1	0	6	3	26	12	1	0	0	2	0	0	1	0	0	0	26	26	10	10	24	10	0	0	0	0	0	0	0	0	0	49	6	2	1	1	1	72	4	170	11	475	25	9	5	242	141	251	146
/Users/rizwan/Downloads/fwddatasetwithrandomnfaultinformation/SourceCode/lucene-2.4/lucene-2.4/contrib/benchmark/src/java/org/apache/lucene/benchmark/byTask/feeds/HTMLParser.java	0	0	0	1	40	12	0	0	0	0	0	0	0	0	0	0	5	5	1	1	8	0	0	0	0	0	0	0	0	0	0	53	3	0	0	0	0	12	4	80	6	231	15	4	3	274	147	278	150
/Users/rizwan/Downloads/fwddatasetwithrandomnfaultinformation/SourceCode/lucene-2.4/lucene-2.4/contrib/benchmark/src/java/org/apache/lucene/benchmark/byTask/feeds/FileBasedQueryMaker.java	1	0	6	2	32	15	0	2	0	7	0	0	4	4	0	0	37	37	12	12	35	27	0	0	0	0	0	0	0	0	0	56	5	9	2	8	2	98	4	246	11	674	26	6	4	363	213	369	217
/Users/rizwan/Downloads/fwddatasetwithrandomnfaultinformation/SourceCode/lucene-2.4/lucene-2.4/contrib/benchmark/src/java/org/apache/lucene/benchmark/byTask/feeds/ReutersDocMaker.java	2	0	3	12	37	32	0	0	0	3	2	0	7	8	0	0	67	66	13	13	57	29	0	0	0	0	0	0	0	0	0	86	5	3	1	17	3	159	4	364	11	1004	26	15	10	431	239	446	249
/Users/rizwan/Downloads/fwddatasetwithrandomnfaultinformation/SourceCode/lucene-2.4/lucene-2.4/contrib/benchmark/src/java/org/apache/lucene/benchmark/byTask/feeds/SimpleSloppyPhraseQueryMaker.java	7	4	3	5	25	18	0	1	0	0	0	0	6	2	0	0	35	35	10	10	40	15	0	0	0	0	0	0	0	0	0	62	6	1	1	8	2	90	4	229	11	630	26	19	16	285	164	304	180
/Users/rizwan/Downloads/fwddatasetwithrandomnfaultinformation/SourceCode/lucene-2.4/lucene-2.4/contrib/benchmark/src/java/org/apache/lucene/benchmark/byTask/feeds/TrecDocMaker.java	5	0	15	8	37	54	0	0	0	4	5	0	17	15	0	0	121	121	38	38	109	49	0	0	0	0	0	0	0	0	0	119	5	4	1	37	3	318	4	649	11	1787	26	34	18	718	354	752	372
/Users/rizwan/Downloads/fwddatasetwithrandomnfaultinformation/SourceCode/lucene-2.4/lucene-2.4/contrib/benchmark/src/java/org/apache/lucene/benchmark/byTask/feeds/ReutersQueryMaker.java	1	0	4	2	31	20	0	0	0	1	0	0	1	0	0	0	52	52	15	15	33	11	0	0	0	0	0	0	0	0	0	58	5	1	1	1	1	134	4	249	11	703	24	14	11	458	249	472	260
/Users/rizwan/Downloads/fwddatasetwithrandomnfaultinformation/SourceCode/lucene-2.4/lucene-2.4/contrib/benchmark/src/java/org/apache/lucene/benchmark/byTask/feeds/EnwikiDocMaker.java	0	0	4	8	29	37	0	5	1	7	8	0	1	1	0	0	126	126	51	51	104	46	0	0	0	0	0	0	0	0	0	78	4	13	3	10	3	354	4	619	11	1704	27	26	20	752	341	778	361
/Users/rizwan/Downloads/fwddatasetwithrandomnfaultinformation/SourceCode/lucene-2.4/lucene-2.4/contrib/benchmark/src/java/org/apache/lucene/benchmark/byTask/feeds/QueryMaker.java	0	0	0	2	40	18	0	0	0	0	0	0	0	1	0	0	7	7	1	1	9	0	0	0	0	0	0	0	0	0	0	60	3	0	0	1	1	16	4	94	8	273	18	5	4	229	140	234	144
/Users/rizwan/Downloads/fwddatasetwithrandomnfaultinformation/SourceCode/lucene-2.4/lucene-2.4/contrib/benchmark/src/java/org/apache/lucene/benchmark/byTask/stats/Points.java	1	0	0	3	46	30	0	0	0	0	0	0	0	0	0	0	15	15	8	8	18	5	0	0	0	0	0	0	0	0	0	80	4	0	0	0	0	46	4	157	7	447	17	6	4	346	185	352	189
/Users/rizwan/Downloads/fwddatasetwithrandomnfaultinformation/SourceCode/lucene-2.4/lucene-2.4/contrib/benchmark/src/java/org/apache/lucene/benchmark/byTask/stats/TaskStats.java	0	0	5	8	113	59	0	0	0	2	0	0	1	4	0	0	46	46	18	18	48	24	0	0	0	0	0	0	0	0	0	185	4	2	1	5	2	128	4	403	11	1137	24	16	5	541	237	557	242
/Users/rizwan/Downloads/fwddatasetwithrandomnfaultinformation/SourceCode/lucene-2.4/lucene-2.4/contrib/benchmark/src/java/org/apache/lucene/benchmark/byTask/stats/Report.java	0	0	0	1	37	16	0	0	0	0	0	0	0	0	0	0	7	7	6	6	14	4	0	0	0	0	0	0	0	0	0	54	3	0	0	0	0	26	4	105	7	297	16	4	3	212	116	216	119
/Users/rizwan/Downloads/fwddatasetwithrandomnfaultinformation/SourceCode/lucene-2.4/lucene-2.4/contrib/benchmark/src/java/org/apache/lucene/benchmark/stats/QueryData.java	2	2	13	8	48	22	0	0	0	0	0	0	2	2	0	0	21	21	8	8	29	13	0	0	0	0	0	0	0	0	0	95	6	0	0	4	2	58	4	211	9	588	23	13	6	299	162	312	168
/Users/rizwan/Downloads/fwddatasetwithrandomnfaultinformation/SourceCode/lucene-2.4/lucene-2.4/contrib/benchmark/src/java/org/apache/lucene/benchmark/stats/TestRunData.java	2	0	5	2	52	28	0	0	0	0	3	0	4	2	0	0	79	79	27	27	63	39	0	0	0	0	0	0	0	0	0	89	5	0	0	9	3	212	4	424	9	1167	23	13	8	511	200	524	208
/Users/rizwan/Downloads/fwddatasetwithrandomnfaultinformation/SourceCode/lucene-2.4/lucene-2.4/contrib/benchmark/src/java/org/apache/lucene/benchmark/stats/TestData.java	15	2	54	10	83	74	0	2	0	3	6	0	14	4	0	0	267	267	79	79	258	157	0	0	0	0	0	0	0	0	0	238	6	5	2	24	3	692	4	1389	11	3748	28	121	49	1472	432	1593	481
/Users/rizwan/Downloads/fwddatasetwithrandomnfaultinformation/SourceCode/lucene-2.4/lucene-2.4/contrib/benchmark/src/java/org/apache/lucene/benchmark/stats/MemUsage.java	0	0	0	1	24	20	0	0	0	0	0	0	0	0	0	0	22	22	3	3	13	3	0	0	0	0	0	0	0	0	0	45	3	0	0	0	0	50	4	118	7	338	16	6	5	170	115	176	120
/Users/rizwan/Downloads/fwddatasetwithrandomnfaultinformation/SourceCode/lucene-2.4/lucene-2.4/contrib/benchmark/src/java/org/apache/lucene/benchmark/stats/TimeData.java	1	0	8	4	61	36	0	0	0	0	0	0	0	1	0	0	31	31	12	12	34	22	0	0	0	0	0	0	0	0	0	110	5	0	0	1	1	86	4	263	9	732	21	17	9	331	177	348	186
/Users/rizwan/Downloads/fwddatasetwithrandomnfaultinformation/SourceCode/lucene-2.4/lucene-2.4/contrib/ant/src/test/org/apache/lucene/ant/IndexTaskTest.java	0	0	0	1	33	12	0	0	0	0	0	0	0	0	0	0	28	28	4	4	35	10	0	0	0	0	0	0	0	0	0	46	3	0	0	0	0	64	4	162	7	441	16	5	4	303	165	308	169
/Users/rizwan/Downloads/fwddatasetwithrandomnfaultinformation/SourceCode/lucene-2.4/lucene-2.4/contrib/ant/src/test/org/apache/lucene/ant/TextDocumentTest.java	0	0	0	1	17	6	0	0	0	0	0	0	0	0	0	0	11	11	5	5	10	2	0	0	0	0	0	0	0	0	0	24	3	0	0	0	0	32	4	75	7	213	16	4	3	167	109	171	112
/Users/rizwan/Downloads/fwddatasetwithrandomnfaultinformation/SourceCode/lucene-2.4/lucene-2.4/contrib/ant/src/test/org/apache/lucene/ant/HtmlDocumentTest.java	0	0	0	1	17	6	0	0	0	0	0	0	0	0	0	0	14	14	5	5	11	2	0	0	0	0	0	0	0	0	0	24	3	0	0	0	0	38	4	82	7	233	16	4	3	174	114	178	117
/Users/rizwan/Downloads/fwddatasetwithrandomnfaultinformation/SourceCode/lucene-2.4/lucene-2.4/contrib/ant/src/test/org/apache/lucene/ant/DocumentTestCase.java	0	0	0	1	17	6	0	0	0	0	0	0	0	0	0	0	9	9	3	3	9	2	0	0	0	0	0	0	0	0	0	24	3	0	0	0	0	24	4	66	7	187	16	4	3	157	110	161	113
/Users/rizwan/Downloads/fwddatasetwithrandomnfaultinformation/SourceCode/lucene-2.4/lucene-2.4/contrib/ant/src/java/org/apache/lucene/ant/IndexTask.java	5	0	14	4	119	93	0	1	1	14	2	0	2	1	0	0	139	139	51	51	124	58	0	0	0	0	0	0	0	0	0	235	5	16	3	5	3	380	4	833	11	2313	28	14	6	1117	425	1131	431
/Users/rizwan/Downloads/fwddatasetwithrandomnfaultinformation/SourceCode/lucene-2.4/lucene-2.4/contrib/ant/src/java/org/apache/lucene/ant/TextDocument.java	0	1	0	1	49	19	0	0	0	1	0	0	5	5	0	0	26	26	5	5	26	8	0	0	0	0	0	0	0	0	0	70	4	1	1	10	2	62	4	188	11	530	24	6	5	332	174	338	179
/Users/rizwan/Downloads/fwddatasetwithrandomnfaultinformation/SourceCode/lucene-2.4/lucene-2.4/contrib/ant/src/java/org/apache/lucene/ant/DocumentHandler.java	0	0	0	1	30	10	0	0	0	0	0	0	0	0	0	0	3	3	1	1	5	0	0	0	0	0	0	0	0	0	0	41	3	0	0	0	0	8	4	61	6	177	15	6	5	164	110	170	115
/Users/rizwan/Downloads/fwddatasetwithrandomnfaultinformation/SourceCode/lucene-2.4/lucene-2.4/contrib/ant/src/java/org/apache/lucene/ant/FileExtensionDocumentHandler.java	0	0	0	1	37	10	0	0	0	0	0	0	0	0	0	0	12	12	6	6	10	4	0	0	0	0	0	0	0	0	0	48	3	0	0	0	0	36	4	105	7	301	16	6	5	223	149	229	154
/Users/rizwan/Downloads/fwddatasetwithrandomnfaultinformation/SourceCode/lucene-2.4/lucene-2.4/contrib/ant/src/java/org/apache/lucene/ant/ConfigurableDocumentHandler.java	0	0	0	1	17	6	0	0	0	0	0	0	0	0	0	0	3	3	1	1	4	0	0	0	0	0	0	0	0	0	0	24	3	0	0	0	0	8	4	43	6	124	15	4	3	129	94	133	97
/Users/rizwan/Downloads/fwddatasetwithrandomnfaultinformation/SourceCode/lucene-2.4/lucene-2.4/contrib/ant/src/java/org/apache/lucene/ant/HtmlDocument.java	1	180	4	7	88	60	0	0	0	2	2	0	24	25	0	0	94	94	24	24	75	36	0	0	0	0	0	0	0	0	0	340	6	2	1	51	3	236	4	754	11	2148	27	18	6	678	241	696	247
/Users/rizwan/Downloads/fwddatasetwithrandomnfaultinformation/SourceCode/lucene-2.4/lucene-2.4/contrib/ant/src/java/org/apache/lucene/ant/DocumentHandlerException.java	0	4	0	5	33	14	0	0	0	2	0	0	0	0	0	0	24	24	12	12	17	3	0	0	0	0	0	0	0	0	0	56	4	2	1	0	0	72	4	159	9	457	20	4	3	206	127	210	130
/Users/rizwan/Downloads/fwddatasetwithrandomnfaultinformation/SourceCode/lucene-2.4/lucene-2.4/contrib/analyzers/src/test/org/apache/lucene/analysis/cn/TestChineseTokenizer.java	2	0	0	1	17	6	0	0	0	1	0	0	0	0	0	0	13	13	3	3	17	8	0	0	0	0	0	0	0	0	0	26	4	1	1	0	0	32	4	93	9	254	20	6	4	181	119	187	123
/Users/rizwan/Downloads/fwddatasetwithrandomnfaultinformation/SourceCode/lucene-2.4/lucene-2.4/contrib/analyzers/src/test/org/apache/lucene/analysis/el/GreekAnalyzerTest.java	1	0	0	2	36	22	0	0	0	0	0	0	1	0	0	0	19	19	7	7	20	5	0	0	0	0	0	0	0	0	0	61	4	0	0	1	1	52	4	148	9	419	20	42	39	287	154	329	193
/Users/rizwan/Downloads/fwddatasetwithrandomnfaultinformation/SourceCode/lucene-2.4/lucene-2.4/contrib/analyzers/src/test/org/apache/lucene/analysis/sinks/DateRecognizerSinkTokenizerTest.java	1	0	7	1	16	12	0	0	0	2	4	0	0	0	0	0	28	28	7	7	22	9	0	0	0	0	0	0	0	0	0	37	5	2	1	4	1	70	4	155	11	434	24	14	11	237	145	251	156
/Users/rizwan/Downloads/fwddatasetwithrandomnfaultinformation/SourceCode/lucene-2.4/lucene-2.4/contrib/analyzers/src/test/org/apache/lucene/analysis/sinks/TokenTypeSinkTokenizerTest.java	0	0	8	1	16	6	0	1	0	3	3	0	0	0	0	0	40	40	12	12	28	12	0	0	0	0	0	0	0	0	0	31	4	4	2	3	1	104	4	193	11	539	24	7	6	281	156	288	162
/Users/rizwan/Downloads/fwddatasetwithrandomnfaultinformation/SourceCode/lucene-2.4/lucene-2.4/contrib/analyzers/src/test/org/apache/lucene/analysis/sinks/TokenRangeSinkTokenizerTest.java	1	0	5	1	16	6	0	0	0	2	2	0	0	0	0	0	21	21	6	6	20	9	0	0	0	0	0	0	0	0	0	29	5	2	1	2	1	54	4	127	11	352	24	12	9	208	131	220	140
/Users/rizwan/Downloads/fwddatasetwithrandomnfaultinformation/SourceCode/lucene-2.4/lucene-2.4/contrib/analyzers/src/test/org/apache/lucene/analysis/payloads/NumericPayloadTokenFilterTest.java	0	0	11	1	16	8	0	1	0	4	5	0	0	0	0	0	51	51	12	12	31	14	0	0	0	0	0	0	0	0	0	36	4	5	2	5	1	126	4	228	11	639	24	10	7	324	171	334	178
/Users/rizwan/Downloads/fwddatasetwithrandomnfaultinformation/SourceCode/lucene-2.4/lucene-2.4/contrib/analyzers/src/test/org/apache/lucene/analysis/payloads/TokenOffsetPayloadTokenFilterTest.java	1	0	6	1	16	6	0	0	0	3	3	0	0	0	0	0	26	26	6	6	25	13	0	0	0	0	0	0	0	0	0	30	5	3	1	3	1	64	4	149	11	409	24	10	7	239	143	249	150
/Users/rizwan/Downloads/fwddatasetwithrandomnfaultinformation/SourceCode/lucene-2.4/lucene-2.4/contrib/analyzers/src/test/org/apache/lucene/analysis/payloads/TypeAsPayloadTokenFilterTest.java	1	0	5	2	16	6	0	0	0	5	2	0	0	0	0	0	42	42	10	10	28	13	0	0	0	0	0	0	0	0	0	30	5	5	1	2	1	104	4	193	11	538	24	11	8	275	152	286	160
/Users/rizwan/Downloads/fwddatasetwithrandomnfaultinformation/SourceCode/lucene-2.4/lucene-2.4/contrib/analyzers/src/test/org/apache/lucene/analysis/ru/TestRussianAnalyzer.java	0	0	0	11	24	51	0	0	0	0	6	0	0	0	0	0	82	82	14	14	78	32	0	0	0	0	0	0	0	0	0	86	3	0	0	6	1	192	4	402	9	1097	19	42	25	455	179	497	204
/Users/rizwan/Downloads/fwddatasetwithrandomnfaultinformation/SourceCode/lucene-2.4/lucene-2.4/contrib/analyzers/src/test/org/apache/lucene/analysis/ru/TestRussianStem.java	1	0	0	1	25	31	1	0	0	2	1	0	1	0	0	0	45	45	8	8	27	11	0	0	0	0	0	0	0	0	0	59	5	2	1	2	2	106	4	219	11	618	25	7	4	280	159	287	163
/Users/rizwan/Downloads/fwddatasetwithrandomnfaultinformation/SourceCode/lucene-2.4/lucene-2.4/contrib/analyzers/src/test/org/apache/lucene/analysis/miscellaneous/TestPrefixAndSuffixAwareTokenFilter.java	0	0	0	1	17	6	0	0	0	0	0	0	0	0	0	0	29	29	4	4	24	4	0	0	0	0	0	0	0	0	0	24	3	0	0	0	0	66	4	125	7	347	16	16	8	237	144	253	152
/Users/rizwan/Downloads/fwddatasetwithrandomnfaultinformation/SourceCode/lucene-2.4/lucene-2.4/contrib/analyzers/src/test/org/apache/lucene/analysis/miscellaneous/TestPrefixAwareTokenFilter.java	0	0	0	1	17	8	0	0	0	0	0	0	0	0	0	0	39	39	4	4	30	6	0	0	0	0	0	0	0	0	0	26	3	0	0	0	0	86	4	155	7	429	16	25	11	261	152	286	163
/Users/rizwan/Downloads/fwddatasetwithrandomnfaultinformation/SourceCode/lucene-2.4/lucene-2.4/contrib/analyzers/src/test/org/apache/lucene/analysis/miscellaneous/TestEmptyTokenStream.java	0	0	0	1	17	6	0	0	0	0	0	0	0	0	0	0	10	10	2	2	10	1	0	0	0	0	0	0	0	0	0	24	3	0	0	0	0	24	4	66	7	187	16	4	3	159	106	163	109
/Users/rizwan/Downloads/fwddatasetwithrandomnfaultinformation/SourceCode/lucene-2.4/lucene-2.4/contrib/analyzers/src/test/org/apache/lucene/analysis/miscellaneous/TestSingleTokenTokenFilter.java	0	0	0	1	17	6	0	0	0	0	0	0	0	0	0	0	10	10	2	2	10	3	0	0	0	0	0	0	0	0	0	24	3	0	0	0	0	24	4	68	7	191	16	4	3	160	108	164	111
/Users/rizwan/Downloads/fwddatasetwithrandomnfaultinformation/SourceCode/lucene-2.4/lucene-2.4/contrib/analyzers/src/test/org/apache/lucene/analysis/ngram/NGramTokenFilterTest.java	0	0	0	1	21	32	0	0	0	4	0	0	0	0	0	0	118	118	17	17	82	29	0	0	0	0	0	0	0	0	0	54	3	4	1	0	0	270	4	447	9	1231	19	45	27	393	146	438	173
/Users/rizwan/Downloads/fwddatasetwithrandomnfaultinformation/SourceCode/lucene-2.4/lucene-2.4/contrib/analyzers/src/test/org/apache/lucene/analysis/ngram/EdgeNGramTokenizerTest.java	0	0	0	2	21	8	0	0	0	0	0	0	0	0	0	0	73	73	17	17	49	24	0	0	0	0	0	0	0	0	0	31	3	0	0	0	0	180	4	291	7	800	16	30	18	344	134	374	152
/Users/rizwan/Downloads/fwddatasetwithrandomnfaultinformation/SourceCode/lucene-2.4/lucene-2.4/contrib/analyzers/src/test/org/apache/lucene/analysis/ngram/NGramTokenizerTest.java	0	0	0	1	21	32	0	0	0	4	0	0	0	0	0	0	117	117	17	17	80	29	0	0	0	0	0	0	0	0	0	54	3	4	1	0	0	268	4	443	9	1221	19	45	27	380	143	425	170
/Users/rizwan/Downloads/fwddatasetwithrandomnfaultinformation/SourceCode/lucene-2.4/lucene-2.4/contrib/analyzers/src/test/org/apache/lucene/analysis/ngram/EdgeNGramTokenFilterTest.java	0	0	0	2	21	8	0	0	0	0	0	0	0	0	0	0	74	74	17	17	51	24	0	0	0	0	0	0	0	0	0	31	3	0	0	0	0	182	4	295	7	810	16	30	18	357	137	387	155
/Users/rizwan/Downloads/fwddatasetwithrandomnfaultinformation/SourceCode/lucene-2.4/lucene-2.4/contrib/analyzers/src/test/org/apache/lucene/analysis/shingle/ShingleAnalyzerWrapperTest.java	1	0	3	2	50	22	0	0	0	2	0	0	1	0	0	0	86	86	20	20	84	41	0	0	0	0	0	0	0	0	0	78	5	2	1	1	1	212	4	429	11	1162	24	23	6	698	274	721	280
/Users/rizwan/Downloads/fwddatasetwithrandomnfaultinformation/SourceCode/lucene-2.4/lucene-2.4/contrib/analyzers/src/test/org/apache/lucene/analysis/shingle/TestShingleMatrixFilter.java	0	0	50	10	30	100	0	0	0	8	8	0	0	0	0	0	472	472	36	35	340	61	0	0	0	0	0	0	0	0	0	190	4	8	1	8	1	1015	4	1632	11	4496	23	833	43	1701	436	2534	479
/Users/rizwan/Downloads/fwddatasetwithrandomnfaultinformation/SourceCode/lucene-2.4/lucene-2.4/contrib/analyzers/src/test/org/apache/lucene/analysis/shingle/ShingleFilterTest.java	2	0	8	1	20	8	0	0	0	2	0	0	1	0	0	0	89	89	24	24	47	22	0	0	0	0	0	0	0	0	0	39	5	2	1	1	1	226	4	348	11	975	24	144	23	510	215	654	238
/Users/rizwan/Downloads/fwddatasetwithrandomnfaultinformation/SourceCode/lucene-2.4/lucene-2.4/contrib/analyzers/src/test/org/apache/lucene/analysis/compound/TestCompoundWordTokenFilter.java	1	0	1	13	17	36	0	0	0	3	3	0	1	0	0	0	83	83	40	40	77	31	0	0	0	0	0	0	0	0	0	68	5	3	1	4	2	246	4	441	11	1214	25	206	71	733	319	939	390
/Users/rizwan/Downloads/fwddatasetwithrandomnfaultinformation/SourceCode/lucene-2.4/lucene-2.4/contrib/analyzers/src/test/org/apache/lucene/analysis/de/TestGermanStemFilter.java	0	1	2	3	24	20	0	0	1	0	2	0	0	0	0	0	36	36	6	6	36	12	0	0	0	0	0	0	0	0	0	50	5	1	1	2	1	84	4	196	11	540	24	9	7	314	191	323	198
/Users/rizwan/Downloads/fwddatasetwithrandomnfaultinformation/SourceCode/lucene-2.4/lucene-2.4/contrib/analyzers/src/test/org/apache/lucene/analysis/fr/TestFrenchAnalyzer.java	4	1	2	8	62	36	0	0	0	0	68	0	2	2	0	0	38	38	20	20	38	10	0	0	0	0	0	0	0	0	0	113	6	0	0	72	3	116	4	362	9	1034	24	22	16	642	364	664	380
/Users/rizwan/Downloads/fwddatasetwithrandomnfaultinformation/SourceCode/lucene-2.4/lucene-2.4/contrib/analyzers/src/test/org/apache/lucene/analysis/fr/TestElision.java	0	0	0	1	21	8	0	0	0	1	0	0	0	0	0	0	26	26	6	6	30	10	0	0	0	0	0	0	0	0	0	30	3	1	1	0	0	64	4	143	9	390	19	7	6	251	146	258	152
/Users/rizwan/Downloads/fwddatasetwithrandomnfaultinformation/SourceCode/lucene-2.4/lucene-2.4/contrib/analyzers/src/test/org/apache/lucene/analysis/query/QueryAutoStopWordAnalyzerTest.java	1	0	1	1	23	18	2	0	0	0	0	0	1	8	0	0	76	76	13	13	78	31	0	0	0	0	0	0	0	0	0	46	6	0	0	9	2	178	4	354	9	950	23	29	11	605	259	634	270
/Users/rizwan/Downloads/fwddatasetwithrandomnfaultinformation/SourceCode/lucene-2.4/lucene-2.4/contrib/analyzers/src/test/org/apache/lucene/analysis/th/TestThaiAnalyzer.java	1	0	0	2	23	10	0	0	0	0	0	0	1	0	0	0	20	20	8	8	21	5	0	0	0	0	0	0	0	0	0	36	4	0	0	1	1	56	4	128	9	358	20	7	4	265	177	272	181
/Users/rizwan/Downloads/fwddatasetwithrandomnfaultinformation/SourceCode/lucene-2.4/lucene-2.4/contrib/analyzers/src/java/org/apache/lucene/analysis/cn/ChineseFilter.java	1	0	0	1	34	20	0	0	0	2	1	0	1	1	0	0	20	20	8	8	22	8	0	0	0	0	0	0	0	0	0	56	4	2	1	3	3	56	4	159	11	446	25	16	9	348	213	364	222
/Users/rizwan/Downloads/fwddatasetwithrandomnfaultinformation/SourceCode/lucene-2.4/lucene-2.4/contrib/analyzers/src/java/org/apache/lucene/analysis/cn/ChineseTokenizer.java	3	2	1	3	44	16	0	0	0	1	3	0	0	4	0	0	31	31	10	10	37	18	0	0	0	0	0	0	0	0	0	69	6	1	1	7	2	82	4	227	11	624	26	36	24	376	204	412	228
/Users/rizwan/Downloads/fwddatasetwithrandomnfaultinformation/SourceCode/lucene-2.4/lucene-2.4/contrib/analyzers/src/java/org/apache/lucene/analysis/cn/ChineseAnalyzer.java	0	0	0	1	34	10	0	0	0	0	0	0	0	0	0	0	7	7	3	3	8	2	0	0	0	0	0	0	0	0	0	45	3	0	0	0	0	20	4	82	7	236	16	7	5	201	124	208	129
/Users/rizwan/Downloads/fwddatasetwithrandomnfaultinformation/SourceCode/lucene-2.4/lucene-2.4/contrib/analyzers/src/java/org/apache/lucene/analysis/el/GreekLowerCaseFilter.java	1	0	0	1	21	8	0	0	0	1	1	0	1	0	0	0	11	11	4	4	17	7	0	0	0	0	0	0	0	0	0	31	4	1	1	2	2	30	4	99	11	273	24	6	4	176	114	182	118
/Users/rizwan/Downloads/fwddatasetwithrandomnfaultinformation/SourceCode/lucene-2.4/lucene-2.4/contrib/analyzers/src/java/org/apache/lucene/analysis/el/GreekAnalyzer.java	2	0	0	1	56	32	0	0	0	0	0	0	2	0	0	0	25	25	85	85	59	43	0	0	0	0	0	0	0	0	0	91	4	0	0	2	1	220	4	424	9	1170	20	32	28	770	232	802	260
/Users/rizwan/Downloads/fwddatasetwithrandomnfaultinformation/SourceCode/lucene-2.4/lucene-2.4/contrib/analyzers/src/java/org/apache/lucene/analysis/el/GreekCharsets.java	0	0	3	8	25	140	0	6	18	0	66	0	6	6	0	0	70	70	62	62	57	15	0	0	0	0	0	0	0	0	0	176	4	24	2	78	3	264	4	627	11	1807	26	345	211	704	155	1049	366
/Users/rizwan/Downloads/fwddatasetwithrandomnfaultinformation/SourceCode/lucene-2.4/lucene-2.4/contrib/analyzers/src/java/org/apache/lucene/analysis/sinks/DateRecognizerSinkTokenizer.java	0	0	0	1	46	23	0	0	0	2	0	0	3	3	0	0	24	24	19	19	19	5	0	0	0	0	0	0	0	0	0	70	3	2	1	6	2	86	4	198	11	571	23	4	3	355	178	359	181
/Users/rizwan/Downloads/fwddatasetwithrandomnfaultinformation/SourceCode/lucene-2.4/lucene-2.4/contrib/analyzers/src/java/org/apache/lucene/analysis/sinks/TokenRangeSinkTokenizer.java	1	0	0	1	23	8	0	1	0	0	0	0	1	1	0	0	9	9	6	6	16	6	0	0	0	0	0	0	0	0	0	33	4	1	1	2	2	30	4	99	11	275	24	5	3	215	123	220	126
/Users/rizwan/Downloads/fwddatasetwithrandomnfaultinformation/SourceCode/lucene-2.4/lucene-2.4/contrib/analyzers/src/java/org/apache/lucene/analysis/sinks/TokenTypeSinkTokenizer.java	0	0	0	1	26	13	0	1	0	1	0	0	3	3	0	0	13	13	7	7	12	4	0	0	0	0	0	0	0	0	0	40	3	2	2	6	2	40	4	115	11	329	24	4	3	205	125	209	128
/Users/rizwan/Downloads/fwddatasetwithrandomnfaultinformation/SourceCode/lucene-2.4/lucene-2.4/contrib/analyzers/src/java/org/apache/lucene/analysis/payloads/PayloadHelper.java	0	0	7	1	40	12	0	0	0	0	0	0	6	6	0	0	32	32	8	8	12	4	0	0	0	0	0	0	0	0	0	60	4	0	0	12	2	80	4	178	9	517	21	24	12	260	142	284	154
/Users/rizwan/Downloads/fwddatasetwithrandomnfaultinformation/SourceCode/lucene-2.4/lucene-2.4/contrib/analyzers/src/java/org/apache/lucene/analysis/payloads/TokenOffsetPayloadTokenFilter.java	0	0	0	1	25	8	0	0	0	2	0	0	0	0	0	0	15	15	6	6	16	5	0	0	0	0	0	0	0	0	0	34	3	2	1	0	0	42	4	107	9	301	19	8	5	211	127	219	132
/Users/rizwan/Downloads/fwddatasetwithrandomnfaultinformation/SourceCode/lucene-2.4/lucene-2.4/contrib/analyzers/src/java/org/apache/lucene/analysis/payloads/NumericPayloadTokenFilter.java	0	0	0	1	23	10	0	1	0	2	0	0	0	0	0	0	13	13	5	5	16	5	0	0	0	0	0	0	0	0	0	34	3	3	2	0	0	36	4	103	9	288	20	4	3	216	129	220	132
/Users/rizwan/Downloads/fwddatasetwithrandomnfaultinformation/SourceCode/lucene-2.4/lucene-2.4/contrib/analyzers/src/java/org/apache/lucene/analysis/payloads/TypeAsPayloadTokenFilter.java	0	0	0	3	25	8	0	2	0	3	1	0	0	0	0	0	16	16	6	6	12	4	0	0	0	0	0	0	0	0	0	36	3	5	2	1	1	44	4	112	11	321	23	6	5	205	122	211	127
/Users/rizwan/Downloads/fwddatasetwithrandomnfaultinformation/SourceCode/lucene-2.4/lucene-2.4/contrib/analyzers/src/java/org/apache/lucene/analysis/cz/CzechAnalyzer.java	0	0	0	4	59	24	0	0	0	1	2	0	0	0	0	0	32	32	13	13	33	17	0	0	0	0	0	0	0	0	0	87	3	1	1	2	1	90	4	239	11	669	22	24	23	424	201	448	224
/Users/rizwan/Downloads/fwddatasetwithrandomnfaultinformation/SourceCode/lucene-2.4/lucene-2.4/contrib/analyzers/src/java/org/apache/lucene/analysis/ru/RussianLowerCaseFilter.java	1	0	0	3	24	8	0	0	0	1	1	0	1	0	0	0	12	12	4	4	17	7	0	0	0	0	0	0	0	0	0	36	4	1	1	2	2	32	4	106	11	294	24	8	6	211	131	219	137
/Users/rizwan/Downloads/fwddatasetwithrandomnfaultinformation/SourceCode/lucene-2.4/lucene-2.4/contrib/analyzers/src/java/org/apache/lucene/analysis/ru/RussianStemFilter.java	0	0	0	3	38	15	0	1	0	4	1	0	0	0	0	0	15	15	5	5	17	9	0	0	0	0	0	0	0	0	0	56	3	5	2	1	1	40	4	138	11	389	23	7	6	274	162	281	168
/Users/rizwan/Downloads/fwddatasetwithrandomnfaultinformation/SourceCode/lucene-2.4/lucene-2.4/contrib/analyzers/src/java/org/apache/lucene/analysis/ru/RussianCharsets.java	0	0	2	8	28	26	0	6	0	0	3	0	6	6	0	0	26	26	14	14	12	15	0	0	0	0	0	0	0	0	0	64	4	6	1	15	3	80	4	204	11	584	25	255	227	256	140	511	367
/Users/rizwan/Downloads/fwddatasetwithrandomnfaultinformation/SourceCode/lucene-2.4/lucene-2.4/contrib/analyzers/src/java/org/apache/lucene/analysis/ru/RussianLetterTokenizer.java	1	0	0	4	35	12	0	0	0	0	1	0	1	0	0	0	12	12	5	5	12	2	0	0	0	0	0	0	0	0	0	52	4	0	0	2	2	34	4	112	9	321	21	12	10	230	151	242	161
/Users/rizwan/Downloads/fwddatasetwithrandomnfaultinformation/SourceCode/lucene-2.4/lucene-2.4/contrib/analyzers/src/java/org/apache/lucene/analysis/ru/RussianStemmer.java	9	3	1	23	138	172	0	6	5	6	8	0	7	8	0	0	146	146	199	199	137	79	0	0	0	0	0	0	0	0	0	346	6	17	3	23	3	690	4	1308	11	3703	29	144	62	1592	352	1736	414
/Users/rizwan/Downloads/fwddatasetwithrandomnfaultinformation/SourceCode/lucene-2.4/lucene-2.4/contrib/analyzers/src/java/org/apache/lucene/analysis/ru/RussianAnalyzer.java	2	0	0	3	60	36	0	0	0	0	0	0	2	0	0	0	27	27	111	111	67	52	0	0	0	0	0	0	0	0	0	101	4	0	0	2	1	276	4	507	9	1402	20	42	37	880	274	922	311
/Users/rizwan/Downloads/fwddatasetwithrandomnfaultinformation/SourceCode/lucene-2.4/lucene-2.4/contrib/analyzers/src/java/org/apache/lucene/analysis/miscellaneous/EmptyTokenStream.java	0	0	0	1	21	8	0	0	0	1	0	0	0	0	0	0	3	3	2	2	7	1	0	0	0	0	0	0	0	0	0	30	3	1	1	0	0	10	4	57	9	164	19	4	3	156	104	160	107
/Users/rizwan/Downloads/fwddatasetwithrandomnfaultinformation/SourceCode/lucene-2.4/lucene-2.4/contrib/analyzers/src/java/org/apache/lucene/analysis/miscellaneous/PrefixAndSuffixAwareTokenFilter.java	0	0	4	1	21	8	0	0	0	1	0	0	0	0	0	0	29	29	11	11	20	3	0	0	0	0	0	0	0	0	0	34	4	1	1	0	0	80	4	147	9	418	20	4	3	246	131	250	134
/Users/rizwan/Downloads/fwddatasetwithrandomnfaultinformation/SourceCode/lucene-2.4/lucene-2.4/contrib/analyzers/src/java/org/apache/lucene/analysis/miscellaneous/PrefixAwareTokenFilter.java	0	0	2	1	32	12	0	0	0	5	2	0	0	0	0	0	37	37	17	17	36	15	0	0	0	0	0	0	0	0	0	47	4	5	1	2	1	108	4	223	11	619	23	4	3	380	169	384	172
/Users/rizwan/Downloads/fwddatasetwithrandomnfaultinformation/SourceCode/lucene-2.4/lucene-2.4/contrib/analyzers/src/java/org/apache/lucene/analysis/miscellaneous/SingleTokenTokenStream.java	0	0	0	1	21	10	0	0	0	3	0	0	0	0	0	0	16	16	7	7	16	7	0	0	0	0	0	0	0	0	0	32	3	3	1	0	0	46	4	112	9	314	19	4	3	217	121	221	124
/Users/rizwan/Downloads/fwddatasetwithrandomnfaultinformation/SourceCode/lucene-2.4/lucene-2.4/contrib/analyzers/src/java/org/apache/lucene/analysis/cjk/CJKTokenizer.java	5	125	6	14	98	96	0	0	4	2	17	0	10	17	0	0	46	46	31	31	62	44	0	0	0	0	0	0	0	0	0	344	6	6	2	44	3	154	4	669	11	1897	28	47	24	679	298	726	322
/Users/rizwan/Downloads/fwddatasetwithrandomnfaultinformation/SourceCode/lucene-2.4/lucene-2.4/contrib/analyzers/src/java/org/apache/lucene/analysis/cjk/CJKAnalyzer.java	0	111	0	4	49	27	0	0	0	0	0	0	0	0	0	0	9	9	6	6	12	3	0	0	0	0	0	0	0	0	0	191	4	0	0	0	0	30	4	244	7	716	17	4	3	291	192	295	195
/Users/rizwan/Downloads/fwddatasetwithrandomnfaultinformation/SourceCode/lucene-2.4/lucene-2.4/contrib/analyzers/src/java/org/apache/lucene/analysis/ngram/NGramTokenizer.java	2	0	3	7	36	24	0	0	0	2	0	0	1	4	0	0	21	21	8	8	34	14	0	0	0	0	0	0	0	0	0	72	5	2	1	5	2	58	4	197	11	542	25	10	5	362	181	372	186
/Users/rizwan/Downloads/fwddatasetwithrandomnfaultinformation/SourceCode/lucene-2.4/lucene-2.4/contrib/analyzers/src/java/org/apache/lucene/analysis/ngram/NGramTokenFilter.java	2	0	2	7	36	20	0	0	0	1	1	0	3	3	0	0	31	31	10	10	32	13	0	0	0	0	0	0	0	0	0	67	5	1	1	7	3	82	4	215	11	598	26	10	4	362	171	372	175
/Users/rizwan/Downloads/fwddatasetwithrandomnfaultinformation/SourceCode/lucene-2.4/lucene-2.4/contrib/analyzers/src/java/org/apache/lucene/analysis/ngram/EdgeNGramTokenizer.java	1	0	1	17	55	36	0	0	0	2	2	0	1	3	0	0	36	36	18	18	49	18	0	0	0	0	0	0	0	0	0	110	5	2	1	6	3	108	4	306	11	849	26	12	7	615	244	627	251
/Users/rizwan/Downloads/fwddatasetwithrandomnfaultinformation/SourceCode/lucene-2.4/lucene-2.4/contrib/analyzers/src/java/org/apache/lucene/analysis/ngram/EdgeNGramTokenFilter.java	1	0	1	17	54	32	0	0	0	1	3	0	2	5	0	0	53	53	21	21	53	20	0	0	0	0	0	0	0	0	0	105	5	1	1	10	3	148	4	350	11	975	26	12	5	621	235	633	240
/Users/rizwan/Downloads/fwddatasetwithrandomnfaultinformation/SourceCode/lucene-2.4/lucene-2.4/contrib/analyzers/src/java/org/apache/lucene/analysis/shingle/ShingleAnalyzerWrapper.java	0	0	0	2	46	16	0	0	0	0	0	0	0	0	0	0	23	23	11	11	25	9	0	0	0	0	0	0	0	0	0	64	3	0	0	0	0	68	4	173	7	485	16	5	3	301	152	306	155
/Users/rizwan/Downloads/fwddatasetwithrandomnfaultinformation/SourceCode/lucene-2.4/lucene-2.4/contrib/analyzers/src/java/org/apache/lucene/analysis/shingle/ShingleFilter.java	7	0	0	4	125	48	0	2	0	9	1	0	15	10	0	0	120	120	38	38	93	45	0	0	0	0	0	0	0	0	0	184	4	11	2	26	3	316	4	688	11	1924	26	35	13	880	319	915	332
/Users/rizwan/Downloads/fwddatasetwithrandomnfaultinformation/SourceCode/lucene-2.4/lucene-2.4/contrib/analyzers/src/java/org/apache/lucene/analysis/shingle/ShingleMatrixFilter.java	9	0	24	16	315	142	0	11	2	16	17	0	30	21	0	0	320	320	157	157	246	123	0	0	0	0	0	0	0	0	0	506	5	29	3	68	3	954	4	1941	11	5450	28	62	25	3143	740	3205	765
/Users/rizwan/Downloads/fwddatasetwithrandomnfaultinformation/SourceCode/lucene-2.4/lucene-2.4/contrib/analyzers/src/java/org/apache/lucene/analysis/nl/DutchStemFilter.java	0	0	0	2	53	27	0	1	1	6	2	0	0	0	0	0	28	28	10	10	28	13	0	0	0	0	0	0	0	0	0	82	3	8	3	2	1	76	4	220	11	619	24	4	3	387	198	391	201
/Users/rizwan/Downloads/fwddatasetwithrandomnfaultinformation/SourceCode/lucene-2.4/lucene-2.4/contrib/analyzers/src/java/org/apache/lucene/analysis/nl/DutchStemmer.java	5	0	16	45	84	49	0	28	7	12	10	0	15	26	0	0	235	235	55	55	132	66	0	0	0	0	0	0	0	0	0	199	5	47	3	51	3	580	4	1090	11	3068	28	121	38	1031	375	1152	413
/Users/rizwan/Downloads/fwddatasetwithrandomnfaultinformation/SourceCode/lucene-2.4/lucene-2.4/contrib/analyzers/src/java/org/apache/lucene/analysis/nl/WordlistLoader.java	2	0	1	2	58	22	0	0	1	2	6	0	4	3	0	0	45	46	23	23	38	19	0	0	0	0	0	0	0	0	0	85	5	3	2	13	3	137	4	309	11	867	27	14	9	451	198	465	207
/Users/rizwan/Downloads/fwddatasetwithrandomnfaultinformation/SourceCode/lucene-2.4/lucene-2.4/contrib/analyzers/src/java/org/apache/lucene/analysis/nl/DutchAnalyzer.java	0	0	0	2	90	44	0	0	0	0	0	0	4	4	0	0	38	38	18	18	38	16	0	0	0	0	0	0	0	0	0	136	3	0	0	8	2	112	4	319	9	903	20	4	3	646	337	650	340
/Users/rizwan/Downloads/fwddatasetwithrandomnfaultinformation/SourceCode/lucene-2.4/lucene-2.4/contrib/analyzers/src/java/org/apache/lucene/analysis/compound/CompoundWordTokenFilterBase.java	1	0	2	1	41	20	0	0	0	1	1	0	2	2	0	0	65	65	22	22	61	19	0	0	0	0	0	0	0	0	0	65	5	1	1	5	3	174	4	338	11	932	26	13	8	536	247	549	255
/Users/rizwan/Downloads/fwddatasetwithrandomnfaultinformation/SourceCode/lucene-2.4/lucene-2.4/contrib/analyzers/src/java/org/apache/lucene/analysis/compound/DictionaryCompoundWordTokenFilter.java	2	0	1	4	58	18	0	1	0	2	0	0	4	1	0	0	32	32	19	19	21	10	0	0	0	0	0	0	0	0	0	83	5	3	2	5	2	102	4	237	11	678	26	6	5	477	195	483	200
/Users/rizwan/Downloads/fwddatasetwithrandomnfaultinformation/SourceCode/lucene-2.4/lucene-2.4/contrib/analyzers/src/java/org/apache/lucene/analysis/compound/HyphenationCompoundWordTokenFilter.java	2	0	1	11	90	44	0	1	0	3	1	0	5	2	0	0	57	57	29	29	44	20	0	0	0	0	0	0	0	0	0	148	5	4	2	8	3	172	4	410	11	1163	27	15	7	822	277	837	284
/Users/rizwan/Downloads/fwddatasetwithrandomnfaultinformation/SourceCode/lucene-2.4/lucene-2.4/contrib/analyzers/src/java/org/apache/lucene/analysis/compound/hyphenation/TernaryTree.java	18	1	22	18	169	131	0	2	0	17	19	0	26	27	0	0	253	253	92	92	255	143	0	0	0	0	0	0	0	0	0	359	6	19	2	72	3	690	4	1553	11	4257	28	125	29	2093	685	2218	714
/Users/rizwan/Downloads/fwddatasetwithrandomnfaultinformation/SourceCode/lucene-2.4/lucene-2.4/contrib/analyzers/src/java/org/apache/lucene/analysis/compound/hyphenation/Hyphen.java	0	0	0	12	29	12	0	3	0	1	2	0	0	0	0	0	16	16	8	8	21	8	0	0	0	0	0	0	0	0	0	53	3	4	2	2	1	48	4	146	11	410	23	5	4	290	179	295	183
/Users/rizwan/Downloads/fwddatasetwithrandomnfaultinformation/SourceCode/lucene-2.4/lucene-2.4/contrib/analyzers/src/java/org/apache/lucene/analysis/compound/hyphenation/PatternParser.java	10	16	92	28	83	86	0	1	0	29	2	0	32	28	0	0	253	253	78	78	180	75	0	0	0	0	0	0	0	0	0	315	6	30	2	62	3	662	4	1339	11	3758	28	53	24	1634	542	1687	566
/Users/rizwan/Downloads/fwddatasetwithrandomnfaultinformation/SourceCode/lucene-2.4/lucene-2.4/contrib/analyzers/src/java/org/apache/lucene/analysis/compound/hyphenation/HyphenationException.java	0	0	0	1	24	14	0	0	0	0	0	0	0	0	0	0	6	6	2	2	3	0	0	0	0	0	0	0	0	0	0	39	3	0	0	0	0	16	4	65	6	191	15	4	3	150	109	154	112
/Users/rizwan/Downloads/fwddatasetwithrandomnfaultinformation/SourceCode/lucene-2.4/lucene-2.4/contrib/analyzers/src/java/org/apache/lucene/analysis/compound/hyphenation/PatternConsumer.java	0	0	0	1	45	18	0	0	0	0	0	0	0	0	0	0	7	7	2	2	6	0	0	0	0	0	0	0	0	0	0	64	3	0	0	0	0	18	4	95	6	278	15	4	3	262	167	266	170
/Users/rizwan/Downloads/fwddatasetwithrandomnfaultinformation/SourceCode/lucene-2.4/lucene-2.4/contrib/analyzers/src/java/org/apache/lucene/analysis/compound/hyphenation/ByteVector.java	0	0	3	1	46	24	0	0	0	0	0	0	1	3	0	0	22	22	18	18	34	21	0	0	0	0	0	0	0	0	0	74	4	0	0	4	2	80	4	223	9	613	21	14	5	323	165	337	170
/Users/rizwan/Downloads/fwddatasetwithrandomnfaultinformation/SourceCode/lucene-2.4/lucene-2.4/contrib/analyzers/src/java/org/apache/lucene/analysis/compound/hyphenation/Hyphenation.java	0	0	0	1	38	20	0	0	0	0	0	0	0	0	0	0	6	6	5	5	7	1	0	0	0	0	0	0	0	0	0	59	3	0	0	0	0	22	4	96	7	280	16	4	3	197	123	201	126
/Users/rizwan/Downloads/fwddatasetwithrandomnfaultinformation/SourceCode/lucene-2.4/lucene-2.4/contrib/analyzers/src/java/org/apache/lucene/analysis/compound/hyphenation/CharVector.java	0	0	3	1	47	24	0	0	0	0	0	0	1	3	0	0	26	26	20	20	38	24	0	0	0	0	0	0	0	0	0	75	4	0	0	4	2	92	4	243	9	666	21	13	5	345	172	358	177
/Users/rizwan/Downloads/fwddatasetwithrandomnfaultinformation/SourceCode/lucene-2.4/lucene-2.4/contrib/analyzers/src/java/org/apache/lucene/analysis/compound/hyphenation/HyphenationTree.java	22	1	34	22	183	114	0	7	0	3	16	0	29	27	0	0	187	187	72	72	162	116	0	0	0	0	0	0	0	0	0	376	6	10	2	72	3	518	4	1269	11	3525	28	115	31	1701	584	1816	615
/Users/rizwan/Downloads/fwddatasetwithrandomnfaultinformation/SourceCode/lucene-2.4/lucene-2.4/contrib/analyzers/src/java/org/apache/lucene/analysis/de/GermanStemFilter.java	0	0	0	3	46	23	0	1	1	5	2	0	0	0	0	0	22	22	8	8	22	12	0	0	0	0	0	0	0	0	0	72	3	7	3	2	1	60	4	186	11	524	24	7	6	340	172	347	178
/Users/rizwan/Downloads/fwddatasetwithrandomnfaultinformation/SourceCode/lucene-2.4/lucene-2.4/contrib/analyzers/src/java/org/apache/lucene/analysis/de/GermanAnalyzer.java	0	0	0	4	76	33	0	0	0	0	0	0	2	2	0	0	29	29	10	10	31	15	0	0	0	0	0	0	0	0	0	113	3	0	0	4	2	78	4	250	9	704	20	8	7	497	244	505	251
/Users/rizwan/Downloads/fwddatasetwithrandomnfaultinformation/SourceCode/lucene-2.4/lucene-2.4/contrib/analyzers/src/java/org/apache/lucene/analysis/de/GermanStemmer.java	10	0	27	34	87	63	3	14	0	5	30	0	12	17	0	0	191	191	45	45	79	12	0	0	0	0	0	0	0	0	0	224	6	19	2	59	3	472	4	880	11	2545	28	72	15	998	325	1070	340
/Users/rizwan/Downloads/fwddatasetwithrandomnfaultinformation/SourceCode/lucene-2.4/lucene-2.4/contrib/analyzers/src/java/org/apache/lucene/analysis/br/BrazilianAnalyzer.java	0	0	0	1	71	32	0	0	0	1	0	0	0	0	0	0	29	29	11	11	31	15	0	0	0	0	0	0	0	0	0	104	3	1	1	0	0	80	4	239	9	672	19	4	3	462	197	466	200
/Users/rizwan/Downloads/fwddatasetwithrandomnfaultinformation/SourceCode/lucene-2.4/lucene-2.4/contrib/analyzers/src/java/org/apache/lucene/analysis/br/BrazilianStemFilter.java	0	0	0	1	30	16	0	1	1	4	2	0	0	0	0	0	18	18	5	5	21	9	0	0	0	0	0	0	0	0	0	47	3	6	3	2	1	46	4	142	11	396	24	4	3	256	144	260	147
/Users/rizwan/Downloads/fwddatasetwithrandomnfaultinformation/SourceCode/lucene-2.4/lucene-2.4/contrib/analyzers/src/java/org/apache/lucene/analysis/br/BrazilianStemmer.java	6	0	28	37	161	118	0	49	32	34	52	0	17	22	0	0	785	789	236	236	434	219	0	0	0	0	0	0	0	0	0	350	5	115	3	91	3	2046	4	3270	11	9153	28	142	71	2162	639	2304	710
/Users/rizwan/Downloads/fwddatasetwithrandomnfaultinformation/SourceCode/lucene-2.4/lucene-2.4/contrib/analyzers/src/java/org/apache/lucene/analysis/fr/FrenchStemmer.java	11	1	18	71	210	126	0	20	8	28	19	0	39	35	0	0	318	318	120	120	203	97	0	0	0	0	0	0	0	0	0	437	6	56	3	93	3	876	4	1778	11	5029	29	139	32	2324	565	2463	597
/Users/rizwan/Downloads/fwddatasetwithrandomnfaultinformation/SourceCode/lucene-2.4/lucene-2.4/contrib/analyzers/src/java/org/apache/lucene/analysis/fr/ElisionFilter.java	2	0	2	2	42	25	2	1	0	2	2	0	5	3	0	0	46	46	13	13	36	16	0	0	0	0	0	0	0	0	0	75	6	3	2	10	3	118	4	273	11	763	28	10	7	394	217	404	224
/Users/rizwan/Downloads/fwddatasetwithrandomnfaultinformation/SourceCode/lucene-2.4/lucene-2.4/contrib/analyzers/src/java/org/apache/lucene/analysis/fr/FrenchAnalyzer.java	0	0	0	3	73	30	0	0	0	1	2	0	0	0	0	0	32	32	10	10	32	14	0	0	0	0	0	0	0	0	0	106	3	1	1	2	1	84	4	248	11	700	22	7	6	682	423	689	429
/Users/rizwan/Downloads/fwddatasetwithrandomnfaultinformation/SourceCode/lucene-2.4/lucene-2.4/contrib/analyzers/src/java/org/apache/lucene/analysis/fr/FrenchStemFilter.java	0	0	0	1	40	21	0	1	1	5	2	0	0	0	0	0	24	24	8	8	24	12	0	0	0	0	0	0	0	0	0	62	3	7	3	2	1	64	4	182	11	510	24	4	3	337	171	341	174
/Users/rizwan/Downloads/fwddatasetwithrandomnfaultinformation/SourceCode/lucene-2.4/lucene-2.4/contrib/analyzers/src/java/org/apache/lucene/analysis/query/QueryAutoStopWordAnalyzer.java	0	0	2	1	107	28	2	0	0	5	0	0	0	1	0	0	82	82	21	21	60	34	0	0	0	0	0	0	0	0	0	140	5	5	1	1	1	206	4	457	11	1277	24	21	9	960	274	981	283
/Users/rizwan/Downloads/fwddatasetwithrandomnfaultinformation/SourceCode/lucene-2.4/lucene-2.4/contrib/analyzers/src/java/org/apache/lucene/analysis/th/ThaiAnalyzer.java	0	0	0	1	21	8	0	0	0	0	0	0	0	0	0	0	6	6	2	2	14	4	0	0	0	0	0	0	0	0	0	30	3	0	0	0	0	16	4	71	7	195	16	7	4	172	104	179	108
/Users/rizwan/Downloads/fwddatasetwithrandomnfaultinformation/SourceCode/lucene-2.4/lucene-2.4/contrib/analyzers/src/java/org/apache/lucene/analysis/th/ThaiWordFilter.java	0	0	3	2	22	8	0	0	1	5	2	0	0	0	0	0	34	34	8	8	33	15	0	0	0	0	0	0	0	0	0	35	4	6	2	2	1	84	4	186	11	510	24	10	6	258	139	268	145
/Users/rizwan/Downloads/fwddatasetwithrandomnfaultinformation/SourceCode/lucene-2.4/lucene-2.4/contrib/wikipedia/src/test/org/apache/lucene/wikipedia/analysis/WikipediaTokenizerTest.java	5	0	402	1	23	114	0	0	0	54	201	0	36	38	0	0	868	868	15	15	410	151	0	0	0	0	0	0	0	0	0	545	5	54	1	275	3	1766	4	3214	11	9079	26	236	94	3659	447	3895	541
/Users/rizwan/Downloads/fwddatasetwithrandomnfaultinformation/SourceCode/lucene-2.4/lucene-2.4/contrib/wikipedia/src/java/org/apache/lucene/wikipedia/analysis/WikipediaTokenizerImpl.java	27	5	197	22	277	197	0	1	0	2	9	0	26	23	0	0	140	140	100	100	377	225	0	0	0	0	0	0	0	0	0	725	6	3	2	58	3	480	4	1883	11	5043	28	422	325	2119	556	2541	881
/Users/rizwan/Downloads/fwddatasetwithrandomnfaultinformation/SourceCode/lucene-2.4/lucene-2.4/contrib/wikipedia/src/java/org/apache/lucene/wikipedia/analysis/WikipediaTokenizer.java	4	0	7	8	58	59	0	6	1	15	8	0	14	14	0	0	104	104	27	27	120	78	0	0	0	0	0	0	0	0	0	136	5	22	3	36	3	262	4	669	11	1805	28	35	21	994	361	1029	382
/Users/rizwan/Downloads/fwddatasetwithrandomnfaultinformation/SourceCode/lucene-2.4/lucene-2.4/contrib/memory/src/test/org/apache/lucene/index/memory/PatternAnalyzerTest.java	16	0	34	11	63	99	0	2	1	12	4	0	14	15	0	0	190	190	36	36	156	109	0	0	0	0	0	0	0	0	0	223	5	15	3	33	3	452	4	1003	11	2740	28	107	39	1072	435	1179	474
/Users/rizwan/Downloads/fwddatasetwithrandomnfaultinformation/SourceCode/lucene-2.4/lucene-2.4/contrib/memory/src/test/org/apache/lucene/index/memory/MemoryIndexTest.java	14	0	61	22	77	152	0	11	6	15	3	0	19	18	0	0	252	252	71	71	205	131	0	0	0	0	0	0	0	0	0	326	5	32	3	40	3	646	4	1395	11	3845	28	145	56	1634	610	1779	666
/Users/rizwan/Downloads/fwddatasetwithrandomnfaultinformation/SourceCode/lucene-2.4/lucene-2.4/contrib/memory/src/java/org/apache/lucene/index/memory/SynonymMap.java	19	6	26	23	117	149	0	5	1	10	14	0	34	37	0	0	208	207	40	40	195	136	0	0	0	0	0	0	0	0	0	340	6	16	3	85	3	495	4	1283	11	3513	29	119	45	1482	580	1601	625
/Users/rizwan/Downloads/fwddatasetwithrandomnfaultinformation/SourceCode/lucene-2.4/lucene-2.4/contrib/memory/src/java/org/apache/lucene/index/memory/AnalyzerUtil.java	4	2	24	12	171	100	0	3	0	12	17	0	30	22	0	0	192	192	57	57	145	61	0	0	0	0	0	0	0	0	0	313	6	15	2	69	3	498	4	1116	11	3138	28	63	33	1778	569	1841	602
/Users/rizwan/Downloads/fwddatasetwithrandomnfaultinformation/SourceCode/lucene-2.4/lucene-2.4/contrib/memory/src/java/org/apache/lucene/index/memory/MemoryIndex.java	15	7	104	34	410	966	0	3	1	27	34	0	73	85	0	0	638	637	165	165	485	285	0	0	0	0	0	0	0	0	0	1536	6	31	3	192	3	1605	4	4150	11	11675	29	258	95	4566	1327	4824	1422
/Users/rizwan/Downloads/fwddatasetwithrandomnfaultinformation/SourceCode/lucene-2.4/lucene-2.4/contrib/memory/src/java/org/apache/lucene/index/memory/PatternAnalyzer.java	3	0	11	14	158	624	0	10	2	13	18	0	28	24	0	0	158	158	56	56	146	84	0	0	0	0	0	0	0	0	0	810	5	25	3	70	3	428	4	1578	11	4500	28	55	24	1765	811	1820	835
/Users/rizwan/Downloads/fwddatasetwithrandomnfaultinformation/SourceCode/lucene-2.4/lucene-2.4/contrib/memory/src/java/org/apache/lucene/index/memory/SynonymTokenFilter.java	2	1	5	8	69	38	2	1	0	2	4	0	4	2	0	0	39	39	8	8	52	28	0	0	0	0	0	0	0	0	0	125	7	3	2	10	3	94	4	328	11	899	29	22	13	548	255	570	268
/Users/rizwan/Downloads/fwddatasetwithrandomnfaultinformation/SourceCode/lucene-2.4/lucene-2.4/contrib/instantiated/src/test/org/apache/lucene/store/instantiated/TestIndicesEquals.java	13	0	21	1	28	62	0	1	0	11	1	0	18	11	0	0	405	405	56	56	251	82	0	0	0	0	0	0	0	0	0	125	5	12	2	30	3	922	4	1436	11	3972	27	72	40	1490	444	1562	484
/Users/rizwan/Downloads/fwddatasetwithrandomnfaultinformation/SourceCode/lucene-2.4/lucene-2.4/contrib/instantiated/src/java/org/apache/lucene/store/instantiated/InstantiatedTermDocumentInformation.java	0	3	3	3	41	35	0	0	0	0	0	0	6	9	0	0	34	34	22	22	37	15	0	0	0	0	0	0	0	0	0	85	5	0	0	15	2	112	4	275	9	771	22	17	10	327	161	344	171
/Users/rizwan/Downloads/fwddatasetwithrandomnfaultinformation/SourceCode/lucene-2.4/lucene-2.4/contrib/instantiated/src/java/org/apache/lucene/store/instantiated/FieldSetting.java	0	0	0	1	21	8	0	0	1	1	2	0	0	0	0	0	14	14	6	6	17	11	0	0	0	0	0	0	0	0	0	30	3	2	2	2	1	40	4	112	11	309	23	4	3	200	120	204	123
/Users/rizwan/Downloads/fwddatasetwithrandomnfaultinformation/SourceCode/lucene-2.4/lucene-2.4/contrib/instantiated/src/java/org/apache/lucene/store/instantiated/InstantiatedTermDocs.java	2	0	0	3	40	14	0	2	0	3	2	0	8	9	0	0	49	49	25	25	38	14	0	0	0	0	0	0	0	0	0	59	4	5	2	19	3	148	4	296	11	834	26	10	5	325	168	335	173
/Users/rizwan/Downloads/fwddatasetwithrandomnfaultinformation/SourceCode/lucene-2.4/lucene-2.4/contrib/instantiated/src/java/org/apache/lucene/store/instantiated/InstantiatedIndexWriter.java	10	8	15	54	134	162	0	2	0	10	7	0	83	85	0	0	417	417	106	106	242	120	0	0	0	0	0	0	0	0	0	383	6	12	2	175	3	1046	4	1993	11	5613	28	171	90	2018	669	2189	759
/Users/rizwan/Downloads/fwddatasetwithrandomnfaultinformation/SourceCode/lucene-2.4/lucene-2.4/contrib/instantiated/src/java/org/apache/lucene/store/instantiated/InstantiatedTermEnum.java	1	0	2	3	36	22	0	0	0	1	1	0	2	1	0	0	29	29	16	16	30	14	0	0	0	0	0	0	0	0	0	64	5	1	1	4	3	90	4	216	11	602	26	10	5	316	154	326	159
/Users/rizwan/Downloads/fwddatasetwithrandomnfaultinformation/SourceCode/lucene-2.4/lucene-2.4/contrib/instantiated/src/java/org/apache/lucene/store/instantiated/InstantiatedTermPositionVector.java	0	0	0	1	22	8	0	0	0	0	0	0	0	0	0	0	11	11	5	5	9	1	0	0	0	0	0	0	0	0	0	31	3	0	0	0	0	32	4	80	7	230	16	6	5	158	111	164	116
/Users/rizwan/Downloads/fwddatasetwithrandomnfaultinformation/SourceCode/lucene-2.4/lucene-2.4/contrib/instantiated/src/java/org/apache/lucene/store/instantiated/InstantiatedIndexReader.java	1	0	0	8	108	44	0	17	3	18	23	0	48	49	0	0	207	207	76	76	110	40	0	0	0	0	0	0	0	0	0	161	4	38	3	120	3	566	4	1049	11	2994	27	15	6	1435	429	1450	435
/Users/rizwan/Downloads/fwddatasetwithrandomnfaultinformation/SourceCode/lucene-2.4/lucene-2.4/contrib/instantiated/src/java/org/apache/lucene/store/instantiated/InstantiatedDocument.java	0	0	0	1	39	20	0	0	0	0	0	0	6	6	0	0	12	12	9	9	18	5	0	0	0	0	0	0	0	0	0	60	3	0	0	12	2	42	4	146	9	415	20	5	4	252	137	257	141
/Users/rizwan/Downloads/fwddatasetwithrandomnfaultinformation/SourceCode/lucene-2.4/lucene-2.4/contrib/instantiated/src/java/org/apache/lucene/store/instantiated/InstantiatedIndex.java	5	0	0	6	56	38	0	2	5	4	7	0	39	36	0	0	195	195	61	61	127	70	0	0	0	0	0	0	0	0	0	105	4	11	3	82	3	512	4	921	11	2563	27	16	10	1111	391	1127	401
/Users/rizwan/Downloads/fwddatasetwithrandomnfaultinformation/SourceCode/lucene-2.4/lucene-2.4/contrib/instantiated/src/java/org/apache/lucene/store/instantiated/InstantiatedTerm.java	2	1	6	26	105	84	0	0	0	1	4	0	17	18	0	0	85	85	32	32	59	29	0	0	0	0	0	0	0	0	0	224	6	1	1	39	3	234	4	600	11	1709	27	39	14	931	316	970	330
/Users/rizwan/Downloads/fwddatasetwithrandomnfaultinformation/SourceCode/lucene-2.4/lucene-2.4/contrib/instantiated/src/java/org/apache/lucene/store/instantiated/FieldSettings.java	0	0	0	1	24	10	0	1	0	0	2	0	4	4	0	0	29	29	18	18	25	13	0	0	0	0	0	0	0	0	0	35	3	1	1	10	3	94	4	189	11	529	24	5	4	260	135	265	139
/Users/rizwan/Downloads/fwddatasetwithrandomnfaultinformation/SourceCode/lucene-2.4/lucene-2.4/contrib/instantiated/src/java/org/apache/lucene/store/instantiated/InstantiatedTermPositions.java	1	0	0	4	48	24	0	0	1	4	1	0	9	9	0	0	26	26	17	17	21	4	0	0	0	0	0	0	0	0	0	77	4	5	2	19	3	86	4	225	11	648	26	8	6	334	190	342	196
/Users/rizwan/Downloads/fwddatasetwithrandomnfaultinformation/SourceCode/lucene-2.4/lucene-2.4/contrib/instantiated/src/java/org/apache/lucene/store/instantiated/InstantiatedTermFreqVector.java	3	0	1	3	26	21	0	0	0	1	2	0	5	4	0	0	37	37	16	16	42	17	0	0	0	0	0	0	0	0	0	54	5	1	1	11	3	106	4	244	11	671	26	14	6	368	197	382	203
/Users/rizwan/Downloads/fwddatasetwithrandomnfaultinformation/SourceCode/lucene-2.4/lucene-2.4/contrib/swing/src/test/org/apache/lucene/swing/models/TestSearchingTable.java	0	0	0	1	16	12	0	0	0	0	0	0	0	0	0	0	16	16	3	3	13	2	0	0	0	0	0	0	0	0	0	29	3	0	0	0	0	38	4	89	7	252	16	6	5	151	109	157	114
/Users/rizwan/Downloads/fwddatasetwithrandomnfaultinformation/SourceCode/lucene-2.4/lucene-2.4/contrib/swing/src/test/org/apache/lucene/swing/models/BaseListModel.java	0	0	0	1	16	6	0	0	0	0	0	0	0	0	0	0	19	19	7	7	14	1	0	0	0	0	0	0	0	0	0	23	3	0	0	0	0	52	4	97	7	276	16	7	5	153	107	160	112
/Users/rizwan/Downloads/fwddatasetwithrandomnfaultinformation/SourceCode/lucene-2.4/lucene-2.4/contrib/swing/src/test/org/apache/lucene/swing/models/TableSearcherSimulator.java	0	0	0	1	18	6	0	0	0	0	0	0	0	0	0	0	49	49	5	5	37	10	0	0	0	0	0	0	0	0	0	25	3	0	0	0	0	108	4	187	7	514	16	8	7	238	140	246	147
/Users/rizwan/Downloads/fwddatasetwithrandomnfaultinformation/SourceCode/lucene-2.4/lucene-2.4/contrib/swing/src/test/org/apache/lucene/swing/models/ListSearcherSimulator.java	0	0	0	1	16	6	0	0	0	0	0	0	0	0	0	0	58	58	7	7	40	8	0	0	0	0	0	0	0	0	0	23	3	0	0	0	0	130	4	208	7	576	16	8	7	271	141	279	148
/Users/rizwan/Downloads/fwddatasetwithrandomnfaultinformation/SourceCode/lucene-2.4/lucene-2.4/contrib/swing/src/test/org/apache/lucene/swing/models/BaseTableModel.java	0	0	0	1	16	22	0	0	0	0	7	0	0	0	0	0	49	49	20	20	35	4	0	0	0	0	0	0	0	0	0	39	3	0	0	7	1	138	4	231	9	655	19	12	9	269	150	281	159
/Users/rizwan/Downloads/fwddatasetwithrandomnfaultinformation/SourceCode/lucene-2.4/lucene-2.4/contrib/swing/src/test/org/apache/lucene/swing/models/TestBasicTable.java	0	0	0	1	16	6	0	0	0	0	0	0	0	0	0	0	32	32	5	5	21	3	0	0	0	0	0	0	0	0	0	23	3	0	0	0	0	74	4	128	7	360	16	15	13	168	112	183	125
/Users/rizwan/Downloads/fwddatasetwithrandomnfaultinformation/SourceCode/lucene-2.4/lucene-2.4/contrib/swing/src/test/org/apache/lucene/swing/models/TestBasicList.java	0	0	0	1	20	8	0	0	0	0	0	0	0	0	0	0	19	19	4	4	17	3	0	0	0	0	0	0	0	0	0	29	3	0	0	0	0	46	4	102	7	286	16	9	7	154	108	163	115
/Users/rizwan/Downloads/fwddatasetwithrandomnfaultinformation/SourceCode/lucene-2.4/lucene-2.4/contrib/swing/src/test/org/apache/lucene/swing/models/TestUpdatingTable.java	2	1	0	1	16	6	0	0	0	0	0	0	0	0	0	0	47	47	6	6	37	8	0	0	0	0	0	0	0	0	0	26	5	0	0	0	0	106	4	186	7	511	18	19	10	194	106	213	116
/Users/rizwan/Downloads/fwddatasetwithrandomnfaultinformation/SourceCode/lucene-2.4/lucene-2.4/contrib/swing/src/test/org/apache/lucene/swing/models/RestaurantInfo.java	0	0	2	2	16	6	0	0	0	0	0	0	0	0	0	0	20	20	18	18	27	8	0	0	0	0	0	0	0	0	0	26	4	0	0	0	0	76	4	145	7	399	17	5	4	220	104	225	108
/Users/rizwan/Downloads/fwddatasetwithrandomnfaultinformation/SourceCode/lucene-2.4/lucene-2.4/contrib/swing/src/test/org/apache/lucene/swing/models/TestSearchingList.java	0	0	0	1	16	12	0	0	0	0	0	0	0	0	0	0	16	16	3	3	13	2	0	0	0	0	0	0	0	0	0	29	3	0	0	0	0	38	4	89	7	252	16	6	5	150	108	156	113
/Users/rizwan/Downloads/fwddatasetwithrandomnfaultinformation/SourceCode/lucene-2.4/lucene-2.4/contrib/swing/src/test/org/apache/lucene/swing/models/TestUpdatingList.java	2	2	0	1	16	6	0	0	0	0	0	0	0	0	0	0	46	46	6	6	37	8	0	0	0	0	0	0	0	0	0	27	5	0	0	0	0	104	4	185	7	508	18	18	10	194	106	212	116
/Users/rizwan/Downloads/fwddatasetwithrandomnfaultinformation/SourceCode/lucene-2.4/lucene-2.4/contrib/swing/src/test/org/apache/lucene/swing/models/DataStore.java	1	0	0	15	16	6	0	0	0	0	0	0	0	0	0	0	173	173	4	4	153	19	0	0	0	0	0	0	0	0	0	38	4	0	0	0	0	354	4	572	7	1543	17	126	57	413	145	539	202
/Users/rizwan/Downloads/fwddatasetwithrandomnfaultinformation/SourceCode/lucene-2.4/lucene-2.4/contrib/swing/src/java/org/apache/lucene/swing/models/TableSearcher.java	5	2	1	2	123	112	0	0	1	4	4	0	7	2	0	0	114	114	37	37	99	30	0	0	0	0	0	0	0	0	0	245	6	5	2	13	3	302	4	709	11	1994	28	12	7	1215	417	1227	424
/Users/rizwan/Downloads/fwddatasetwithrandomnfaultinformation/SourceCode/lucene-2.4/lucene-2.4/contrib/swing/src/java/org/apache/lucene/swing/models/ListSearcher.java	3	1	1	2	73	92	0	0	1	4	3	0	3	0	0	0	102	102	33	33	89	26	0	0	0	0	0	0	0	0	0	172	6	5	2	6	2	270	4	582	11	1628	27	14	7	878	328	892	335
/Users/rizwan/Downloads/fwddatasetwithrandomnfaultinformation/SourceCode/lucene-2.4/lucene-2.4/contrib/queries/src/test/org/apache/lucene/search/FuzzyLikeThisQueryTest.java	0	0	0	3	17	14	0	3	0	3	0	0	0	3	0	0	81	81	6	6	66	26	0	0	0	0	0	0	0	0	0	34	3	6	2	3	1	174	4	319	11	866	23	39	15	464	228	503	243
/Users/rizwan/Downloads/fwddatasetwithrandomnfaultinformation/SourceCode/lucene-2.4/lucene-2.4/contrib/queries/src/test/org/apache/lucene/search/TermsFilterTest.java	1	0	1	0	1	4	0	0	0	0	0	0	1	0	0	0	59	59	4	4	50	15	0	0	0	0	0	0	0	0	0	7	4	0	0	1	1	126	4	208	9	559	20	22	17	199	86	221	103
/Users/rizwan/Downloads/fwddatasetwithrandomnfaultinformation/SourceCode/lucene-2.4/lucene-2.4/contrib/queries/src/test/org/apache/lucene/search/DuplicateFilterTest.java	5	0	0	1	17	24	0	0	0	1	0	0	5	4	0	0	107	107	15	15	96	42	0	0	0	0	0	0	0	0	0	47	4	1	1	9	2	244	4	450	11	1212	24	33	15	557	251	590	266
/Users/rizwan/Downloads/fwddatasetwithrandomnfaultinformation/SourceCode/lucene-2.4/lucene-2.4/contrib/queries/src/test/org/apache/lucene/search/BooleanFilterTest.java	10	0	0	2	17	8	0	0	0	0	9	0	9	0	0	0	163	163	31	31	119	37	0	0	0	0	0	0	0	0	0	37	4	0	0	18	2	388	4	609	9	1670	21	77	31	704	240	781	271
/Users/rizwan/Downloads/fwddatasetwithrandomnfaultinformation/SourceCode/lucene-2.4/lucene-2.4/contrib/queries/src/java/org/apache/lucene/search/BoostingQuery.java	0	0	2	5	33	34	0	0	0	0	0	0	0	0	0	0	18	18	9	9	26	8	0	0	0	0	0	0	0	0	0	74	4	0	0	0	0	54	4	170	7	475	17	16	10	388	219	404	229
/Users/rizwan/Downloads/fwddatasetwithrandomnfaultinformation/SourceCode/lucene-2.4/lucene-2.4/contrib/queries/src/java/org/apache/lucene/search/TermsFilter.java	0	0	1	3	38	14	0	1	2	2	3	0	0	0	0	0	58	58	15	15	41	16	0	0	0	0	0	0	0	0	0	56	4	5	3	3	1	146	4	279	11	779	25	6	5	414	197	420	202
/Users/rizwan/Downloads/fwddatasetwithrandomnfaultinformation/SourceCode/lucene-2.4/lucene-2.4/contrib/queries/src/java/org/apache/lucene/search/DuplicateFilter.java	0	0	6	5	42	40	0	5	2	8	11	0	0	1	0	0	96	96	31	31	77	48	0	0	0	0	0	0	0	0	0	93	4	15	3	12	2	254	4	512	11	1409	26	17	13	609	279	626	292
/Users/rizwan/Downloads/fwddatasetwithrandomnfaultinformation/SourceCode/lucene-2.4/lucene-2.4/contrib/queries/src/java/org/apache/lucene/search/FuzzyLikeThisQuery.java	3	0	1	10	55	80	0	0	1	4	5	0	4	3	0	0	133	133	39	39	125	69	0	0	0	0	0	0	0	0	0	149	5	5	2	12	3	344	4	718	11	1957	27	25	18	1113	490	1138	508
/Users/rizwan/Downloads/fwddatasetwithrandomnfaultinformation/SourceCode/lucene-2.4/lucene-2.4/contrib/queries/src/java/org/apache/lucene/search/FilterClause.java	0	0	0	1	40	14	0	0	0	0	0	0	0	0	0	0	6	6	4	4	9	4	0	0	0	0	0	0	0	0	0	55	3	0	0	0	0	20	4	95	7	272	16	4	3	226	130	230	133
/Users/rizwan/Downloads/fwddatasetwithrandomnfaultinformation/SourceCode/lucene-2.4/lucene-2.4/contrib/queries/src/java/org/apache/lucene/search/BooleanFilter.java	4	0	4	3	46	25	0	3	2	7	13	0	5	0	0	0	134	134	36	36	69	32	0	0	0	0	0	0	0	0	0	82	5	12	3	18	2	340	4	567	11	1597	27	25	12	635	259	660	271
/Users/rizwan/Downloads/fwddatasetwithrandomnfaultinformation/SourceCode/lucene-2.4/lucene-2.4/contrib/queries/src/java/org/apache/lucene/search/similar/SimilarityQueries.java	0	0	0	4	62	25	0	1	0	3	0	0	11	11	0	0	25	25	9	9	29	11	0	0	0	0	0	0	0	0	0	91	3	4	2	22	2	68	4	236	11	668	24	5	4	518	247	523	251
/Users/rizwan/Downloads/fwddatasetwithrandomnfaultinformation/SourceCode/lucene-2.4/lucene-2.4/contrib/queries/src/java/org/apache/lucene/search/similar/MoreLikeThis.java	14	2	33	25	489	215	0	8	0	9	7	0	62	65	0	0	286	286	109	109	248	142	0	0	0	0	0	0	0	0	0	778	6	17	2	134	3	790	4	2124	11	5978	28	58	24	3601	936	3659	960
/Users/rizwan/Downloads/fwddatasetwithrandomnfaultinformation/SourceCode/lucene-2.4/lucene-2.4/contrib/queries/src/java/org/apache/lucene/search/similar/MoreLikeThisQuery.java	0	0	1	5	34	16	0	0	0	0	0	0	0	1	0	0	40	40	21	21	50	20	0	0	0	0	0	0	0	0	0	56	4	0	0	1	1	122	4	258	9	704	20	11	10	399	193	410	203
/Users/rizwan/Downloads/fwddatasetwithrandomnfaultinformation/SourceCode/lucene-2.4/lucene-2.4/contrib/regex/src/test/org/apache/lucene/search/regex/TestRegexQuery.java	0	0	0	1	23	6	0	0	0	0	0	0	0	0	0	0	60	60	17	17	41	11	0	0	0	0	0	0	0	0	0	30	3	0	0	0	0	154	4	243	7	677	16	29	24	361	178	390	202
/Users/rizwan/Downloads/fwddatasetwithrandomnfaultinformation/SourceCode/lucene-2.4/lucene-2.4/contrib/regex/src/test/org/apache/lucene/search/regex/TestSpanRegexQuery.java	0	0	0	1	18	14	0	0	0	0	0	0	0	0	0	0	28	28	3	3	34	10	0	0	0	0	0	0	0	0	0	33	3	0	0	0	0	62	4	146	7	394	16	7	6	309	158	316	164
/Users/rizwan/Downloads/fwddatasetwithrandomnfaultinformation/SourceCode/lucene-2.4/lucene-2.4/contrib/regex/src/java/org/apache/lucene/search/regex/JavaUtilRegexCapabilities.java	0	0	0	2	25	8	0	0	1	5	2	0	0	0	0	0	19	19	8	8	13	6	0	0	0	0	0	0	0	0	0	35	3	6	2	2	1	54	4	126	11	360	23	5	3	242	144	247	147
/Users/rizwan/Downloads/fwddatasetwithrandomnfaultinformation/SourceCode/lucene-2.4/lucene-2.4/contrib/regex/src/java/org/apache/lucene/search/regex/RegexTermEnum.java	0	0	0	1	26	10	0	0	0	0	2	0	1	1	0	0	28	28	8	8	26	11	0	0	0	0	0	0	0	0	0	37	3	0	0	4	3	72	4	160	9	442	21	6	5	291	160	297	165
/Users/rizwan/Downloads/fwddatasetwithrandomnfaultinformation/SourceCode/lucene-2.4/lucene-2.4/contrib/regex/src/java/org/apache/lucene/search/regex/RegexQuery.java	0	0	1	1	42	19	0	0	1	2	2	0	2	2	0	0	26	26	9	9	21	7	0	0	0	0	0	0	0	0	0	63	4	3	2	6	3	70	4	183	11	519	26	5	4	296	163	301	167
/Users/rizwan/Downloads/fwddatasetwithrandomnfaultinformation/SourceCode/lucene-2.4/lucene-2.4/contrib/regex/src/java/org/apache/lucene/search/regex/RegexCapabilities.java	0	0	0	2	43	14	0	0	0	1	0	0	0	0	0	0	6	6	5	5	5	0	0	0	0	0	0	0	0	0	0	59	3	1	1	0	0	22	4	95	8	280	18	4	3	210	134	214	137
/Users/rizwan/Downloads/fwddatasetwithrandomnfaultinformation/SourceCode/lucene-2.4/lucene-2.4/contrib/regex/src/java/org/apache/lucene/search/regex/SpanRegexQuery.java	1	0	1	1	27	16	0	0	1	3	2	0	1	0	0	0	56	56	15	15	59	18	0	0	0	0	0	0	0	0	0	46	5	4	2	3	2	142	4	285	11	776	26	6	4	455	213	461	217
/Users/rizwan/Downloads/fwddatasetwithrandomnfaultinformation/SourceCode/lucene-2.4/lucene-2.4/contrib/regex/src/java/org/apache/lucene/search/regex/RegexQueryCapable.java	0	0	0	1	21	8	0	0	0	0	0	0	0	0	0	0	4	4	1	1	4	0	0	0	0	0	0	0	0	0	0	30	3	0	0	0	0	10	4	51	6	148	15	4	3	135	97	139	100
/Users/rizwan/Downloads/fwddatasetwithrandomnfaultinformation/SourceCode/lucene-2.4/lucene-2.4/contrib/regex/src/java/org/apache/lucene/search/regex/JakartaRegexpCapabilities.java	0	0	0	1	23	12	0	0	1	5	3	0	2	2	0	0	20	20	7	7	15	8	0	0	0	0	0	0	0	0	0	36	3	6	2	7	3	54	4	138	11	390	25	5	3	235	138	240	141
/Users/rizwan/Downloads/fwddatasetwithrandomnfaultinformation/SourceCode/lucene-2.4/lucene-2.4/contrib/regex/src/java/org/apache/regexp/RegexpTunnel.java	0	0	0	1	21	8	0	0	0	0	0	0	0	0	0	0	4	4	2	2	4	1	0	0	0	0	0	0	0	0	0	30	3	0	0	0	0	12	4	54	7	157	16	4	3	145	102	149	105
/Users/rizwan/Downloads/fwddatasetwithrandomnfaultinformation/SourceCode/lucene-2.4/lucene-2.4/contrib/miscellaneous/src/test/org/apache/lucene/misc/ChainedFilterTest.java	8	0	2	2	19	30	0	0	0	0	7	0	9	0	0	0	151	151	40	40	133	64	0	0	0	0	0	0	0	0	0	61	5	0	0	16	2	382	4	667	9	1802	22	53	18	838	314	891	332
/Users/rizwan/Downloads/fwddatasetwithrandomnfaultinformation/SourceCode/lucene-2.4/lucene-2.4/contrib/miscellaneous/src/test/org/apache/lucene/misc/SweetSpotSimilarityTest.java	16	0	34	6	21	27	0	0	0	0	0	0	28	0	0	0	97	97	22	22	96	59	0	0	0	0	0	0	0	0	0	104	5	0	0	28	1	238	4	535	9	1449	21	149	48	519	180	668	228
/Users/rizwan/Downloads/fwddatasetwithrandomnfaultinformation/SourceCode/lucene-2.4/lucene-2.4/contrib/miscellaneous/src/test/org/apache/lucene/misc/TestLengthNormModifier.java	6	0	12	1	26	24	0	0	0	2	0	0	8	2	0	0	76	76	24	24	84	39	0	0	0	0	0	0	0	0	0	69	5	2	1	10	2	200	4	416	11	1124	25	18	7	571	230	589	237
/Users/rizwan/Downloads/fwddatasetwithrandomnfaultinformation/SourceCode/lucene-2.4/lucene-2.4/contrib/miscellaneous/src/test/org/apache/lucene/queryParser/analyzing/TestAnalyzingQueryParser.java	4	0	12	1	33	8	0	0	0	0	0	0	4	0	0	0	34	34	24	24	49	19	0	0	0	0	0	0	0	0	0	58	5	0	0	4	1	116	4	256	9	699	21	29	20	454	208	483	228
/Users/rizwan/Downloads/fwddatasetwithrandomnfaultinformation/SourceCode/lucene-2.4/lucene-2.4/contrib/miscellaneous/src/test/org/apache/lucene/queryParser/precedence/TestPrecedenceQueryParser.java	0	0	157	41	76	92	0	4	3	13	2	0	0	1	0	0	419	417	70	70	317	58	0	0	0	0	0	0	0	0	0	366	4	20	3	3	2	976	4	1753	11	4882	26	172	72	1915	590	2087	662
/Users/rizwan/Downloads/fwddatasetwithrandomnfaultinformation/SourceCode/lucene-2.4/lucene-2.4/contrib/miscellaneous/src/test/org/apache/lucene/index/TestFieldNormModifier.java	7	0	17	1	26	28	0	0	0	2	2	0	9	2	0	0	96	96	26	26	105	52	0	0	0	0	0	0	0	0	0	79	5	2	1	13	3	244	4	508	11	1365	26	25	11	688	252	713	263
/Users/rizwan/Downloads/fwddatasetwithrandomnfaultinformation/SourceCode/lucene-2.4/lucene-2.4/contrib/miscellaneous/src/test/org/apache/lucene/index/TestTermVectorAccessor.java	1	0	9	1	14	6	0	0	0	0	0	0	1	0	0	0	81	81	3	3	67	18	0	0	0	0	0	0	0	0	0	31	5	0	0	1	1	168	4	295	9	799	21	16	11	678	148	694	159
/Users/rizwan/Downloads/fwddatasetwithrandomnfaultinformation/SourceCode/lucene-2.4/lucene-2.4/contrib/miscellaneous/src/java/org/apache/lucene/misc/SweetSpotSimilarity.java	0	0	12	24	136	45	0	0	0	0	2	0	25	24	0	0	93	93	13	13	51	36	0	0	0	0	0	0	0	0	0	217	4	0	0	51	3	212	4	578	9	1645	22	60	16	671	272	731	288
/Users/rizwan/Downloads/fwddatasetwithrandomnfaultinformation/SourceCode/lucene-2.4/lucene-2.4/contrib/miscellaneous/src/java/org/apache/lucene/misc/HighFreqTerms.java	0	0	3	3	23	11	0	0	0	2	2	0	4	3	0	0	41	41	17	17	30	15	0	0	0	0	0	0	0	0	0	40	4	2	1	9	3	116	4	224	11	626	25	16	12	286	155	302	167
/Users/rizwan/Downloads/fwddatasetwithrandomnfaultinformation/SourceCode/lucene-2.4/lucene-2.4/contrib/miscellaneous/src/java/org/apache/lucene/misc/IndexMergeTool.java	1	0	0	3	22	8	0	0	0	0	0	0	5	3	0	0	16	16	4	4	22	5	0	0	0	0	0	0	0	0	0	34	4	0	0	8	2	40	4	119	9	329	21	14	12	206	129	220	141
/Users/rizwan/Downloads/fwddatasetwithrandomnfaultinformation/SourceCode/lucene-2.4/lucene-2.4/contrib/miscellaneous/src/java/org/apache/lucene/misc/ChainedFilter.java	5	0	0	6	121	45	0	0	0	3	70	0	13	9	0	0	79	79	24	24	80	25	0	0	0	0	0	0	0	0	0	177	4	3	1	92	3	206	4	595	11	1679	25	32	15	917	380	949	395
/Users/rizwan/Downloads/fwddatasetwithrandomnfaultinformation/SourceCode/lucene-2.4/lucene-2.4/contrib/miscellaneous/src/java/org/apache/lucene/misc/LengthNormModifier.java	2	0	6	1	55	22	0	1	0	6	0	0	16	13	0	0	59	59	21	21	54	28	0	0	0	0	0	0	0	0	0	86	5	7	2	29	2	160	4	377	11	1047	26	17	13	474	220	491	233
/Users/rizwan/Downloads/fwddatasetwithrandomnfaultinformation/SourceCode/lucene-2.4/lucene-2.4/contrib/miscellaneous/src/java/org/apache/lucene/queryParser/analyzing/AnalyzingQueryParser.java	3	0	11	14	132	67	0	3	1	14	9	0	38	38	0	0	162	164	58	58	91	48	0	0	0	0	0	0	0	0	0	227	5	18	3	85	3	442	4	926	11	2635	28	33	15	1251	372	1284	387
/Users/rizwan/Downloads/fwddatasetwithrandomnfaultinformation/SourceCode/lucene-2.4/lucene-2.4/contrib/miscellaneous/src/java/org/apache/lucene/queryParser/precedence/CharStream.java	0	0	0	1	94	28	0	0	0	0	0	0	0	0	0	0	22	22	2	2	15	1	0	0	0	0	0	0	0	0	0	123	3	0	0	0	0	48	4	194	7	566	16	2	2	513	212	515	214
/Users/rizwan/Downloads/fwddatasetwithrandomnfaultinformation/SourceCode/lucene-2.4/lucene-2.4/contrib/miscellaneous/src/java/org/apache/lucene/queryParser/precedence/PrecedenceQueryParser.java	31	2	10	67	295	142	0	14	19	36	78	0	82	65	0	0	605	605	221	221	583	332	0	0	0	0	0	0	0	0	0	547	6	69	3	225	3	1652	4	3424	11	9352	29	284	93	3799	851	4083	944
/Users/rizwan/Downloads/fwddatasetwithrandomnfaultinformation/SourceCode/lucene-2.4/lucene-2.4/contrib/miscellaneous/src/java/org/apache/lucene/queryParser/precedence/TokenMgrError.java	1	0	15	2	57	22	0	0	1	0	0	0	3	2	0	0	43	43	11	11	37	9	0	0	0	0	0	0	0	0	0	97	5	1	1	5	2	108	4	269	11	760	25	14	10	436	219	450	229
/Users/rizwan/Downloads/fwddatasetwithrandomnfaultinformation/SourceCode/lucene-2.4/lucene-2.4/contrib/miscellaneous/src/java/org/apache/lucene/queryParser/precedence/ParseException.java	4	0	23	3	80	22	0	0	1	3	2	0	7	2	0	0	47	47	19	19	67	33	0	0	0	0	0	0	0	0	0	132	5	4	2	11	3	132	4	393	11	1076	27	19	10	677	290	696	300
/Users/rizwan/Downloads/fwddatasetwithrandomnfaultinformation/SourceCode/lucene-2.4/lucene-2.4/contrib/miscellaneous/src/java/org/apache/lucene/queryParser/precedence/PrecedenceQueryParserTokenManager.java	28	13	14	39	2	2	0	10	2	50	66	0	46	71	0	0	453	453	140	140	507	257	0	0	0	0	0	0	0	0	0	98	6	62	3	183	3	1186	4	2309	11	6158	29	780	231	1678	210	2458	441
/Users/rizwan/Downloads/fwddatasetwithrandomnfaultinformation/SourceCode/lucene-2.4/lucene-2.4/contrib/miscellaneous/src/java/org/apache/lucene/queryParser/precedence/FastCharStream.java	1	0	7	8	29	34	0	0	0	0	4	0	1	2	0	0	32	32	22	22	42	20	0	0	0	0	0	0	0	0	0	79	5	0	0	7	3	108	4	268	9	739	23	20	7	408	206	428	213
/Users/rizwan/Downloads/fwddatasetwithrandomnfaultinformation/SourceCode/lucene-2.4/lucene-2.4/contrib/miscellaneous/src/java/org/apache/lucene/queryParser/precedence/Token.java	0	0	0	2	61	18	0	0	0	0	0	0	0	0	0	0	9	9	4	4	10	0	0	0	0	0	0	0	0	0	0	81	3	0	0	0	0	26	4	124	6	361	15	2	2	388	182	390	184
/Users/rizwan/Downloads/fwddatasetwithrandomnfaultinformation/SourceCode/lucene-2.4/lucene-2.4/contrib/miscellaneous/src/java/org/apache/lucene/queryParser/precedence/PrecedenceQueryParserConstants.java	0	0	1	1	2	2	0	0	0	0	0	0	20	20	0	0	1	1	3	3	37	36	0	0	0	0	0	0	0	0	0	6	4	0	0	40	2	8	4	137	9	337	21	36	32	124	83	160	115
/Users/rizwan/Downloads/fwddatasetwithrandomnfaultinformation/SourceCode/lucene-2.4/lucene-2.4/contrib/miscellaneous/src/java/org/apache/lucene/index/FieldNormModifier.java	2	0	6	5	57	22	0	1	0	7	2	0	13	10	0	0	68	67	23	23	51	28	0	0	0	0	0	0	0	0	0	92	5	8	2	25	3	181	4	399	11	1115	27	21	15	509	249	530	264
/Users/rizwan/Downloads/fwddatasetwithrandomnfaultinformation/SourceCode/lucene-2.4/lucene-2.4/contrib/miscellaneous/src/java/org/apache/lucene/index/TermVectorAccessor.java	2	0	0	1	70	34	0	0	0	6	2	0	10	8	0	0	71	71	21	21	49	15	0	0	0	0	0	0	0	0	0	107	4	6	1	20	3	184	4	393	11	1114	25	9	6	496	221	505	227
/Users/rizwan/Downloads/fwddatasetwithrandomnfaultinformation/SourceCode/lucene-2.4/lucene-2.4/contrib/snowball/src/test/org/apache/lucene/analysis/snowball/TestSnowball.java	1	0	0	1	17	6	0	0	0	1	0	0	1	0	0	0	42	42	9	9	37	12	0	0	0	0	0	0	0	0	0	25	4	1	1	1	1	102	4	188	11	516	23	13	11	279	159	292	170
/Users/rizwan/Downloads/fwddatasetwithrandomnfaultinformation/SourceCode/lucene-2.4/lucene-2.4/contrib/snowball/src/java/org/tartarus/snowball/TestApp.java	0	1	2	3	0	0	0	1	0	2	1	0	4	6	0	0	43	43	14	14	42	18	0	0	0	0	0	0	0	0	0	6	3	3	2	11	3	114	4	206	11	557	25	16	12	185	88	201	100
/Users/rizwan/Downloads/fwddatasetwithrandomnfaultinformation/SourceCode/lucene-2.4/lucene-2.4/contrib/snowball/src/java/org/tartarus/snowball/SnowballProgram.java	11	6	13	45	25	56	6	0	11	8	16	0	36	45	0	0	191	191	61	61	210	121	0	0	0	0	0	0	0	0	0	162	7	19	2	97	3	504	4	1129	11	3051	29	80	15	1094	265	1174	280
/Users/rizwan/Downloads/fwddatasetwithrandomnfaultinformation/SourceCode/lucene-2.4/lucene-2.4/contrib/snowball/src/java/org/tartarus/snowball/Among.java	0	0	0	1	12	14	0	0	0	0	1	0	0	0	0	0	7	7	6	6	17	8	0	0	0	0	0	0	0	0	0	27	3	0	0	1	1	26	4	87	9	237	19	2	2	105	56	107	58
/Users/rizwan/Downloads/fwddatasetwithrandomnfaultinformation/SourceCode/lucene-2.4/lucene-2.4/contrib/snowball/src/java/org/tartarus/snowball/ext/FrenchStemmer.java	9	2	0	218	4	606	0	0	0	76	9	0	33	10	0	0	584	504	198	198	548	203	0	0	0	0	0	0	0	0	0	839	5	76	1	52	3	1484	4	3215	11	8892	26	1160	263	2500	267	3660	530
/Users/rizwan/Downloads/fwddatasetwithrandomnfaultinformation/SourceCode/lucene-2.4/lucene-2.4/contrib/snowball/src/java/org/tartarus/snowball/ext/RomanianStemmer.java	10	0	0	212	4	300	0	0	0	38	6	0	22	10	0	0	480	434	127	127	316	110	0	0	0	0	0	0	0	0	0	526	4	38	1	38	3	1168	4	2208	11	6197	25	1010	292	2070	257	3080	549
/Users/rizwan/Downloads/fwddatasetwithrandomnfaultinformation/SourceCode/lucene-2.4/lucene-2.4/contrib/snowball/src/java/org/tartarus/snowball/ext/FinnishStemmer.java	4	4	0	168	4	372	0	0	0	45	10	0	14	5	0	0	362	317	139	139	395	180	0	0	0	0	0	0	0	0	0	552	5	45	1	29	3	957	4	2171	11	5936	26	820	204	1692	181	2512	385
/Users/rizwan/Downloads/fwddatasetwithrandomnfaultinformation/SourceCode/lucene-2.4/lucene-2.4/contrib/snowball/src/java/org/tartarus/snowball/ext/TurkishStemmer.java	3	22	4	518	4	1310	0	0	0	200	26	0	29	4	0	0	1126	922	518	518	1177	445	0	0	0	0	0	0	0	0	0	1861	6	200	1	59	3	3084	4	6840	11	18895	27	2124	518	4762	268	6886	786
/Users/rizwan/Downloads/fwddatasetwithrandomnfaultinformation/SourceCode/lucene-2.4/lucene-2.4/contrib/snowball/src/java/org/tartarus/snowball/ext/SpanishStemmer.java	9	0	0	224	4	414	0	0	0	51	10	0	18	9	0	0	508	451	144	144	381	146	0	0	0	0	0	0	0	0	0	651	4	51	1	37	3	1247	4	2525	11	7047	25	1047	273	2233	244	3280	517
/Users/rizwan/Downloads/fwddatasetwithrandomnfaultinformation/SourceCode/lucene-2.4/lucene-2.4/contrib/snowball/src/java/org/tartarus/snowball/ext/SwedishStemmer.java	2	1	1	47	4	112	0	0	1	8	3	0	7	4	0	0	120	105	42	42	131	65	0	0	0	0	0	0	0	0	0	167	6	9	2	14	3	309	4	710	11	1930	28	280	81	675	147	955	228
/Users/rizwan/Downloads/fwddatasetwithrandomnfaultinformation/SourceCode/lucene-2.4/lucene-2.4/contrib/snowball/src/java/org/tartarus/snowball/ext/DanishStemmer.java	2	1	1	42	4	154	0	0	1	14	3	0	7	5	0	0	140	121	53	53	166	84	0	0	0	0	0	0	0	0	0	204	6	15	2	15	3	367	4	866	11	2344	28	325	90	762	148	1087	238
/Users/rizwan/Downloads/fwddatasetwithrandomnfaultinformation/SourceCode/lucene-2.4/lucene-2.4/contrib/snowball/src/java/org/tartarus/snowball/ext/LovinsStemmer.java	0	3	0	312	4	586	0	0	32	62	4	0	37	64	0	0	779	704	265	265	619	230	0	0	0	0	0	0	0	0	0	905	4	94	2	105	3	2013	4	3979	11	11086	26	1470	274	3912	535	5382	809
/Users/rizwan/Downloads/fwddatasetwithrandomnfaultinformation/SourceCode/lucene-2.4/lucene-2.4/contrib/snowball/src/java/org/tartarus/snowball/ext/German2Stemmer.java	7	0	2	58	4	276	0	0	3	29	6	0	14	13	0	0	237	199	107	107	276	107	0	0	0	0	0	0	0	0	0	347	5	32	2	33	3	650	4	1459	11	3991	27	506	157	1057	135	1563	292
/Users/rizwan/Downloads/fwddatasetwithrandomnfaultinformation/SourceCode/lucene-2.4/lucene-2.4/contrib/snowball/src/java/org/tartarus/snowball/ext/ItalianStemmer.java	11	0	0	235	4	398	0	0	0	55	8	0	18	11	0	0	511	458	152	152	384	147	0	0	0	0	0	0	0	0	0	648	4	55	1	37	3	1273	4	2556	11	7136	25	1022	222	2236	294	3258	516
/Users/rizwan/Downloads/fwddatasetwithrandomnfaultinformation/SourceCode/lucene-2.4/lucene-2.4/contrib/snowball/src/java/org/tartarus/snowball/ext/EnglishStemmer.java	6	4	3	177	4	516	0	0	2	50	11	0	47	13	0	0	481	405	180	180	470	157	0	0	0	0	0	0	0	0	0	710	6	52	2	71	3	1246	4	2721	11	7532	28	910	264	2128	258	3038	522
/Users/rizwan/Downloads/fwddatasetwithrandomnfaultinformation/SourceCode/lucene-2.4/lucene-2.4/contrib/snowball/src/java/org/tartarus/snowball/ext/PorterStemmer.java	6	3	2	100	4	352	0	0	0	41	6	0	30	6	0	0	326	280	126	126	326	115	0	0	0	0	0	0	0	0	0	467	6	41	1	42	3	858	4	1863	11	5145	27	611	229	1433	190	2044	419
/Users/rizwan/Downloads/fwddatasetwithrandomnfaultinformation/SourceCode/lucene-2.4/lucene-2.4/contrib/snowball/src/java/org/tartarus/snowball/ext/HungarianStemmer.java	3	1	0	223	4	514	0	0	1	32	12	0	38	5	0	0	496	401	107	107	363	87	0	0	0	0	0	0	0	0	0	745	5	33	2	55	3	1111	4	2408	11	6771	27	967	335	2166	220	3133	555
/Users/rizwan/Downloads/fwddatasetwithrandomnfaultinformation/SourceCode/lucene-2.4/lucene-2.4/contrib/snowball/src/java/org/tartarus/snowball/ext/GermanStemmer.java	7	0	1	54	4	260	0	0	2	30	5	0	11	11	0	0	224	191	105	105	266	105	0	0	0	0	0	0	0	0	0	326	5	32	2	27	3	625	4	1395	11	3811	27	473	149	993	133	1466	282
/Users/rizwan/Downloads/fwddatasetwithrandomnfaultinformation/SourceCode/lucene-2.4/lucene-2.4/contrib/snowball/src/java/org/tartarus/snowball/ext/KpStemmer.java	8	4	3	198	4	1002	0	0	2	149	8	0	58	19	0	0	803	659	307	307	786	244	0	0	0	0	0	0	0	0	0	1219	6	151	2	85	3	2076	4	4576	11	12694	28	1400	326	3174	269	4574	595
/Users/rizwan/Downloads/fwddatasetwithrandomnfaultinformation/SourceCode/lucene-2.4/lucene-2.4/contrib/snowball/src/java/org/tartarus/snowball/ext/NorwegianStemmer.java	2	1	1	34	4	120	0	0	1	10	3	0	6	4	0	0	122	105	46	46	136	66	0	0	0	0	0	0	0	0	0	162	6	11	2	13	3	319	4	722	11	1960	28	276	84	666	143	942	227
/Users/rizwan/Downloads/fwddatasetwithrandomnfaultinformation/SourceCode/lucene-2.4/lucene-2.4/contrib/snowball/src/java/org/tartarus/snowball/ext/RussianStemmer.java	4	0	0	110	4	232	0	0	0	25	8	0	2	4	0	0	310	281	95	95	232	86	0	0	0	0	0	0	0	0	0	350	4	25	1	14	3	781	4	1500	11	4181	25	716	268	1338	101	2054	369
/Users/rizwan/Downloads/fwddatasetwithrandomnfaultinformation/SourceCode/lucene-2.4/lucene-2.4/contrib/snowball/src/java/org/tartarus/snowball/ext/DutchStemmer.java	7	2	0	67	4	332	0	0	0	48	6	0	16	7	0	0	282	245	127	127	307	113	0	0	0	0	0	0	0	0	0	412	5	48	1	29	3	781	4	1703	11	4687	26	591	164	1190	149	1781	313
/Users/rizwan/Downloads/fwddatasetwithrandomnfaultinformation/SourceCode/lucene-2.4/lucene-2.4/contrib/snowball/src/java/org/tartarus/snowball/ext/PortugueseStemmer.java	10	0	0	166	4	370	0	0	0	50	9	0	13	10	0	0	480	431	144	144	358	136	0	0	0	0	0	0	0	0	0	550	4	50	1	32	3	1199	4	2337	11	6516	25	981	255	2110	253	3091	508
/Users/rizwan/Downloads/fwddatasetwithrandomnfaultinformation/SourceCode/lucene-2.4/lucene-2.4/contrib/snowball/src/java/org/apache/lucene/analysis/snowball/SnowballAnalyzer.java	0	0	0	1	36	14	0	0	0	1	0	0	0	0	0	0	13	13	15	15	17	8	0	0	0	0	0	0	0	0	0	51	3	1	1	0	0	56	4	141	9	399	19	4	3	277	153	281	156
/Users/rizwan/Downloads/fwddatasetwithrandomnfaultinformation/SourceCode/lucene-2.4/lucene-2.4/contrib/snowball/src/java/org/apache/lucene/analysis/snowball/SnowballFilter.java	0	0	2	2	37	14	0	0	0	2	1	0	0	0	0	0	22	22	9	9	23	7	0	0	0	0	0	0	0	0	0	55	4	2	1	1	1	62	4	160	11	451	23	4	3	321	174	325	177
/Users/rizwan/Downloads/fwddatasetwithrandomnfaultinformation/SourceCode/lucene-2.4/lucene-2.4/contrib/wordnet/src/java/org/apache/lucene/wordnet/SynLookup.java	4	0	3	1	31	24	0	0	0	2	1	0	6	3	0	0	59	59	13	13	63	28	0	0	0	0	0	0	0	0	0	63	5	2	1	10	3	144	4	323	11	876	26	23	13	520	221	543	234
/Users/rizwan/Downloads/fwddatasetwithrandomnfaultinformation/SourceCode/lucene-2.4/lucene-2.4/contrib/wordnet/src/java/org/apache/lucene/wordnet/Syns2Index.java	5	0	25	4	94	121	2	0	0	6	5	0	19	20	0	0	126	125	28	28	105	53	0	0	0	0	0	0	0	0	0	251	6	6	1	44	3	307	4	780	11	2179	27	81	31	1009	425	1090	456
/Users/rizwan/Downloads/fwddatasetwithrandomnfaultinformation/SourceCode/lucene-2.4/lucene-2.4/contrib/wordnet/src/java/org/apache/lucene/wordnet/SynExpand.java	2	0	1	1	52	30	0	0	0	2	2	0	8	7	0	0	53	53	12	12	59	27	0	0	0	0	0	0	0	0	0	86	5	2	1	17	3	130	4	334	11	914	26	119	62	660	284	779	346
/Users/rizwan/Downloads/fwddatasetwithrandomnfaultinformation/SourceCode/lucene-2.4/lucene-2.4/contrib/lucli/src/java/lucli/Lucli.java	6	0	26	12	87	64	0	0	0	2	70	0	5	5	0	0	130	130	40	40	150	55	0	0	0	0	0	0	0	0	0	195	5	2	1	80	3	340	4	835	11	2298	26	44	19	1324	558	1368	577
/Users/rizwan/Downloads/fwddatasetwithrandomnfaultinformation/SourceCode/lucene-2.4/lucene-2.4/contrib/lucli/src/java/lucli/LuceneMethods.java	8	37	39	7	76	73	0	4	2	8	72	0	11	4	0	0	224	224	42	42	179	82	0	0	0	0	0	0	0	0	0	240	6	14	3	87	3	532	4	1150	11	3184	29	36	19	1396	544	1432	563
/Users/rizwan/Downloads/fwddatasetwithrandomnfaultinformation/SourceCode/lucene-2.4/lucene-2.4/contrib/db/bdb-je/src/test/org/apache/lucene/store/je/JEStoreTest.java	16	0	13	15	24	22	3	0	1	36	3	0	16	0	0	0	355	355	90	90	356	199	0	0	0	0	0	0	0	0	0	93	6	37	2	19	2	890	4	1608	11	4266	27	50	8	1611	244	1661	252
/Users/rizwan/Downloads/fwddatasetwithrandomnfaultinformation/SourceCode/lucene-2.4/lucene-2.4/contrib/db/bdb-je/src/java/org/apache/lucene/store/je/JEDirectory.java	0	0	2	1	60	21	0	0	0	3	0	0	2	2	0	0	88	88	25	25	71	26	0	0	0	0	0	0	0	0	0	84	4	3	1	4	2	226	4	425	11	1178	24	7	5	715	288	722	293
/Users/rizwan/Downloads/fwddatasetwithrandomnfaultinformation/SourceCode/lucene-2.4/lucene-2.4/contrib/db/bdb-je/src/java/org/apache/lucene/store/je/JELock.java	0	0	0	1	22	8	0	0	0	0	0	0	0	0	0	0	7	7	5	5	7	3	0	0	0	0	0	0	0	0	0	31	3	0	0	0	0	24	4	72	7	206	16	4	3	161	104	165	107
/Users/rizwan/Downloads/fwddatasetwithrandomnfaultinformation/SourceCode/lucene-2.4/lucene-2.4/contrib/db/bdb-je/src/java/org/apache/lucene/store/je/JEIndexInput.java	1	0	9	3	22	8	0	0	0	2	1	0	0	11	0	0	54	54	16	16	45	20	0	0	0	0	0	0	0	0	0	43	5	2	1	12	2	140	4	274	11	756	25	10	6	370	174	380	180
/Users/rizwan/Downloads/fwddatasetwithrandomnfaultinformation/SourceCode/lucene-2.4/lucene-2.4/contrib/db/bdb-je/src/java/org/apache/lucene/store/je/File.java	1	0	4	2	24	14	0	0	0	9	2	0	1	0	0	0	116	116	30	30	104	48	0	0	0	0	0	0	0	0	0	45	5	9	1	3	2	292	4	513	11	1386	25	33	21	644	240	677	261
/Users/rizwan/Downloads/fwddatasetwithrandomnfaultinformation/SourceCode/lucene-2.4/lucene-2.4/contrib/db/bdb-je/src/java/org/apache/lucene/store/je/JEIndexOutput.java	1	0	5	4	27	10	0	0	0	0	2	0	2	12	0	0	52	52	13	13	50	23	0	0	0	0	0	0	0	0	0	47	5	0	0	16	3	130	4	278	9	758	23	15	9	371	174	386	183
/Users/rizwan/Downloads/fwddatasetwithrandomnfaultinformation/SourceCode/lucene-2.4/lucene-2.4/contrib/db/bdb-je/src/java/org/apache/lucene/store/je/Block.java	0	0	9	2	22	10	0	0	0	0	0	0	0	27	0	0	49	49	11	11	28	14	0	0	0	0	0	0	0	0	0	43	4	0	0	27	1	120	4	241	9	681	20	33	22	282	152	315	174
/Users/rizwan/Downloads/fwddatasetwithrandomnfaultinformation/SourceCode/lucene-2.4/lucene-2.4/contrib/db/bdb/src/test/org/apache/lucene/store/db/SanityLoadLibrary.java	0	0	0	1	25	8	0	0	0	0	0	0	0	0	0	0	5	5	2	2	7	2	0	0	0	0	0	0	0	0	0	34	3	0	0	0	0	14	4	64	7	183	16	4	3	180	125	184	128
/Users/rizwan/Downloads/fwddatasetwithrandomnfaultinformation/SourceCode/lucene-2.4/lucene-2.4/contrib/db/bdb/src/test/org/apache/lucene/store/db/DbStoreTest.java	9	0	8	9	23	16	0	0	1	22	0	0	9	0	0	0	218	218	50	50	228	122	0	0	0	0	0	0	0	0	0	65	5	23	2	9	1	536	4	995	11	2634	25	28	8	1060	233	1088	241
/Users/rizwan/Downloads/fwddatasetwithrandomnfaultinformation/SourceCode/lucene-2.4/lucene-2.4/contrib/db/bdb/src/java/org/apache/lucene/store/db/DbDirectory.java	0	0	2	1	58	17	0	0	0	5	0	0	2	2	0	0	92	92	26	26	80	32	0	0	0	0	0	0	0	0	0	78	4	5	1	4	2	236	4	446	11	1226	24	9	7	793	285	802	292
/Users/rizwan/Downloads/fwddatasetwithrandomnfaultinformation/SourceCode/lucene-2.4/lucene-2.4/contrib/db/bdb/src/java/org/apache/lucene/store/db/DbIndexOutput.java	1	0	5	4	22	8	0	0	0	0	2	0	2	12	0	0	52	52	13	13	50	23	0	0	0	0	0	0	0	0	0	40	5	0	0	16	3	130	4	271	9	737	23	15	9	360	166	375	175
/Users/rizwan/Downloads/fwddatasetwithrandomnfaultinformation/SourceCode/lucene-2.4/lucene-2.4/contrib/db/bdb/src/java/org/apache/lucene/store/db/File.java	1	0	4	2	19	8	0	0	0	9	2	0	1	0	0	0	123	123	29	29	110	50	0	0	0	0	0	0	0	0	0	34	5	9	1	3	2	304	4	522	11	1405	25	40	23	658	234	698	257
/Users/rizwan/Downloads/fwddatasetwithrandomnfaultinformation/SourceCode/lucene-2.4/lucene-2.4/contrib/db/bdb/src/java/org/apache/lucene/store/db/DbIndexInput.java	1	0	8	3	17	6	0	0	0	2	1	0	0	11	0	0	53	53	16	16	45	20	0	0	0	0	0	0	0	0	0	35	5	2	1	12	2	138	4	264	11	726	25	10	6	356	162	366	168
/Users/rizwan/Downloads/fwddatasetwithrandomnfaultinformation/SourceCode/lucene-2.4/lucene-2.4/contrib/db/bdb/src/java/org/apache/lucene/store/db/Block.java	0	0	10	2	17	6	0	0	0	0	0	0	0	27	0	0	52	52	11	11	32	14	0	0	0	0	0	0	0	0	0	35	4	0	0	27	1	126	4	243	9	683	20	35	23	289	148	324	171
/Users/rizwan/Downloads/fwddatasetwithrandomnfaultinformation/SourceCode/lucene-2.4/lucene-2.4/contrib/db/bdb/src/java/org/apache/lucene/store/db/DbLock.java	0	0	0	1	24	8	0	0	0	0	0	0	0	0	0	0	7	7	7	7	7	3	0	0	0	0	0	0	0	0	0	33	3	0	0	0	0	28	4	78	7	224	16	4	3	174	109	178	112
/Users/rizwan/Downloads/fwddatasetwithrandomnfaultinformation/SourceCode/lucene-2.4/lucene-2.4/contrib/db/bdb/src/java/com/sleepycat/db/DbHandleExtractor.java	0	0	0	3	28	8	0	0	0	0	0	0	0	0	0	0	5	5	4	4	6	0	0	0	0	0	0	0	0	0	0	39	3	0	0	0	0	18	4	70	6	203	15	12	8	208	132	220	140
/Users/rizwan/Downloads/fwddatasetwithrandomnfaultinformation/SourceCode/lucene-2.4/lucene-2.4/contrib/highlighter/src/test/org/apache/lucene/search/highlight/HighlighterTest.java	23	0	105	37	91	274	0	0	0	7	124	0	91	67	0	0	1018	1017	189	189	802	428	0	0	0	0	0	0	0	0	0	530	5	7	1	282	3	2413	4	4475	11	12193	26	311	106	4993	1030	5304	1136
/Users/rizwan/Downloads/fwddatasetwithrandomnfaultinformation/SourceCode/lucene-2.4/lucene-2.4/contrib/highlighter/src/java/org/apache/lucene/search/highlight/Highlighter.java	5	1	0	6	157	107	0	5	0	6	4	0	15	21	0	0	200	200	69	69	151	87	0	0	0	0	0	0	0	0	0	276	5	11	2	40	3	538	4	1117	11	3110	27	59	20	1711	537	1770	557
/Users/rizwan/Downloads/fwddatasetwithrandomnfaultinformation/SourceCode/lucene-2.4/lucene-2.4/contrib/highlighter/src/java/org/apache/lucene/search/highlight/SpanGradientFormatter.java	0	0	1	1	26	14	0	0	0	0	2	0	4	4	0	0	27	27	6	6	24	6	0	0	0	0	0	0	0	0	0	42	4	0	0	10	3	66	4	159	9	445	22	7	4	275	167	282	171
/Users/rizwan/Downloads/fwddatasetwithrandomnfaultinformation/SourceCode/lucene-2.4/lucene-2.4/contrib/highlighter/src/java/org/apache/lucene/search/highlight/QueryTermExtractor.java	2	0	2	7	72	37	0	0	2	2	2	0	7	4	0	0	62	64	19	19	40	17	0	0	0	0	0	0	0	0	0	120	5	4	2	13	3	164	4	372	11	1056	27	11	7	718	309	729	316
/Users/rizwan/Downloads/fwddatasetwithrandomnfaultinformation/SourceCode/lucene-2.4/lucene-2.4/contrib/highlighter/src/java/org/apache/lucene/search/highlight/SimpleSpanFragmenter.java	2	0	2	8	38	16	0	0	0	2	2	0	1	1	0	0	30	30	12	12	27	17	0	0	0	0	0	0	0	0	0	66	5	2	1	4	3	84	4	213	11	593	26	13	5	304	167	317	172
/Users/rizwan/Downloads/fwddatasetwithrandomnfaultinformation/SourceCode/lucene-2.4/lucene-2.4/contrib/highlighter/src/java/org/apache/lucene/search/highlight/WeightedSpanTerm.java	0	0	0	2	41	25	0	1	0	0	0	0	3	3	0	0	24	24	12	12	23	10	0	0	0	0	0	0	0	0	0	68	3	1	1	6	2	72	4	190	11	538	23	4	3	320	172	324	175
/Users/rizwan/Downloads/fwddatasetwithrandomnfaultinformation/SourceCode/lucene-2.4/lucene-2.4/contrib/highlighter/src/java/org/apache/lucene/search/highlight/SimpleFragmenter.java	1	0	0	4	42	18	0	0	0	0	0	0	0	1	0	0	16	16	9	9	14	6	0	0	0	0	0	0	0	0	0	65	4	0	0	1	1	50	4	145	9	415	20	6	5	241	141	247	146
/Users/rizwan/Downloads/fwddatasetwithrandomnfaultinformation/SourceCode/lucene-2.4/lucene-2.4/contrib/highlighter/src/java/org/apache/lucene/search/highlight/QueryScorer.java	1	0	1	7	63	36	0	0	1	1	2	0	2	0	0	0	51	52	16	16	32	13	0	0	0	0	0	0	0	0	0	108	5	2	2	4	2	135	4	307	11	874	26	9	5	515	249	524	254
/Users/rizwan/Downloads/fwddatasetwithrandomnfaultinformation/SourceCode/lucene-2.4/lucene-2.4/contrib/highlighter/src/java/org/apache/lucene/search/highlight/WeightedSpanTermExtractor.java	9	0	4	4	107	56	0	2	2	7	11	0	48	45	0	0	241	241	76	76	193	103	0	0	0	0	0	0	0	0	0	180	5	11	3	104	3	634	4	1240	11	3420	28	28	7	1375	409	1403	416
/Users/rizwan/Downloads/fwddatasetwithrandomnfaultinformation/SourceCode/lucene-2.4/lucene-2.4/contrib/highlighter/src/java/org/apache/lucene/search/highlight/SpanScorer.java	1	0	2	9	94	38	0	1	1	2	4	0	4	2	0	0	59	58	23	23	50	19	0	0	0	0	0	0	0	0	0	144	5	4	3	10	3	163	4	405	11	1142	28	6	2	576	213	582	215
/Users/rizwan/Downloads/fwddatasetwithrandomnfaultinformation/SourceCode/lucene-2.4/lucene-2.4/contrib/highlighter/src/java/org/apache/lucene/search/highlight/TokenSources.java	5	0	9	22	78	46	0	0	0	5	7	0	5	3	0	0	95	98	39	39	75	38	0	0	0	0	0	0	0	0	0	160	5	5	1	15	3	271	4	577	11	1616	26	34	19	1088	433	1122	452
/Users/rizwan/Downloads/fwddatasetwithrandomnfaultinformation/SourceCode/lucene-2.4/lucene-2.4/contrib/highlighter/src/java/org/apache/lucene/search/highlight/Formatter.java	0	0	0	2	29	10	0	0	0	0	0	0	0	0	0	0	3	3	1	1	3	0	0	0	0	0	0	0	0	0	0	41	3	0	0	0	0	8	4	59	6	173	15	4	3	172	118	176	121
/Users/rizwan/Downloads/fwddatasetwithrandomnfaultinformation/SourceCode/lucene-2.4/lucene-2.4/contrib/highlighter/src/java/org/apache/lucene/search/highlight/SimpleHTMLEncoder.java	1	0	0	1	25	10	0	0	1	0	2	0	3	1	0	0	24	24	10	10	24	3	0	0	0	0	0	0	0	0	0	37	4	1	1	6	3	68	4	151	11	425	25	8	6	178	125	186	131
/Users/rizwan/Downloads/fwddatasetwithrandomnfaultinformation/SourceCode/lucene-2.4/lucene-2.4/contrib/highlighter/src/java/org/apache/lucene/search/highlight/WeightedTerm.java	0	0	0	1	36	20	0	0	0	0	0	0	0	0	0	0	9	9	6	6	10	4	0	0	0	0	0	0	0	0	0	57	3	0	0	0	0	30	4	108	7	310	16	4	3	201	110	205	113
/Users/rizwan/Downloads/fwddatasetwithrandomnfaultinformation/SourceCode/lucene-2.4/lucene-2.4/contrib/highlighter/src/java/org/apache/lucene/search/highlight/TokenGroup.java	1	0	2	3	50	20	0	0	0	0	2	0	1	2	0	0	31	31	16	16	33	23	0	0	0	0	0	0	0	0	0	76	5	0	0	5	3	94	4	243	9	670	23	17	11	295	168	312	179
/Users/rizwan/Downloads/fwddatasetwithrandomnfaultinformation/SourceCode/lucene-2.4/lucene-2.4/contrib/highlighter/src/java/org/apache/lucene/search/highlight/Fragmenter.java	0	0	0	1	33	12	0	0	0	0	0	0	0	0	0	0	4	4	2	2	5	0	0	0	0	0	0	0	0	0	0	46	3	0	0	0	0	12	4	70	6	204	15	4	3	191	127	195	130
/Users/rizwan/Downloads/fwddatasetwithrandomnfaultinformation/SourceCode/lucene-2.4/lucene-2.4/contrib/highlighter/src/java/org/apache/lucene/search/highlight/DefaultEncoder.java	0	0	0	1	21	8	0	0	0	0	0	0	0	0	0	0	3	3	4	4	3	0	0	0	0	0	0	0	0	0	0	30	3	0	0	0	0	14	4	54	6	158	15	5	4	112	86	117	90
/Users/rizwan/Downloads/fwddatasetwithrandomnfaultinformation/SourceCode/lucene-2.4/lucene-2.4/contrib/highlighter/src/java/org/apache/lucene/search/highlight/GradientFormatter.java	1	0	7	6	61	18	0	2	0	8	3	0	6	5	0	0	119	119	20	20	80	47	0	0	0	0	0	0	0	0	0	93	5	10	2	14	3	278	4	536	11	1478	27	65	28	728	305	793	333
/Users/rizwan/Downloads/fwddatasetwithrandomnfaultinformation/SourceCode/lucene-2.4/lucene-2.4/contrib/highlighter/src/java/org/apache/lucene/search/highlight/SimpleHTMLFormatter.java	0	0	0	2	31	13	0	0	0	0	0	0	2	3	0	0	14	14	6	6	17	5	0	0	0	0	0	0	0	0	0	46	3	0	0	5	2	40	4	122	9	344	20	5	4	206	127	211	131
/Users/rizwan/Downloads/fwddatasetwithrandomnfaultinformation/SourceCode/lucene-2.4/lucene-2.4/contrib/highlighter/src/java/org/apache/lucene/search/highlight/NullFragmenter.java	0	0	0	1	22	8	0	0	0	0	0	0	0	0	0	0	4	4	4	4	4	0	0	0	0	0	0	0	0	0	0	31	3	0	0	0	0	16	4	58	6	169	15	4	3	161	112	165	115
/Users/rizwan/Downloads/fwddatasetwithrandomnfaultinformation/SourceCode/lucene-2.4/lucene-2.4/contrib/highlighter/src/java/org/apache/lucene/search/highlight/Encoder.java	0	0	0	1	25	10	0	0	0	0	0	0	0	0	0	0	2	2	1	1	3	0	0	0	0	0	0	0	0	0	0	36	3	0	0	0	0	6	4	52	6	152	15	5	4	116	86	121	90
/Users/rizwan/Downloads/fwddatasetwithrandomnfaultinformation/SourceCode/lucene-2.4/lucene-2.4/contrib/highlighter/src/java/org/apache/lucene/search/highlight/Scorer.java	0	0	0	3	40	14	0	0	0	0	0	0	0	0	0	0	7	7	1	1	6	0	0	0	0	0	0	0	0	0	0	57	3	0	0	0	0	16	4	86	6	251	15	4	3	235	138	239	141
/Users/rizwan/Downloads/fwddatasetwithrandomnfaultinformation/SourceCode/lucene-2.4/lucene-2.4/contrib/highlighter/src/java/org/apache/lucene/search/highlight/TextFragment.java	0	0	0	3	39	16	0	0	0	0	1	0	0	0	0	0	11	11	8	8	17	6	0	0	0	0	0	0	0	0	0	58	3	0	0	1	1	38	4	128	9	362	19	8	5	229	133	237	138
/Users/rizwan/Downloads/fwddatasetwithrandomnfaultinformation/SourceCode/lucene-2.4/lucene-2.4/contrib/surround/src/test/org/apache/lucene/queryParser/surround/query/BooleanQueryTst.java	2	0	12	1	23	14	0	1	0	1	2	0	2	1	0	0	36	36	14	14	48	16	0	0	0	0	0	0	0	0	0	52	5	2	2	5	3	100	4	237	11	644	27	8	3	366	187	374	190
/Users/rizwan/Downloads/fwddatasetwithrandomnfaultinformation/SourceCode/lucene-2.4/lucene-2.4/contrib/surround/src/test/org/apache/lucene/queryParser/surround/query/Test01Exceptions.java	0	0	3	1	26	10	0	0	0	0	0	0	0	1	0	0	19	18	5	5	11	4	0	0	0	0	0	0	0	0	0	40	4	0	0	1	1	47	4	112	9	321	20	20	16	212	147	232	163
/Users/rizwan/Downloads/fwddatasetwithrandomnfaultinformation/SourceCode/lucene-2.4/lucene-2.4/contrib/surround/src/test/org/apache/lucene/queryParser/surround/query/Test03Distance.java	0	0	1	1	43	8	0	0	0	0	0	0	0	1	0	0	128	128	89	89	102	51	0	0	0	0	0	0	0	0	0	53	4	0	0	1	1	434	4	650	9	1797	20	246	99	604	163	850	262
/Users/rizwan/Downloads/fwddatasetwithrandomnfaultinformation/SourceCode/lucene-2.4/lucene-2.4/contrib/surround/src/test/org/apache/lucene/queryParser/surround/query/Test02Boolean.java	0	0	0	1	31	6	0	0	0	0	0	0	0	0	0	0	63	63	50	50	60	29	0	0	0	0	0	0	0	0	0	38	3	0	0	0	0	226	4	360	7	991	16	114	60	374	149	488	209
/Users/rizwan/Downloads/fwddatasetwithrandomnfaultinformation/SourceCode/lucene-2.4/lucene-2.4/contrib/surround/src/test/org/apache/lucene/queryParser/surround/query/ExceptionQueryTst.java	1	0	6	1	17	6	0	0	0	1	0	0	1	0	0	0	24	24	10	10	23	8	0	0	0	0	0	0	0	0	0	31	5	1	1	1	1	68	4	143	11	398	24	5	3	237	140	242	143
/Users/rizwan/Downloads/fwddatasetwithrandomnfaultinformation/SourceCode/lucene-2.4/lucene-2.4/contrib/surround/src/test/org/apache/lucene/queryParser/surround/query/SingleFieldTestDb.java	1	0	0	1	17	6	0	0	0	0	0	0	1	0	0	0	17	17	8	8	27	7	0	0	0	0	0	0	0	0	0	25	4	0	0	1	1	50	4	119	9	323	20	5	3	244	142	249	145
/Users/rizwan/Downloads/fwddatasetwithrandomnfaultinformation/SourceCode/lucene-2.4/lucene-2.4/contrib/surround/src/java/org/apache/lucene/queryParser/surround/parser/CharStream.java	0	0	0	1	82	24	0	0	0	0	0	0	0	0	0	0	20	20	2	2	13	1	0	0	0	0	0	0	0	0	0	107	3	0	0	0	0	44	4	172	7	502	16	2	2	486	207	488	209
/Users/rizwan/Downloads/fwddatasetwithrandomnfaultinformation/SourceCode/lucene-2.4/lucene-2.4/contrib/surround/src/java/org/apache/lucene/queryParser/surround/parser/QueryParserTokenManager.java	30	7	8	29	2	2	0	11	2	39	50	0	26	44	0	0	295	295	82	82	337	185	0	0	0	0	0	0	0	0	0	78	6	52	3	120	3	754	4	1542	11	4099	29	519	193	1168	197	1687	390
/Users/rizwan/Downloads/fwddatasetwithrandomnfaultinformation/SourceCode/lucene-2.4/lucene-2.4/contrib/surround/src/java/org/apache/lucene/queryParser/surround/parser/TokenMgrError.java	1	0	15	2	57	22	0	0	1	0	0	0	3	2	0	0	43	43	11	11	37	9	0	0	0	0	0	0	0	0	0	97	5	1	1	5	2	108	4	269	11	760	25	14	10	437	219	451	229
/Users/rizwan/Downloads/fwddatasetwithrandomnfaultinformation/SourceCode/lucene-2.4/lucene-2.4/contrib/surround/src/java/org/apache/lucene/queryParser/surround/parser/ParseException.java	4	0	23	3	80	22	0	0	1	3	2	0	7	2	0	0	47	47	19	19	67	33	0	0	0	0	0	0	0	0	0	132	5	4	2	11	3	132	4	393	11	1076	27	19	10	678	290	697	300
/Users/rizwan/Downloads/fwddatasetwithrandomnfaultinformation/SourceCode/lucene-2.4/lucene-2.4/contrib/surround/src/java/org/apache/lucene/queryParser/surround/parser/QueryParser.java	25	1	13	35	85	79	0	3	0	20	29	0	26	10	0	0	384	384	146	146	409	224	0	0	0	0	0	0	0	0	0	238	6	23	2	65	3	1060	4	2034	11	5465	28	170	76	1870	404	2040	480
/Users/rizwan/Downloads/fwddatasetwithrandomnfaultinformation/SourceCode/lucene-2.4/lucene-2.4/contrib/surround/src/java/org/apache/lucene/queryParser/surround/parser/FastCharStream.java	1	0	7	8	28	34	0	0	0	0	4	0	1	2	0	0	32	32	22	22	41	20	0	0	0	0	0	0	0	0	0	78	5	0	0	7	3	108	4	266	9	734	23	20	7	404	207	424	214
/Users/rizwan/Downloads/fwddatasetwithrandomnfaultinformation/SourceCode/lucene-2.4/lucene-2.4/contrib/surround/src/java/org/apache/lucene/queryParser/surround/parser/Token.java	0	0	0	2	61	18	0	0	0	0	0	0	0	0	0	0	9	9	4	4	10	0	0	0	0	0	0	0	0	0	0	81	3	0	0	0	0	26	4	124	6	361	15	2	2	389	183	391	185
/Users/rizwan/Downloads/fwddatasetwithrandomnfaultinformation/SourceCode/lucene-2.4/lucene-2.4/contrib/surround/src/java/org/apache/lucene/queryParser/surround/parser/QueryParserConstants.java	0	0	0	0	3	2	0	0	0	0	0	0	17	17	0	0	1	1	2	2	27	26	0	0	0	0	0	0	0	0	0	5	2	0	0	34	2	6	4	106	9	266	19	26	24	97	70	123	94
/Users/rizwan/Downloads/fwddatasetwithrandomnfaultinformation/SourceCode/lucene-2.4/lucene-2.4/contrib/surround/src/java/org/apache/lucene/queryParser/surround/query/DistanceQuery.java	1	0	8	2	25	14	0	0	0	1	1	0	0	0	0	0	57	57	18	18	41	14	0	0	0	0	0	0	0	0	0	50	5	1	1	1	1	150	4	268	11	749	24	7	4	382	204	389	208
/Users/rizwan/Downloads/fwddatasetwithrandomnfaultinformation/SourceCode/lucene-2.4/lucene-2.4/contrib/surround/src/java/org/apache/lucene/queryParser/surround/query/SimpleTerm.java	0	0	5	1	25	15	0	0	0	0	2	0	0	0	0	0	59	59	21	21	36	4	0	0	0	0	0	0	0	0	0	46	4	0	0	2	1	160	4	257	9	731	20	7	5	370	193	377	198
/Users/rizwan/Downloads/fwddatasetwithrandomnfaultinformation/SourceCode/lucene-2.4/lucene-2.4/contrib/surround/src/java/org/apache/lucene/queryParser/surround/query/FieldsQuery.java	0	0	2	1	31	20	0	0	0	0	1	0	0	0	0	0	53	53	14	14	40	14	0	0	0	0	0	0	0	0	0	54	4	0	0	1	1	134	4	252	9	702	20	6	5	345	179	351	184
/Users/rizwan/Downloads/fwddatasetwithrandomnfaultinformation/SourceCode/lucene-2.4/lucene-2.4/contrib/surround/src/java/org/apache/lucene/queryParser/surround/query/SpanNearClauseFactory.java	1	0	2	8	27	16	0	0	0	2	2	0	0	0	0	0	59	59	13	13	47	14	0	0	0	0	0	0	0	0	0	54	5	2	1	2	1	144	4	274	11	761	24	7	5	553	269	560	274
/Users/rizwan/Downloads/fwddatasetwithrandomnfaultinformation/SourceCode/lucene-2.4/lucene-2.4/contrib/surround/src/java/org/apache/lucene/queryParser/surround/query/SrndQuery.java	0	0	0	1	28	16	0	0	0	0	0	0	0	0	0	0	39	39	19	19	27	6	0	0	0	0	0	0	0	0	0	45	3	0	0	0	0	116	4	201	7	570	16	6	4	299	168	305	172
/Users/rizwan/Downloads/fwddatasetwithrandomnfaultinformation/SourceCode/lucene-2.4/lucene-2.4/contrib/surround/src/java/org/apache/lucene/queryParser/surround/query/BasicQueryFactory.java	1	0	0	1	25	8	0	0	0	0	0	0	0	1	0	0	18	18	8	8	18	3	0	0	0	0	0	0	0	0	0	35	4	0	0	1	1	52	4	118	9	333	20	7	5	265	150	272	155
/Users/rizwan/Downloads/fwddatasetwithrandomnfaultinformation/SourceCode/lucene-2.4/lucene-2.4/contrib/surround/src/java/org/apache/lucene/queryParser/surround/query/SrndTermQuery.java	0	0	3	1	21	10	0	2	0	1	0	0	0	0	0	0	25	25	10	10	17	4	0	0	0	0	0	0	0	0	0	35	4	3	2	0	0	70	4	139	9	395	21	4	3	240	150	244	153
/Users/rizwan/Downloads/fwddatasetwithrandomnfaultinformation/SourceCode/lucene-2.4/lucene-2.4/contrib/surround/src/java/org/apache/lucene/queryParser/surround/query/SrndBooleanQuery.java	1	0	1	1	17	6	0	0	0	0	0	0	2	0	0	0	17	17	5	5	13	3	0	0	0	0	0	0	0	0	0	26	5	0	0	2	1	44	4	98	9	277	21	7	5	198	120	205	125
/Users/rizwan/Downloads/fwddatasetwithrandomnfaultinformation/SourceCode/lucene-2.4/lucene-2.4/contrib/surround/src/java/org/apache/lucene/queryParser/surround/query/DistanceSubQuery.java	0	0	0	1	23	8	0	0	0	0	0	0	1	1	0	0	7	7	1	1	5	0	0	0	0	0	0	0	0	0	0	32	3	0	0	2	2	16	4	64	8	186	19	4	3	171	118	175	121
/Users/rizwan/Downloads/fwddatasetwithrandomnfaultinformation/SourceCode/lucene-2.4/lucene-2.4/contrib/surround/src/java/org/apache/lucene/queryParser/surround/query/AndQuery.java	0	0	0	1	19	8	0	0	0	0	0	0	0	0	0	0	7	7	3	3	7	0	0	0	0	0	0	0	0	0	0	28	3	0	0	0	0	20	4	62	6	178	15	4	3	169	119	173	122
/Users/rizwan/Downloads/fwddatasetwithrandomnfaultinformation/SourceCode/lucene-2.4/lucene-2.4/contrib/surround/src/java/org/apache/lucene/queryParser/surround/query/TooManyBasicQueries.java	0	0	2	1	19	8	0	0	0	0	0	0	0	0	0	0	5	5	2	2	4	0	0	0	0	0	0	0	0	0	0	30	4	0	0	0	0	14	4	56	6	162	16	4	3	148	106	152	109
/Users/rizwan/Downloads/fwddatasetwithrandomnfaultinformation/SourceCode/lucene-2.4/lucene-2.4/contrib/surround/src/java/org/apache/lucene/queryParser/surround/query/ComposedQuery.java	0	0	0	1	29	18	0	0	0	0	0	0	1	0	0	0	88	88	25	25	48	9	0	0	0	0	0	0	0	0	0	48	3	0	0	1	1	226	4	340	9	964	19	5	3	367	177	372	180
/Users/rizwan/Downloads/fwddatasetwithrandomnfaultinformation/SourceCode/lucene-2.4/lucene-2.4/contrib/surround/src/java/org/apache/lucene/queryParser/surround/query/NotQuery.java	0	0	0	1	19	12	0	0	0	0	0	0	0	0	0	0	13	13	3	3	12	2	0	0	0	0	0	0	0	0	0	32	3	0	0	0	0	32	4	85	7	241	16	6	5	200	130	206	135
/Users/rizwan/Downloads/fwddatasetwithrandomnfaultinformation/SourceCode/lucene-2.4/lucene-2.4/contrib/surround/src/java/org/apache/lucene/queryParser/surround/query/OrQuery.java	0	0	1	1	19	8	0	0	0	1	0	0	0	0	0	0	27	27	10	10	17	5	0	0	0	0	0	0	0	0	0	29	4	1	1	0	0	74	4	135	9	383	20	4	3	231	148	235	151
/Users/rizwan/Downloads/fwddatasetwithrandomnfaultinformation/SourceCode/lucene-2.4/lucene-2.4/contrib/surround/src/java/org/apache/lucene/queryParser/surround/query/SrndTruncQuery.java	2	0	3	1	20	8	0	2	1	6	2	0	2	0	0	0	57	57	18	18	45	17	0	0	0	0	0	0	0	0	0	34	5	9	3	4	2	150	4	273	11	754	27	6	4	348	182	354	186
/Users/rizwan/Downloads/fwddatasetwithrandomnfaultinformation/SourceCode/lucene-2.4/lucene-2.4/contrib/surround/src/java/org/apache/lucene/queryParser/surround/query/SrndPrefixQuery.java	0	0	3	1	19	8	0	2	0	2	0	0	0	0	0	0	33	33	14	14	25	7	0	0	0	0	0	0	0	0	0	31	4	4	2	0	0	94	4	171	9	480	21	4	3	260	159	264	162
/Users/rizwan/Downloads/fwddatasetwithrandomnfaultinformation/SourceCode/lucene-2.4/lucene-2.4/contrib/xml-query-parser/src/test/org/apache/lucene/xmlparser/TestParser.java	1	0	6	2	20	20	0	0	0	1	36	0	1	1	0	0	112	112	27	27	93	42	0	0	0	0	0	0	0	0	0	49	5	1	1	38	3	278	4	514	11	1405	26	27	11	611	292	638	303
/Users/rizwan/Downloads/fwddatasetwithrandomnfaultinformation/SourceCode/lucene-2.4/lucene-2.4/contrib/xml-query-parser/src/test/org/apache/lucene/xmlparser/TestQueryTemplateManager.java	2	0	1	1	25	41	0	0	0	0	0	0	2	0	0	0	67	67	14	14	59	64	0	0	0	0	0	0	0	0	0	70	5	0	0	2	1	162	4	367	9	977	21	18	12	575	307	593	319
/Users/rizwan/Downloads/fwddatasetwithrandomnfaultinformation/SourceCode/lucene-2.4/lucene-2.4/contrib/xml-query-parser/src/java/org/apache/lucene/xmlparser/ParserException.java	0	0	0	3	37	16	0	0	0	0	0	0	0	0	0	0	10	10	5	5	6	0	0	0	0	0	0	0	0	0	0	56	3	0	0	0	0	30	4	99	6	290	15	5	4	150	99	155	103
/Users/rizwan/Downloads/fwddatasetwithrandomnfaultinformation/SourceCode/lucene-2.4/lucene-2.4/contrib/xml-query-parser/src/java/org/apache/lucene/xmlparser/DOMUtils.java	0	0	12	4	38	28	0	1	7	6	15	0	0	0	0	0	125	125	45	45	79	34	0	0	0	0	0	0	0	0	0	82	4	14	3	15	1	340	4	576	11	1614	25	12	6	726	279	738	285
/Users/rizwan/Downloads/fwddatasetwithrandomnfaultinformation/SourceCode/lucene-2.4/lucene-2.4/contrib/xml-query-parser/src/java/org/apache/lucene/xmlparser/QueryBuilder.java	0	0	0	2	22	8	0	0	0	0	0	0	0	0	0	0	3	3	1	1	5	0	0	0	0	0	0	0	0	0	0	32	3	0	0	0	0	8	4	52	6	150	15	5	4	165	115	170	119
/Users/rizwan/Downloads/fwddatasetwithrandomnfaultinformation/SourceCode/lucene-2.4/lucene-2.4/contrib/xml-query-parser/src/java/org/apache/lucene/xmlparser/CoreParser.java	0	0	1	2	35	14	0	0	0	1	0	0	0	0	0	0	67	67	15	15	78	18	0	0	0	0	0	0	0	0	0	52	4	1	1	0	0	164	4	322	9	870	20	8	5	564	265	572	270
/Users/rizwan/Downloads/fwddatasetwithrandomnfaultinformation/SourceCode/lucene-2.4/lucene-2.4/contrib/xml-query-parser/src/java/org/apache/lucene/xmlparser/CorePlusExtensionsParser.java	0	0	0	2	30	10	0	0	0	0	0	0	0	0	0	0	20	20	5	5	20	1	0	0	0	0	0	0	0	0	0	42	3	0	0	0	0	50	4	120	7	339	16	4	3	282	159	286	162
/Users/rizwan/Downloads/fwddatasetwithrandomnfaultinformation/SourceCode/lucene-2.4/lucene-2.4/contrib/xml-query-parser/src/java/org/apache/lucene/xmlparser/FilterBuilderFactory.java	0	0	1	3	20	8	0	0	0	0	1	0	0	0	0	0	16	16	5	5	11	2	0	0	0	0	0	0	0	0	0	32	4	0	0	1	1	42	4	97	9	278	20	6	5	180	122	186	127
/Users/rizwan/Downloads/fwddatasetwithrandomnfaultinformation/SourceCode/lucene-2.4/lucene-2.4/contrib/xml-query-parser/src/java/org/apache/lucene/xmlparser/FilterBuilder.java	0	0	0	3	20	8	0	0	0	0	0	0	0	0	0	0	3	3	1	1	5	0	0	0	0	0	0	0	0	0	0	31	3	0	0	0	0	8	4	51	6	147	15	6	5	138	95	144	100
/Users/rizwan/Downloads/fwddatasetwithrandomnfaultinformation/SourceCode/lucene-2.4/lucene-2.4/contrib/xml-query-parser/src/java/org/apache/lucene/xmlparser/QueryTemplateManager.java	0	0	0	4	55	27	0	1	0	1	0	0	0	1	0	0	85	85	20	20	75	29	0	0	0	0	0	0	0	0	0	86	3	2	2	1	1	210	4	413	11	1136	23	10	5	737	292	747	297
/Users/rizwan/Downloads/fwddatasetwithrandomnfaultinformation/SourceCode/lucene-2.4/lucene-2.4/contrib/xml-query-parser/src/java/org/apache/lucene/xmlparser/QueryBuilderFactory.java	0	0	1	3	20	8	0	0	0	0	1	0	0	0	0	0	16	16	5	5	11	2	0	0	0	0	0	0	0	0	0	32	4	0	0	1	1	42	4	97	9	278	20	6	5	180	123	186	128
/Users/rizwan/Downloads/fwddatasetwithrandomnfaultinformation/SourceCode/lucene-2.4/lucene-2.4/contrib/xml-query-parser/src/java/org/apache/lucene/xmlparser/builders/SpanBuilderBase.java	0	0	0	1	17	6	0	0	0	0	0	0	0	0	0	0	4	4	2	2	6	0	0	0	0	0	0	0	0	0	0	24	3	0	0	0	0	12	4	49	6	140	15	5	4	148	100	153	104
/Users/rizwan/Downloads/fwddatasetwithrandomnfaultinformation/SourceCode/lucene-2.4/lucene-2.4/contrib/xml-query-parser/src/java/org/apache/lucene/xmlparser/builders/SpanNotBuilder.java	0	0	0	1	21	8	0	0	0	0	0	0	0	0	0	0	14	14	3	3	19	8	0	0	0	0	0	0	0	0	0	30	3	0	0	0	0	34	4	98	7	267	16	7	6	194	120	201	126
/Users/rizwan/Downloads/fwddatasetwithrandomnfaultinformation/SourceCode/lucene-2.4/lucene-2.4/contrib/xml-query-parser/src/java/org/apache/lucene/xmlparser/builders/SpanOrBuilder.java	0	0	0	1	17	6	0	0	0	1	1	0	0	0	0	0	20	20	5	5	21	8	0	0	0	0	0	0	0	0	0	24	3	1	1	1	1	50	4	114	11	315	22	8	6	214	129	222	135
/Users/rizwan/Downloads/fwddatasetwithrandomnfaultinformation/SourceCode/lucene-2.4/lucene-2.4/contrib/xml-query-parser/src/java/org/apache/lucene/xmlparser/builders/CachedFilterBuilder.java	0	0	1	5	38	23	0	0	0	3	1	0	0	1	0	0	24	24	12	12	41	21	0	0	0	0	0	0	0	0	0	67	4	3	1	2	2	72	4	217	11	589	24	12	9	490	250	502	259
/Users/rizwan/Downloads/fwddatasetwithrandomnfaultinformation/SourceCode/lucene-2.4/lucene-2.4/contrib/xml-query-parser/src/java/org/apache/lucene/xmlparser/builders/BooleanQueryBuilder.java	1	0	1	4	23	10	0	0	1	1	0	0	1	0	0	0	38	38	13	13	33	15	0	0	0	0	0	0	0	0	0	39	5	2	2	1	1	102	4	204	11	563	25	13	9	280	161	293	170
/Users/rizwan/Downloads/fwddatasetwithrandomnfaultinformation/SourceCode/lucene-2.4/lucene-2.4/contrib/xml-query-parser/src/java/org/apache/lucene/xmlparser/builders/SpanQueryBuilderFactory.java	0	0	1	1	17	6	0	0	0	0	1	0	0	0	0	0	15	15	5	5	13	2	0	0	0	0	0	0	0	0	0	25	4	0	0	1	1	40	4	90	9	255	20	5	4	192	122	197	126
/Users/rizwan/Downloads/fwddatasetwithrandomnfaultinformation/SourceCode/lucene-2.4/lucene-2.4/contrib/xml-query-parser/src/java/org/apache/lucene/xmlparser/builders/FuzzyLikeThisQueryBuilder.java	1	0	0	1	17	6	0	0	0	0	0	0	1	0	0	0	20	20	4	4	30	14	0	0	0	0	0	0	0	0	0	25	4	0	0	1	1	48	4	127	9	337	20	13	11	223	135	236	146
/Users/rizwan/Downloads/fwddatasetwithrandomnfaultinformation/SourceCode/lucene-2.4/lucene-2.4/contrib/xml-query-parser/src/java/org/apache/lucene/xmlparser/builders/UserInputQueryBuilder.java	0	0	0	5	39	18	0	0	0	1	0	0	0	0	0	0	21	23	10	10	26	10	0	0	0	0	0	0	0	0	0	62	3	1	1	0	0	64	4	171	9	478	19	14	9	322	177	336	186
/Users/rizwan/Downloads/fwddatasetwithrandomnfaultinformation/SourceCode/lucene-2.4/lucene-2.4/contrib/xml-query-parser/src/java/org/apache/lucene/xmlparser/builders/BoostingQueryBuilder.java	0	0	0	1	17	6	0	0	0	0	0	0	0	0	0	0	14	14	3	3	21	10	0	0	0	0	0	0	0	0	0	24	3	0	0	0	0	34	4	96	7	257	16	9	8	200	120	209	128
/Users/rizwan/Downloads/fwddatasetwithrandomnfaultinformation/SourceCode/lucene-2.4/lucene-2.4/contrib/xml-query-parser/src/java/org/apache/lucene/xmlparser/builders/SpanNearBuilder.java	0	0	0	1	17	6	0	0	0	1	1	0	0	0	0	0	20	20	5	5	21	10	0	0	0	0	0	0	0	0	0	24	3	1	1	1	1	50	4	116	11	319	22	6	4	216	135	222	139
/Users/rizwan/Downloads/fwddatasetwithrandomnfaultinformation/SourceCode/lucene-2.4/lucene-2.4/contrib/xml-query-parser/src/java/org/apache/lucene/xmlparser/builders/BooleanFilterBuilder.java	1	0	0	3	20	8	0	0	0	0	0	0	1	0	0	0	18	18	5	5	25	9	0	0	0	0	0	0	0	0	0	32	4	0	0	1	1	46	4	122	9	332	20	9	6	227	130	236	136
/Users/rizwan/Downloads/fwddatasetwithrandomnfaultinformation/SourceCode/lucene-2.4/lucene-2.4/contrib/xml-query-parser/src/java/org/apache/lucene/xmlparser/builders/TermQueryBuilder.java	0	0	0	1	17	6	0	0	0	0	0	0	0	0	0	0	9	9	2	2	14	3	0	0	0	0	0	0	0	0	0	24	3	0	0	0	0	22	4	70	7	193	16	7	6	184	112	191	118
/Users/rizwan/Downloads/fwddatasetwithrandomnfaultinformation/SourceCode/lucene-2.4/lucene-2.4/contrib/xml-query-parser/src/java/org/apache/lucene/xmlparser/builders/TermsQueryBuilder.java	0	0	1	1	21	10	0	0	0	1	1	0	0	0	0	0	28	28	8	8	33	12	0	0	0	0	0	0	0	0	0	33	4	1	1	1	1	72	4	162	11	442	23	8	7	312	166	320	173
/Users/rizwan/Downloads/fwddatasetwithrandomnfaultinformation/SourceCode/lucene-2.4/lucene-2.4/contrib/xml-query-parser/src/java/org/apache/lucene/xmlparser/builders/LikeThisQueryBuilder.java	2	0	3	9	23	24	0	2	0	4	0	0	2	2	0	0	49	49	11	11	48	25	0	0	0	0	0	0	0	0	0	61	5	6	2	4	2	120	4	277	11	756	26	19	15	362	208	381	223
/Users/rizwan/Downloads/fwddatasetwithrandomnfaultinformation/SourceCode/lucene-2.4/lucene-2.4/contrib/xml-query-parser/src/java/org/apache/lucene/xmlparser/builders/SpanQueryBuilder.java	0	0	0	1	17	6	0	0	0	0	0	0	0	0	0	0	3	3	1	1	7	0	0	0	0	0	0	0	0	0	0	24	3	0	0	0	0	8	4	46	6	130	15	5	4	152	98	157	102
/Users/rizwan/Downloads/fwddatasetwithrandomnfaultinformation/SourceCode/lucene-2.4/lucene-2.4/contrib/xml-query-parser/src/java/org/apache/lucene/xmlparser/builders/ConstantScoreQueryBuilder.java	0	0	0	1	17	6	0	0	0	0	0	0	0	0	0	0	9	9	3	3	15	3	0	0	0	0	0	0	0	0	0	24	3	0	0	0	0	24	4	73	7	201	16	7	6	188	112	195	118
/Users/rizwan/Downloads/fwddatasetwithrandomnfaultinformation/SourceCode/lucene-2.4/lucene-2.4/contrib/xml-query-parser/src/java/org/apache/lucene/xmlparser/builders/SpanTermBuilder.java	0	0	0	1	17	6	0	0	0	0	0	0	0	0	0	0	9	9	2	2	13	3	0	0	0	0	0	0	0	0	0	24	3	0	0	0	0	22	4	69	7	191	16	7	6	180	113	187	119
/Users/rizwan/Downloads/fwddatasetwithrandomnfaultinformation/SourceCode/lucene-2.4/lucene-2.4/contrib/xml-query-parser/src/java/org/apache/lucene/xmlparser/builders/DuplicateFilterBuilder.java	0	0	2	3	20	8	0	0	0	0	0	0	0	0	0	0	21	21	8	8	24	4	0	0	0	0	0	0	0	0	0	33	4	0	0	0	0	58	4	127	7	352	17	8	5	243	137	251	142
/Users/rizwan/Downloads/fwddatasetwithrandomnfaultinformation/SourceCode/lucene-2.4/lucene-2.4/contrib/xml-query-parser/src/java/org/apache/lucene/xmlparser/builders/MatchAllDocsQueryBuilder.java	0	0	0	1	17	6	0	0	0	0	0	0	0	0	0	0	4	4	2	2	8	0	0	0	0	0	0	0	0	0	0	24	3	0	0	0	0	12	4	51	6	144	15	5	4	160	100	165	104
/Users/rizwan/Downloads/fwddatasetwithrandomnfaultinformation/SourceCode/lucene-2.4/lucene-2.4/contrib/xml-query-parser/src/java/org/apache/lucene/xmlparser/builders/SpanFirstBuilder.java	0	0	0	1	17	6	0	0	0	0	0	0	0	0	0	0	11	11	3	3	16	5	0	0	0	0	0	0	0	0	0	24	3	0	0	0	0	28	4	80	7	219	16	8	7	184	115	192	122
/Users/rizwan/Downloads/fwddatasetwithrandomnfaultinformation/SourceCode/lucene-2.4/lucene-2.4/contrib/xml-query-parser/src/java/org/apache/lucene/xmlparser/builders/TermsFilterBuilder.java	0	0	1	2	26	12	0	0	0	1	1	0	0	0	0	0	23	23	8	8	29	12	0	0	0	0	0	0	0	0	0	41	4	1	1	1	1	62	4	156	11	428	23	6	4	288	152	294	156
/Users/rizwan/Downloads/fwddatasetwithrandomnfaultinformation/SourceCode/lucene-2.4/lucene-2.4/contrib/xml-query-parser/src/java/org/apache/lucene/xmlparser/builders/FilteredQueryBuilder.java	0	0	0	4	23	10	0	0	0	0	0	0	0	0	0	0	15	15	3	3	23	9	0	0	0	0	0	0	0	0	0	37	3	0	0	0	0	36	4	112	7	304	16	9	7	225	127	234	134
/Users/rizwan/Downloads/fwddatasetwithrandomnfaultinformation/SourceCode/lucene-2.4/lucene-2.4/contrib/xml-query-parser/src/java/org/apache/lucene/xmlparser/builders/RangeFilterBuilder.java	0	0	0	3	20	8	0	0	0	0	0	0	0	0	0	0	9	9	2	2	14	5	0	0	0	0	0	0	0	0	0	31	3	0	0	0	0	22	4	79	7	218	16	6	5	183	115	189	120
/Users/rizwan/Downloads/fwddatasetwithrandomnfaultinformation/SourceCode/lucene-2.4/lucene-2.4/contrib/xml-query-parser/src/java/org/apache/lucene/xmlparser/builders/SpanOrTermsBuilder.java	0	0	1	1	21	8	0	0	0	1	0	0	0	0	0	0	26	26	6	6	31	11	0	0	0	0	0	0	0	0	0	31	4	1	1	0	0	64	4	147	9	399	20	7	6	267	154	274	160
/Users/rizwan/Downloads/fwddatasetwithrandomnfaultinformation/SourceCode/lucene-2.4/lucene-2.4/contrib/spellchecker/src/test/org/apache/lucene/search/spell/TestSpellChecker.java	1	0	7	2	23	36	0	0	0	1	0	0	1	5	0	0	102	102	12	12	100	33	0	0	0	0	0	0	0	0	0	69	5	1	1	6	2	228	4	449	11	1213	25	77	25	550	221	627	246
/Users/rizwan/Downloads/fwddatasetwithrandomnfaultinformation/SourceCode/lucene-2.4/lucene-2.4/contrib/spellchecker/src/test/org/apache/lucene/search/spell/TestPlainTextDictionary.java	0	0	4	1	22	8	0	0	0	0	0	0	0	0	0	0	13	13	2	2	16	6	0	0	0	0	0	0	0	0	0	35	4	0	0	0	0	30	4	95	7	262	17	8	6	186	126	194	132
/Users/rizwan/Downloads/fwddatasetwithrandomnfaultinformation/SourceCode/lucene-2.4/lucene-2.4/contrib/spellchecker/src/test/org/apache/lucene/search/spell/TestLevenshteinDistance.java	0	0	0	1	17	6	0	5	0	0	2	0	6	6	0	0	24	24	2	2	24	12	0	0	0	0	0	0	0	0	0	24	3	5	1	14	3	52	4	142	11	390	24	35	16	198	127	233	143
/Users/rizwan/Downloads/fwddatasetwithrandomnfaultinformation/SourceCode/lucene-2.4/lucene-2.4/contrib/spellchecker/src/test/org/apache/lucene/search/spell/TestLuceneDictionary.java	0	1	0	1	24	16	0	0	0	5	9	0	0	0	0	0	141	141	24	24	99	35	0	0	0	0	0	0	0	0	0	42	4	5	1	9	1	330	4	530	11	1457	23	14	8	711	223	725	231
/Users/rizwan/Downloads/fwddatasetwithrandomnfaultinformation/SourceCode/lucene-2.4/lucene-2.4/contrib/spellchecker/src/test/org/apache/lucene/search/spell/TestJaroWinklerDistance.java	0	0	0	1	17	6	0	5	0	0	2	0	5	7	0	0	24	24	2	2	24	12	0	0	0	0	0	0	0	0	0	24	3	5	1	14	3	52	4	142	11	390	24	35	18	198	127	233	145
/Users/rizwan/Downloads/fwddatasetwithrandomnfaultinformation/SourceCode/lucene-2.4/lucene-2.4/contrib/spellchecker/src/java/org/apache/lucene/search/spell/JaroWinklerDistance.java	11	0	5	7	31	17	0	1	0	3	3	0	7	1	0	0	50	50	21	21	51	34	0	0	0	0	0	0	0	0	0	71	5	4	2	11	3	142	4	327	11	893	27	62	29	362	172	424	201
/Users/rizwan/Downloads/fwddatasetwithrandomnfaultinformation/SourceCode/lucene-2.4/lucene-2.4/contrib/spellchecker/src/java/org/apache/lucene/search/spell/SuggestWord.java	0	0	0	3	35	18	0	0	0	0	0	0	2	2	0	0	8	8	6	6	10	0	0	0	0	0	0	0	0	0	0	56	3	0	0	4	2	28	4	107	8	310	19	9	4	191	111	200	115
/Users/rizwan/Downloads/fwddatasetwithrandomnfaultinformation/SourceCode/lucene-2.4/lucene-2.4/contrib/spellchecker/src/java/org/apache/lucene/search/spell/PlainTextDictionary.java	0	0	0	1	31	15	0	0	0	2	0	0	5	5	0	0	22	22	12	12	19	7	0	0	0	0	0	0	0	0	0	47	3	2	1	10	2	68	4	163	11	464	23	8	7	228	144	236	151
/Users/rizwan/Downloads/fwddatasetwithrandomnfaultinformation/SourceCode/lucene-2.4/lucene-2.4/contrib/spellchecker/src/java/org/apache/lucene/search/spell/LuceneDictionary.java	0	0	0	2	29	17	0	0	0	4	1	0	0	0	0	0	29	29	16	16	31	11	0	0	0	0	0	0	0	0	0	48	3	4	1	1	1	90	4	194	11	542	22	5	4	312	161	317	165
/Users/rizwan/Downloads/fwddatasetwithrandomnfaultinformation/SourceCode/lucene-2.4/lucene-2.4/contrib/spellchecker/src/java/org/apache/lucene/search/spell/SuggestWordQueue.java	0	0	0	1	22	8	0	0	0	0	0	0	1	0	0	0	8	8	3	3	8	3	0	0	0	0	0	0	0	0	0	31	3	0	0	1	1	22	4	73	9	209	19	5	3	158	107	163	110
/Users/rizwan/Downloads/fwddatasetwithrandomnfaultinformation/SourceCode/lucene-2.4/lucene-2.4/contrib/spellchecker/src/java/org/apache/lucene/search/spell/Dictionary.java	0	0	0	1	30	10	0	0	0	0	0	0	0	0	0	0	3	3	1	1	4	0	0	0	0	0	0	0	0	0	0	41	3	0	0	0	0	8	4	60	6	175	15	6	4	152	104	158	108
/Users/rizwan/Downloads/fwddatasetwithrandomnfaultinformation/SourceCode/lucene-2.4/lucene-2.4/contrib/spellchecker/src/java/org/apache/lucene/search/spell/StringDistance.java	0	0	0	1	30	10	0	0	0	0	0	0	0	0	0	0	3	3	1	1	3	0	0	0	0	0	0	0	0	0	0	41	3	0	0	0	0	8	4	59	6	173	15	14	7	185	110	199	117
/Users/rizwan/Downloads/fwddatasetwithrandomnfaultinformation/SourceCode/lucene-2.4/lucene-2.4/contrib/spellchecker/src/java/org/apache/lucene/search/spell/LevensteinDistance.java	3	0	11	7	86	44	1	0	0	0	3	0	3	0	0	0	26	26	8	8	33	19	0	0	0	0	0	0	0	0	0	152	6	0	0	6	2	68	4	290	9	815	23	33	22	495	264	528	286
/Users/rizwan/Downloads/fwddatasetwithrandomnfaultinformation/SourceCode/lucene-2.4/lucene-2.4/contrib/spellchecker/src/java/org/apache/lucene/search/spell/SpellChecker.java	6	1	13	12	154	108	0	6	1	12	8	0	25	24	0	0	159	158	50	50	135	68	0	0	0	0	0	0	0	0	0	294	6	19	3	57	3	417	4	1006	11	2810	29	66	19	1561	492	1627	511
/Users/rizwan/Downloads/fwddatasetwithrandomnfaultinformation/SourceCode/lucene-2.4/lucene-2.4/src/demo/org/apache/lucene/demo/FileDocument.java	0	3	0	1	23	36	0	0	0	0	0	0	13	13	0	0	17	17	3	3	15	2	0	0	0	0	0	0	0	0	0	63	4	0	0	26	2	40	4	156	9	450	21	4	3	373	188	377	191
/Users/rizwan/Downloads/fwddatasetwithrandomnfaultinformation/SourceCode/lucene-2.4/lucene-2.4/src/demo/org/apache/lucene/demo/SearchFiles.java	9	0	34	27	52	27	0	1	4	5	12	0	6	5	0	0	138	138	49	49	123	67	0	0	0	0	0	0	0	0	0	149	5	10	3	23	3	374	4	761	11	2089	28	42	17	990	370	1032	387
/Users/rizwan/Downloads/fwddatasetwithrandomnfaultinformation/SourceCode/lucene-2.4/lucene-2.4/src/demo/org/apache/lucene/demo/IndexHTML.java	3	0	9	9	28	71	0	5	2	8	5	0	5	2	0	0	106	106	24	24	68	26	0	0	0	0	0	0	0	0	0	120	5	15	3	12	3	260	4	516	11	1450	28	13	6	616	260	629	266
/Users/rizwan/Downloads/fwddatasetwithrandomnfaultinformation/SourceCode/lucene-2.4/lucene-2.4/src/demo/org/apache/lucene/demo/DeleteFiles.java	1	0	8	1	25	18	0	0	0	0	1	0	2	1	0	0	22	22	7	7	22	6	0	0	0	0	0	0	0	0	0	53	5	0	0	4	3	58	4	155	9	434	23	8	5	272	150	280	155
/Users/rizwan/Downloads/fwddatasetwithrandomnfaultinformation/SourceCode/lucene-2.4/lucene-2.4/src/demo/org/apache/lucene/demo/HTMLDocument.java	0	0	2	3	22	53	0	0	0	0	0	0	0	0	0	0	41	41	5	5	19	5	0	0	0	0	0	0	0	0	0	80	4	0	0	0	0	92	4	204	7	587	17	11	10	454	228	465	238
/Users/rizwan/Downloads/fwddatasetwithrandomnfaultinformation/SourceCode/lucene-2.4/lucene-2.4/src/demo/org/apache/lucene/demo/IndexFiles.java	1	0	12	2	23	18	0	0	1	3	1	0	2	1	0	0	49	49	16	16	34	9	0	0	0	0	0	0	0	0	0	56	5	4	2	4	3	130	4	251	11	707	27	10	5	389	206	399	211
/Users/rizwan/Downloads/fwddatasetwithrandomnfaultinformation/SourceCode/lucene-2.4/lucene-2.4/src/demo/org/apache/lucene/demo/html/HTMLParserTokenManager.java	44	25	20	44	3	2	0	4	2	74	89	0	70	72	0	0	681	681	250	250	733	408	0	0	0	0	0	0	0	0	0	138	6	80	3	231	3	1862	4	3468	11	9258	29	1080	281	2331	189	3411	470
/Users/rizwan/Downloads/fwddatasetwithrandomnfaultinformation/SourceCode/lucene-2.4/lucene-2.4/src/demo/org/apache/lucene/demo/html/Tags.java	0	0	0	1	21	26	0	0	0	0	0	0	31	1	0	0	34	34	2	2	36	1	0	0	0	0	0	0	0	0	0	48	3	0	0	32	2	72	4	198	9	557	20	16	9	215	123	231	132
/Users/rizwan/Downloads/fwddatasetwithrandomnfaultinformation/SourceCode/lucene-2.4/lucene-2.4/src/demo/org/apache/lucene/demo/html/TokenMgrError.java	1	0	15	2	57	22	0	0	1	0	0	0	3	2	0	0	43	43	11	11	37	9	0	0	0	0	0	0	0	0	0	97	5	1	1	5	2	108	4	269	11	760	25	14	10	436	219	450	229
/Users/rizwan/Downloads/fwddatasetwithrandomnfaultinformation/SourceCode/lucene-2.4/lucene-2.4/src/demo/org/apache/lucene/demo/html/Entities.java	2	0	0	3	18	14	0	1	1	2	4	0	4	0	0	0	297	297	12	12	286	16	0	0	0	0	0	0	0	0	0	37	4	4	3	8	2	618	4	982	11	2642	26	279	272	505	390	784	662
/Users/rizwan/Downloads/fwddatasetwithrandomnfaultinformation/SourceCode/lucene-2.4/lucene-2.4/src/demo/org/apache/lucene/demo/html/ParseException.java	4	0	18	3	80	22	0	0	1	3	2	0	7	2	0	0	54	54	19	19	67	30	0	0	0	0	0	0	0	0	0	127	5	4	2	11	3	146	4	399	11	1097	27	19	10	679	291	698	301
/Users/rizwan/Downloads/fwddatasetwithrandomnfaultinformation/SourceCode/lucene-2.4/lucene-2.4/src/demo/org/apache/lucene/demo/html/HTMLParser.java	27	1	6	39	8	42	0	11	5	27	28	0	34	13	0	0	389	389	144	144	421	241	0	0	0	0	0	0	0	0	0	123	6	43	3	75	3	1066	4	1985	11	5288	29	240	98	1516	324	1756	422
/Users/rizwan/Downloads/fwddatasetwithrandomnfaultinformation/SourceCode/lucene-2.4/lucene-2.4/src/demo/org/apache/lucene/demo/html/Test.java	1	0	2	2	18	6	0	0	0	2	0	0	1	0	0	0	32	32	7	7	22	11	0	0	0	0	0	0	0	0	0	29	5	2	1	1	1	78	4	154	11	429	24	9	7	218	144	227	151
/Users/rizwan/Downloads/fwddatasetwithrandomnfaultinformation/SourceCode/lucene-2.4/lucene-2.4/src/demo/org/apache/lucene/demo/html/ParserThread.java	0	0	2	1	18	10	0	0	0	0	0	0	0	0	0	0	17	17	10	10	13	2	0	0	0	0	0	0	0	0	0	31	4	0	0	0	0	54	4	108	7	308	17	4	3	186	125	190	128
/Users/rizwan/Downloads/fwddatasetwithrandomnfaultinformation/SourceCode/lucene-2.4/lucene-2.4/src/demo/org/apache/lucene/demo/html/SimpleCharStream.java	9	3	25	35	21	10	5	1	1	2	10	0	6	7	0	0	125	125	59	59	154	109	0	0	0	0	0	0	0	0	0	108	7	4	3	23	3	368	4	783	11	2080	30	83	10	893	195	976	205
/Users/rizwan/Downloads/fwddatasetwithrandomnfaultinformation/SourceCode/lucene-2.4/lucene-2.4/src/demo/org/apache/lucene/demo/html/Token.java	0	0	0	2	61	18	0	0	0	0	0	0	0	0	0	0	9	9	4	4	10	0	0	0	0	0	0	0	0	0	0	81	3	0	0	0	0	26	4	124	6	361	15	2	2	388	182	390	184
/Users/rizwan/Downloads/fwddatasetwithrandomnfaultinformation/SourceCode/lucene-2.4/lucene-2.4/src/demo/org/apache/lucene/demo/html/HTMLParserConstants.java	0	2	0	0	2	2	0	0	0	2	0	0	26	25	0	0	0	0	2	2	40	40	0	0	0	0	0	0	0	0	0	6	3	2	1	51	2	4	2	151	11	376	21	61	53	107	65	168	118
/Users/rizwan/Downloads/fwddatasetwithrandomnfaultinformation/SourceCode/lucene-2.4/lucene-2.4/src/test/org/apache/lucene/SearchTestForDuplicates.java	2	0	10	1	17	10	0	1	1	0	0	0	4	1	0	0	43	43	8	8	53	23	0	0	0	0	0	0	0	0	0	40	5	2	2	5	2	102	4	238	11	636	26	12	8	410	190	422	198
/Users/rizwan/Downloads/fwddatasetwithrandomnfaultinformation/SourceCode/lucene-2.4/lucene-2.4/src/test/org/apache/lucene/StoreTest.java	7	0	14	5	17	14	0	0	0	4	0	0	7	0	0	0	77	77	13	13	78	37	0	0	0	0	0	0	0	0	0	57	5	4	1	7	1	180	4	374	11	1007	24	19	8	471	177	490	185
/Users/rizwan/Downloads/fwddatasetwithrandomnfaultinformation/SourceCode/lucene-2.4/lucene-2.4/src/test/org/apache/lucene/TestDemo.java	1	0	0	1	22	28	0	0	0	0	0	0	1	0	0	0	27	27	3	3	38	12	0	0	0	0	0	0	0	0	0	52	4	0	0	1	1	60	4	172	9	466	20	8	6	370	189	378	195
/Users/rizwan/Downloads/fwddatasetwithrandomnfaultinformation/SourceCode/lucene-2.4/lucene-2.4/src/test/org/apache/lucene/IndexTest.java	1	0	4	2	17	7	0	0	0	0	0	0	1	0	0	0	45	45	7	7	33	6	0	0	0	0	0	0	0	0	0	31	5	0	0	1	1	104	4	185	9	515	21	6	4	292	161	298	165
/Users/rizwan/Downloads/fwddatasetwithrandomnfaultinformation/SourceCode/lucene-2.4/lucene-2.4/src/test/org/apache/lucene/SearchTest.java	3	0	11	1	23	26	0	1	0	0	0	0	4	0	0	0	43	43	10	10	41	17	0	0	0	0	0	0	0	0	0	64	5	1	1	4	1	106	4	244	11	674	24	12	8	382	203	394	211
/Users/rizwan/Downloads/fwddatasetwithrandomnfaultinformation/SourceCode/lucene-2.4/lucene-2.4/src/test/org/apache/lucene/TestSnapshotDeletionPolicy.java	3	0	1	2	24	80	0	0	0	2	0	0	6	1	0	0	113	113	32	32	101	30	0	0	0	0	0	0	0	0	0	110	5	2	1	7	2	290	4	552	11	1524	25	19	14	845	334	864	348
/Users/rizwan/Downloads/fwddatasetwithrandomnfaultinformation/SourceCode/lucene-2.4/lucene-2.4/src/test/org/apache/lucene/AnalysisTest.java	1	0	16	2	22	10	0	0	0	1	0	0	0	0	0	0	46	46	9	9	41	17	0	0	0	0	0	0	0	0	0	51	5	1	1	0	0	110	4	230	9	631	21	15	9	354	183	369	192
/Users/rizwan/Downloads/fwddatasetwithrandomnfaultinformation/SourceCode/lucene-2.4/lucene-2.4/src/test/org/apache/lucene/TestMergeSchedulerExternal.java	2	0	0	1	22	8	0	0	0	0	0	0	2	0	0	0	46	46	13	13	52	13	0	0	0	0	0	0	0	0	0	33	4	0	0	2	1	118	4	227	9	616	20	7	5	382	200	389	205
/Users/rizwan/Downloads/fwddatasetwithrandomnfaultinformation/SourceCode/lucene-2.4/lucene-2.4/src/test/org/apache/lucene/TestSearchForDuplicates.java	3	0	8	3	40	18	0	2	2	0	0	0	7	2	0	0	71	71	11	11	73	30	0	0	0	0	0	0	0	0	0	72	5	4	2	9	2	164	4	365	11	990	26	17	10	559	266	576	276
/Users/rizwan/Downloads/fwddatasetwithrandomnfaultinformation/SourceCode/lucene-2.4/lucene-2.4/src/test/org/apache/lucene/ThreadSafetyTest.java	4	0	10	4	26	10	3	0	0	4	4	0	6	0	0	0	88	88	23	23	77	34	0	0	0	0	0	0	0	0	0	57	6	4	1	10	2	222	4	417	11	1138	26	33	18	500	229	533	247
/Users/rizwan/Downloads/fwddatasetwithrandomnfaultinformation/SourceCode/lucene-2.4/lucene-2.4/src/test/org/apache/lucene/TestSearch.java	3	0	8	7	41	24	0	1	0	0	0	0	4	0	0	0	60	60	10	10	62	24	0	0	0	0	0	0	0	0	0	83	5	1	1	4	1	140	4	325	11	889	24	16	12	530	275	546	287
/Users/rizwan/Downloads/fwddatasetwithrandomnfaultinformation/SourceCode/lucene-2.4/lucene-2.4/src/test/org/apache/lucene/TestHitIterator.java	0	0	0	1	24	8	0	0	0	0	0	0	0	0	0	0	43	43	4	4	42	11	0	0	0	0	0	0	0	0	0	33	3	0	0	0	0	94	4	187	7	508	16	11	7	343	167	354	174
/Users/rizwan/Downloads/fwddatasetwithrandomnfaultinformation/SourceCode/lucene-2.4/lucene-2.4/src/test/org/apache/lucene/queryParser/TestMultiFieldQueryParser.java	0	0	43	12	39	46	0	0	0	0	0	0	0	0	0	0	276	277	58	58	175	90	0	0	0	0	0	0	0	0	0	140	4	0	0	0	0	669	4	1082	7	2980	17	122	69	1162	343	1284	412
/Users/rizwan/Downloads/fwddatasetwithrandomnfaultinformation/SourceCode/lucene-2.4/lucene-2.4/src/test/org/apache/lucene/queryParser/TestMultiAnalyzer.java	0	1	10	4	48	48	0	0	0	1	1	0	0	1	0	0	187	187	33	33	88	22	0	0	0	0	0	0	0	0	0	111	5	1	1	2	2	440	4	676	11	1917	25	58	29	786	308	844	337
/Users/rizwan/Downloads/fwddatasetwithrandomnfaultinformation/SourceCode/lucene-2.4/lucene-2.4/src/test/org/apache/lucene/queryParser/TestQueryParser.java	1	0	225	57	136	206	0	6	5	16	5	0	1	1	0	0	765	765	110	110	544	111	0	0	0	0	0	0	0	0	0	625	5	27	3	7	3	1750	4	3079	11	8578	28	299	147	3382	970	3681	1117
/Users/rizwan/Downloads/fwddatasetwithrandomnfaultinformation/SourceCode/lucene-2.4/lucene-2.4/src/test/org/apache/lucene/analysis/TestCharArraySet.java	2	0	0	1	17	6	0	0	0	0	0	0	2	0	0	0	21	21	4	4	18	6	0	0	0	0	0	0	0	0	0	26	4	0	0	2	1	50	4	111	9	309	20	11	9	175	122	186	131
/Users/rizwan/Downloads/fwddatasetwithrandomnfaultinformation/SourceCode/lucene-2.4/lucene-2.4/src/test/org/apache/lucene/analysis/TestLengthFilter.java	0	0	0	1	17	6	0	0	0	0	0	0	0	0	0	0	18	18	2	2	11	3	0	0	0	0	0	0	0	0	0	24	3	0	0	0	0	40	4	85	7	241	16	6	5	172	117	178	122
/Users/rizwan/Downloads/fwddatasetwithrandomnfaultinformation/SourceCode/lucene-2.4/lucene-2.4/src/test/org/apache/lucene/analysis/TestAnalyzers.java	6	0	4	2	17	19	0	0	0	2	4	0	4	3	0	0	88	88	37	37	84	36	0	0	0	0	0	0	0	0	0	48	5	2	1	11	3	250	4	444	11	1210	26	20	16	589	250	609	266
/Users/rizwan/Downloads/fwddatasetwithrandomnfaultinformation/SourceCode/lucene-2.4/lucene-2.4/src/test/org/apache/lucene/analysis/TestStopAnalyzer.java	2	0	0	1	17	8	0	0	0	5	0	0	1	0	0	0	65	65	13	13	55	32	0	0	0	0	0	0	0	0	0	28	4	5	1	1	1	156	4	287	11	775	23	18	9	367	168	385	177
/Users/rizwan/Downloads/fwddatasetwithrandomnfaultinformation/SourceCode/lucene-2.4/lucene-2.4/src/test/org/apache/lucene/analysis/TeeSinkTokenTest.java	18	10	68	7	26	20	3	5	0	19	23	0	8	0	0	0	250	250	49	49	159	105	0	0	0	0	0	0	0	0	0	152	7	24	2	31	2	598	4	1084	11	2984	28	107	41	1006	269	1113	310
/Users/rizwan/Downloads/fwddatasetwithrandomnfaultinformation/SourceCode/lucene-2.4/lucene-2.4/src/test/org/apache/lucene/analysis/TestCachingTokenFilter.java	2	0	0	1	17	14	0	0	0	2	1	0	1	0	0	0	58	61	9	9	54	15	0	0	0	0	0	0	0	0	0	34	4	2	1	2	2	137	4	255	11	696	24	25	16	375	178	400	194
/Users/rizwan/Downloads/fwddatasetwithrandomnfaultinformation/SourceCode/lucene-2.4/lucene-2.4/src/test/org/apache/lucene/analysis/TestISOLatin1AccentFilter.java	0	0	0	1	17	6	0	0	0	0	0	0	0	0	0	0	234	234	2	2	83	3	0	0	0	0	0	0	0	0	0	24	3	0	0	0	0	472	4	589	7	1681	16	7	6	524	214	531	220
/Users/rizwan/Downloads/fwddatasetwithrandomnfaultinformation/SourceCode/lucene-2.4/lucene-2.4/src/test/org/apache/lucene/analysis/TestKeywordAnalyzer.java	0	0	2	2	17	6	0	0	0	1	0	0	0	0	0	0	48	48	4	4	46	15	0	0	0	0	0	0	0	0	0	27	4	1	1	0	0	104	4	202	9	545	20	14	12	357	169	371	181
/Users/rizwan/Downloads/fwddatasetwithrandomnfaultinformation/SourceCode/lucene-2.4/lucene-2.4/src/test/org/apache/lucene/analysis/TestToken.java	6	0	0	1	17	18	0	0	0	0	0	0	7	0	0	0	176	176	15	15	115	40	0	0	0	0	0	0	0	0	0	42	4	0	0	7	1	382	4	595	9	1630	20	69	30	532	180	601	210
/Users/rizwan/Downloads/fwddatasetwithrandomnfaultinformation/SourceCode/lucene-2.4/lucene-2.4/src/test/org/apache/lucene/analysis/TestStandardAnalyzer.java	4	0	5	41	19	90	0	0	0	2	0	0	27	24	0	0	116	116	100	100	85	16	0	0	0	0	0	0	0	0	0	159	5	2	1	51	2	432	4	757	11	2169	25	76	64	898	416	974	480
/Users/rizwan/Downloads/fwddatasetwithrandomnfaultinformation/SourceCode/lucene-2.4/lucene-2.4/src/test/org/apache/lucene/analysis/TestStopFilter.java	5	1	11	4	20	22	2	0	0	2	2	0	6	1	0	0	114	114	16	16	82	43	0	0	0	0	0	0	0	0	0	65	7	2	1	9	3	260	4	476	11	1299	28	46	27	471	204	517	231
/Users/rizwan/Downloads/fwddatasetwithrandomnfaultinformation/SourceCode/lucene-2.4/lucene-2.4/src/test/org/apache/lucene/analysis/TestPerFieldAnalzyerWrapper.java	0	0	0	1	17	6	0	0	0	0	0	0	0	0	0	0	18	18	2	2	14	7	0	0	0	0	0	0	0	0	0	24	3	0	0	0	0	40	4	92	7	255	16	4	3	184	124	188	127
/Users/rizwan/Downloads/fwddatasetwithrandomnfaultinformation/SourceCode/lucene-2.4/lucene-2.4/src/test/org/apache/lucene/util/TestSmallFloat.java	3	0	3	5	26	40	0	0	0	2	4	0	10	7	0	0	60	60	13	13	49	31	0	0	0	0	0	0	0	0	0	77	5	2	1	21	3	146	4	339	11	935	26	76	51	309	165	385	216
/Users/rizwan/Downloads/fwddatasetwithrandomnfaultinformation/SourceCode/lucene-2.4/lucene-2.4/src/test/org/apache/lucene/util/TestStringHelper.java	0	0	0	1	17	6	0	0	0	0	3	0	0	0	0	0	9	9	2	2	13	7	0	0	0	0	0	0	0	0	0	24	3	0	0	3	1	22	4	77	9	212	19	17	7	147	98	164	105
/Users/rizwan/Downloads/fwddatasetwithrandomnfaultinformation/SourceCode/lucene-2.4/lucene-2.4/src/test/org/apache/lucene/util/LuceneTestCase.java	0	0	0	1	27	16	0	0	0	0	0	0	8	8	0	0	17	17	6	6	9	0	0	0	0	0	0	0	0	0	0	44	3	0	0	16	2	46	4	124	8	362	19	4	3	221	152	225	155
/Users/rizwan/Downloads/fwddatasetwithrandomnfaultinformation/SourceCode/lucene-2.4/lucene-2.4/src/test/org/apache/lucene/util/TestPriorityQueue.java	2	0	2	3	19	28	0	0	0	0	2	0	3	1	0	0	108	108	12	12	63	26	0	0	0	0	0	0	0	0	0	54	5	0	0	6	3	240	4	401	9	1111	23	53	29	326	159	379	188
/Users/rizwan/Downloads/fwddatasetwithrandomnfaultinformation/SourceCode/lucene-2.4/lucene-2.4/src/test/org/apache/lucene/util/English.java	0	0	0	3	17	19	5	0	0	0	2	0	1	5	0	0	61	61	13	13	81	12	0	0	0	0	0	0	0	0	0	44	4	0	0	8	3	148	4	304	9	817	22	51	36	366	148	417	184
/Users/rizwan/Downloads/fwddatasetwithrandomnfaultinformation/SourceCode/lucene-2.4/lucene-2.4/src/test/org/apache/lucene/util/_TestUtil.java	1	0	1	1	22	8	0	0	1	1	2	0	1	0	0	0	33	33	10	10	28	5	0	0	0	0	0	0	0	0	0	33	5	2	2	3	2	86	4	170	11	475	26	6	4	292	164	298	168
/Users/rizwan/Downloads/fwddatasetwithrandomnfaultinformation/SourceCode/lucene-2.4/lucene-2.4/src/test/org/apache/lucene/util/TestBitVector.java	8	1	4	6	61	45	0	0	0	1	0	0	12	5	0	0	144	144	25	25	110	27	0	0	0	0	0	0	0	0	0	125	6	1	1	17	2	338	4	631	11	1754	26	61	45	528	212	589	257
/Users/rizwan/Downloads/fwddatasetwithrandomnfaultinformation/SourceCode/lucene-2.4/lucene-2.4/src/test/org/apache/lucene/util/TestSortedVIntList.java	6	0	10	12	21	20	0	2	0	1	2	0	16	4	0	0	109	109	58	58	87	31	0	0	0	0	0	0	0	0	0	69	5	3	2	22	3	334	4	560	11	1559	27	102	51	532	224	634	275
/Users/rizwan/Downloads/fwddatasetwithrandomnfaultinformation/SourceCode/lucene-2.4/lucene-2.4/src/test/org/apache/lucene/util/TestOpenBitSet.java	3	0	16	6	21	34	0	0	0	4	2	0	4	9	0	0	183	183	16	16	126	57	0	0	0	0	0	0	0	0	0	80	5	4	1	15	3	398	4	693	11	1894	26	81	50	512	239	593	289
/Users/rizwan/Downloads/fwddatasetwithrandomnfaultinformation/SourceCode/lucene-2.4/lucene-2.4/src/test/org/apache/lucene/util/cache/TestSimpleLRUCache.java	3	0	5	1	18	24	0	0	0	0	0	0	6	0	0	0	28	28	8	8	24	12	0	0	0	0	0	0	0	0	0	51	5	0	0	6	1	72	4	175	9	488	21	20	12	252	127	272	139
/Users/rizwan/Downloads/fwddatasetwithrandomnfaultinformation/SourceCode/lucene-2.4/lucene-2.4/src/test/org/apache/lucene/document/TestBinaryDocument.java	0	0	0	3	48	26	0	0	0	1	0	0	0	0	0	0	46	46	5	5	40	16	0	0	0	0	0	0	0	0	0	77	3	1	1	0	0	102	4	244	9	677	19	11	10	412	207	423	217
/Users/rizwan/Downloads/fwddatasetwithrandomnfaultinformation/SourceCode/lucene-2.4/lucene-2.4/src/test/org/apache/lucene/document/TestNumberTools.java	3	1	2	5	17	22	0	0	0	0	0	0	5	3	0	0	38	38	12	12	29	10	0	0	0	0	0	0	0	0	0	50	6	0	0	8	2	100	4	209	9	585	23	18	8	280	155	298	163
/Users/rizwan/Downloads/fwddatasetwithrandomnfaultinformation/SourceCode/lucene-2.4/lucene-2.4/src/test/org/apache/lucene/document/TestDocument.java	1	0	0	6	45	46	0	0	0	2	4	0	1	0	0	0	191	191	20	20	135	36	0	0	0	0	0	0	0	0	0	98	4	2	1	5	2	422	4	709	11	1956	24	80	49	863	298	943	347
/Users/rizwan/Downloads/fwddatasetwithrandomnfaultinformation/SourceCode/lucene-2.4/lucene-2.4/src/test/org/apache/lucene/document/TestDateTools.java	0	1	3	49	29	58	0	0	0	3	0	0	0	0	0	0	178	178	15	15	110	59	0	0	0	0	0	0	0	0	0	140	5	3	1	0	0	386	4	708	9	1954	21	149	79	556	197	705	276
/Users/rizwan/Downloads/fwddatasetwithrandomnfaultinformation/SourceCode/lucene-2.4/lucene-2.4/src/test/org/apache/lucene/search/TestTermVectors.java	14	4	44	2	23	55	4	7	3	19	31	0	14	5	0	0	353	353	50	50	277	135	0	0	0	0	0	0	0	0	0	146	7	29	3	50	3	806	4	1460	11	3962	30	171	82	1467	421	1638	503
/Users/rizwan/Downloads/fwddatasetwithrandomnfaultinformation/SourceCode/lucene-2.4/lucene-2.4/src/test/org/apache/lucene/search/TestBoolean2.java	3	0	16	11	21	37	0	0	0	1	0	0	7	1	0	0	88	88	39	39	103	53	0	0	0	0	0	0	0	0	0	88	5	1	1	8	2	254	4	519	11	1400	25	100	62	638	278	738	340
/Users/rizwan/Downloads/fwddatasetwithrandomnfaultinformation/SourceCode/lucene-2.4/lucene-2.4/src/test/org/apache/lucene/search/TestDateFilter.java	0	0	5	5	32	52	0	0	0	0	0	0	0	0	0	0	82	82	4	4	70	34	0	0	0	0	0	0	0	0	0	94	4	0	0	0	0	172	4	378	7	1029	17	71	22	581	196	652	218
/Users/rizwan/Downloads/fwddatasetwithrandomnfaultinformation/SourceCode/lucene-2.4/lucene-2.4/src/test/org/apache/lucene/search/RemoteCachingWrapperFilterHelper.java	0	0	0	1	22	8	0	0	0	1	0	0	0	0	0	0	17	17	7	7	16	3	0	0	0	0	0	0	0	0	0	31	3	1	1	0	0	48	4	107	9	303	19	4	3	229	148	233	151
/Users/rizwan/Downloads/fwddatasetwithrandomnfaultinformation/SourceCode/lucene-2.4/lucene-2.4/src/test/org/apache/lucene/search/TestDocBoost.java	1	0	0	1	24	16	0	0	0	0	0	0	1	1	0	0	35	35	6	6	38	17	0	0	0	0	0	0	0	0	0	42	4	0	0	2	2	82	4	191	9	517	21	41	23	264	145	305	168
/Users/rizwan/Downloads/fwddatasetwithrandomnfaultinformation/SourceCode/lucene-2.4/lucene-2.4/src/test/org/apache/lucene/search/TestNot.java	0	0	0	1	23	10	0	0	0	0	0	0	0	0	0	0	21	21	3	3	23	7	0	0	0	0	0	0	0	0	0	34	3	0	0	0	0	48	4	119	7	327	16	10	8	238	149	248	157
/Users/rizwan/Downloads/fwddatasetwithrandomnfaultinformation/SourceCode/lucene-2.4/lucene-2.4/src/test/org/apache/lucene/search/QueryUtils.java	6	4	76	9	40	50	2	0	3	12	8	0	6	10	0	0	160	160	40	40	100	62	0	0	0	0	0	0	0	0	0	187	7	15	2	24	3	400	4	804	11	2245	29	64	41	774	347	838	388
/Users/rizwan/Downloads/fwddatasetwithrandomnfaultinformation/SourceCode/lucene-2.4/lucene-2.4/src/test/org/apache/lucene/search/TestWildcard.java	8	0	24	4	129	54	0	0	0	0	0	0	8	0	0	0	156	156	30	30	136	72	0	0	0	0	0	0	0	0	0	219	5	0	0	8	1	372	4	817	9	2242	21	111	47	934	350	1045	397
/Users/rizwan/Downloads/fwddatasetwithrandomnfaultinformation/SourceCode/lucene-2.4/lucene-2.4/src/test/org/apache/lucene/search/TestBooleanScorer.java	1	0	0	3	22	8	0	0	0	0	0	0	1	0	0	0	32	32	7	7	32	11	0	0	0	0	0	0	0	0	0	34	4	0	0	1	1	78	4	165	9	452	20	21	15	285	167	306	182
/Users/rizwan/Downloads/fwddatasetwithrandomnfaultinformation/SourceCode/lucene-2.4/lucene-2.4/src/test/org/apache/lucene/search/TestScorerPerf.java	23	0	31	15	28	53	0	0	2	1	2	0	24	2	0	0	228	228	51	51	240	133	0	0	0	0	0	0	0	0	0	150	5	3	2	28	3	558	4	1126	11	3002	27	74	33	1078	361	1152	394
/Users/rizwan/Downloads/fwddatasetwithrandomnfaultinformation/SourceCode/lucene-2.4/lucene-2.4/src/test/org/apache/lucene/search/TestSpanQueryFilter.java	2	0	9	1	16	10	0	0	0	3	3	0	1	0	0	0	57	57	8	8	50	19	0	0	0	0	0	0	0	0	0	38	5	3	1	4	2	130	4	256	11	698	25	13	9	392	181	405	190
/Users/rizwan/Downloads/fwddatasetwithrandomnfaultinformation/SourceCode/lucene-2.4/lucene-2.4/src/test/org/apache/lucene/search/TestThreadSafe.java	7	0	4	3	29	27	0	0	1	3	0	0	8	0	0	0	70	70	24	24	74	30	0	0	0	0	0	0	0	0	0	70	5	4	2	8	1	188	4	386	11	1053	25	35	26	513	282	548	308
/Users/rizwan/Downloads/fwddatasetwithrandomnfaultinformation/SourceCode/lucene-2.4/lucene-2.4/src/test/org/apache/lucene/search/TestMultiSearcher.java	4	204	9	9	35	142	0	0	0	9	5	0	5	1	0	0	214	214	31	31	199	89	0	0	0	0	0	0	0	0	0	403	6	9	1	11	3	490	4	1215	11	3354	27	220	92	1362	407	1582	499
/Users/rizwan/Downloads/fwddatasetwithrandomnfaultinformation/SourceCode/lucene-2.4/lucene-2.4/src/test/org/apache/lucene/search/TestComplexExplanationsOfNonMatches.java	0	0	0	2	27	10	0	0	0	0	0	0	0	0	0	0	4	4	2	2	15	0	0	0	0	0	0	0	0	0	0	39	3	0	0	0	0	12	4	73	6	203	15	4	3	219	133	223	136
/Users/rizwan/Downloads/fwddatasetwithrandomnfaultinformation/SourceCode/lucene-2.4/lucene-2.4/src/test/org/apache/lucene/search/TestTermScorer.java	1	0	28	1	24	39	0	0	1	9	16	0	1	1	0	0	128	127	15	15	94	66	0	0	0	0	0	0	0	0	0	93	5	10	2	18	3	285	4	580	11	1577	27	86	31	816	277	902	308
/Users/rizwan/Downloads/fwddatasetwithrandomnfaultinformation/SourceCode/lucene-2.4/lucene-2.4/src/test/org/apache/lucene/search/TestDateSort.java	1	0	0	3	22	42	0	0	0	0	0	0	1	0	0	0	41	41	5	5	54	34	0	0	0	0	0	0	0	0	0	68	4	0	0	1	1	92	4	258	9	686	20	54	40	471	223	525	263
/Users/rizwan/Downloads/fwddatasetwithrandomnfaultinformation/SourceCode/lucene-2.4/lucene-2.4/src/test/org/apache/lucene/search/TestBooleanPrefixQuery.java	1	0	0	3	23	8	0	0	0	0	0	0	1	0	0	0	37	37	12	12	44	16	0	0	0	0	0	0	0	0	0	35	4	0	0	1	1	98	4	203	9	549	20	22	10	335	183	357	193
/Users/rizwan/Downloads/fwddatasetwithrandomnfaultinformation/SourceCode/lucene-2.4/lucene-2.4/src/test/org/apache/lucene/search/TestComplexExplanations.java	0	0	4	9	29	102	0	0	0	0	0	0	2	2	0	0	203	203	55	55	116	26	0	0	0	0	0	0	0	0	0	144	4	0	0	4	2	516	4	816	9	2305	21	173	86	644	194	817	280
/Users/rizwan/Downloads/fwddatasetwithrandomnfaultinformation/SourceCode/lucene-2.4/lucene-2.4/src/test/org/apache/lucene/search/TestRangeQuery.java	2	0	6	8	17	20	0	0	0	0	0	0	1	0	0	0	182	182	21	21	132	53	0	0	0	0	0	0	0	0	0	53	5	0	0	1	1	406	4	655	9	1779	21	56	22	965	271	1021	293
/Users/rizwan/Downloads/fwddatasetwithrandomnfaultinformation/SourceCode/lucene-2.4/lucene-2.4/src/test/org/apache/lucene/search/TestSimilarity.java	0	0	10	1	23	20	0	0	0	0	4	0	0	0	0	0	69	69	19	19	56	16	0	0	0	0	0	0	0	0	0	54	4	0	0	4	1	176	4	315	9	873	20	31	12	422	192	453	204
/Users/rizwan/Downloads/fwddatasetwithrandomnfaultinformation/SourceCode/lucene-2.4/lucene-2.4/src/test/org/apache/lucene/search/TestPositionIncrement.java	1	0	0	2	29	36	0	0	0	2	1	0	0	0	0	0	145	145	16	16	128	54	0	0	0	0	0	0	0	0	0	68	4	2	1	1	1	322	4	585	11	1574	23	88	31	773	263	861	294
/Users/rizwan/Downloads/fwddatasetwithrandomnfaultinformation/SourceCode/lucene-2.4/lucene-2.4/src/test/org/apache/lucene/search/TestRemoteCachingWrapperFilter.java	0	0	3	5	22	38	0	0	0	1	1	0	0	0	0	0	105	105	10	10	60	16	0	0	0	0	0	0	0	0	0	68	4	1	1	1	1	230	4	386	11	1083	23	17	10	629	277	646	287
/Users/rizwan/Downloads/fwddatasetwithrandomnfaultinformation/SourceCode/lucene-2.4/lucene-2.4/src/test/org/apache/lucene/search/TestSetNorm.java	1	0	0	1	24	14	0	0	0	0	0	0	1	1	0	0	30	30	6	6	34	10	0	0	0	0	0	0	0	0	0	40	4	0	0	2	2	72	4	168	9	459	21	30	17	282	160	312	177
/Users/rizwan/Downloads/fwddatasetwithrandomnfaultinformation/SourceCode/lucene-2.4/lucene-2.4/src/test/org/apache/lucene/search/TestSloppyPhraseQuery.java	6	0	54	4	46	20	0	0	0	0	0	0	8	6	0	0	64	64	16	16	74	47	0	0	0	0	0	0	0	0	0	130	5	0	0	14	2	160	4	436	9	1185	22	140	56	607	226	747	282
/Users/rizwan/Downloads/fwddatasetwithrandomnfaultinformation/SourceCode/lucene-2.4/lucene-2.4/src/test/org/apache/lucene/search/TestPhraseQuery.java	0	0	12	12	61	128	0	0	0	0	0	0	4	0	0	0	450	450	22	22	350	99	0	0	0	0	0	0	0	0	0	213	4	0	0	4	1	944	4	1619	9	4408	20	192	62	2165	437	2357	499
/Users/rizwan/Downloads/fwddatasetwithrandomnfaultinformation/SourceCode/lucene-2.4/lucene-2.4/src/test/org/apache/lucene/search/TestFuzzyQuery.java	0	0	0	2	22	48	0	0	0	0	0	0	0	0	0	0	290	290	9	9	177	86	0	0	0	0	0	0	0	0	0	72	3	0	0	0	0	598	4	940	7	2557	16	148	19	1026	224	1174	243
/Users/rizwan/Downloads/fwddatasetwithrandomnfaultinformation/SourceCode/lucene-2.4/lucene-2.4/src/test/org/apache/lucene/search/TestTimeLimitedCollector.java	5	0	45	5	62	74	1	2	0	8	3	0	6	10	0	0	144	146	52	52	127	69	0	0	0	0	0	0	0	0	0	192	6	10	2	19	3	394	4	826	11	2278	28	36	20	1008	442	1044	462
/Users/rizwan/Downloads/fwddatasetwithrandomnfaultinformation/SourceCode/lucene-2.4/lucene-2.4/src/test/org/apache/lucene/search/TestPrefixFilter.java	1	0	0	4	22	50	0	0	0	0	0	0	1	0	0	0	58	58	5	5	55	33	0	0	0	0	0	0	0	0	0	77	4	0	0	1	1	126	4	301	9	815	20	23	8	396	171	419	179
/Users/rizwan/Downloads/fwddatasetwithrandomnfaultinformation/SourceCode/lucene-2.4/lucene-2.4/src/test/org/apache/lucene/search/TestBooleanOr.java	0	0	3	1	50	30	0	0	0	0	0	0	9	9	0	0	102	102	8	8	74	21	0	0	0	0	0	0	0	0	0	84	4	0	0	18	2	220	4	427	9	1185	21	77	26	510	198	587	224
/Users/rizwan/Downloads/fwddatasetwithrandomnfaultinformation/SourceCode/lucene-2.4/lucene-2.4/src/test/org/apache/lucene/search/TestBooleanMinShouldMatch.java	8	6	29	8	46	228	0	0	0	6	2	0	7	2	0	0	340	408	35	35	256	52	0	0	0	0	0	0	0	0	0	325	6	6	1	11	3	818	4	1482	11	4135	27	183	49	1457	336	1640	385
/Users/rizwan/Downloads/fwddatasetwithrandomnfaultinformation/SourceCode/lucene-2.4/lucene-2.4/src/test/org/apache/lucene/search/TestFilteredSearch.java	2	0	0	1	21	10	0	0	0	0	0	0	2	0	0	0	31	31	11	11	36	12	0	0	0	0	0	0	0	0	0	34	4	0	0	2	1	84	4	177	9	483	20	12	8	300	178	312	186
/Users/rizwan/Downloads/fwddatasetwithrandomnfaultinformation/SourceCode/lucene-2.4/lucene-2.4/src/test/org/apache/lucene/search/TestMultiPhraseQuery.java	0	0	4	3	29	40	0	0	0	0	0	0	0	0	0	0	143	143	16	16	105	31	0	0	0	0	0	0	0	0	0	76	4	0	0	0	0	318	4	538	7	1477	17	47	25	725	281	772	306
/Users/rizwan/Downloads/fwddatasetwithrandomnfaultinformation/SourceCode/lucene-2.4/lucene-2.4/src/test/org/apache/lucene/search/TestSimpleExplanations.java	0	0	20	16	37	30	0	0	0	0	0	0	0	0	0	0	254	254	123	123	127	25	0	0	0	0	0	0	0	0	0	103	4	0	0	0	0	754	4	1017	7	2898	17	218	114	810	158	1028	272
/Users/rizwan/Downloads/fwddatasetwithrandomnfaultinformation/SourceCode/lucene-2.4/lucene-2.4/src/test/org/apache/lucene/search/TestRemoteSearchable.java	0	0	9	5	22	30	0	0	0	3	3	0	0	0	0	0	106	106	17	17	66	27	0	0	0	0	0	0	0	0	0	66	4	3	1	3	1	246	4	421	11	1171	23	26	16	542	223	568	239
/Users/rizwan/Downloads/fwddatasetwithrandomnfaultinformation/SourceCode/lucene-2.4/lucene-2.4/src/test/org/apache/lucene/search/TestPhrasePrefixQuery.java	0	0	1	3	29	16	0	0	0	0	0	0	0	0	0	0	61	61	5	5	53	18	0	0	0	0	0	0	0	0	0	49	4	0	0	0	0	132	4	260	7	708	17	38	24	370	177	408	201
/Users/rizwan/Downloads/fwddatasetwithrandomnfaultinformation/SourceCode/lucene-2.4/lucene-2.4/src/test/org/apache/lucene/search/TestExtendedFieldCache.java	3	2	10	5	16	6	0	0	0	0	4	0	3	0	0	0	36	36	7	7	39	13	0	0	0	0	0	0	0	0	0	42	6	0	0	7	2	86	4	199	9	542	23	9	5	323	163	332	168
/Users/rizwan/Downloads/fwddatasetwithrandomnfaultinformation/SourceCode/lucene-2.4/lucene-2.4/src/test/org/apache/lucene/search/TestMatchAllDocsQuery.java	0	0	0	1	22	12	0	0	0	0	0	0	0	0	0	0	49	49	4	4	41	12	0	0	0	0	0	0	0	0	0	35	3	0	0	0	0	106	4	201	7	550	16	22	15	316	160	338	175
/Users/rizwan/Downloads/fwddatasetwithrandomnfaultinformation/SourceCode/lucene-2.4/lucene-2.4/src/test/org/apache/lucene/search/TestSimpleExplanationsOfNonMatches.java	0	0	0	2	27	10	0	0	0	0	0	0	0	0	0	0	4	4	2	2	15	0	0	0	0	0	0	0	0	0	0	39	3	0	0	0	0	12	4	73	6	203	15	4	3	219	132	223	135
/Users/rizwan/Downloads/fwddatasetwithrandomnfaultinformation/SourceCode/lucene-2.4/lucene-2.4/src/test/org/apache/lucene/search/CheckHits.java	10	0	60	11	132	48	0	0	6	9	4	0	20	8	0	0	193	194	59	59	146	85	0	0	0	0	0	0	0	0	0	261	5	15	2	32	3	505	4	1058	11	2940	27	88	44	1518	484	1606	528
/Users/rizwan/Downloads/fwddatasetwithrandomnfaultinformation/SourceCode/lucene-2.4/lucene-2.4/src/test/org/apache/lucene/search/SingleDocTestFilter.java	0	0	0	1	17	6	0	0	0	0	0	0	0	0	0	0	8	8	3	3	11	2	0	0	0	0	0	0	0	0	0	24	3	0	0	0	0	22	4	66	7	185	16	4	3	167	111	171	114
/Users/rizwan/Downloads/fwddatasetwithrandomnfaultinformation/SourceCode/lucene-2.4/lucene-2.4/src/test/org/apache/lucene/search/BaseTestRangeFilter.java	3	2	11	9	31	14	0	0	0	0	0	0	7	0	0	0	57	57	17	17	64	33	0	0	0	0	0	0	0	0	0	70	6	0	0	7	1	148	4	333	9	900	22	28	20	486	241	514	261
/Users/rizwan/Downloads/fwddatasetwithrandomnfaultinformation/SourceCode/lucene-2.4/lucene-2.4/src/test/org/apache/lucene/search/TestCustomSearcherSort.java	4	1	5	8	62	92	3	0	0	4	2	0	4	1	0	0	138	138	37	37	108	40	0	0	0	0	0	0	0	0	0	175	7	4	1	7	3	350	4	699	11	1945	28	28	22	972	400	1000	422
/Users/rizwan/Downloads/fwddatasetwithrandomnfaultinformation/SourceCode/lucene-2.4/lucene-2.4/src/test/org/apache/lucene/search/SampleComparable.java	0	0	2	14	50	14	0	0	0	1	2	0	8	9	0	0	51	51	23	23	41	15	0	0	0	0	0	0	0	0	0	80	4	1	1	19	3	148	4	316	11	891	25	25	21	533	255	558	276
/Users/rizwan/Downloads/fwddatasetwithrandomnfaultinformation/SourceCode/lucene-2.4/lucene-2.4/src/test/org/apache/lucene/search/TestCachingWrapperFilter.java	0	0	0	1	17	10	0	0	0	0	0	0	0	0	0	0	18	18	2	2	20	5	0	0	0	0	0	0	0	0	0	28	3	0	0	0	0	40	4	100	7	275	16	4	3	222	131	226	134
/Users/rizwan/Downloads/fwddatasetwithrandomnfaultinformation/SourceCode/lucene-2.4/lucene-2.4/src/test/org/apache/lucene/search/TestSearchHitsWithDeletions.java	2	0	27	12	64	41	1	3	8	4	10	0	4	1	0	0	85	84	25	25	62	15	0	0	0	0	0	0	0	0	0	147	6	15	3	15	3	219	4	489	11	1385	29	46	39	662	287	708	326
/Users/rizwan/Downloads/fwddatasetwithrandomnfaultinformation/SourceCode/lucene-2.4/lucene-2.4/src/test/org/apache/lucene/search/TestConstantScoreRangeQuery.java	3	0	18	37	42	112	0	0	0	1	0	0	3	2	0	0	369	374	25	25	283	135	0	0	0	0	0	0	0	0	0	212	5	1	1	5	2	793	4	1441	11	3904	25	154	49	1826	502	1980	551
/Users/rizwan/Downloads/fwddatasetwithrandomnfaultinformation/SourceCode/lucene-2.4/lucene-2.4/src/test/org/apache/lucene/search/TestBooleanQuery.java	0	0	0	1	17	8	0	0	0	0	0	0	0	0	0	0	38	38	5	5	21	4	0	0	0	0	0	0	0	0	0	26	3	0	0	0	0	86	4	144	7	407	16	31	15	215	110	246	125
/Users/rizwan/Downloads/fwddatasetwithrandomnfaultinformation/SourceCode/lucene-2.4/lucene-2.4/src/test/org/apache/lucene/search/TestExplanations.java	3	0	0	1	117	55	0	0	0	0	0	0	5	2	0	0	101	101	36	36	71	16	0	0	0	0	0	0	0	0	0	176	4	0	0	7	2	274	4	554	9	1574	21	24	10	916	339	940	349
/Users/rizwan/Downloads/fwddatasetwithrandomnfaultinformation/SourceCode/lucene-2.4/lucene-2.4/src/test/org/apache/lucene/search/TestDisjunctionMaxQuery.java	6	6	49	9	43	78	0	0	2	0	0	0	8	17	0	0	299	321	55	55	252	76	0	0	0	0	0	0	0	0	0	191	6	2	1	25	2	730	4	1289	11	3537	26	292	90	1279	316	1571	406
/Users/rizwan/Downloads/fwddatasetwithrandomnfaultinformation/SourceCode/lucene-2.4/lucene-2.4/src/test/org/apache/lucene/search/TestSort.java	6	0	5	26	26	140	2	2	2	11	3	0	8	1	0	0	688	688	120	120	410	79	0	0	0	0	0	0	0	0	0	205	6	15	3	12	3	1616	4	2353	11	6565	29	263	129	3446	638	3709	767
/Users/rizwan/Downloads/fwddatasetwithrandomnfaultinformation/SourceCode/lucene-2.4/lucene-2.4/src/test/org/apache/lucene/search/TestFilteredQuery.java	1	0	0	3	35	20	0	0	0	0	0	0	2	1	0	0	131	131	14	14	107	37	0	0	0	0	0	0	0	0	0	59	4	0	0	3	2	290	4	506	9	1373	21	70	41	724	241	794	282
/Users/rizwan/Downloads/fwddatasetwithrandomnfaultinformation/SourceCode/lucene-2.4/lucene-2.4/src/test/org/apache/lucene/search/TestRangeFilter.java	0	0	13	36	29	52	0	0	0	0	0	0	1	1	0	0	316	316	8	8	205	107	0	0	0	0	0	0	0	0	0	130	4	0	0	2	2	648	4	1102	9	2993	21	80	18	1294	367	1374	385
/Users/rizwan/Downloads/fwddatasetwithrandomnfaultinformation/SourceCode/lucene-2.4/lucene-2.4/src/test/org/apache/lucene/search/CachingWrapperFilterHelper.java	0	0	3	1	25	14	0	0	0	2	1	0	0	0	0	0	25	25	12	12	21	6	0	0	0	0	0	0	0	0	0	43	4	2	1	1	1	74	4	157	11	445	23	4	3	262	153	266	156
/Users/rizwan/Downloads/fwddatasetwithrandomnfaultinformation/SourceCode/lucene-2.4/lucene-2.4/src/test/org/apache/lucene/search/TestPrefixQuery.java	1	0	0	1	22	19	0	0	0	0	0	0	1	0	0	0	21	21	5	5	25	10	0	0	0	0	0	0	0	0	0	43	4	0	0	1	1	52	4	140	9	385	20	9	6	259	152	268	158
/Users/rizwan/Downloads/fwddatasetwithrandomnfaultinformation/SourceCode/lucene-2.4/lucene-2.4/src/test/org/apache/lucene/search/TestMultiSearcherRanking.java	1	0	9	4	43	28	0	0	0	0	0	0	1	0	0	0	84	84	17	17	74	24	0	0	0	0	0	0	0	0	0	85	5	0	0	1	1	202	4	396	9	1089	21	32	26	585	279	617	305
/Users/rizwan/Downloads/fwddatasetwithrandomnfaultinformation/SourceCode/lucene-2.4/lucene-2.4/src/test/org/apache/lucene/search/TestParallelMultiSearcher.java	0	0	0	1	21	8	0	0	0	0	0	0	0	0	0	0	6	6	3	3	5	0	0	0	0	0	0	0	0	0	0	30	3	0	0	0	0	18	4	60	6	174	15	4	3	144	105	148	108
/Users/rizwan/Downloads/fwddatasetwithrandomnfaultinformation/SourceCode/lucene-2.4/lucene-2.4/src/test/org/apache/lucene/search/TestMultiThreadTermVectors.java	9	1	6	5	29	27	0	0	0	2	2	0	9	1	0	0	76	76	30	30	92	48	0	0	0	0	0	0	0	0	0	77	6	2	1	12	3	212	4	457	11	1228	27	28	13	531	243	559	256
/Users/rizwan/Downloads/fwddatasetwithrandomnfaultinformation/SourceCode/lucene-2.4/lucene-2.4/src/test/org/apache/lucene/search/MockFilter.java	0	0	0	1	17	6	0	0	0	0	0	0	0	0	0	0	7	7	4	4	10	2	0	0	0	0	0	0	0	0	0	24	3	0	0	0	0	22	4	65	7	183	16	4	3	161	107	165	110
/Users/rizwan/Downloads/fwddatasetwithrandomnfaultinformation/SourceCode/lucene-2.4/lucene-2.4/src/test/org/apache/lucene/search/TestQueryTermVector.java	1	0	0	1	17	8	0	0	0	2	6	0	1	0	0	0	28	28	8	8	28	13	0	0	0	0	0	0	0	0	0	27	4	2	1	7	2	72	4	160	11	439	24	14	8	247	144	261	152
/Users/rizwan/Downloads/fwddatasetwithrandomnfaultinformation/SourceCode/lucene-2.4/lucene-2.4/src/test/org/apache/lucene/search/spans/TestSpansAdvanced2.java	0	0	0	3	129	26	0	0	0	0	0	0	0	0	0	0	32	32	11	11	34	12	0	0	0	0	0	0	0	0	0	158	3	0	0	0	0	86	4	297	7	845	16	44	27	388	202	432	229
/Users/rizwan/Downloads/fwddatasetwithrandomnfaultinformation/SourceCode/lucene-2.4/lucene-2.4/src/test/org/apache/lucene/search/spans/TestSpanExplanations.java	0	0	0	1	32	18	0	0	0	0	0	0	0	0	0	0	117	117	61	61	85	32	0	0	0	0	0	0	0	0	0	51	3	0	0	0	0	356	4	531	7	1476	16	97	63	498	133	595	196
/Users/rizwan/Downloads/fwddatasetwithrandomnfaultinformation/SourceCode/lucene-2.4/lucene-2.4/src/test/org/apache/lucene/search/spans/TestSpanExplanationsOfNonMatches.java	0	0	0	2	27	10	0	0	0	0	0	0	0	0	0	0	4	4	2	2	5	0	0	0	0	0	0	0	0	0	0	39	3	0	0	0	0	12	4	63	6	183	15	4	3	166	114	170	117
/Users/rizwan/Downloads/fwddatasetwithrandomnfaultinformation/SourceCode/lucene-2.4/lucene-2.4/src/test/org/apache/lucene/search/spans/TestBasics.java	1	0	0	5	31	10	0	0	0	0	0	0	3	17	0	0	250	250	67	67	153	89	0	0	0	0	0	0	0	0	0	47	4	0	0	20	2	634	4	953	9	2616	21	575	327	952	257	1527	584
/Users/rizwan/Downloads/fwddatasetwithrandomnfaultinformation/SourceCode/lucene-2.4/lucene-2.4/src/test/org/apache/lucene/search/spans/TestNearSpansOrdered.java	1	1	8	1	33	14	0	0	0	0	0	0	2	0	0	0	141	141	21	21	84	30	0	0	0	0	0	0	0	0	0	58	6	0	0	2	1	324	4	509	9	1411	22	56	28	597	226	653	254
/Users/rizwan/Downloads/fwddatasetwithrandomnfaultinformation/SourceCode/lucene-2.4/lucene-2.4/src/test/org/apache/lucene/search/spans/TestSpans.java	2	0	2	9	17	38	0	0	0	1	3	0	2	0	0	0	348	348	73	73	209	38	0	0	0	0	0	0	0	0	0	68	5	1	1	5	2	842	4	1175	11	3277	25	263	115	1256	329	1519	444
/Users/rizwan/Downloads/fwddatasetwithrandomnfaultinformation/SourceCode/lucene-2.4/lucene-2.4/src/test/org/apache/lucene/search/spans/TestPayloadSpans.java	3	1	29	1	16	16	0	1	0	11	8	0	1	4	0	0	245	245	40	40	212	126	0	0	0	0	0	0	0	0	0	66	6	12	2	13	3	570	4	1014	11	2700	28	123	38	1223	372	1346	410
/Users/rizwan/Downloads/fwddatasetwithrandomnfaultinformation/SourceCode/lucene-2.4/lucene-2.4/src/test/org/apache/lucene/search/spans/TestSpansAdvanced.java	2	0	17	3	147	38	0	0	0	1	0	0	3	0	0	0	65	65	12	12	65	20	0	0	0	0	0	0	0	0	0	207	5	1	1	3	1	154	4	461	11	1298	24	21	14	648	279	669	293
/Users/rizwan/Downloads/fwddatasetwithrandomnfaultinformation/SourceCode/lucene-2.4/lucene-2.4/src/test/org/apache/lucene/search/payloads/TestBoostingTermQuery.java	7	0	34	2	20	45	2	0	0	92	15	0	4	0	0	0	118	118	35	35	128	49	0	0	0	0	0	0	0	0	0	110	6	92	1	19	2	306	4	717	11	1972	26	88	44	966	320	1054	364
/Users/rizwan/Downloads/fwddatasetwithrandomnfaultinformation/SourceCode/lucene-2.4/lucene-2.4/src/test/org/apache/lucene/search/payloads/PayloadHelper.java	2	0	2	0	16	8	1	0	0	1	1	0	1	0	0	0	43	43	16	16	48	19	0	0	0	0	0	0	0	0	0	29	5	1	1	2	2	118	4	229	11	619	25	11	9	302	133	313	142
/Users/rizwan/Downloads/fwddatasetwithrandomnfaultinformation/SourceCode/lucene-2.4/lucene-2.4/src/test/org/apache/lucene/search/function/TestFieldScoreQuery.java	3	1	34	2	71	84	0	0	0	10	1	0	8	4	0	0	121	121	31	31	82	30	0	0	0	0	0	0	0	0	0	195	6	10	1	13	3	304	4	648	11	1829	27	22	15	1020	320	1042	335
/Users/rizwan/Downloads/fwddatasetwithrandomnfaultinformation/SourceCode/lucene-2.4/lucene-2.4/src/test/org/apache/lucene/search/function/FunctionTestSetup.java	0	3	13	2	32	40	2	0	0	1	0	0	0	4	0	0	52	52	13	13	64	28	0	0	0	0	0	0	0	0	0	92	6	1	1	4	1	130	4	331	11	900	25	24	18	680	341	704	359
/Users/rizwan/Downloads/fwddatasetwithrandomnfaultinformation/SourceCode/lucene-2.4/lucene-2.4/src/test/org/apache/lucene/search/function/TestCustomScoreQuery.java	1	0	13	7	59	85	0	0	0	1	5	0	1	1	0	0	174	174	30	30	117	44	0	0	0	0	0	0	0	0	0	165	5	1	1	7	3	408	4	755	11	2102	26	155	101	932	336	1087	437
/Users/rizwan/Downloads/fwddatasetwithrandomnfaultinformation/SourceCode/lucene-2.4/lucene-2.4/src/test/org/apache/lucene/search/function/TestOrdValues.java	3	4	46	5	53	52	0	0	0	13	3	0	8	7	0	0	134	134	40	40	94	45	0	0	0	0	0	0	0	0	0	163	6	13	1	18	3	348	4	695	11	1943	27	24	15	844	315	868	330
/Users/rizwan/Downloads/fwddatasetwithrandomnfaultinformation/SourceCode/lucene-2.4/lucene-2.4/src/test/org/apache/lucene/index/TestSegmentReader.java	4	0	4	4	19	28	0	3	2	24	21	0	4	4	0	0	198	198	26	26	138	67	0	0	0	0	0	0	0	0	0	59	5	29	3	29	3	448	4	785	11	2146	28	42	20	724	294	766	314
/Users/rizwan/Downloads/fwddatasetwithrandomnfaultinformation/SourceCode/lucene-2.4/lucene-2.4/src/test/org/apache/lucene/index/TestIndexModifier.java	5	0	11	4	25	38	0	0	1	1	1	0	4	1	0	0	203	203	36	36	160	41	0	0	0	0	0	0	0	0	0	83	5	2	2	6	3	478	4	784	11	2148	27	61	33	841	331	902	364
/Users/rizwan/Downloads/fwddatasetwithrandomnfaultinformation/SourceCode/lucene-2.4/lucene-2.4/src/test/org/apache/lucene/index/TestAtomicUpdate.java	4	0	9	1	28	26	0	2	0	6	1	0	4	0	0	0	96	96	22	21	97	31	0	0	0	0	0	0	0	0	0	68	5	8	2	5	2	235	4	457	11	1241	26	49	29	550	241	599	270
/Users/rizwan/Downloads/fwddatasetwithrandomnfaultinformation/SourceCode/lucene-2.4/lucene-2.4/src/test/org/apache/lucene/index/MockIndexInput.java	0	0	3	3	17	11	1	0	0	1	0	0	0	1	0	0	10	10	7	7	21	16	0	0	0	0	0	0	0	0	0	35	5	1	1	1	1	34	4	119	11	320	24	6	3	214	122	220	125
/Users/rizwan/Downloads/fwddatasetwithrandomnfaultinformation/SourceCode/lucene-2.4/lucene-2.4/src/test/org/apache/lucene/index/TestIndexWriterMerging.java	2	0	11	1	21	12	0	0	0	1	0	0	2	0	0	0	54	54	10	10	46	18	0	0	0	0	0	0	0	0	0	47	5	1	1	2	1	128	4	253	11	695	24	13	8	337	177	350	185
/Users/rizwan/Downloads/fwddatasetwithrandomnfaultinformation/SourceCode/lucene-2.4/lucene-2.4/src/test/org/apache/lucene/index/TestMultiSegmentReader.java	0	0	0	3	17	26	0	0	0	9	2	0	0	0	0	0	106	106	13	13	90	29	0	0	0	0	0	0	0	0	0	46	3	9	1	2	1	238	4	423	11	1152	22	43	31	484	218	527	249
/Users/rizwan/Downloads/fwddatasetwithrandomnfaultinformation/SourceCode/lucene-2.4/lucene-2.4/src/test/org/apache/lucene/index/TestIndexReaderReopen.java	19	0	24	9	18	81	5	3	2	12	14	0	21	5	0	0	646	646	157	157	523	166	0	0	0	0	0	0	0	0	0	156	6	17	3	40	3	1606	4	2524	11	6878	29	501	146	2124	487	2625	633
/Users/rizwan/Downloads/fwddatasetwithrandomnfaultinformation/SourceCode/lucene-2.4/lucene-2.4/src/test/org/apache/lucene/index/TestConcurrentMergeScheduler.java	12	0	9	1	23	32	0	0	0	0	2	0	13	0	0	0	121	121	26	26	123	50	0	0	0	0	0	0	0	0	0	77	5	0	0	15	2	294	4	570	9	1535	22	34	26	612	250	646	276
/Users/rizwan/Downloads/fwddatasetwithrandomnfaultinformation/SourceCode/lucene-2.4/lucene-2.4/src/test/org/apache/lucene/index/TestIndexFileDeleter.java	5	0	20	9	24	84	0	0	0	2	0	0	5	2	0	0	82	82	14	14	89	30	0	0	0	0	0	0	0	0	0	142	5	2	1	7	2	192	4	474	11	1302	25	60	35	752	325	812	360
/Users/rizwan/Downloads/fwddatasetwithrandomnfaultinformation/SourceCode/lucene-2.4/lucene-2.4/src/test/org/apache/lucene/index/TestIndexWriterLockRelease.java	1	0	8	2	25	8	0	1	0	5	1	0	1	0	0	0	40	40	15	15	22	7	0	0	0	0	0	0	0	0	0	44	5	6	2	2	2	110	4	204	11	581	26	7	5	346	169	353	174
/Users/rizwan/Downloads/fwddatasetwithrandomnfaultinformation/SourceCode/lucene-2.4/lucene-2.4/src/test/org/apache/lucene/index/TestParallelReader.java	1	0	0	2	17	28	0	0	0	0	0	0	1	0	0	0	265	265	19	19	179	54	0	0	0	0	0	0	0	0	0	48	4	0	0	1	1	568	4	859	9	2344	20	219	71	852	235	1071	306
/Users/rizwan/Downloads/fwddatasetwithrandomnfaultinformation/SourceCode/lucene-2.4/lucene-2.4/src/test/org/apache/lucene/index/TestStressIndexing2.java	25	0	42	3	29	88	0	2	2	15	18	0	31	3	0	0	399	399	75	74	328	162	0	0	0	0	0	0	0	0	0	187	5	19	3	52	3	947	4	1710	11	4636	28	366	204	1251	455	1617	659
/Users/rizwan/Downloads/fwddatasetwithrandomnfaultinformation/SourceCode/lucene-2.4/lucene-2.4/src/test/org/apache/lucene/index/TestTerm.java	0	0	0	1	17	6	0	0	0	0	0	0	0	0	0	0	15	15	2	2	13	5	0	0	0	0	0	0	0	0	0	24	3	0	0	0	0	34	4	83	7	231	16	4	3	169	110	173	113
/Users/rizwan/Downloads/fwddatasetwithrandomnfaultinformation/SourceCode/lucene-2.4/lucene-2.4/src/test/org/apache/lucene/index/TestIndexReader.java	26	0	75	15	40	356	0	2	0	17	12	0	27	4	0	0	1042	1042	150	150	771	266	0	0	0	0	0	0	0	0	0	512	5	19	2	43	3	2384	4	4009	11	10987	27	514	115	4220	894	4734	1009
/Users/rizwan/Downloads/fwddatasetwithrandomnfaultinformation/SourceCode/lucene-2.4/lucene-2.4/src/test/org/apache/lucene/index/TestThreadedOptimize.java	8	0	21	1	25	20	0	0	0	3	1	0	8	0	0	0	99	99	14	14	95	34	0	0	0	0	0	0	0	0	0	75	5	3	1	9	2	226	4	454	11	1232	25	26	19	507	226	533	245
/Users/rizwan/Downloads/fwddatasetwithrandomnfaultinformation/SourceCode/lucene-2.4/lucene-2.4/src/test/org/apache/lucene/index/TestDeletionPolicy.java	28	5	34	18	58	134	7	2	0	11	8	0	32	15	0	0	375	375	81	81	337	155	0	0	0	0	0	0	0	0	0	284	7	13	2	55	3	912	4	1772	11	4819	29	125	47	1866	462	1991	509
/Users/rizwan/Downloads/fwddatasetwithrandomnfaultinformation/SourceCode/lucene-2.4/lucene-2.4/src/test/org/apache/lucene/index/TestMultiReader.java	0	0	0	1	17	6	0	0	0	5	0	0	0	0	0	0	16	16	3	3	18	10	0	0	0	0	0	0	0	0	0	24	3	5	1	0	0	38	4	103	9	282	19	14	11	164	112	178	123
/Users/rizwan/Downloads/fwddatasetwithrandomnfaultinformation/SourceCode/lucene-2.4/lucene-2.4/src/test/org/apache/lucene/index/TestTermdocPerf.java	2	1	8	3	20	12	1	0	0	0	0	0	4	0	0	0	48	48	12	12	52	21	0	0	0	0	0	0	0	0	0	47	7	0	0	4	1	120	4	256	9	692	23	19	16	369	190	388	206
/Users/rizwan/Downloads/fwddatasetwithrandomnfaultinformation/SourceCode/lucene-2.4/lucene-2.4/src/test/org/apache/lucene/index/TestLazyBug.java	3	0	12	1	24	9	1	0	1	4	0	0	3	0	0	0	55	55	23	23	55	28	0	0	0	0	0	0	0	0	0	50	6	5	2	3	1	156	4	310	11	845	26	25	21	442	240	467	261
/Users/rizwan/Downloads/fwddatasetwithrandomnfaultinformation/SourceCode/lucene-2.4/lucene-2.4/src/test/org/apache/lucene/index/TestTermVectorsReader.java	16	0	31	12	28	69	0	3	0	37	26	0	14	2	0	0	303	303	57	57	257	134	0	0	0	0	0	0	0	0	0	156	5	40	2	42	3	720	4	1363	11	3695	27	85	32	1514	405	1599	437
/Users/rizwan/Downloads/fwddatasetwithrandomnfaultinformation/SourceCode/lucene-2.4/lucene-2.4/src/test/org/apache/lucene/index/TestStressIndexing.java	12	0	10	4	27	40	0	2	0	4	0	0	7	0	0	0	90	90	18	18	101	43	0	0	0	0	0	0	0	0	0	93	5	6	2	7	1	216	4	478	11	1289	25	41	25	544	246	585	271
/Users/rizwan/Downloads/fwddatasetwithrandomnfaultinformation/SourceCode/lucene-2.4/lucene-2.4/src/test/org/apache/lucene/index/TestWordlistLoader.java	0	0	0	1	17	10	0	0	0	0	0	0	0	0	0	0	21	21	3	3	18	3	0	0	0	0	0	0	0	0	0	28	3	0	0	0	0	48	4	104	7	291	16	9	8	191	123	200	131
/Users/rizwan/Downloads/fwddatasetwithrandomnfaultinformation/SourceCode/lucene-2.4/lucene-2.4/src/test/org/apache/lucene/index/TestCloseableThreadLocal.java	0	0	0	0	0	0	0	0	0	0	0	0	0	0	0	0	6	6	4	4	8	3	0	0	0	0	0	0	0	0	0	0	0	0	0	0	0	20	4	35	5	95	11	0	0	51	31	51	31
/Users/rizwan/Downloads/fwddatasetwithrandomnfaultinformation/SourceCode/lucene-2.4/lucene-2.4/src/test/org/apache/lucene/index/TestIndexInput.java	0	0	15	10	23	32	0	0	0	0	4	0	0	0	0	0	126	126	5	5	48	13	0	0	0	0	0	0	0	0	0	80	4	0	0	4	1	262	4	416	9	1187	20	142	73	426	176	568	249
/Users/rizwan/Downloads/fwddatasetwithrandomnfaultinformation/SourceCode/lucene-2.4/lucene-2.4/src/test/org/apache/lucene/index/TestFieldInfos.java	0	0	0	2	17	17	0	0	0	6	10	0	0	1	0	0	45	45	6	6	43	16	0	0	0	0	0	0	0	0	0	36	3	6	1	11	2	102	4	224	11	614	23	8	6	297	164	305	170
/Users/rizwan/Downloads/fwddatasetwithrandomnfaultinformation/SourceCode/lucene-2.4/lucene-2.4/src/test/org/apache/lucene/index/TestSegmentMerger.java	1	0	6	4	17	24	0	0	0	14	9	0	1	0	0	0	74	74	6	6	69	39	0	0	0	0	0	0	0	0	0	52	5	14	1	10	2	160	4	356	11	959	25	51	41	403	204	454	245
/Users/rizwan/Downloads/fwddatasetwithrandomnfaultinformation/SourceCode/lucene-2.4/lucene-2.4/src/test/org/apache/lucene/index/TestBackwardsCompatibility.java	13	2	14	8	33	122	0	3	0	8	1	0	15	6	0	0	325	325	47	47	270	111	0	0	0	0	0	0	0	0	0	192	6	11	2	22	3	744	4	1365	11	3710	28	155	72	1537	473	1692	545
/Users/rizwan/Downloads/fwddatasetwithrandomnfaultinformation/SourceCode/lucene-2.4/lucene-2.4/src/test/org/apache/lucene/index/TestIndexWriter.java	164	1	172	93	106	655	6	22	7	31	59	0	172	35	0	0	2830	2832	508	508	2330	944	0	0	0	0	0	0	0	0	0	1197	7	60	3	266	3	6678	4	11492	11	31196	30	997	352	11351	1564	12348	1916
/Users/rizwan/Downloads/fwddatasetwithrandomnfaultinformation/SourceCode/lucene-2.4/lucene-2.4/src/test/org/apache/lucene/index/TestByteSlices.java	7	0	11	4	18	14	0	0	0	1	2	0	7	0	0	0	48	48	12	12	55	33	0	0	0	0	0	0	0	0	0	54	5	1	1	9	2	120	4	284	11	763	25	18	13	299	161	317	174
/Users/rizwan/Downloads/fwddatasetwithrandomnfaultinformation/SourceCode/lucene-2.4/lucene-2.4/src/test/org/apache/lucene/index/TestIndexWriterMergePolicy.java	15	1	7	3	22	32	0	0	0	0	0	0	19	4	0	0	156	156	31	31	151	55	0	0	0	0	0	0	0	0	0	80	6	0	0	23	2	374	4	695	9	1876	23	61	18	724	231	785	249
/Users/rizwan/Downloads/fwddatasetwithrandomnfaultinformation/SourceCode/lucene-2.4/lucene-2.4/src/test/org/apache/lucene/index/TestNorms.java	6	0	30	3	30	39	1	0	0	1	2	0	6	3	0	0	130	130	23	23	143	53	0	0	0	0	0	0	0	0	0	109	6	1	1	11	3	306	4	637	11	1712	27	86	49	706	299	792	348
/Users/rizwan/Downloads/fwddatasetwithrandomnfaultinformation/SourceCode/lucene-2.4/lucene-2.4/src/test/org/apache/lucene/index/TestDoc.java	2	0	6	3	40	16	0	0	0	2	0	0	2	0	0	0	136	136	15	15	117	49	0	0	0	0	0	0	0	0	0	67	5	2	1	2	1	302	4	550	11	1484	24	52	25	677	305	729	330
/Users/rizwan/Downloads/fwddatasetwithrandomnfaultinformation/SourceCode/lucene-2.4/lucene-2.4/src/test/org/apache/lucene/index/TestMultiLevelSkipList.java	4	0	9	2	26	25	0	0	0	2	0	0	3	0	0	0	69	69	22	22	65	18	0	0	0	0	0	0	0	0	0	66	5	2	1	3	1	182	4	347	11	958	24	32	20	560	253	592	273
/Users/rizwan/Downloads/fwddatasetwithrandomnfaultinformation/SourceCode/lucene-2.4/lucene-2.4/src/test/org/apache/lucene/index/TestFieldsReader.java	6	0	25	6	28	31	1	1	2	39	29	0	5	10	0	0	314	314	47	47	264	124	0	0	0	0	0	0	0	0	0	97	6	42	3	44	3	722	4	1309	11	3534	29	75	38	1469	408	1544	446
/Users/rizwan/Downloads/fwddatasetwithrandomnfaultinformation/SourceCode/lucene-2.4/lucene-2.4/src/test/org/apache/lucene/index/TestIndexWriterExceptions.java	3	0	14	1	17	22	0	2	0	4	1	0	4	0	0	0	140	140	26	26	108	33	0	0	0	0	0	0	0	0	0	57	5	6	2	5	2	332	4	554	11	1519	26	47	28	706	262	753	290
/Users/rizwan/Downloads/fwddatasetwithrandomnfaultinformation/SourceCode/lucene-2.4/lucene-2.4/src/test/org/apache/lucene/index/TestLazyProxSkipping.java	5	0	7	1	22	33	2	0	0	0	2	0	5	0	0	0	86	86	22	22	81	29	0	0	0	0	0	0	0	0	0	70	6	0	0	7	2	216	4	415	9	1132	23	42	16	638	248	680	264
/Users/rizwan/Downloads/fwddatasetwithrandomnfaultinformation/SourceCode/lucene-2.4/lucene-2.4/src/test/org/apache/lucene/index/TestCrash.java	6	0	30	1	27	18	0	0	0	0	0	0	8	1	0	0	129	129	11	11	103	46	0	0	0	0	0	0	0	0	0	82	5	0	0	9	2	280	4	531	9	1442	22	23	14	532	170	555	184
/Users/rizwan/Downloads/fwddatasetwithrandomnfaultinformation/SourceCode/lucene-2.4/lucene-2.4/src/test/org/apache/lucene/index/DocHelper.java	3	0	0	3	42	34	0	1	0	1	0	0	4	1	0	0	91	91	18	18	123	66	0	0	0	0	0	0	0	0	0	82	4	2	2	5	2	218	4	508	11	1334	25	101	83	952	318	1053	401
/Users/rizwan/Downloads/fwddatasetwithrandomnfaultinformation/SourceCode/lucene-2.4/lucene-2.4/src/test/org/apache/lucene/index/TestSegmentTermDocs.java	3	0	0	1	17	34	0	0	0	7	6	0	3	0	0	0	253	253	18	18	168	35	0	0	0	0	0	0	0	0	0	55	4	7	1	9	2	542	4	827	11	2278	24	89	48	679	246	768	294
/Users/rizwan/Downloads/fwddatasetwithrandomnfaultinformation/SourceCode/lucene-2.4/lucene-2.4/src/test/org/apache/lucene/index/TestOmitTf.java	8	0	19	1	21	96	4	0	0	1	9	0	7	0	0	0	212	212	31	31	204	73	0	0	0	0	0	0	0	0	0	149	6	1	1	16	2	486	4	942	11	2547	26	106	44	1179	325	1285	369
/Users/rizwan/Downloads/fwddatasetwithrandomnfaultinformation/SourceCode/lucene-2.4/lucene-2.4/src/test/org/apache/lucene/index/TestTransactions.java	10	0	6	3	22	15	1	3	0	4	0	0	8	0	0	0	118	118	29	29	115	45	0	0	0	0	0	0	0	0	0	57	6	7	2	8	1	294	4	539	11	1455	26	99	41	533	234	632	275
/Users/rizwan/Downloads/fwddatasetwithrandomnfaultinformation/SourceCode/lucene-2.4/lucene-2.4/src/test/org/apache/lucene/index/TestAddIndexesNoOptimize.java	12	0	9	2	17	141	6	0	0	0	0	0	11	0	0	0	394	394	43	43	317	86	0	0	0	0	0	0	0	0	0	187	6	0	0	11	1	874	4	1486	9	4053	22	191	88	1514	283	1705	371
/Users/rizwan/Downloads/fwddatasetwithrandomnfaultinformation/SourceCode/lucene-2.4/lucene-2.4/src/test/org/apache/lucene/index/TestDocumentWriter.java	2	0	1	3	22	28	0	5	0	13	8	0	1	0	0	0	200	200	28	28	156	57	0	0	0	0	0	0	0	0	0	56	5	18	2	9	2	456	4	765	11	2080	26	82	50	849	295	931	345
/Users/rizwan/Downloads/fwddatasetwithrandomnfaultinformation/SourceCode/lucene-2.4/lucene-2.4/src/test/org/apache/lucene/index/TestSegmentTermEnum.java	1	0	0	1	17	36	0	0	0	0	0	0	1	0	0	0	80	80	6	6	60	14	0	0	0	0	0	0	0	0	0	55	4	0	0	1	1	172	4	311	9	859	20	14	7	469	187	483	194
/Users/rizwan/Downloads/fwddatasetwithrandomnfaultinformation/SourceCode/lucene-2.4/lucene-2.4/src/test/org/apache/lucene/index/TestPositionBasedTermVectorMapper.java	5	0	22	6	17	20	0	0	0	4	9	0	4	0	0	0	74	74	12	12	58	29	0	0	0	0	0	0	0	0	0	70	5	4	1	13	2	172	4	358	11	986	25	35	18	473	208	508	226
/Users/rizwan/Downloads/fwddatasetwithrandomnfaultinformation/SourceCode/lucene-2.4/lucene-2.4/src/test/org/apache/lucene/index/TestFilterIndexReader.java	0	0	0	3	43	22	2	0	0	2	2	0	0	0	0	0	68	68	17	17	42	10	0	0	0	0	0	0	0	0	0	70	4	2	1	2	1	170	4	306	11	867	23	19	10	405	198	424	208
/Users/rizwan/Downloads/fwddatasetwithrandomnfaultinformation/SourceCode/lucene-2.4/lucene-2.4/src/test/org/apache/lucene/index/TestCompoundFile.java	10	0	47	17	78	169	0	1	0	0	58	0	10	2	0	0	405	405	49	49	329	106	0	0	0	0	0	0	0	0	0	321	5	1	1	70	3	908	4	1748	11	4807	26	328	84	1739	481	2067	565
/Users/rizwan/Downloads/fwddatasetwithrandomnfaultinformation/SourceCode/lucene-2.4/lucene-2.4/src/test/org/apache/lucene/index/TestPayloads.java	20	1	18	10	49	107	0	0	0	8	2	0	21	0	0	0	330	330	78	78	313	125	0	0	0	0	0	0	0	0	0	205	6	8	1	23	2	816	4	1503	11	4069	26	137	51	1890	492	2027	543
/Users/rizwan/Downloads/fwddatasetwithrandomnfaultinformation/SourceCode/lucene-2.4/lucene-2.4/src/test/org/apache/lucene/index/TestParallelTermEnum.java	0	0	0	1	17	6	0	0	0	0	0	0	0	0	0	0	252	252	4	4	139	11	0	0	0	0	0	0	0	0	0	24	3	0	0	0	0	512	4	693	7	1929	16	63	38	538	149	601	187
/Users/rizwan/Downloads/fwddatasetwithrandomnfaultinformation/SourceCode/lucene-2.4/lucene-2.4/src/test/org/apache/lucene/index/TestCheckIndex.java	1	0	0	1	17	6	0	0	0	0	2	0	1	0	0	0	30	30	4	4	34	9	0	0	0	0	0	0	0	0	0	25	4	0	0	3	2	68	4	149	9	403	21	9	8	259	155	268	163
/Users/rizwan/Downloads/fwddatasetwithrandomnfaultinformation/SourceCode/lucene-2.4/lucene-2.4/src/test/org/apache/lucene/index/TestIndexWriterDelete.java	36	0	36	4	22	126	0	5	0	13	18	0	26	4	0	0	399	399	97	97	359	163	0	0	0	0	0	0	0	0	0	224	5	18	2	48	3	992	4	1818	11	4929	27	142	41	2046	519	2188	560
/Users/rizwan/Downloads/fwddatasetwithrandomnfaultinformation/SourceCode/lucene-2.4/lucene-2.4/src/test/org/apache/lucene/index/store/TestRAMDirectory.java	9	0	2	4	26	50	0	1	0	4	1	0	10	0	0	0	133	133	23	23	122	50	0	0	0	0	0	0	0	0	0	91	5	5	2	11	2	312	4	604	11	1638	26	29	20	767	280	796	300
/Users/rizwan/Downloads/fwddatasetwithrandomnfaultinformation/SourceCode/lucene-2.4/lucene-2.4/src/test/org/apache/lucene/store/MockRAMOutputStream.java	0	0	3	3	27	28	0	3	0	2	0	0	3	3	0	0	30	30	13	13	29	17	0	0	0	0	0	0	0	0	0	61	4	5	2	6	2	86	4	216	11	601	25	12	7	354	197	366	204
/Users/rizwan/Downloads/fwddatasetwithrandomnfaultinformation/SourceCode/lucene-2.4/lucene-2.4/src/test/org/apache/lucene/store/TestLockFactory.java	6	0	17	2	17	161	0	0	3	13	2	0	4	2	0	0	321	321	80	80	232	99	0	0	0	0	0	0	0	0	0	203	5	16	2	8	3	802	4	1374	11	3788	27	95	39	1914	515	2009	554
/Users/rizwan/Downloads/fwddatasetwithrandomnfaultinformation/SourceCode/lucene-2.4/lucene-2.4/src/test/org/apache/lucene/store/MockRAMDirectory.java	3	0	12	6	93	55	4	7	0	7	9	0	3	2	0	0	177	176	60	60	114	45	0	0	0	0	0	0	0	0	0	173	6	14	2	14	3	473	4	848	11	2381	28	34	16	1079	431	1113	447
/Users/rizwan/Downloads/fwddatasetwithrandomnfaultinformation/SourceCode/lucene-2.4/lucene-2.4/src/test/org/apache/lucene/store/TestWindowsMMap.java	4	0	3	1	17	12	0	0	0	0	0	0	4	0	0	0	46	46	10	10	51	19	0	0	0	0	0	0	0	0	0	37	5	0	0	4	1	112	4	233	9	628	21	15	9	362	199	377	208
/Users/rizwan/Downloads/fwddatasetwithrandomnfaultinformation/SourceCode/lucene-2.4/lucene-2.4/src/test/org/apache/lucene/store/TestLock.java	1	0	0	2	53	11	0	0	0	0	68	0	1	1	0	0	13	13	8	8	14	2	0	0	0	0	0	0	0	0	0	67	4	0	0	70	3	42	4	206	9	600	22	10	7	405	239	415	246
/Users/rizwan/Downloads/fwddatasetwithrandomnfaultinformation/SourceCode/lucene-2.4/lucene-2.4/src/test/org/apache/lucene/store/TestBufferedIndexInput.java	8	0	22	5	43	72	14	0	0	0	1	0	8	1	0	0	167	167	43	43	134	47	0	0	0	0	0	0	0	0	0	164	6	0	0	10	3	420	4	788	9	2179	24	61	47	912	369	973	416
/Users/rizwan/Downloads/fwddatasetwithrandomnfaultinformation/SourceCode/lucene-2.4/lucene-2.4/src/test/org/apache/lucene/store/TestMMapDirectory.java	1	0	2	1	17	18	0	0	0	1	0	0	1	0	0	0	19	19	7	7	14	8	0	0	0	0	0	0	0	0	0	39	5	1	1	1	1	52	4	126	11	356	24	5	4	238	144	243	148
/Users/rizwan/Downloads/fwddatasetwithrandomnfaultinformation/SourceCode/lucene-2.4/lucene-2.4/src/test/org/apache/lucene/store/TestHugeRamFile.java	7	0	17	5	29	28	2	0	0	1	1	0	8	0	0	0	59	59	13	13	59	35	0	0	0	0	0	0	0	0	0	88	6	1	1	9	2	144	4	349	11	951	26	37	23	386	190	423	213
/Users/rizwan/Downloads/fwddatasetwithrandomnfaultinformation/SourceCode/lucene-2.4/lucene-2.4/src/test/org/apache/lucene/store/MockRAMInputStream.java	0	0	1	4	28	26	0	0	0	2	1	0	0	0	0	0	30	30	12	12	21	9	0	0	0	0	0	0	0	0	0	59	4	2	1	1	1	84	4	186	11	529	23	9	6	295	166	304	172
/Users/rizwan/Downloads/fwddatasetwithrandomnfaultinformation/SourceCode/lucene-2.4/lucene-2.4/src/test/org/apache/lucene/store/_TestHelper.java	0	0	0	3	37	14	0	0	0	0	0	0	0	0	0	0	13	13	8	8	10	1	0	0	0	0	0	0	0	0	0	54	3	0	0	0	0	42	4	114	7	331	16	4	3	291	156	295	159
/Users/rizwan/Downloads/fwddatasetwithrandomnfaultinformation/SourceCode/lucene-2.4/lucene-2.4/src/test/org/apache/lucene/store/TestDirectory.java	0	0	0	1	17	6	0	0	0	0	0	0	0	0	0	0	14	14	6	6	11	2	0	0	0	0	0	0	0	0	0	24	3	0	0	0	0	40	4	84	7	239	16	4	3	167	110	171	113
/Users/rizwan/Downloads/fwddatasetwithrandomnfaultinformation/SourceCode/lucene-2.4/lucene-2.4/src/gcj/org/apache/lucene/index/GCJTermDocs.java	0	0	0	1	17	6	0	0	0	0	0	0	0	0	0	0	5	5	2	2	5	0	0	0	0	0	0	0	0	0	0	24	3	0	0	0	0	14	4	50	6	144	15	4	3	140	102	144	105
/Users/rizwan/Downloads/fwddatasetwithrandomnfaultinformation/SourceCode/lucene-2.4/lucene-2.4/src/gcj/org/apache/lucene/index/GCJSegmentReader.java	0	0	0	1	22	12	0	0	0	0	0	0	0	0	0	0	6	6	4	4	6	0	0	0	0	0	0	0	0	0	0	35	3	0	0	0	0	20	4	68	6	197	15	4	3	185	123	189	126
/Users/rizwan/Downloads/fwddatasetwithrandomnfaultinformation/SourceCode/lucene-2.4/lucene-2.4/src/gcj/org/apache/lucene/store/GCJIndexInput.java	0	0	0	2	21	8	0	0	0	1	0	0	0	0	0	0	18	18	6	6	24	3	0	0	0	0	0	0	0	0	0	31	3	1	1	0	0	48	4	115	9	319	19	4	3	235	134	239	137
/Users/rizwan/Downloads/fwddatasetwithrandomnfaultinformation/SourceCode/lucene-2.4/lucene-2.4/src/gcj/org/apache/lucene/store/GCJDirectory.java	0	0	0	2	21	12	0	0	0	0	0	0	0	0	0	0	10	10	5	5	6	0	0	0	0	0	0	0	0	0	0	35	3	0	0	0	0	30	4	78	6	227	15	4	3	171	124	175	127
/Users/rizwan/Downloads/fwddatasetwithrandomnfaultinformation/SourceCode/lucene-2.4/lucene-2.4/src/java/org/apache/lucene/LucenePackage.java	0	0	0	1	24	12	0	0	0	0	0	0	0	0	0	0	5	5	3	3	3	0	0	0	0	0	0	0	0	0	0	37	3	0	0	0	0	16	4	63	6	185	15	4	3	143	99	147	102
/Users/rizwan/Downloads/fwddatasetwithrandomnfaultinformation/SourceCode/lucene-2.4/lucene-2.4/src/java/org/apache/lucene/queryParser/CharStream.java	0	0	0	2	98	32	0	0	0	0	0	0	0	0	0	0	23	23	2	2	15	3	0	0	0	0	0	0	0	0	0	132	3	0	0	0	0	50	4	207	7	603	16	3	3	519	213	522	216
/Users/rizwan/Downloads/fwddatasetwithrandomnfaultinformation/SourceCode/lucene-2.4/lucene-2.4/src/java/org/apache/lucene/queryParser/QueryParserTokenManager.java	31	13	13	41	38	26	0	10	2	53	71	0	46	80	0	0	486	486	145	145	552	273	0	0	0	0	0	0	0	0	0	162	6	65	3	197	3	1262	4	2527	11	6751	29	879	238	1790	232	2669	470
/Users/rizwan/Downloads/fwddatasetwithrandomnfaultinformation/SourceCode/lucene-2.4/lucene-2.4/src/java/org/apache/lucene/queryParser/TokenMgrError.java	1	0	15	3	73	34	0	0	1	0	0	0	3	2	0	0	44	44	11	11	37	10	0	0	0	0	0	0	0	0	0	126	5	1	1	5	2	110	4	301	11	855	25	15	11	455	226	470	237
/Users/rizwan/Downloads/fwddatasetwithrandomnfaultinformation/SourceCode/lucene-2.4/lucene-2.4/src/java/org/apache/lucene/queryParser/ParseException.java	4	0	22	4	87	28	0	0	1	3	2	0	7	2	0	0	55	55	19	19	70	35	0	0	0	0	0	0	0	0	0	145	5	4	2	11	3	148	4	427	11	1173	27	20	11	699	296	719	307
/Users/rizwan/Downloads/fwddatasetwithrandomnfaultinformation/SourceCode/lucene-2.4/lucene-2.4/src/java/org/apache/lucene/queryParser/QueryParser.java	31	2	26	83	529	292	0	17	19	36	81	0	123	104	0	0	721	724	287	287	663	365	0	0	0	0	0	0	0	0	0	963	6	72	3	308	3	2019	4	4406	11	12185	29	326	119	5167	1120	5493	1239
/Users/rizwan/Downloads/fwddatasetwithrandomnfaultinformation/SourceCode/lucene-2.4/lucene-2.4/src/java/org/apache/lucene/queryParser/FastCharStream.java	1	0	7	8	28	34	0	0	0	0	4	0	1	2	0	0	32	32	22	22	41	20	0	0	0	0	0	0	0	0	0	78	5	0	0	7	3	108	4	266	9	734	23	20	7	402	205	422	212
/Users/rizwan/Downloads/fwddatasetwithrandomnfaultinformation/SourceCode/lucene-2.4/lucene-2.4/src/java/org/apache/lucene/queryParser/Token.java	0	0	0	5	92	36	0	0	0	0	0	0	0	0	0	0	17	17	9	9	17	5	0	0	0	0	0	0	0	0	0	133	3	0	0	0	0	52	4	214	7	620	16	3	3	526	218	529	221
/Users/rizwan/Downloads/fwddatasetwithrandomnfaultinformation/SourceCode/lucene-2.4/lucene-2.4/src/java/org/apache/lucene/queryParser/MultiFieldQueryParser.java	8	0	8	3	153	56	0	4	3	14	8	0	65	62	0	0	145	145	39	39	89	44	0	0	0	0	0	0	0	0	0	228	5	21	3	135	3	368	4	900	11	2563	28	59	26	1112	316	1171	342
/Users/rizwan/Downloads/fwddatasetwithrandomnfaultinformation/SourceCode/lucene-2.4/lucene-2.4/src/java/org/apache/lucene/queryParser/QueryParserConstants.java	0	0	1	1	122	80	0	0	0	0	0	0	21	21	0	0	2	2	3	3	39	38	0	0	0	0	0	0	0	0	0	204	4	0	0	42	2	10	4	343	9	951	21	38	34	218	102	256	136
/Users/rizwan/Downloads/fwddatasetwithrandomnfaultinformation/SourceCode/lucene-2.4/lucene-2.4/src/java/org/apache/lucene/analysis/KeywordTokenizer.java	0	0	2	3	21	8	0	0	0	2	2	0	0	0	0	0	18	18	7	7	23	10	0	0	0	0	0	0	0	0	0	34	4	2	1	2	1	50	4	131	11	361	23	8	6	221	136	229	142
/Users/rizwan/Downloads/fwddatasetwithrandomnfaultinformation/SourceCode/lucene-2.4/lucene-2.4/src/java/org/apache/lucene/analysis/Analyzer.java	0	0	0	4	61	18	0	0	0	0	0	0	1	1	0	0	12	12	6	6	10	1	0	0	0	0	0	0	0	0	0	83	3	0	0	2	2	36	4	141	9	412	20	8	4	418	236	426	240
/Users/rizwan/Downloads/fwddatasetwithrandomnfaultinformation/SourceCode/lucene-2.4/lucene-2.4/src/java/org/apache/lucene/analysis/LowerCaseTokenizer.java	0	0	0	2	35	12	0	0	0	0	0	0	1	1	0	0	8	8	4	4	5	0	0	0	0	0	0	0	0	0	0	49	3	0	0	2	2	24	4	89	8	261	19	4	3	224	155	228	158
/Users/rizwan/Downloads/fwddatasetwithrandomnfaultinformation/SourceCode/lucene-2.4/lucene-2.4/src/java/org/apache/lucene/analysis/CharTokenizer.java	2	0	4	5	31	25	0	0	0	2	4	0	0	3	0	0	27	27	9	9	35	21	0	0	0	0	0	0	0	0	0	67	5	2	1	7	2	72	4	216	11	591	25	20	8	354	197	374	205
/Users/rizwan/Downloads/fwddatasetwithrandomnfaultinformation/SourceCode/lucene-2.4/lucene-2.4/src/java/org/apache/lucene/analysis/CachingTokenFilter.java	0	0	0	1	28	14	0	0	0	4	1	0	0	0	0	0	25	25	10	10	20	9	0	0	0	0	0	0	0	0	0	43	3	4	1	1	1	70	4	156	11	441	22	4	3	277	155	281	158
/Users/rizwan/Downloads/fwddatasetwithrandomnfaultinformation/SourceCode/lucene-2.4/lucene-2.4/src/java/org/apache/lucene/analysis/ISOLatin1AccentFilter.java	57	0	0	5	32	190	0	1	1	3	0	0	7	4	0	0	21	21	10	10	116	73	0	0	0	0	0	0	0	0	0	284	4	5	3	11	2	62	4	564	11	1501	26	96	89	666	289	762	378
/Users/rizwan/Downloads/fwddatasetwithrandomnfaultinformation/SourceCode/lucene-2.4/lucene-2.4/src/java/org/apache/lucene/analysis/KeywordAnalyzer.java	0	0	0	1	22	8	0	0	0	0	1	0	0	0	0	0	11	11	4	4	10	2	0	0	0	0	0	0	0	0	0	31	3	0	0	1	1	30	4	82	9	235	19	4	3	186	126	190	129
/Users/rizwan/Downloads/fwddatasetwithrandomnfaultinformation/SourceCode/lucene-2.4/lucene-2.4/src/java/org/apache/lucene/analysis/TokenFilter.java	0	0	0	1	32	16	0	0	0	0	0	0	1	1	0	0	11	11	7	7	8	1	0	0	0	0	0	0	0	0	0	49	3	0	0	2	2	36	4	105	9	306	20	4	3	222	134	226	137
/Users/rizwan/Downloads/fwddatasetwithrandomnfaultinformation/SourceCode/lucene-2.4/lucene-2.4/src/java/org/apache/lucene/analysis/SimpleAnalyzer.java	0	0	0	1	20	8	0	0	0	0	1	0	0	0	0	0	11	11	4	4	10	2	0	0	0	0	0	0	0	0	0	29	3	0	0	1	1	30	4	80	9	229	19	4	3	171	115	175	118
/Users/rizwan/Downloads/fwddatasetwithrandomnfaultinformation/SourceCode/lucene-2.4/lucene-2.4/src/java/org/apache/lucene/analysis/PorterStemFilter.java	0	0	0	1	20	9	0	0	0	2	1	0	4	4	0	0	18	18	5	5	12	3	0	0	0	0	0	0	0	0	0	30	3	2	1	9	3	46	4	113	11	324	24	6	4	270	168	276	172
/Users/rizwan/Downloads/fwddatasetwithrandomnfaultinformation/SourceCode/lucene-2.4/lucene-2.4/src/java/org/apache/lucene/analysis/WhitespaceAnalyzer.java	0	0	0	1	20	8	0	0	0	0	1	0	0	0	0	0	11	11	4	4	10	2	0	0	0	0	0	0	0	0	0	29	3	0	0	1	1	30	4	80	9	229	19	4	3	169	114	173	117
/Users/rizwan/Downloads/fwddatasetwithrandomnfaultinformation/SourceCode/lucene-2.4/lucene-2.4/src/java/org/apache/lucene/analysis/TokenStream.java	0	0	0	5	72	22	0	0	0	3	0	0	12	12	0	0	32	32	15	15	13	6	0	0	0	0	0	0	0	0	0	99	3	3	1	24	2	94	4	249	11	729	23	4	3	613	285	617	288
/Users/rizwan/Downloads/fwddatasetwithrandomnfaultinformation/SourceCode/lucene-2.4/lucene-2.4/src/java/org/apache/lucene/analysis/LetterTokenizer.java	0	0	0	2	27	12	0	0	0	0	0	0	0	0	0	0	8	8	4	4	5	0	0	0	0	0	0	0	0	0	0	41	3	0	0	0	0	24	4	77	6	225	15	4	3	204	145	208	148
/Users/rizwan/Downloads/fwddatasetwithrandomnfaultinformation/SourceCode/lucene-2.4/lucene-2.4/src/java/org/apache/lucene/analysis/TeeTokenFilter.java	0	0	0	2	35	16	0	0	0	1	0	0	4	4	0	0	26	26	3	3	22	11	0	0	0	0	0	0	0	0	0	53	3	1	1	8	2	58	4	163	11	457	23	35	24	312	194	347	218
/Users/rizwan/Downloads/fwddatasetwithrandomnfaultinformation/SourceCode/lucene-2.4/lucene-2.4/src/java/org/apache/lucene/analysis/LowerCaseFilter.java	1	0	0	3	23	8	0	0	0	2	0	0	1	0	0	0	11	11	4	4	13	7	0	0	0	0	0	0	0	0	0	35	4	2	1	1	1	30	4	98	11	275	23	8	7	180	125	188	132
/Users/rizwan/Downloads/fwddatasetwithrandomnfaultinformation/SourceCode/lucene-2.4/lucene-2.4/src/java/org/apache/lucene/analysis/PorterStemmer.java	15	5	15	51	128	89	0	8	10	11	16	0	27	42	0	0	335	335	82	82	228	64	0	0	0	0	0	0	0	0	0	303	6	29	3	85	3	834	4	1559	11	4380	29	108	40	1603	567	1711	607
/Users/rizwan/Downloads/fwddatasetwithrandomnfaultinformation/SourceCode/lucene-2.4/lucene-2.4/src/java/org/apache/lucene/analysis/Tokenizer.java	0	0	0	2	37	18	0	0	0	0	0	0	3	3	0	0	13	13	10	10	8	2	0	0	0	0	0	0	0	0	0	57	3	0	0	6	2	46	4	128	9	374	20	4	3	260	148	264	151
/Users/rizwan/Downloads/fwddatasetwithrandomnfaultinformation/SourceCode/lucene-2.4/lucene-2.4/src/java/org/apache/lucene/analysis/StopFilter.java	0	1	2	3	102	43	0	0	0	3	0	0	21	21	0	0	50	50	22	22	32	14	0	0	0	0	0	0	0	0	0	151	5	3	1	42	2	144	4	398	11	1147	25	6	4	609	274	615	278
/Users/rizwan/Downloads/fwddatasetwithrandomnfaultinformation/SourceCode/lucene-2.4/lucene-2.4/src/java/org/apache/lucene/analysis/WhitespaceTokenizer.java	0	0	0	2	28	12	0	0	0	1	0	0	0	0	0	0	7	7	4	4	5	0	0	0	0	0	0	0	0	0	0	42	3	1	1	0	0	22	4	78	8	229	18	4	3	167	121	171	124
/Users/rizwan/Downloads/fwddatasetwithrandomnfaultinformation/SourceCode/lucene-2.4/lucene-2.4/src/java/org/apache/lucene/analysis/WordlistLoader.java	0	0	0	3	53	16	0	0	0	6	1	0	4	4	0	0	40	40	14	14	35	23	0	0	0	0	0	0	0	0	0	72	3	6	1	9	3	108	4	264	11	734	24	10	8	443	193	453	201
/Users/rizwan/Downloads/fwddatasetwithrandomnfaultinformation/SourceCode/lucene-2.4/lucene-2.4/src/java/org/apache/lucene/analysis/Token.java	1	0	14	11	376	194	0	7	0	18	14	0	89	86	0	0	253	253	145	145	225	157	0	0	0	0	0	0	0	0	0	596	5	25	2	189	3	796	4	2002	11	5621	27	53	16	3386	743	3439	759
/Users/rizwan/Downloads/fwddatasetwithrandomnfaultinformation/SourceCode/lucene-2.4/lucene-2.4/src/java/org/apache/lucene/analysis/StopAnalyzer.java	0	0	0	1	46	24	0	0	0	0	1	0	0	0	0	0	25	25	11	11	24	10	0	0	0	0	0	0	0	0	0	71	3	0	0	1	1	72	4	186	9	525	19	4	3	351	198	355	201
/Users/rizwan/Downloads/fwddatasetwithrandomnfaultinformation/SourceCode/lucene-2.4/lucene-2.4/src/java/org/apache/lucene/analysis/SinkTokenizer.java	0	0	0	1	72	38	0	0	0	1	3	0	10	10	0	0	31	31	17	17	23	11	0	0	0	0	0	0	0	0	0	111	3	1	1	23	3	96	4	276	11	794	24	4	3	448	203	452	206
/Users/rizwan/Downloads/fwddatasetwithrandomnfaultinformation/SourceCode/lucene-2.4/lucene-2.4/src/java/org/apache/lucene/analysis/PerFieldAnalyzerWrapper.java	0	0	4	4	55	15	0	0	0	0	3	0	5	5	0	0	29	29	9	9	23	10	0	0	0	0	0	0	0	0	0	78	4	0	0	13	3	76	4	211	9	598	22	4	3	365	185	369	188
/Users/rizwan/Downloads/fwddatasetwithrandomnfaultinformation/SourceCode/lucene-2.4/lucene-2.4/src/java/org/apache/lucene/analysis/LengthFilter.java	0	1	0	4	33	18	0	1	0	2	0	0	1	1	0	0	11	11	5	5	14	9	0	0	0	0	0	0	0	0	0	56	4	3	2	2	2	32	4	128	11	360	25	7	6	249	151	256	157
/Users/rizwan/Downloads/fwddatasetwithrandomnfaultinformation/SourceCode/lucene-2.4/lucene-2.4/src/java/org/apache/lucene/analysis/CharArraySet.java	13	0	13	6	71	39	0	6	0	19	2	0	25	22	0	0	124	124	58	58	115	69	0	0	0	0	0	0	0	0	0	142	5	25	2	49	3	364	4	778	11	2147	27	62	26	803	292	865	318
/Users/rizwan/Downloads/fwddatasetwithrandomnfaultinformation/SourceCode/lucene-2.4/lucene-2.4/src/java/org/apache/lucene/analysis/standard/StandardTokenizerImpl.java	17	5	110	21	265	175	0	1	0	2	7	0	26	23	0	0	102	102	58	58	195	135	0	0	0	0	0	0	0	0	0	593	6	3	2	56	3	320	4	1317	11	3617	28	206	160	1720	506	1926	666
/Users/rizwan/Downloads/fwddatasetwithrandomnfaultinformation/SourceCode/lucene-2.4/lucene-2.4/src/java/org/apache/lucene/analysis/standard/StandardAnalyzer.java	0	0	0	13	156	100	0	0	1	0	2	0	0	0	0	0	59	59	32	32	56	29	0	0	0	0	0	0	0	0	0	269	3	1	1	2	1	182	4	548	11	1561	22	35	10	880	271	915	281
/Users/rizwan/Downloads/fwddatasetwithrandomnfaultinformation/SourceCode/lucene-2.4/lucene-2.4/src/java/org/apache/lucene/analysis/standard/StandardFilter.java	2	0	0	5	28	20	0	3	1	2	6	0	7	7	0	0	17	17	7	7	22	13	0	0	0	0	0	0	0	0	0	55	4	6	3	20	3	48	4	178	11	496	27	12	6	266	162	278	168
/Users/rizwan/Downloads/fwddatasetwithrandomnfaultinformation/SourceCode/lucene-2.4/lucene-2.4/src/java/org/apache/lucene/analysis/standard/StandardTokenizer.java	1	0	1	13	106	70	0	0	0	1	2	0	22	21	0	0	41	41	22	22	50	27	0	0	0	0	0	0	0	0	0	191	5	1	1	45	3	126	4	453	11	1280	26	23	12	754	335	777	347
/Users/rizwan/Downloads/fwddatasetwithrandomnfaultinformation/SourceCode/lucene-2.4/lucene-2.4/src/java/org/apache/lucene/util/BitUtil.java	3	2	249	24	120	211	0	0	0	8	12	0	53	98	0	0	419	419	100	100	402	435	0	0	0	0	0	0	0	0	0	609	6	8	1	163	3	1038	4	2669	11	7167	27	382	107	1918	377	2300	484
/Users/rizwan/Downloads/fwddatasetwithrandomnfaultinformation/SourceCode/lucene-2.4/lucene-2.4/src/java/org/apache/lucene/util/CloseableThreadLocal.java	0	0	0	1	38	20	0	0	0	3	1	0	0	0	0	0	30	30	11	11	25	11	0	0	0	0	0	0	0	0	0	59	3	3	1	1	1	82	4	190	11	536	22	4	3	412	236	416	239
/Users/rizwan/Downloads/fwddatasetwithrandomnfaultinformation/SourceCode/lucene-2.4/lucene-2.4/src/java/org/apache/lucene/util/Parameter.java	0	0	5	1	29	14	0	0	0	1	2	0	0	0	0	0	19	19	6	6	18	4	0	0	0	0	0	0	0	0	0	49	4	1	1	2	1	50	4	134	11	381	23	4	3	252	148	256	151
/Users/rizwan/Downloads/fwddatasetwithrandomnfaultinformation/SourceCode/lucene-2.4/lucene-2.4/src/java/org/apache/lucene/util/SmallFloat.java	0	0	6	28	54	52	6	0	0	0	3	0	41	18	0	0	70	70	14	14	30	33	0	0	0	0	0	0	0	0	0	146	5	0	0	62	3	168	4	451	9	1287	23	105	42	448	181	553	223
/Users/rizwan/Downloads/fwddatasetwithrandomnfaultinformation/SourceCode/lucene-2.4/lucene-2.4/src/java/org/apache/lucene/util/SortedVIntList.java	6	0	8	4	72	41	0	0	0	5	0	0	6	7	0	0	70	70	35	35	68	40	0	0	0	0	0	0	0	0	0	131	5	5	1	13	2	210	4	479	11	1328	25	39	14	652	246	691	260
/Users/rizwan/Downloads/fwddatasetwithrandomnfaultinformation/SourceCode/lucene-2.4/lucene-2.4/src/java/org/apache/lucene/util/UnicodeUtil.java	63	1	43	34	85	127	0	13	3	6	2	0	66	61	0	0	262	262	60	60	191	163	0	0	0	0	0	0	0	0	0	353	6	22	3	129	3	644	4	1518	11	4195	29	274	82	1368	344	1642	426
/Users/rizwan/Downloads/fwddatasetwithrandomnfaultinformation/SourceCode/lucene-2.4/lucene-2.4/src/java/org/apache/lucene/util/BitVector.java	3	0	18	30	73	98	0	1	0	4	2	0	59	52	0	0	116	116	35	35	81	45	0	0	0	0	0	0	0	0	0	222	5	5	2	113	3	302	4	782	11	2217	27	327	40	819	312	1146	352
/Users/rizwan/Downloads/fwddatasetwithrandomnfaultinformation/SourceCode/lucene-2.4/lucene-2.4/src/java/org/apache/lucene/util/ToStringUtils.java	0	0	1	1	20	8	0	0	0	1	0	0	0	0	0	0	5	5	3	3	4	1	0	0	0	0	0	0	0	0	0	30	4	1	1	0	0	16	4	61	9	178	20	8	5	140	98	148	103
/Users/rizwan/Downloads/fwddatasetwithrandomnfaultinformation/SourceCode/lucene-2.4/lucene-2.4/src/java/org/apache/lucene/util/PriorityQueue.java	2	1	3	1	70	60	0	5	0	2	1	0	13	13	0	0	55	55	22	22	60	38	0	0	0	0	0	0	0	0	0	137	6	7	2	27	3	154	4	438	11	1212	28	31	6	638	271	669	277
/Users/rizwan/Downloads/fwddatasetwithrandomnfaultinformation/SourceCode/lucene-2.4/lucene-2.4/src/java/org/apache/lucene/util/OpenBitSetDISI.java	1	0	2	5	56	18	0	5	1	2	2	0	4	1	0	0	49	49	13	13	18	6	0	0	0	0	0	0	0	0	0	82	5	8	3	7	3	124	4	260	11	752	28	11	6	433	162	444	168
/Users/rizwan/Downloads/fwddatasetwithrandomnfaultinformation/SourceCode/lucene-2.4/lucene-2.4/src/java/org/apache/lucene/util/DocIdBitSet.java	0	0	2	6	24	14	0	0	0	1	1	0	0	0	0	0	18	18	12	12	21	6	0	0	0	0	0	0	0	0	0	46	4	1	1	1	1	60	4	145	11	409	23	11	4	242	136	253	140
/Users/rizwan/Downloads/fwddatasetwithrandomnfaultinformation/SourceCode/lucene-2.4/lucene-2.4/src/java/org/apache/lucene/util/OpenBitSet.java	3	9	20	67	261	343	5	1	0	18	8	0	194	227	0	0	274	274	94	94	260	220	0	0	0	0	0	0	0	0	0	708	7	19	2	429	3	736	4	2388	11	6679	29	286	110	2692	602	2978	712
/Users/rizwan/Downloads/fwddatasetwithrandomnfaultinformation/SourceCode/lucene-2.4/lucene-2.4/src/java/org/apache/lucene/util/StringHelper.java	2	0	0	3	41	12	0	0	0	2	0	0	4	0	0	0	13	13	6	6	14	8	0	0	0	0	0	0	0	0	0	58	4	2	1	4	1	38	4	134	11	381	23	35	18	257	134	292	152
/Users/rizwan/Downloads/fwddatasetwithrandomnfaultinformation/SourceCode/lucene-2.4/lucene-2.4/src/java/org/apache/lucene/util/OpenBitSetIterator.java	2	1	12	9	47	52	0	0	0	3	9	0	12	38	0	0	61	60	26	26	65	54	0	0	0	0	0	0	0	0	0	123	6	3	1	59	3	173	4	491	11	1351	27	75	33	547	257	622	290
/Users/rizwan/Downloads/fwddatasetwithrandomnfaultinformation/SourceCode/lucene-2.4/lucene-2.4/src/java/org/apache/lucene/util/ScorerDocQueue.java	2	2	3	1	70	76	0	5	0	1	0	0	18	18	0	0	79	79	34	34	85	46	0	0	0	0	0	0	0	0	0	154	6	6	2	36	2	226	4	567	11	1567	27	32	7	722	253	754	260
/Users/rizwan/Downloads/fwddatasetwithrandomnfaultinformation/SourceCode/lucene-2.4/lucene-2.4/src/java/org/apache/lucene/util/ArrayUtil.java	0	2	7	7	34	19	0	0	0	3	0	0	5	4	0	0	49	49	20	20	46	21	0	0	0	0	0	0	0	0	0	69	5	3	1	9	2	138	4	298	11	826	25	40	20	460	183	500	203
/Users/rizwan/Downloads/fwddatasetwithrandomnfaultinformation/SourceCode/lucene-2.4/lucene-2.4/src/java/org/apache/lucene/util/Constants.java	0	0	0	3	51	26	0	0	0	0	0	0	4	4	0	0	13	13	2	2	10	8	0	0	0	0	0	0	0	0	0	80	3	0	0	8	2	30	4	145	9	417	20	22	12	234	126	256	138
/Users/rizwan/Downloads/fwddatasetwithrandomnfaultinformation/SourceCode/lucene-2.4/lucene-2.4/src/java/org/apache/lucene/util/cache/SimpleMapCache.java	0	0	0	1	27	12	0	0	0	0	0	0	0	0	0	0	36	36	23	23	23	3	0	0	0	0	0	0	0	0	0	40	3	0	0	0	0	118	4	191	7	547	16	4	3	277	137	281	140
/Users/rizwan/Downloads/fwddatasetwithrandomnfaultinformation/SourceCode/lucene-2.4/lucene-2.4/src/java/org/apache/lucene/util/cache/SimpleLRUCache.java	0	0	1	3	28	11	0	0	0	0	0	0	0	1	0	0	10	10	5	5	11	4	0	0	0	0	0	0	0	0	0	43	4	0	0	1	1	30	4	98	9	279	20	7	5	194	131	201	136
/Users/rizwan/Downloads/fwddatasetwithrandomnfaultinformation/SourceCode/lucene-2.4/lucene-2.4/src/java/org/apache/lucene/util/cache/Cache.java	0	0	0	4	56	22	0	0	0	0	0	0	0	0	0	0	27	27	18	18	19	4	0	0	0	0	0	0	0	0	0	82	3	0	0	0	0	90	4	202	7	583	16	4	3	326	157	330	160
/Users/rizwan/Downloads/fwddatasetwithrandomnfaultinformation/SourceCode/lucene-2.4/lucene-2.4/src/java/org/apache/lucene/document/DateTools.java	0	0	3	10	98	58	0	0	0	0	21	0	40	40	0	0	144	144	54	54	86	32	0	0	0	0	0	0	0	0	0	169	4	0	0	101	3	396	4	795	9	2265	22	63	23	1032	304	1095	327
/Users/rizwan/Downloads/fwddatasetwithrandomnfaultinformation/SourceCode/lucene-2.4/lucene-2.4/src/java/org/apache/lucene/document/AbstractField.java	0	0	3	4	128	56	0	1	1	2	15	0	6	12	0	0	116	116	60	60	107	54	0	0	0	0	0	0	0	0	0	191	4	4	3	33	3	352	4	755	11	2101	27	16	6	1211	344	1227	350
/Users/rizwan/Downloads/fwddatasetwithrandomnfaultinformation/SourceCode/lucene-2.4/lucene-2.4/src/java/org/apache/lucene/document/LoadFirstFieldSelector.java	0	0	0	1	22	9	0	0	0	0	0	0	1	1	0	0	2	2	3	3	3	0	0	0	0	0	0	0	0	0	0	32	3	0	0	2	2	10	4	56	8	164	19	5	4	110	86	115	90
/Users/rizwan/Downloads/fwddatasetwithrandomnfaultinformation/SourceCode/lucene-2.4/lucene-2.4/src/java/org/apache/lucene/document/SetBasedFieldSelector.java	0	0	0	1	38	14	0	0	0	0	2	0	4	4	0	0	8	8	14	14	11	5	0	0	0	0	0	0	0	0	0	53	3	0	0	10	3	44	4	133	9	382	21	5	4	277	139	282	143
/Users/rizwan/Downloads/fwddatasetwithrandomnfaultinformation/SourceCode/lucene-2.4/lucene-2.4/src/java/org/apache/lucene/document/MapFieldSelector.java	2	0	0	1	41	18	0	0	0	1	0	0	2	0	0	0	18	18	5	5	17	7	0	0	0	0	0	0	0	0	0	62	4	1	1	2	1	46	4	145	11	412	23	8	6	270	142	278	148
/Users/rizwan/Downloads/fwddatasetwithrandomnfaultinformation/SourceCode/lucene-2.4/lucene-2.4/src/java/org/apache/lucene/document/DateField.java	1	0	6	5	60	22	0	0	0	0	0	0	7	4	0	0	33	33	14	14	23	10	0	0	0	0	0	0	0	0	0	94	5	0	0	11	2	94	4	243	9	694	22	15	9	473	232	488	241
/Users/rizwan/Downloads/fwddatasetwithrandomnfaultinformation/SourceCode/lucene-2.4/lucene-2.4/src/java/org/apache/lucene/document/Document.java	9	0	0	4	170	67	0	4	0	6	4	0	49	40	0	0	172	172	50	50	84	36	0	0	0	0	0	0	0	0	0	250	4	10	2	93	3	444	4	930	11	2668	26	27	11	1498	363	1525	374
/Users/rizwan/Downloads/fwddatasetwithrandomnfaultinformation/SourceCode/lucene-2.4/lucene-2.4/src/java/org/apache/lucene/document/Fieldable.java	0	0	0	5	176	59	0	0	0	0	0	0	10	10	0	0	57	57	18	18	30	0	0	0	0	0	0	0	0	0	0	240	3	0	0	20	2	150	4	449	8	1316	19	7	5	1085	366	1092	371
/Users/rizwan/Downloads/fwddatasetwithrandomnfaultinformation/SourceCode/lucene-2.4/lucene-2.4/src/java/org/apache/lucene/document/FieldSelectorResult.java	0	0	0	1	68	29	0	0	1	2	3	0	5	5	0	0	33	33	33	33	18	11	0	0	0	0	0	0	0	0	0	98	3	3	2	13	3	132	4	287	11	831	25	16	15	498	205	514	220
/Users/rizwan/Downloads/fwddatasetwithrandomnfaultinformation/SourceCode/lucene-2.4/lucene-2.4/src/java/org/apache/lucene/document/Field.java	0	0	8	8	270	119	0	4	0	2	26	0	48	48	0	0	130	130	51	51	113	79	0	0	0	0	0	0	0	0	0	405	4	6	2	122	3	362	4	1100	11	3106	26	10	4	2236	496	2246	500
/Users/rizwan/Downloads/fwddatasetwithrandomnfaultinformation/SourceCode/lucene-2.4/lucene-2.4/src/java/org/apache/lucene/document/FieldSelector.java	0	0	0	1	30	11	0	0	0	0	0	0	2	2	0	0	3	3	6	6	4	0	0	0	0	0	0	0	0	0	0	42	3	0	0	4	2	18	4	77	8	226	19	5	4	157	107	162	111
/Users/rizwan/Downloads/fwddatasetwithrandomnfaultinformation/SourceCode/lucene-2.4/lucene-2.4/src/java/org/apache/lucene/document/NumberTools.java	0	1	4	6	60	27	0	0	0	1	4	0	6	5	0	0	39	39	16	16	26	14	0	0	0	0	0	0	0	0	0	98	5	1	1	15	3	110	4	277	11	789	26	21	16	408	200	429	216
/Users/rizwan/Downloads/fwddatasetwithrandomnfaultinformation/SourceCode/lucene-2.4/lucene-2.4/src/java/org/apache/lucene/search/ExtendedFieldCacheImpl.java	0	0	4	2	27	20	0	0	2	2	4	0	0	0	0	0	98	98	35	35	67	34	0	0	0	0	0	0	0	0	0	53	4	4	2	4	1	266	4	439	11	1216	24	11	9	548	216	559	225
/Users/rizwan/Downloads/fwddatasetwithrandomnfaultinformation/SourceCode/lucene-2.4/lucene-2.4/src/java/org/apache/lucene/search/ScoreDocComparator.java	0	0	0	5	65	30	0	0	0	0	0	0	29	29	0	0	21	21	9	9	17	2	0	0	0	0	0	0	0	0	0	100	3	0	0	58	2	60	4	246	9	719	20	19	12	395	190	414	202
/Users/rizwan/Downloads/fwddatasetwithrandomnfaultinformation/SourceCode/lucene-2.4/lucene-2.4/src/java/org/apache/lucene/search/PhraseQuery.java	5	0	27	7	76	54	0	4	0	8	10	0	17	15	0	0	198	198	36	36	128	58	0	0	0	0	0	0	0	0	0	169	5	12	2	42	3	468	4	891	11	2484	27	33	10	1040	413	1073	423
/Users/rizwan/Downloads/fwddatasetwithrandomnfaultinformation/SourceCode/lucene-2.4/lucene-2.4/src/java/org/apache/lucene/search/Sort.java	2	0	1	4	166	62	0	0	0	0	0	0	67	64	0	0	54	54	24	24	31	13	0	0	0	0	0	0	0	0	0	235	5	0	0	131	2	156	4	577	9	1685	22	26	22	975	372	1001	394
/Users/rizwan/Downloads/fwddatasetwithrandomnfaultinformation/SourceCode/lucene-2.4/lucene-2.4/src/java/org/apache/lucene/search/TopFieldDocCollector.java	1	1	0	4	33	27	0	0	0	0	1	0	3	5	0	0	23	23	10	10	17	9	0	0	0	0	0	0	0	0	0	66	5	0	0	9	3	66	4	179	9	508	23	8	5	321	203	329	208
/Users/rizwan/Downloads/fwddatasetwithrandomnfaultinformation/SourceCode/lucene-2.4/lucene-2.4/src/java/org/apache/lucene/search/Similarity.java	1	0	3	15	469	212	0	0	0	0	0	0	358	357	0	0	125	125	48	48	114	120	0	0	0	0	0	0	0	0	0	700	5	0	0	715	2	346	4	2006	9	5782	22	65	33	2353	653	2418	686
/Users/rizwan/Downloads/fwddatasetwithrandomnfaultinformation/SourceCode/lucene-2.4/lucene-2.4/src/java/org/apache/lucene/search/HitCollector.java	0	0	0	4	49	12	0	0	0	0	0	0	8	8	0	0	13	13	5	5	7	2	0	0	0	0	0	0	0	0	0	65	3	0	0	16	2	36	4	135	9	396	20	9	7	285	177	294	184
/Users/rizwan/Downloads/fwddatasetwithrandomnfaultinformation/SourceCode/lucene-2.4/lucene-2.4/src/java/org/apache/lucene/search/WildcardQuery.java	0	0	0	3	30	12	0	0	1	2	0	0	8	8	0	0	22	22	6	6	13	3	0	0	0	0	0	0	0	0	0	45	3	3	2	16	2	56	4	147	11	425	24	6	4	253	164	259	168
/Users/rizwan/Downloads/fwddatasetwithrandomnfaultinformation/SourceCode/lucene-2.4/lucene-2.4/src/java/org/apache/lucene/search/RangeQuery.java	0	0	0	6	99	75	0	8	4	31	8	0	51	52	0	0	117	117	33	33	75	51	0	0	0	0	0	0	0	0	0	180	3	43	3	111	3	300	4	773	11	2191	26	23	11	1118	366	1141	377
/Users/rizwan/Downloads/fwddatasetwithrandomnfaultinformation/SourceCode/lucene-2.4/lucene-2.4/src/java/org/apache/lucene/search/FilteredQuery.java	0	0	4	6	61	33	0	8	0	5	3	0	9	9	0	0	119	119	36	36	65	22	0	0	0	0	0	0	0	0	0	104	4	13	2	21	3	310	4	548	11	1555	26	17	15	682	279	699	294
/Users/rizwan/Downloads/fwddatasetwithrandomnfaultinformation/SourceCode/lucene-2.4/lucene-2.4/src/java/org/apache/lucene/search/SpanFilterResult.java	0	0	0	1	69	29	0	0	0	0	0	0	1	1	0	0	18	18	20	20	29	8	0	0	0	0	0	0	0	0	0	99	3	0	0	2	2	76	4	223	9	632	20	5	4	353	151	358	155
/Users/rizwan/Downloads/fwddatasetwithrandomnfaultinformation/SourceCode/lucene-2.4/lucene-2.4/src/java/org/apache/lucene/search/FuzzyTermEnum.java	6	0	8	26	195	98	0	2	0	1	5	0	39	32	0	0	118	118	27	27	80	43	0	0	0	0	0	0	0	0	0	333	5	3	2	76	3	290	4	839	11	2391	27	82	29	1370	468	1452	497
/Users/rizwan/Downloads/fwddatasetwithrandomnfaultinformation/SourceCode/lucene-2.4/lucene-2.4/src/java/org/apache/lucene/search/BooleanQuery.java	10	0	15	11	168	104	0	3	1	12	7	0	25	19	0	0	268	268	78	78	153	74	0	0	0	0	0	0	0	0	0	308	5	16	3	51	3	692	4	1309	11	3696	28	59	23	1574	553	1633	576
/Users/rizwan/Downloads/fwddatasetwithrandomnfaultinformation/SourceCode/lucene-2.4/lucene-2.4/src/java/org/apache/lucene/search/TermScorer.java	6	0	6	1	60	75	0	0	0	2	3	0	25	22	0	0	67	67	30	30	72	44	0	0	0	0	0	0	0	0	0	148	5	2	1	50	3	194	4	523	11	1451	26	17	7	665	270	682	277
/Users/rizwan/Downloads/fwddatasetwithrandomnfaultinformation/SourceCode/lucene-2.4/lucene-2.4/src/java/org/apache/lucene/search/FilteredTermEnum.java	0	0	0	3	44	26	0	1	0	2	3	0	1	1	0	0	28	28	10	10	29	12	0	0	0	0	0	0	0	0	0	73	3	3	2	5	3	76	4	210	11	588	25	6	4	367	165	373	169
/Users/rizwan/Downloads/fwddatasetwithrandomnfaultinformation/SourceCode/lucene-2.4/lucene-2.4/src/java/org/apache/lucene/search/FieldDoc.java	0	0	0	3	52	15	0	0	0	0	0	0	3	3	0	0	8	8	3	3	6	1	0	0	0	0	0	0	0	0	0	70	3	0	0	6	2	22	4	114	9	335	20	12	11	340	166	352	177
/Users/rizwan/Downloads/fwddatasetwithrandomnfaultinformation/SourceCode/lucene-2.4/lucene-2.4/src/java/org/apache/lucene/search/ConstantScoreQuery.java	0	0	9	5	39	23	0	2	0	1	4	0	2	2	0	0	70	70	26	26	50	12	0	0	0	0	0	0	0	0	0	76	4	3	2	8	3	192	4	354	11	998	26	11	9	492	243	503	252
/Users/rizwan/Downloads/fwddatasetwithrandomnfaultinformation/SourceCode/lucene-2.4/lucene-2.4/src/java/org/apache/lucene/search/SloppyPhraseScorer.java	3	4	5	16	58	70	0	3	2	19	6	0	18	17	0	0	82	82	24	24	84	72	0	0	0	0	0	0	0	0	0	156	6	24	3	41	3	212	4	605	11	1654	29	82	36	962	384	1044	420
/Users/rizwan/Downloads/fwddatasetwithrandomnfaultinformation/SourceCode/lucene-2.4/lucene-2.4/src/java/org/apache/lucene/search/FieldCacheImpl.java	2	0	12	10	64	86	0	1	7	7	21	0	2	2	0	0	278	278	97	97	202	113	0	0	0	0	0	0	0	0	0	174	5	15	3	25	3	750	4	1294	11	3563	28	32	19	1574	387	1606	406
/Users/rizwan/Downloads/fwddatasetwithrandomnfaultinformation/SourceCode/lucene-2.4/lucene-2.4/src/java/org/apache/lucene/search/TermQuery.java	0	0	20	2	44	36	0	1	0	4	3	0	4	4	0	0	107	107	19	19	72	27	0	0	0	0	0	0	0	0	0	102	4	5	2	11	3	252	4	482	11	1345	26	10	5	549	260	559	265
/Users/rizwan/Downloads/fwddatasetwithrandomnfaultinformation/SourceCode/lucene-2.4/lucene-2.4/src/java/org/apache/lucene/search/DisjunctionMaxQuery.java	8	1	8	13	107	62	0	2	0	7	8	0	11	3	0	0	165	164	34	34	97	47	0	0	0	0	0	0	0	0	0	199	6	9	2	22	3	397	4	786	11	2210	28	42	14	1154	409	1196	423
/Users/rizwan/Downloads/fwddatasetwithrandomnfaultinformation/SourceCode/lucene-2.4/lucene-2.4/src/java/org/apache/lucene/search/FieldSortedHitQueue.java	3	0	3	11	149	80	0	1	0	2	8	0	25	25	0	0	173	173	69	69	167	76	0	0	0	0	0	0	0	0	0	246	5	3	2	58	3	484	4	1048	11	2898	27	46	15	1875	458	1921	473
/Users/rizwan/Downloads/fwddatasetwithrandomnfaultinformation/SourceCode/lucene-2.4/lucene-2.4/src/java/org/apache/lucene/search/RemoteCachingWrapperFilter.java	0	0	0	3	48	16	0	0	0	0	0	0	4	4	0	0	15	15	9	9	12	4	0	0	0	0	0	0	0	0	0	67	3	0	0	8	2	48	4	148	9	428	20	4	3	330	172	334	175
/Users/rizwan/Downloads/fwddatasetwithrandomnfaultinformation/SourceCode/lucene-2.4/lucene-2.4/src/java/org/apache/lucene/search/DefaultSimilarity.java	0	0	6	1	38	36	0	0	0	0	0	0	12	12	0	0	29	29	7	7	8	0	0	0	0	0	0	0	0	0	0	81	4	0	0	24	2	72	4	195	8	575	20	20	12	188	121	208	133
/Users/rizwan/Downloads/fwddatasetwithrandomnfaultinformation/SourceCode/lucene-2.4/lucene-2.4/src/java/org/apache/lucene/search/ConjunctionScorer.java	3	0	2	13	21	34	0	1	0	2	2	0	4	3	0	0	62	62	16	16	51	25	0	0	0	0	0	0	0	0	0	73	5	3	2	9	3	156	4	331	11	914	27	28	18	460	226	488	244
/Users/rizwan/Downloads/fwddatasetwithrandomnfaultinformation/SourceCode/lucene-2.4/lucene-2.4/src/java/org/apache/lucene/search/TopDocs.java	0	0	0	2	40	20	0	0	0	0	0	0	0	0	0	0	7	7	4	4	10	4	0	0	0	0	0	0	0	0	0	62	3	0	0	0	0	22	4	105	7	301	16	4	3	214	127	218	130
/Users/rizwan/Downloads/fwddatasetwithrandomnfaultinformation/SourceCode/lucene-2.4/lucene-2.4/src/java/org/apache/lucene/search/TimeLimitedCollector.java	0	0	18	7	112	77	0	0	0	0	0	0	12	11	0	0	54	53	29	29	44	18	0	0	0	0	0	0	0	0	0	214	4	0	0	23	2	165	4	474	9	1359	21	27	14	813	343	840	357
/Users/rizwan/Downloads/fwddatasetwithrandomnfaultinformation/SourceCode/lucene-2.4/lucene-2.4/src/java/org/apache/lucene/search/MultiPhraseQuery.java	7	0	21	6	83	51	0	3	0	6	8	0	11	6	0	0	204	204	40	40	130	53	0	0	0	0	0	0	0	0	0	168	5	9	2	25	3	488	4	887	11	2475	27	37	14	941	373	978	387
/Users/rizwan/Downloads/fwddatasetwithrandomnfaultinformation/SourceCode/lucene-2.4/lucene-2.4/src/java/org/apache/lucene/search/RemoteSearchable.java	0	0	0	3	30	22	0	1	0	1	3	0	1	1	0	0	37	37	16	16	33	6	0	0	0	0	0	0	0	0	0	55	3	2	2	5	3	106	4	219	11	617	25	10	8	390	191	400	199
/Users/rizwan/Downloads/fwddatasetwithrandomnfaultinformation/SourceCode/lucene-2.4/lucene-2.4/src/java/org/apache/lucene/search/FuzzyQuery.java	1	0	3	4	64	38	0	0	0	7	3	0	18	16	0	0	91	91	27	27	78	38	0	0	0	0	0	0	0	0	0	110	5	7	1	37	3	236	4	519	11	1439	26	42	13	718	290	760	303
/Users/rizwan/Downloads/fwddatasetwithrandomnfaultinformation/SourceCode/lucene-2.4/lucene-2.4/src/java/org/apache/lucene/search/MultiTermQuery.java	0	0	1	2	44	25	0	0	0	4	2	0	9	9	0	0	45	45	20	20	31	8	0	0	0	0	0	0	0	0	0	72	4	4	1	20	3	130	4	277	11	791	25	4	3	377	205	381	208
/Users/rizwan/Downloads/fwddatasetwithrandomnfaultinformation/SourceCode/lucene-2.4/lucene-2.4/src/java/org/apache/lucene/search/DocIdSet.java	0	0	0	1	22	8	0	0	0	0	0	0	0	0	0	0	3	3	2	2	3	0	0	0	0	0	0	0	0	0	0	31	3	0	0	0	0	10	4	51	6	149	15	4	3	144	99	148	102
/Users/rizwan/Downloads/fwddatasetwithrandomnfaultinformation/SourceCode/lucene-2.4/lucene-2.4/src/java/org/apache/lucene/search/QueryFilter.java	0	0	0	3	29	11	0	0	0	0	0	0	2	2	0	0	10	10	4	4	5	0	0	0	0	0	0	0	0	0	0	43	3	0	0	4	2	28	4	89	8	261	19	8	7	194	134	202	141
/Users/rizwan/Downloads/fwddatasetwithrandomnfaultinformation/SourceCode/lucene-2.4/lucene-2.4/src/java/org/apache/lucene/search/ReqOptSumScorer.java	0	0	1	1	43	22	0	2	0	3	2	0	6	6	0	0	42	42	13	13	27	11	0	0	0	0	0	0	0	0	0	67	4	5	2	14	3	110	4	247	11	701	26	4	3	387	192	391	195
/Users/rizwan/Downloads/fwddatasetwithrandomnfaultinformation/SourceCode/lucene-2.4/lucene-2.4/src/java/org/apache/lucene/search/IndexSearcher.java	0	0	0	3	50	38	0	2	0	2	3	0	3	4	0	0	65	65	26	26	47	18	0	0	0	0	0	0	0	0	0	91	3	4	2	10	3	182	4	364	11	1026	25	6	4	597	264	603	268
/Users/rizwan/Downloads/fwddatasetwithrandomnfaultinformation/SourceCode/lucene-2.4/lucene-2.4/src/java/org/apache/lucene/search/PhraseScorer.java	1	0	5	7	39	61	0	4	0	6	2	0	5	2	0	0	71	71	25	25	69	47	0	0	0	0	0	0	0	0	0	113	5	10	2	9	3	192	4	454	11	1243	27	10	4	709	285	719	289
/Users/rizwan/Downloads/fwddatasetwithrandomnfaultinformation/SourceCode/lucene-2.4/lucene-2.4/src/java/org/apache/lucene/search/WildcardTermEnum.java	4	1	0	5	133	59	0	2	1	3	5	0	9	12	0	0	56	56	25	25	57	39	0	0	0	0	0	0	0	0	0	202	5	6	3	26	3	162	4	507	11	1421	28	14	10	610	282	624	292
/Users/rizwan/Downloads/fwddatasetwithrandomnfaultinformation/SourceCode/lucene-2.4/lucene-2.4/src/java/org/apache/lucene/search/CachingSpanFilter.java	0	0	2	1	34	16	0	0	0	3	2	0	0	0	0	0	30	30	15	15	25	9	0	0	0	0	0	0	0	0	0	53	4	3	1	2	1	90	4	192	11	543	23	6	5	292	155	298	160
/Users/rizwan/Downloads/fwddatasetwithrandomnfaultinformation/SourceCode/lucene-2.4/lucene-2.4/src/java/org/apache/lucene/search/ScoreDoc.java	0	0	0	2	31	14	0	0	0	0	0	0	0	0	0	0	4	4	2	2	6	2	0	0	0	0	0	0	0	0	0	47	3	0	0	0	0	12	4	74	7	214	16	4	3	169	109	173	112
/Users/rizwan/Downloads/fwddatasetwithrandomnfaultinformation/SourceCode/lucene-2.4/lucene-2.4/src/java/org/apache/lucene/search/DocIdSetIterator.java	0	0	0	2	43	16	0	0	0	1	0	0	7	8	0	0	11	11	4	4	9	0	0	0	0	0	0	0	0	0	0	61	3	1	1	15	2	30	4	126	10	369	22	4	3	243	149	247	152
/Users/rizwan/Downloads/fwddatasetwithrandomnfaultinformation/SourceCode/lucene-2.4/lucene-2.4/src/java/org/apache/lucene/search/SortComparatorSource.java	0	0	0	3	35	10	0	0	0	0	0	0	1	1	0	0	3	3	1	1	6	0	0	0	0	0	0	0	0	0	0	48	3	0	0	2	2	8	4	73	8	212	19	12	11	202	129	214	140
/Users/rizwan/Downloads/fwddatasetwithrandomnfaultinformation/SourceCode/lucene-2.4/lucene-2.4/src/java/org/apache/lucene/search/FilterManager.java	1	0	0	5	97	56	0	2	0	1	2	0	2	1	0	0	69	69	27	27	54	25	0	0	0	0	0	0	0	0	0	159	4	3	2	5	3	192	4	451	11	1272	26	31	15	801	335	832	350
/Users/rizwan/Downloads/fwddatasetwithrandomnfaultinformation/SourceCode/lucene-2.4/lucene-2.4/src/java/org/apache/lucene/search/TopDocCollector.java	1	1	0	7	51	33	0	0	0	0	2	0	3	6	0	0	25	25	15	15	22	12	0	0	0	0	0	0	0	0	0	93	5	0	0	11	3	80	4	230	9	653	23	10	7	384	213	394	220
/Users/rizwan/Downloads/fwddatasetwithrandomnfaultinformation/SourceCode/lucene-2.4/lucene-2.4/src/java/org/apache/lucene/search/SortField.java	0	0	0	3	147	84	0	0	0	6	0	0	32	32	0	0	57	57	18	18	63	43	0	0	0	0	0	0	0	0	0	234	3	6	1	64	2	150	4	570	11	1605	23	23	18	1135	292	1158	310
/Users/rizwan/Downloads/fwddatasetwithrandomnfaultinformation/SourceCode/lucene-2.4/lucene-2.4/src/java/org/apache/lucene/search/QueryTermVector.java	5	0	1	2	28	15	0	0	0	4	1	0	3	2	0	0	74	74	24	24	65	33	0	0	0	0	0	0	0	0	0	51	5	4	1	6	3	196	4	368	11	1004	26	16	8	430	211	446	219
/Users/rizwan/Downloads/fwddatasetwithrandomnfaultinformation/SourceCode/lucene-2.4/lucene-2.4/src/java/org/apache/lucene/search/ParallelMultiSearcher.java	6	2	8	10	67	63	0	0	0	2	5	0	15	12	0	0	85	85	39	39	97	53	0	0	0	0	0	0	0	0	0	156	6	2	1	32	3	248	4	602	11	1653	27	20	6	940	341	960	347
/Users/rizwan/Downloads/fwddatasetwithrandomnfaultinformation/SourceCode/lucene-2.4/lucene-2.4/src/java/org/apache/lucene/search/Searcher.java	1	0	0	13	137	69	0	0	0	0	0	0	57	56	0	0	58	58	26	26	34	6	0	0	0	0	0	0	0	0	0	220	4	0	0	113	2	168	4	551	9	1612	21	18	7	844	303	862	310
/Users/rizwan/Downloads/fwddatasetwithrandomnfaultinformation/SourceCode/lucene-2.4/lucene-2.4/src/java/org/apache/lucene/search/RangeFilter.java	0	0	0	8	98	55	0	14	13	33	17	0	24	25	0	0	176	176	55	55	94	58	0	0	0	0	0	0	0	0	0	161	3	60	3	66	3	462	4	914	11	2588	26	27	10	1163	299	1190	309
/Users/rizwan/Downloads/fwddatasetwithrandomnfaultinformation/SourceCode/lucene-2.4/lucene-2.4/src/java/org/apache/lucene/search/PrefixFilter.java	0	0	0	2	29	20	0	2	0	1	1	0	0	0	0	0	50	50	21	21	41	11	0	0	0	0	0	0	0	0	0	51	3	3	2	1	1	142	4	259	11	726	23	4	3	363	185	367	188
/Users/rizwan/Downloads/fwddatasetwithrandomnfaultinformation/SourceCode/lucene-2.4/lucene-2.4/src/java/org/apache/lucene/search/HitQueue.java	0	0	0	1	17	6	0	0	0	0	1	0	1	1	0	0	8	8	3	3	8	2	0	0	0	0	0	0	0	0	0	24	3	0	0	3	3	22	4	69	9	196	21	4	3	160	108	164	111
/Users/rizwan/Downloads/fwddatasetwithrandomnfaultinformation/SourceCode/lucene-2.4/lucene-2.4/src/java/org/apache/lucene/search/HitIterator.java	1	0	0	1	49	18	0	0	0	0	1	0	1	0	0	0	17	17	17	17	14	3	0	0	0	0	0	0	0	0	0	69	4	0	0	2	2	68	4	166	9	480	21	7	4	265	151	272	155
/Users/rizwan/Downloads/fwddatasetwithrandomnfaultinformation/SourceCode/lucene-2.4/lucene-2.4/src/java/org/apache/lucene/search/PrefixQuery.java	0	0	1	2	38	31	0	3	0	3	2	0	6	6	0	0	49	49	13	13	34	10	0	0	0	0	0	0	0	0	0	72	4	6	2	14	3	124	4	273	11	773	26	5	4	356	198	361	202
/Users/rizwan/Downloads/fwddatasetwithrandomnfaultinformation/SourceCode/lucene-2.4/lucene-2.4/src/java/org/apache/lucene/search/Hits.java	6	1	3	8	81	93	0	2	1	0	7	0	34	36	0	0	83	83	47	46	108	65	0	0	0	0	0	0	0	0	0	192	6	3	2	77	3	259	4	719	11	1980	28	43	19	1012	383	1055	402
/Users/rizwan/Downloads/fwddatasetwithrandomnfaultinformation/SourceCode/lucene-2.4/lucene-2.4/src/java/org/apache/lucene/search/MatchAllDocsQuery.java	1	0	2	4	24	12	0	0	0	3	1	0	1	0	0	0	57	57	26	26	53	13	0	0	0	0	0	0	0	0	0	43	5	3	1	2	2	166	4	292	11	809	25	10	6	406	189	416	195
/Users/rizwan/Downloads/fwddatasetwithrandomnfaultinformation/SourceCode/lucene-2.4/lucene-2.4/src/java/org/apache/lucene/search/SpanFilter.java	0	0	0	1	26	10	0	0	0	0	0	0	0	0	0	0	2	2	3	3	5	0	0	0	0	0	0	0	0	0	0	37	3	0	0	0	0	10	4	59	6	171	15	5	4	262	154	267	158
/Users/rizwan/Downloads/fwddatasetwithrandomnfaultinformation/SourceCode/lucene-2.4/lucene-2.4/src/java/org/apache/lucene/search/CachingWrapperFilter.java	0	0	2	1	35	22	0	0	0	3	2	0	0	0	0	0	34	34	18	18	26	9	0	0	0	0	0	0	0	0	0	60	4	3	1	2	1	104	4	214	11	608	23	5	4	317	164	322	168
/Users/rizwan/Downloads/fwddatasetwithrandomnfaultinformation/SourceCode/lucene-2.4/lucene-2.4/src/java/org/apache/lucene/search/ReqExclScorer.java	0	0	0	1	52	43	0	1	0	7	5	0	13	14	0	0	61	61	28	28	39	17	0	0	0	0	0	0	0	0	0	96	3	8	2	32	3	178	4	382	11	1089	25	4	3	523	217	527	220
/Users/rizwan/Downloads/fwddatasetwithrandomnfaultinformation/SourceCode/lucene-2.4/lucene-2.4/src/java/org/apache/lucene/search/QueryWrapperFilter.java	0	0	2	2	38	17	0	0	0	1	0	0	3	3	0	0	30	30	13	13	20	3	0	0	0	0	0	0	0	0	0	59	4	1	1	6	2	86	4	186	11	535	24	5	4	325	191	330	195
/Users/rizwan/Downloads/fwddatasetwithrandomnfaultinformation/SourceCode/lucene-2.4/lucene-2.4/src/java/org/apache/lucene/search/MultiSearcher.java	14	2	16	14	59	107	0	1	0	2	3	0	24	17	0	0	124	124	51	51	138	74	0	0	0	0	0	0	0	0	0	212	6	3	2	44	3	350	4	836	11	2292	28	50	21	1076	395	1126	416
/Users/rizwan/Downloads/fwddatasetwithrandomnfaultinformation/SourceCode/lucene-2.4/lucene-2.4/src/java/org/apache/lucene/search/ConstantScoreRangeQuery.java	0	0	0	4	57	45	0	2	3	20	6	0	10	11	0	0	69	69	19	19	55	34	0	0	0	0	0	0	0	0	0	106	3	25	3	27	3	176	4	436	11	1217	26	20	16	677	273	697	289
/Users/rizwan/Downloads/fwddatasetwithrandomnfaultinformation/SourceCode/lucene-2.4/lucene-2.4/src/java/org/apache/lucene/search/Query.java	5	0	1	6	95	49	0	1	0	0	3	0	39	34	0	0	81	81	38	38	57	26	0	0	0	0	0	0	0	0	0	156	5	1	1	76	3	238	4	567	11	1616	26	18	9	866	360	884	369
/Users/rizwan/Downloads/fwddatasetwithrandomnfaultinformation/SourceCode/lucene-2.4/lucene-2.4/src/java/org/apache/lucene/search/NonMatchingScorer.java	0	0	0	1	20	10	0	0	0	0	0	0	0	0	0	0	13	13	7	7	11	1	0	0	0	0	0	0	0	0	0	31	3	0	0	0	0	40	4	90	7	258	16	4	3	179	120	183	123
/Users/rizwan/Downloads/fwddatasetwithrandomnfaultinformation/SourceCode/lucene-2.4/lucene-2.4/src/java/org/apache/lucene/search/ExactPhraseScorer.java	1	0	0	1	18	23	0	0	0	2	0	0	2	0	0	0	19	19	7	7	18	4	0	0	0	0	0	0	0	0	0	43	4	2	1	2	1	52	4	131	11	372	23	5	3	244	156	249	159
/Users/rizwan/Downloads/fwddatasetwithrandomnfaultinformation/SourceCode/lucene-2.4/lucene-2.4/src/java/org/apache/lucene/search/SpanQueryFilter.java	0	0	2	2	35	12	0	1	0	1	0	0	3	3	0	0	31	31	14	14	29	11	0	0	0	0	0	0	0	0	0	51	4	2	2	6	2	90	4	201	11	562	25	8	7	345	183	353	190
/Users/rizwan/Downloads/fwddatasetwithrandomnfaultinformation/SourceCode/lucene-2.4/lucene-2.4/src/java/org/apache/lucene/search/TopFieldDocs.java	0	0	0	4	37	12	0	0	0	0	0	0	1	1	0	0	5	5	2	2	5	1	0	0	0	0	0	0	0	0	0	53	3	0	0	2	2	14	4	84	9	246	20	12	11	209	134	221	145
/Users/rizwan/Downloads/fwddatasetwithrandomnfaultinformation/SourceCode/lucene-2.4/lucene-2.4/src/java/org/apache/lucene/search/BooleanScorer2.java	3	0	3	4	123	114	0	2	0	2	14	0	14	14	0	0	195	195	70	70	99	41	0	0	0	0	0	0	0	0	0	247	5	4	2	42	3	530	4	977	11	2788	27	47	13	1440	384	1487	397
/Users/rizwan/Downloads/fwddatasetwithrandomnfaultinformation/SourceCode/lucene-2.4/lucene-2.4/src/java/org/apache/lucene/search/Hit.java	0	0	0	4	73	24	0	0	0	1	0	0	1	1	0	0	37	37	16	16	29	8	0	0	0	0	0	0	0	0	0	101	3	1	1	2	2	106	4	257	11	735	23	6	4	450	208	456	212
/Users/rizwan/Downloads/fwddatasetwithrandomnfaultinformation/SourceCode/lucene-2.4/lucene-2.4/src/java/org/apache/lucene/search/PhrasePositions.java	0	1	0	3	29	41	0	0	0	2	0	0	6	7	0	0	20	20	9	9	30	11	0	0	0	0	0	0	0	0	0	74	4	2	1	13	2	58	4	199	11	556	24	10	6	315	168	325	174
/Users/rizwan/Downloads/fwddatasetwithrandomnfaultinformation/SourceCode/lucene-2.4/lucene-2.4/src/java/org/apache/lucene/search/SimilarityDelegator.java	0	0	0	1	27	10	0	0	0	0	0	0	0	0	0	0	18	18	11	11	11	1	0	0	0	0	0	0	0	0	0	38	3	0	0	0	0	58	4	115	7	333	16	4	3	235	141	239	144
/Users/rizwan/Downloads/fwddatasetwithrandomnfaultinformation/SourceCode/lucene-2.4/lucene-2.4/src/java/org/apache/lucene/search/BooleanClause.java	0	0	2	2	50	33	0	1	0	1	2	0	14	14	0	0	34	34	14	14	25	8	0	0	0	0	0	0	0	0	0	87	4	2	2	30	3	96	4	261	11	748	26	6	5	405	185	411	190
/Users/rizwan/Downloads/fwddatasetwithrandomnfaultinformation/SourceCode/lucene-2.4/lucene-2.4/src/java/org/apache/lucene/search/PhraseQueue.java	0	0	0	2	17	10	0	0	0	0	3	0	3	0	0	0	9	9	3	3	9	2	0	0	0	0	0	0	0	0	0	29	3	0	0	6	2	24	4	79	9	226	20	20	9	173	114	193	123
/Users/rizwan/Downloads/fwddatasetwithrandomnfaultinformation/SourceCode/lucene-2.4/lucene-2.4/src/java/org/apache/lucene/search/BooleanScorer.java	3	0	3	4	22	61	0	4	3	17	8	0	6	3	0	0	82	82	41	41	121	85	0	0	0	0	0	0	0	0	0	93	5	24	3	17	3	246	4	601	11	1593	28	23	7	795	238	818	245
/Users/rizwan/Downloads/fwddatasetwithrandomnfaultinformation/SourceCode/lucene-2.4/lucene-2.4/src/java/org/apache/lucene/search/DisjunctionSumScorer.java	3	2	11	4	122	72	0	1	0	4	3	0	49	47	0	0	110	110	48	48	65	30	0	0	0	0	0	0	0	0	0	214	6	5	2	99	3	316	4	744	11	2133	28	21	6	1065	348	1086	354
/Users/rizwan/Downloads/fwddatasetwithrandomnfaultinformation/SourceCode/lucene-2.4/lucene-2.4/src/java/org/apache/lucene/search/Searchable.java	0	0	0	17	130	51	0	0	0	0	0	0	48	48	0	0	25	25	17	17	19	0	0	0	0	0	0	0	0	0	0	198	3	0	0	96	2	84	4	406	8	1198	19	4	3	824	340	828	343
/Users/rizwan/Downloads/fwddatasetwithrandomnfaultinformation/SourceCode/lucene-2.4/lucene-2.4/src/java/org/apache/lucene/search/Explanation.java	3	0	3	4	58	38	0	0	0	2	2	0	11	7	0	0	52	52	19	19	42	15	0	0	0	0	0	0	0	0	0	106	5	2	1	20	3	142	4	340	11	961	26	12	7	405	186	417	193
/Users/rizwan/Downloads/fwddatasetwithrandomnfaultinformation/SourceCode/lucene-2.4/lucene-2.4/src/java/org/apache/lucene/search/Weight.java	0	0	0	2	56	26	0	0	0	0	0	0	20	20	0	0	14	14	6	6	10	0	0	0	0	0	0	0	0	0	0	84	3	0	0	40	2	40	4	183	8	538	19	4	3	324	181	328	184
/Users/rizwan/Downloads/fwddatasetwithrandomnfaultinformation/SourceCode/lucene-2.4/lucene-2.4/src/java/org/apache/lucene/search/FieldDocSortedHitQueue.java	2	0	1	15	58	52	0	1	0	1	8	0	26	26	0	0	97	97	24	24	76	51	0	0	0	0	0	0	0	0	0	128	5	2	2	60	3	242	4	573	11	1589	27	87	29	742	331	829	360
/Users/rizwan/Downloads/fwddatasetwithrandomnfaultinformation/SourceCode/lucene-2.4/lucene-2.4/src/java/org/apache/lucene/search/SortComparator.java	0	0	0	5	50	15	0	0	0	0	0	0	9	9	0	0	13	13	6	6	11	2	0	0	0	0	0	0	0	0	0	70	3	0	0	18	2	38	4	148	9	431	20	12	11	389	229	401	240
/Users/rizwan/Downloads/fwddatasetwithrandomnfaultinformation/SourceCode/lucene-2.4/lucene-2.4/src/java/org/apache/lucene/search/Scorer.java	0	0	0	1	65	25	0	0	0	1	0	0	13	12	0	0	29	29	16	16	12	1	0	0	0	0	0	0	0	0	0	91	3	1	1	25	2	90	4	230	11	678	23	4	3	409	195	413	198
/Users/rizwan/Downloads/fwddatasetwithrandomnfaultinformation/SourceCode/lucene-2.4/lucene-2.4/src/java/org/apache/lucene/search/ComplexExplanation.java	0	0	3	2	41	19	0	0	0	1	1	0	2	2	0	0	25	25	7	7	13	5	0	0	0	0	0	0	0	0	0	65	4	1	1	5	3	64	4	165	11	476	25	4	3	297	166	301	169
/Users/rizwan/Downloads/fwddatasetwithrandomnfaultinformation/SourceCode/lucene-2.4/lucene-2.4/src/java/org/apache/lucene/search/FieldCache.java	0	0	0	4	200	90	0	0	0	2	0	0	53	53	0	0	35	35	7	7	26	4	0	0	0	0	0	0	0	0	0	294	3	2	1	106	2	84	4	526	11	1549	23	13	11	1376	282	1389	293
/Users/rizwan/Downloads/fwddatasetwithrandomnfaultinformation/SourceCode/lucene-2.4/lucene-2.4/src/java/org/apache/lucene/search/DisjunctionMaxScorer.java	0	3	6	11	62	44	0	2	0	2	4	0	15	6	0	0	128	128	30	30	71	37	0	0	0	0	0	0	0	0	0	126	5	4	2	25	3	316	4	593	11	1668	27	39	24	767	285	806	309
/Users/rizwan/Downloads/fwddatasetwithrandomnfaultinformation/SourceCode/lucene-2.4/lucene-2.4/src/java/org/apache/lucene/search/Filter.java	0	0	0	1	38	13	0	0	0	0	0	0	3	3	0	0	10	10	7	7	8	0	0	0	0	0	0	0	0	0	0	52	3	0	0	6	2	34	4	109	8	318	19	8	4	258	150	266	154
/Users/rizwan/Downloads/fwddatasetwithrandomnfaultinformation/SourceCode/lucene-2.4/lucene-2.4/src/java/org/apache/lucene/search/ExtendedFieldCache.java	0	0	0	1	81	28	0	0	0	0	0	0	16	16	0	0	13	13	3	3	11	1	0	0	0	0	0	0	0	0	0	110	3	0	0	32	2	32	4	195	9	573	20	4	3	492	157	496	160
/Users/rizwan/Downloads/fwddatasetwithrandomnfaultinformation/SourceCode/lucene-2.4/lucene-2.4/src/java/org/apache/lucene/search/spans/NearSpansOrdered.java	6	1	18	14	80	74	0	4	1	11	6	0	27	17	0	0	138	138	50	50	115	68	0	0	0	0	0	0	0	0	0	193	6	16	3	50	3	376	4	834	11	2314	29	86	31	979	315	1065	346
/Users/rizwan/Downloads/fwddatasetwithrandomnfaultinformation/SourceCode/lucene-2.4/lucene-2.4/src/java/org/apache/lucene/search/spans/SpanNotQuery.java	0	0	2	1	40	63	0	8	4	10	5	0	15	15	0	0	128	128	30	30	72	38	0	0	0	0	0	0	0	0	0	106	4	22	3	35	3	316	4	603	11	1696	27	8	5	669	246	677	251
/Users/rizwan/Downloads/fwddatasetwithrandomnfaultinformation/SourceCode/lucene-2.4/lucene-2.4/src/java/org/apache/lucene/search/spans/SpanTermQuery.java	0	0	0	1	37	19	0	1	0	1	1	0	2	2	0	0	43	43	11	11	28	4	0	0	0	0	0	0	0	0	0	57	3	2	2	5	3	108	4	216	11	615	25	5	4	324	175	329	179
/Users/rizwan/Downloads/fwddatasetwithrandomnfaultinformation/SourceCode/lucene-2.4/lucene-2.4/src/java/org/apache/lucene/search/spans/PayloadSpans.java	0	0	0	1	62	27	0	0	0	0	0	0	20	20	0	0	7	7	4	4	6	3	0	0	0	0	0	0	0	0	0	90	3	0	0	40	2	22	4	170	9	501	20	7	4	386	187	393	191
/Users/rizwan/Downloads/fwddatasetwithrandomnfaultinformation/SourceCode/lucene-2.4/lucene-2.4/src/java/org/apache/lucene/search/spans/TermSpans.java	2	0	6	4	23	16	0	0	0	2	3	0	1	2	0	0	31	31	15	15	42	16	0	0	0	0	0	0	0	0	0	51	5	2	1	6	3	92	4	222	11	606	26	11	5	303	148	314	153
/Users/rizwan/Downloads/fwddatasetwithrandomnfaultinformation/SourceCode/lucene-2.4/lucene-2.4/src/java/org/apache/lucene/search/spans/SpanFirstQuery.java	0	0	2	1	37	34	0	2	1	4	3	0	9	8	0	0	78	78	27	27	55	18	0	0	0	0	0	0	0	0	0	74	4	7	3	20	3	210	4	398	11	1118	27	6	5	507	223	513	228
/Users/rizwan/Downloads/fwddatasetwithrandomnfaultinformation/SourceCode/lucene-2.4/lucene-2.4/src/java/org/apache/lucene/search/spans/SpanWeight.java	0	0	20	2	31	22	0	0	0	2	1	0	0	0	0	0	92	92	10	10	67	27	0	0	0	0	0	0	0	0	0	75	4	2	1	1	1	204	4	386	11	1065	23	10	5	446	228	456	233
/Users/rizwan/Downloads/fwddatasetwithrandomnfaultinformation/SourceCode/lucene-2.4/lucene-2.4/src/java/org/apache/lucene/search/spans/SpanScorer.java	0	0	3	3	23	14	0	1	0	2	2	0	1	0	0	0	45	45	14	14	46	21	0	0	0	0	0	0	0	0	0	43	4	3	2	3	2	118	4	246	11	670	25	9	5	335	151	344	156
/Users/rizwan/Downloads/fwddatasetwithrandomnfaultinformation/SourceCode/lucene-2.4/lucene-2.4/src/java/org/apache/lucene/search/spans/SpanQuery.java	0	0	0	2	45	19	0	0	0	0	0	0	4	4	0	0	9	9	5	5	15	1	0	0	0	0	0	0	0	0	0	66	3	0	0	8	2	28	4	127	9	365	20	5	4	331	179	336	183
/Users/rizwan/Downloads/fwddatasetwithrandomnfaultinformation/SourceCode/lucene-2.4/lucene-2.4/src/java/org/apache/lucene/search/spans/SpanNearQuery.java	2	0	2	5	47	47	0	0	0	7	6	0	14	13	0	0	109	109	25	25	76	29	0	0	0	0	0	0	0	0	0	103	5	7	1	33	3	268	4	529	11	1480	26	16	10	654	285	670	295
/Users/rizwan/Downloads/fwddatasetwithrandomnfaultinformation/SourceCode/lucene-2.4/lucene-2.4/src/java/org/apache/lucene/search/spans/Spans.java	0	0	0	1	49	20	0	0	0	1	0	0	6	7	0	0	12	12	3	3	11	0	0	0	0	0	0	0	0	0	0	70	3	1	1	13	2	30	4	135	10	394	22	4	3	277	160	281	163
/Users/rizwan/Downloads/fwddatasetwithrandomnfaultinformation/SourceCode/lucene-2.4/lucene-2.4/src/java/org/apache/lucene/search/spans/NearSpansUnordered.java	2	0	11	8	32	90	0	7	3	9	4	0	9	4	0	0	170	170	63	63	114	61	0	0	0	0	0	0	0	0	0	143	5	19	3	17	3	466	4	835	11	2326	28	20	11	839	255	859	266
/Users/rizwan/Downloads/fwddatasetwithrandomnfaultinformation/SourceCode/lucene-2.4/lucene-2.4/src/java/org/apache/lucene/search/spans/SpanOrQuery.java	2	0	7	6	33	38	0	5	2	13	13	0	9	5	0	0	186	186	51	51	95	41	0	0	0	0	0	0	0	0	0	86	5	20	3	27	3	474	4	758	11	2134	28	37	16	705	258	742	274
/Users/rizwan/Downloads/fwddatasetwithrandomnfaultinformation/SourceCode/lucene-2.4/lucene-2.4/src/java/org/apache/lucene/search/payloads/BoostingTermQuery.java	1	0	2	3	34	27	0	2	1	3	4	0	5	7	0	0	68	68	21	21	52	18	0	0	0	0	0	0	0	0	0	67	5	6	3	16	3	178	4	352	11	982	28	23	12	524	257	547	269
/Users/rizwan/Downloads/fwddatasetwithrandomnfaultinformation/SourceCode/lucene-2.4/lucene-2.4/src/java/org/apache/lucene/search/payloads/PayloadSpanUtil.java	9	0	2	4	43	16	0	0	0	2	4	0	11	7	0	0	97	97	29	29	86	43	0	0	0	0	0	0	0	0	0	74	5	2	1	22	3	252	4	492	11	1345	26	20	6	638	255	658	261
/Users/rizwan/Downloads/fwddatasetwithrandomnfaultinformation/SourceCode/lucene-2.4/lucene-2.4/src/java/org/apache/lucene/search/function/ValueSourceQuery.java	1	0	3	18	86	57	0	1	0	1	1	0	11	12	0	0	101	101	28	28	56	19	0	0	0	0	0	0	0	0	0	165	5	2	2	24	3	258	4	538	11	1536	27	8	7	738	300	746	307
/Users/rizwan/Downloads/fwddatasetwithrandomnfaultinformation/SourceCode/lucene-2.4/lucene-2.4/src/java/org/apache/lucene/search/function/ReverseOrdFieldSource.java	0	0	5	12	65	32	0	0	0	1	0	0	11	11	0	0	52	52	13	13	22	12	0	0	0	0	0	0	0	0	0	114	4	1	1	22	2	130	4	312	11	902	24	9	8	473	231	482	239
/Users/rizwan/Downloads/fwddatasetwithrandomnfaultinformation/SourceCode/lucene-2.4/lucene-2.4/src/java/org/apache/lucene/search/function/OrdFieldSource.java	0	0	5	9	62	30	0	0	0	1	0	0	11	10	0	0	46	46	12	12	19	10	0	0	0	0	0	0	0	0	0	106	4	1	1	21	2	116	4	284	11	823	24	9	8	439	221	448	229
/Users/rizwan/Downloads/fwddatasetwithrandomnfaultinformation/SourceCode/lucene-2.4/lucene-2.4/src/java/org/apache/lucene/search/function/CustomScoreQuery.java	17	0	6	22	202	107	0	0	2	10	60	0	42	25	0	0	214	214	76	76	164	78	0	0	0	0	0	0	0	0	0	354	5	12	2	127	3	580	4	1329	11	3742	27	44	13	1815	510	1859	523
/Users/rizwan/Downloads/fwddatasetwithrandomnfaultinformation/SourceCode/lucene-2.4/lucene-2.4/src/java/org/apache/lucene/search/function/ByteFieldSource.java	0	0	4	13	56	31	0	0	0	1	5	0	7	7	0	0	48	48	14	14	21	6	0	0	0	0	0	0	0	0	0	104	4	1	1	19	3	124	4	287	11	833	25	5	4	439	200	444	204
/Users/rizwan/Downloads/fwddatasetwithrandomnfaultinformation/SourceCode/lucene-2.4/lucene-2.4/src/java/org/apache/lucene/search/function/IntFieldSource.java	0	0	4	13	58	31	0	0	0	1	5	0	7	7	0	0	48	48	14	14	21	6	0	0	0	0	0	0	0	0	0	106	4	1	1	19	3	124	4	289	11	839	25	5	4	438	198	443	202
/Users/rizwan/Downloads/fwddatasetwithrandomnfaultinformation/SourceCode/lucene-2.4/lucene-2.4/src/java/org/apache/lucene/search/function/FloatFieldSource.java	0	0	4	12	55	29	0	0	0	1	5	0	7	7	0	0	43	43	13	13	20	6	0	0	0	0	0	0	0	0	0	100	4	1	1	19	3	112	4	270	11	783	25	5	4	423	195	428	199
/Users/rizwan/Downloads/fwddatasetwithrandomnfaultinformation/SourceCode/lucene-2.4/lucene-2.4/src/java/org/apache/lucene/search/function/DocValues.java	0	1	1	4	104	47	0	0	0	0	0	0	17	17	0	0	40	40	16	16	34	12	0	0	0	0	0	0	0	0	0	157	5	0	0	34	2	112	4	360	9	1032	22	8	4	596	274	604	278
/Users/rizwan/Downloads/fwddatasetwithrandomnfaultinformation/SourceCode/lucene-2.4/lucene-2.4/src/java/org/apache/lucene/search/function/ValueSource.java	0	0	0	6	56	21	0	0	0	0	0	0	8	8	0	0	15	15	5	5	11	1	0	0	0	0	0	0	0	0	0	83	3	0	0	16	2	40	4	160	9	468	20	9	8	340	189	349	197
/Users/rizwan/Downloads/fwddatasetwithrandomnfaultinformation/SourceCode/lucene-2.4/lucene-2.4/src/java/org/apache/lucene/search/function/FieldCacheSource.java	0	0	1	6	66	27	0	1	0	1	0	0	10	10	0	0	32	32	10	10	16	3	0	0	0	0	0	0	0	0	0	100	4	2	2	20	2	84	4	237	11	691	25	5	4	469	230	474	234
/Users/rizwan/Downloads/fwddatasetwithrandomnfaultinformation/SourceCode/lucene-2.4/lucene-2.4/src/java/org/apache/lucene/search/function/ShortFieldSource.java	0	0	4	13	56	31	0	0	0	1	5	0	7	7	0	0	48	48	14	14	21	6	0	0	0	0	0	0	0	0	0	104	4	1	1	19	3	124	4	287	11	833	25	5	4	438	199	443	203
/Users/rizwan/Downloads/fwddatasetwithrandomnfaultinformation/SourceCode/lucene-2.4/lucene-2.4/src/java/org/apache/lucene/search/function/FieldScoreQuery.java	0	0	3	5	102	43	0	0	0	2	4	0	44	44	0	0	26	26	22	22	15	6	0	0	0	0	0	0	0	0	0	153	4	2	1	92	3	96	4	376	11	1106	25	13	7	671	306	684	313
/Users/rizwan/Downloads/fwddatasetwithrandomnfaultinformation/SourceCode/lucene-2.4/lucene-2.4/src/java/org/apache/lucene/index/ReusableStringReader.java	0	0	3	3	22	8	0	0	0	0	1	0	0	1	0	0	13	13	8	8	22	8	0	0	0	0	0	0	0	0	0	36	4	0	0	2	2	42	4	120	9	329	21	9	5	221	130	230	135
/Users/rizwan/Downloads/fwddatasetwithrandomnfaultinformation/SourceCode/lucene-2.4/lucene-2.4/src/java/org/apache/lucene/index/TermsHashConsumerPerField.java	0	0	0	1	23	8	0	0	0	0	0	0	0	0	0	0	8	8	1	1	11	0	0	0	0	0	0	0	0	0	0	32	3	0	0	0	0	18	4	68	6	192	15	4	3	206	129	210	132
/Users/rizwan/Downloads/fwddatasetwithrandomnfaultinformation/SourceCode/lucene-2.4/lucene-2.4/src/java/org/apache/lucene/index/ReadOnlyMultiSegmentReader.java	0	0	0	1	17	6	0	0	0	0	0	0	0	0	0	0	8	8	4	4	8	0	0	0	0	0	0	0	0	0	0	24	3	0	0	0	0	24	4	63	6	180	15	4	3	173	116	177	119
/Users/rizwan/Downloads/fwddatasetwithrandomnfaultinformation/SourceCode/lucene-2.4/lucene-2.4/src/java/org/apache/lucene/index/TermsHash.java	0	0	18	11	31	31	1	0	0	11	1	0	6	5	0	0	81	81	20	20	98	62	0	0	0	0	0	0	0	0	0	92	5	11	1	12	3	202	4	490	11	1308	26	17	11	717	306	734	317
/Users/rizwan/Downloads/fwddatasetwithrandomnfaultinformation/SourceCode/lucene-2.4/lucene-2.4/src/java/org/apache/lucene/index/IndexWriter.java	52	4	131	116	1550	1429	0	39	15	176	50	0	564	542	0	0	1746	1746	586	586	1208	626	0	0	0	0	0	0	0	0	0	3282	6	230	3	1156	3	4664	4	11182	11	31707	29	217	58	17479	2462	17696	2520
/Users/rizwan/Downloads/fwddatasetwithrandomnfaultinformation/SourceCode/lucene-2.4/lucene-2.4/src/java/org/apache/lucene/index/TermsHashPerThread.java	1	0	6	1	17	12	0	0	0	6	2	0	1	0	0	0	39	39	13	13	50	25	0	0	0	0	0	0	0	0	0	37	5	6	1	3	2	104	4	237	11	635	25	13	7	359	190	372	197
/Users/rizwan/Downloads/fwddatasetwithrandomnfaultinformation/SourceCode/lucene-2.4/lucene-2.4/src/java/org/apache/lucene/index/SegmentMergeQueue.java	0	0	0	1	17	6	0	0	0	1	1	0	2	0	0	0	16	16	4	4	11	4	0	0	0	0	0	0	0	0	0	24	3	1	1	3	2	40	4	93	11	265	23	6	3	174	121	180	124
/Users/rizwan/Downloads/fwddatasetwithrandomnfaultinformation/SourceCode/lucene-2.4/lucene-2.4/src/java/org/apache/lucene/index/TermPositions.java	0	0	0	1	64	16	0	0	0	0	0	0	5	5	0	0	14	14	8	8	12	0	0	0	0	0	0	0	0	0	0	81	3	0	0	10	2	44	4	156	8	455	19	4	3	418	191	422	194
/Users/rizwan/Downloads/fwddatasetwithrandomnfaultinformation/SourceCode/lucene-2.4/lucene-2.4/src/java/org/apache/lucene/index/TermFreqVector.java	0	0	0	2	59	24	0	0	0	0	0	0	8	8	0	0	11	11	3	3	8	0	0	0	0	0	0	0	0	0	0	85	3	0	0	16	2	28	4	146	8	429	19	8	7	380	179	388	186
/Users/rizwan/Downloads/fwddatasetwithrandomnfaultinformation/SourceCode/lucene-2.4/lucene-2.4/src/java/org/apache/lucene/index/LogDocMergePolicy.java	0	0	0	2	42	18	0	0	0	0	0	0	0	0	0	0	11	11	6	6	10	4	0	0	0	0	0	0	0	0	0	62	3	0	0	0	0	34	4	117	7	337	16	5	4	285	174	290	178
/Users/rizwan/Downloads/fwddatasetwithrandomnfaultinformation/SourceCode/lucene-2.4/lucene-2.4/src/java/org/apache/lucene/index/SegmentInfo.java	14	0	52	33	89	224	0	10	6	20	37	0	23	12	0	0	235	235	118	118	278	175	0	0	0	0	0	0	0	0	0	412	5	36	3	72	3	706	4	1694	11	4625	28	68	18	2134	547	2202	565
/Users/rizwan/Downloads/fwddatasetwithrandomnfaultinformation/SourceCode/lucene-2.4/lucene-2.4/src/java/org/apache/lucene/index/BufferedDeletes.java	0	0	1	7	26	32	0	0	2	3	0	0	0	7	0	0	75	75	15	15	51	28	0	0	0	0	0	0	0	0	0	66	4	5	2	7	1	180	4	348	11	965	24	12	3	484	225	496	228
/Users/rizwan/Downloads/fwddatasetwithrandomnfaultinformation/SourceCode/lucene-2.4/lucene-2.4/src/java/org/apache/lucene/index/FieldInfo.java	0	0	0	1	17	38	0	0	0	14	0	0	0	0	0	0	21	21	19	19	35	37	0	0	0	0	0	0	0	0	0	56	3	14	1	0	0	80	4	230	9	619	19	4	3	399	155	403	158
/Users/rizwan/Downloads/fwddatasetwithrandomnfaultinformation/SourceCode/lucene-2.4/lucene-2.4/src/java/org/apache/lucene/index/NormsWriterPerThread.java	0	0	0	1	17	6	0	0	0	0	0	0	0	0	0	0	9	9	7	7	8	2	0	0	0	0	0	0	0	0	0	24	3	0	0	0	0	32	4	73	7	209	16	4	3	161	112	165	115
/Users/rizwan/Downloads/fwddatasetwithrandomnfaultinformation/SourceCode/lucene-2.4/lucene-2.4/src/java/org/apache/lucene/index/StoredFieldsWriterPerField.java	2	0	4	1	17	12	0	0	0	0	5	0	1	0	0	0	15	15	8	8	26	12	0	0	0	0	0	0	0	0	0	36	5	0	0	6	2	46	4	137	9	371	22	9	6	267	151	276	157
/Users/rizwan/Downloads/fwddatasetwithrandomnfaultinformation/SourceCode/lucene-2.4/lucene-2.4/src/java/org/apache/lucene/index/DocFieldConsumers.java	2	1	2	1	21	14	0	0	0	0	2	0	1	1	0	0	63	63	30	30	59	17	0	0	0	0	0	0	0	0	0	41	6	0	0	4	3	186	4	320	9	880	24	7	5	428	205	435	210
/Users/rizwan/Downloads/fwddatasetwithrandomnfaultinformation/SourceCode/lucene-2.4/lucene-2.4/src/java/org/apache/lucene/index/InvertedDocConsumerPerThread.java	0	0	0	1	17	6	0	0	0	0	0	0	0	0	0	0	6	6	1	1	7	0	0	0	0	0	0	0	0	0	0	24	3	0	0	0	0	14	4	52	6	148	15	4	3	144	101	148	104
/Users/rizwan/Downloads/fwddatasetwithrandomnfaultinformation/SourceCode/lucene-2.4/lucene-2.4/src/java/org/apache/lucene/index/IndexCommit.java	0	0	1	2	82	33	0	1	0	0	1	0	16	16	0	0	40	40	17	17	18	1	0	0	0	0	0	0	0	0	0	118	4	1	1	33	3	114	4	297	11	871	25	4	3	531	230	535	233
/Users/rizwan/Downloads/fwddatasetwithrandomnfaultinformation/SourceCode/lucene-2.4/lucene-2.4/src/java/org/apache/lucene/index/FieldInfos.java	5	0	0	6	132	36	0	0	0	10	2	0	5	1	0	0	131	131	40	40	101	61	0	0	0	0	0	0	0	0	0	179	4	10	1	8	3	342	4	713	11	1976	25	28	15	1378	341	1406	356
/Users/rizwan/Downloads/fwddatasetwithrandomnfaultinformation/SourceCode/lucene-2.4/lucene-2.4/src/java/org/apache/lucene/index/DocFieldConsumerPerField.java	0	0	0	1	20	8	0	0	0	0	0	0	0	0	0	0	4	4	1	1	6	0	0	0	0	0	0	0	0	0	0	29	3	0	0	0	0	10	4	52	6	149	15	4	3	148	103	152	106
/Users/rizwan/Downloads/fwddatasetwithrandomnfaultinformation/SourceCode/lucene-2.4/lucene-2.4/src/java/org/apache/lucene/index/TermVectorOffsetInfo.java	0	0	1	1	45	16	0	0	0	3	1	0	0	0	0	0	19	19	13	13	21	10	0	0	0	0	0	0	0	0	0	63	4	3	1	1	1	64	4	172	11	486	23	6	5	333	159	339	164
/Users/rizwan/Downloads/fwddatasetwithrandomnfaultinformation/SourceCode/lucene-2.4/lucene-2.4/src/java/org/apache/lucene/index/NormsWriter.java	10	1	10	5	28	35	0	1	0	3	3	0	9	2	0	0	65	65	21	21	73	38	0	0	0	0	0	0	0	0	0	89	6	4	2	14	3	172	4	405	11	1100	28	27	17	535	283	562	300
/Users/rizwan/Downloads/fwddatasetwithrandomnfaultinformation/SourceCode/lucene-2.4/lucene-2.4/src/java/org/apache/lucene/index/IndexReader.java	4	2	7	60	729	271	0	0	0	8	4	0	154	155	0	0	299	299	136	136	215	63	0	0	0	0	0	0	0	0	0	1073	6	8	1	313	3	870	4	2556	11	7387	27	53	18	5455	985	5508	1003
/Users/rizwan/Downloads/fwddatasetwithrandomnfaultinformation/SourceCode/lucene-2.4/lucene-2.4/src/java/org/apache/lucene/index/MergeDocIDRemapper.java	5	0	15	19	23	48	0	1	0	2	2	0	5	6	0	0	27	27	10	10	46	28	0	0	0	0	0	0	0	0	0	110	5	3	2	13	3	74	4	288	11	787	27	28	17	441	238	469	255
/Users/rizwan/Downloads/fwddatasetwithrandomnfaultinformation/SourceCode/lucene-2.4/lucene-2.4/src/java/org/apache/lucene/index/TermDocs.java	0	0	0	1	63	31	0	0	0	1	0	0	22	23	0	0	18	18	6	6	16	0	0	0	0	0	0	0	0	0	0	95	3	1	1	45	2	48	4	215	10	629	22	4	3	421	207	425	210
/Users/rizwan/Downloads/fwddatasetwithrandomnfaultinformation/SourceCode/lucene-2.4/lucene-2.4/src/java/org/apache/lucene/index/StoredFieldsWriter.java	4	1	26	6	24	36	0	0	0	7	6	0	2	3	0	0	69	69	28	28	70	23	0	0	0	0	0	0	0	0	0	97	6	7	1	11	3	194	4	416	11	1152	27	19	8	596	268	615	276
/Users/rizwan/Downloads/fwddatasetwithrandomnfaultinformation/SourceCode/lucene-2.4/lucene-2.4/src/java/org/apache/lucene/index/SegmentTermDocs.java	5	0	5	1	26	50	0	3	3	10	7	0	4	9	0	0	82	82	31	31	93	52	0	0	0	0	0	0	0	0	0	87	5	16	3	20	3	226	4	509	11	1378	28	21	4	646	243	667	247
/Users/rizwan/Downloads/fwddatasetwithrandomnfaultinformation/SourceCode/lucene-2.4/lucene-2.4/src/java/org/apache/lucene/index/TermBuffer.java	1	0	1	5	22	24	0	0	0	1	4	0	2	0	0	0	55	55	20	20	63	31	0	0	0	0	0	0	0	0	0	53	5	1	1	6	2	150	4	316	11	853	25	47	25	449	197	496	222
/Users/rizwan/Downloads/fwddatasetwithrandomnfaultinformation/SourceCode/lucene-2.4/lucene-2.4/src/java/org/apache/lucene/index/FieldSortedTermVectorMapper.java	0	0	0	2	34	16	0	0	0	0	0	0	4	4	0	0	14	14	11	11	17	5	0	0	0	0	0	0	0	0	0	52	3	0	0	8	2	50	4	141	9	401	20	5	4	231	147	236	151
/Users/rizwan/Downloads/fwddatasetwithrandomnfaultinformation/SourceCode/lucene-2.4/lucene-2.4/src/java/org/apache/lucene/index/MultiReader.java	13	1	5	19	69	103	0	2	0	10	4	0	22	9	0	0	160	160	61	61	150	65	0	0	0	0	0	0	0	0	0	210	6	12	2	35	3	442	4	929	11	2568	28	30	10	1213	392	1243	402
/Users/rizwan/Downloads/fwddatasetwithrandomnfaultinformation/SourceCode/lucene-2.4/lucene-2.4/src/java/org/apache/lucene/index/TermsHashPerField.java	15	7	36	13	42	100	2	9	3	33	18	0	20	52	0	0	159	159	60	60	258	189	0	0	0	0	0	0	0	0	0	215	7	45	3	90	3	438	4	1252	11	3303	30	128	55	1390	443	1518	498
/Users/rizwan/Downloads/fwddatasetwithrandomnfaultinformation/SourceCode/lucene-2.4/lucene-2.4/src/java/org/apache/lucene/index/TermVectorsTermsWriterPerField.java	4	0	4	9	24	36	0	2	1	3	6	0	4	5	0	0	71	71	24	24	110	56	0	0	0	0	0	0	0	0	0	77	5	6	3	15	3	190	4	469	11	1237	28	47	21	680	292	727	313
/Users/rizwan/Downloads/fwddatasetwithrandomnfaultinformation/SourceCode/lucene-2.4/lucene-2.4/src/java/org/apache/lucene/index/Payload.java	1	0	6	5	105	50	0	2	1	1	4	0	7	5	0	0	43	43	28	28	43	15	0	0	0	0	0	0	0	0	0	167	5	4	3	16	3	142	4	402	11	1144	28	12	5	698	233	710	238
/Users/rizwan/Downloads/fwddatasetwithrandomnfaultinformation/SourceCode/lucene-2.4/lucene-2.4/src/java/org/apache/lucene/index/SegmentTermEnum.java	2	0	7	10	46	60	0	1	0	2	2	0	2	7	0	0	83	83	29	29	78	43	0	0	0	0	0	0	0	0	0	125	5	3	2	11	3	224	4	498	11	1370	27	25	10	699	266	724	276
/Users/rizwan/Downloads/fwddatasetwithrandomnfaultinformation/SourceCode/lucene-2.4/lucene-2.4/src/java/org/apache/lucene/index/FreqProxTermsWriter.java	16	2	4	13	26	100	1	1	1	11	13	0	16	11	0	0	152	152	39	39	164	94	0	0	0	0	0	0	0	0	0	162	7	13	3	40	3	382	4	872	11	2352	30	88	37	1092	461	1180	498
/Users/rizwan/Downloads/fwddatasetwithrandomnfaultinformation/SourceCode/lucene-2.4/lucene-2.4/src/java/org/apache/lucene/index/InvertedDocConsumerPerField.java	0	0	0	1	17	22	0	0	0	0	0	0	0	0	0	0	6	6	1	1	9	0	0	0	0	0	0	0	0	0	0	40	3	0	0	0	0	14	4	70	6	200	15	4	3	209	127	213	130
/Users/rizwan/Downloads/fwddatasetwithrandomnfaultinformation/SourceCode/lucene-2.4/lucene-2.4/src/java/org/apache/lucene/index/DocFieldProcessor.java	0	0	1	2	26	16	0	0	0	0	0	0	0	0	0	0	25	25	8	8	24	6	0	0	0	0	0	0	0	0	0	45	4	0	0	0	0	66	4	149	7	416	17	4	3	300	176	304	179
/Users/rizwan/Downloads/fwddatasetwithrandomnfaultinformation/SourceCode/lucene-2.4/lucene-2.4/src/java/org/apache/lucene/index/ByteSliceReader.java	1	0	17	13	25	24	0	0	0	1	3	0	9	8	0	0	39	39	20	20	63	34	0	0	0	0	0	0	0	0	0	80	5	1	1	20	3	118	4	329	11	888	26	19	11	468	195	487	206
/Users/rizwan/Downloads/fwddatasetwithrandomnfaultinformation/SourceCode/lucene-2.4/lucene-2.4/src/java/org/apache/lucene/index/ReadOnlySegmentReader.java	0	0	0	1	17	8	0	1	0	1	0	0	0	0	0	0	9	9	4	4	5	2	0	0	0	0	0	0	0	0	0	26	3	2	2	0	0	26	4	70	9	203	20	4	3	156	114	160	117
/Users/rizwan/Downloads/fwddatasetwithrandomnfaultinformation/SourceCode/lucene-2.4/lucene-2.4/src/java/org/apache/lucene/index/LogMergePolicy.java	9	2	45	20	134	128	0	7	4	9	8	0	33	25	0	0	156	155	55	55	127	86	0	0	0	0	0	0	0	0	0	338	6	20	3	66	3	421	4	1074	11	3004	29	57	22	1619	546	1676	568
/Users/rizwan/Downloads/fwddatasetwithrandomnfaultinformation/SourceCode/lucene-2.4/lucene-2.4/src/java/org/apache/lucene/index/FieldsWriter.java	2	0	5	4	29	64	0	0	0	8	2	0	1	0	0	0	125	125	57	57	118	57	0	0	0	0	0	0	0	0	0	104	5	8	1	3	2	364	4	666	11	1822	25	24	16	882	330	906	346
/Users/rizwan/Downloads/fwddatasetwithrandomnfaultinformation/SourceCode/lucene-2.4/lucene-2.4/src/java/org/apache/lucene/index/StaleReaderException.java	0	0	0	1	28	8	0	0	0	0	0	0	0	0	0	0	5	5	6	6	4	0	0	0	0	0	0	0	0	0	0	37	3	0	0	0	0	22	4	70	6	205	15	4	3	184	121	188	124
/Users/rizwan/Downloads/fwddatasetwithrandomnfaultinformation/SourceCode/lucene-2.4/lucene-2.4/src/java/org/apache/lucene/index/TermVectorsReader.java	13	0	36	21	71	147	2	3	2	20	16	0	19	13	0	0	225	225	86	86	258	173	0	0	0	0	0	0	0	0	0	290	6	25	3	48	3	622	4	1432	11	3860	29	87	28	1958	581	2045	609
/Users/rizwan/Downloads/fwddatasetwithrandomnfaultinformation/SourceCode/lucene-2.4/lucene-2.4/src/java/org/apache/lucene/index/TermEnum.java	0	0	0	1	46	22	0	0	0	2	0	0	7	9	0	0	18	18	5	5	13	0	0	0	0	0	0	0	0	0	0	69	3	2	1	16	2	46	4	156	10	455	22	5	3	277	158	282	161
/Users/rizwan/Downloads/fwddatasetwithrandomnfaultinformation/SourceCode/lucene-2.4/lucene-2.4/src/java/org/apache/lucene/index/TermVectorsWriter.java	6	0	9	12	34	34	0	2	0	9	9	0	6	2	0	0	92	92	23	23	106	64	0	0	0	0	0	0	0	0	0	95	5	11	2	17	3	230	4	537	11	1438	27	43	28	668	287	711	315
/Users/rizwan/Downloads/fwddatasetwithrandomnfaultinformation/SourceCode/lucene-2.4/lucene-2.4/src/java/org/apache/lucene/index/DocFieldConsumersPerField.java	0	0	0	1	17	6	0	0	0	0	0	0	0	0	0	0	9	9	6	6	14	3	0	0	0	0	0	0	0	0	0	24	3	0	0	0	0	30	4	78	7	217	16	4	3	180	110	184	113
/Users/rizwan/Downloads/fwddatasetwithrandomnfaultinformation/SourceCode/lucene-2.4/lucene-2.4/src/java/org/apache/lucene/index/NormsWriterPerField.java	1	0	2	1	24	13	0	1	0	1	2	0	1	0	0	0	19	19	8	8	28	16	0	0	0	0	0	0	0	0	0	41	5	2	2	3	2	54	4	157	11	425	26	10	6	294	172	304	178
/Users/rizwan/Downloads/fwddatasetwithrandomnfaultinformation/SourceCode/lucene-2.4/lucene-2.4/src/java/org/apache/lucene/index/StoredFieldsWriterPerThread.java	0	0	0	3	17	16	0	0	0	2	0	0	0	0	0	0	15	15	10	10	19	8	0	0	0	0	0	0	0	0	0	36	3	2	1	0	0	50	4	123	9	343	19	4	3	237	150	241	153
/Users/rizwan/Downloads/fwddatasetwithrandomnfaultinformation/SourceCode/lucene-2.4/lucene-2.4/src/java/org/apache/lucene/index/FieldsReader.java	2	1	26	12	75	121	0	2	5	11	7	0	8	21	0	0	276	276	100	100	257	140	0	0	0	0	0	0	0	0	0	237	6	18	3	36	3	752	4	1456	11	3966	29	62	29	2159	597	2221	626
/Users/rizwan/Downloads/fwddatasetwithrandomnfaultinformation/SourceCode/lucene-2.4/lucene-2.4/src/java/org/apache/lucene/index/DocumentsWriterThreadState.java	0	0	0	2	23	14	0	0	0	0	0	0	0	0	0	0	6	6	3	3	18	11	0	0	0	0	0	0	0	0	0	39	3	0	0	0	0	18	4	93	7	250	16	6	4	234	147	240	151
/Users/rizwan/Downloads/fwddatasetwithrandomnfaultinformation/SourceCode/lucene-2.4/lucene-2.4/src/java/org/apache/lucene/index/CharBlockPool.java	1	0	4	5	18	14	0	0	0	0	1	0	0	0	0	0	11	11	5	5	21	14	0	0	0	0	0	0	0	0	0	42	5	0	0	1	1	32	4	120	9	324	21	15	10	206	121	221	131
/Users/rizwan/Downloads/fwddatasetwithrandomnfaultinformation/SourceCode/lucene-2.4/lucene-2.4/src/java/org/apache/lucene/index/IndexFileNameFilter.java	2	0	5	4	33	12	0	3	0	2	0	0	2	0	0	0	39	39	15	15	31	12	0	0	0	0	0	0	0	0	0	56	5	5	2	2	1	108	4	226	11	634	25	10	5	328	167	338	172
/Users/rizwan/Downloads/fwddatasetwithrandomnfaultinformation/SourceCode/lucene-2.4/lucene-2.4/src/java/org/apache/lucene/index/TermVectorMapper.java	0	0	0	2	76	23	0	0	0	0	0	0	3	3	0	0	12	12	9	9	10	2	0	0	0	0	0	0	0	0	0	101	3	0	0	6	2	42	4	170	9	498	20	5	4	483	221	488	225
/Users/rizwan/Downloads/fwddatasetwithrandomnfaultinformation/SourceCode/lucene-2.4/lucene-2.4/src/java/org/apache/lucene/index/DocInverterPerField.java	5	0	10	5	27	52	0	1	0	6	2	0	1	2	0	0	55	55	18	18	71	37	0	0	0	0	0	0	0	0	0	99	5	7	2	5	3	146	4	379	11	1026	27	9	7	604	272	613	279
/Users/rizwan/Downloads/fwddatasetwithrandomnfaultinformation/SourceCode/lucene-2.4/lucene-2.4/src/java/org/apache/lucene/index/InvertedDocEndConsumerPerField.java	0	0	0	1	17	6	0	0	0	0	0	0	0	0	0	0	4	4	1	1	4	0	0	0	0	0	0	0	0	0	0	24	3	0	0	0	0	10	4	45	6	130	15	4	3	126	88	130	91
/Users/rizwan/Downloads/fwddatasetwithrandomnfaultinformation/SourceCode/lucene-2.4/lucene-2.4/src/java/org/apache/lucene/index/TermVectorsTermsWriter.java	8	1	41	7	23	46	0	0	0	8	7	0	6	3	0	0	127	127	42	42	128	48	0	0	0	0	0	0	0	0	0	126	6	8	1	16	3	338	4	678	11	1855	27	29	17	858	350	887	367
/Users/rizwan/Downloads/fwddatasetwithrandomnfaultinformation/SourceCode/lucene-2.4/lucene-2.4/src/java/org/apache/lucene/index/ByteSliceWriter.java	3	0	2	1	30	14	0	0	0	8	0	0	2	5	0	0	22	22	11	11	29	22	0	0	0	0	0	0	0	0	0	50	5	8	1	7	2	66	4	194	11	530	25	16	8	282	150	298	158
/Users/rizwan/Downloads/fwddatasetwithrandomnfaultinformation/SourceCode/lucene-2.4/lucene-2.4/src/java/org/apache/lucene/index/LogByteSizeMergePolicy.java	0	0	0	2	72	26	0	0	0	0	0	0	4	4	0	0	29	29	9	9	13	6	0	0	0	0	0	0	0	0	0	100	3	0	0	8	2	76	4	212	9	617	20	13	11	414	221	427	232
/Users/rizwan/Downloads/fwddatasetwithrandomnfaultinformation/SourceCode/lucene-2.4/lucene-2.4/src/java/org/apache/lucene/index/DocFieldProcessorPerField.java	0	0	0	2	21	8	0	0	0	0	0	0	0	0	0	0	6	6	3	3	12	4	0	0	0	0	0	0	0	0	0	31	3	0	0	0	0	18	4	72	7	200	16	6	5	168	113	174	118
/Users/rizwan/Downloads/fwddatasetwithrandomnfaultinformation/SourceCode/lucene-2.4/lucene-2.4/src/java/org/apache/lucene/index/DirectoryIndexReader.java	7	0	3	9	107	122	0	5	1	17	10	0	24	17	0	0	189	189	65	65	152	67	0	0	0	0	0	0	0	0	0	248	5	23	3	51	3	508	4	1064	11	2969	28	17	11	1491	516	1508	527
/Users/rizwan/Downloads/fwddatasetwithrandomnfaultinformation/SourceCode/lucene-2.4/lucene-2.4/src/java/org/apache/lucene/index/MultiSegmentReader.java	26	3	13	26	32	180	0	7	2	19	18	0	25	9	0	0	330	330	126	126	278	132	0	0	0	0	0	0	0	0	0	280	6	28	3	52	3	912	4	1698	11	4679	29	57	14	1976	566	2033	580
/Users/rizwan/Downloads/fwddatasetwithrandomnfaultinformation/SourceCode/lucene-2.4/lucene-2.4/src/java/org/apache/lucene/index/SerialMergeScheduler.java	0	0	0	1	26	10	0	0	0	0	1	0	0	0	0	0	8	8	5	5	6	1	0	0	0	0	0	0	0	0	0	37	3	0	0	1	1	26	4	79	9	231	19	4	3	190	131	194	134
/Users/rizwan/Downloads/fwddatasetwithrandomnfaultinformation/SourceCode/lucene-2.4/lucene-2.4/src/java/org/apache/lucene/index/FreqProxTermsWriterPerThread.java	0	0	0	1	17	6	0	0	0	0	0	0	0	0	0	0	8	8	6	6	8	2	0	0	0	0	0	0	0	0	0	24	3	0	0	0	0	28	4	69	7	197	16	4	3	158	110	162	113
/Users/rizwan/Downloads/fwddatasetwithrandomnfaultinformation/SourceCode/lucene-2.4/lucene-2.4/src/java/org/apache/lucene/index/SegmentTermPositions.java	0	2	4	5	20	80	0	2	1	7	2	0	1	6	0	0	54	54	27	27	67	37	0	0	0	0	0	0	0	0	0	111	5	10	3	9	3	162	4	411	11	1125	28	28	4	687	286	715	290
/Users/rizwan/Downloads/fwddatasetwithrandomnfaultinformation/SourceCode/lucene-2.4/lucene-2.4/src/java/org/apache/lucene/index/DocFieldConsumerPerThread.java	0	0	0	1	17	6	0	0	0	0	0	0	0	0	0	0	6	6	1	1	7	0	0	0	0	0	0	0	0	0	0	24	3	0	0	0	0	14	4	52	6	148	15	4	3	142	99	146	102
/Users/rizwan/Downloads/fwddatasetwithrandomnfaultinformation/SourceCode/lucene-2.4/lucene-2.4/src/java/org/apache/lucene/index/DocConsumer.java	0	0	0	1	17	6	0	0	0	0	0	0	0	0	0	0	7	7	1	1	9	0	0	0	0	0	0	0	0	0	0	24	3	0	0	0	0	16	4	56	6	158	15	4	3	159	106	163	109
/Users/rizwan/Downloads/fwddatasetwithrandomnfaultinformation/SourceCode/lucene-2.4/lucene-2.4/src/java/org/apache/lucene/index/DocFieldConsumersPerThread.java	0	0	0	1	17	6	0	0	0	0	4	0	0	0	0	0	19	19	9	9	27	10	0	0	0	0	0	0	0	0	0	24	3	0	0	4	1	56	4	129	9	351	19	4	3	246	129	250	132
/Users/rizwan/Downloads/fwddatasetwithrandomnfaultinformation/SourceCode/lucene-2.4/lucene-2.4/src/java/org/apache/lucene/index/DocInverterPerThread.java	0	0	0	1	22	14	0	0	0	0	0	0	0	0	0	0	19	19	8	8	22	7	0	0	0	0	0	0	0	0	0	37	3	0	0	0	0	54	4	127	7	352	16	4	3	255	148	259	151
/Users/rizwan/Downloads/fwddatasetwithrandomnfaultinformation/SourceCode/lucene-2.4/lucene-2.4/src/java/org/apache/lucene/index/ParallelReader.java	11	0	6	8	92	89	0	3	0	26	18	0	22	12	0	0	405	405	102	102	211	99	0	0	0	0	0	0	0	0	0	206	5	29	2	52	3	1014	4	1625	11	4562	27	21	4	1842	528	1863	532
/Users/rizwan/Downloads/fwddatasetwithrandomnfaultinformation/SourceCode/lucene-2.4/lucene-2.4/src/java/org/apache/lucene/index/SegmentMerger.java	33	1	41	27	138	228	2	14	7	42	9	0	37	17	0	0	362	361	113	113	345	211	0	0	0	0	0	0	0	0	0	470	7	63	3	63	3	949	4	2118	11	5792	30	94	23	2813	717	2907	740
/Users/rizwan/Downloads/fwddatasetwithrandomnfaultinformation/SourceCode/lucene-2.4/lucene-2.4/src/java/org/apache/lucene/index/IndexFileDeleter.java	16	2	46	17	149	149	0	7	2	30	13	0	17	5	0	0	296	296	98	98	216	116	0	0	0	0	0	0	0	0	0	379	6	39	3	35	3	788	4	1589	11	4430	29	46	17	2230	684	2276	701
/Users/rizwan/Downloads/fwddatasetwithrandomnfaultinformation/SourceCode/lucene-2.4/lucene-2.4/src/java/org/apache/lucene/index/CompoundFileReader.java	1	0	6	6	81	44	0	1	0	4	4	0	1	1	0	0	84	84	35	35	77	31	0	0	0	0	0	0	0	0	0	138	5	5	2	6	3	238	4	509	11	1416	27	8	7	807	310	815	317
/Users/rizwan/Downloads/fwddatasetwithrandomnfaultinformation/SourceCode/lucene-2.4/lucene-2.4/src/java/org/apache/lucene/index/DocFieldProcessorPerThread.java	11	3	9	7	33	59	0	3	0	10	7	0	9	12	0	0	92	92	31	31	133	93	0	0	0	0	0	0	0	0	0	122	6	13	2	28	3	246	4	650	11	1720	28	53	23	911	383	964	406
/Users/rizwan/Downloads/fwddatasetwithrandomnfaultinformation/SourceCode/lucene-2.4/lucene-2.4/src/java/org/apache/lucene/index/CompoundFileWriter.java	0	1	15	9	83	83	1	0	0	6	4	0	23	24	0	0	83	83	22	22	79	40	0	0	0	0	0	0	0	0	0	192	6	6	1	51	3	210	4	592	11	1654	27	18	11	963	368	981	379
/Users/rizwan/Downloads/fwddatasetwithrandomnfaultinformation/SourceCode/lucene-2.4/lucene-2.4/src/java/org/apache/lucene/index/SegmentMergeInfo.java	2	0	0	2	17	14	0	0	0	1	2	0	1	0	0	0	25	25	13	13	29	14	0	0	0	0	0	0	0	0	0	35	4	1	1	3	2	76	4	169	11	464	24	7	4	245	140	252	144
/Users/rizwan/Downloads/fwddatasetwithrandomnfaultinformation/SourceCode/lucene-2.4/lucene-2.4/src/java/org/apache/lucene/index/TermVectorEntryFreqSortedComparator.java	0	0	0	3	23	8	0	0	0	0	2	0	0	0	0	0	15	15	5	5	10	6	0	0	0	0	0	0	0	0	0	34	3	0	0	2	1	40	4	100	9	285	19	14	7	144	98	158	105
/Users/rizwan/Downloads/fwddatasetwithrandomnfaultinformation/SourceCode/lucene-2.4/lucene-2.4/src/java/org/apache/lucene/index/InvertedDocEndConsumer.java	0	0	0	1	17	6	0	0	0	0	0	0	0	0	0	0	7	7	1	1	9	0	0	0	0	0	0	0	0	0	0	24	3	0	0	0	0	16	4	56	6	158	15	4	3	155	105	159	108
/Users/rizwan/Downloads/fwddatasetwithrandomnfaultinformation/SourceCode/lucene-2.4/lucene-2.4/src/java/org/apache/lucene/index/ByteBlockPool.java	2	0	11	18	34	46	0	0	0	1	1	0	1	12	0	0	38	38	11	11	54	38	0	0	0	0	0	0	0	0	0	111	5	1	1	14	3	98	4	329	11	893	26	74	48	549	253	623	301
/Users/rizwan/Downloads/fwddatasetwithrandomnfaultinformation/SourceCode/lucene-2.4/lucene-2.4/src/java/org/apache/lucene/index/SegmentInfos.java	10	7	40	34	219	294	0	4	1	19	16	0	17	13	0	0	273	273	125	125	236	138	0	0	0	0	0	0	0	0	0	604	6	24	3	46	3	796	4	1860	11	5201	29	76	26	2691	767	2767	793
/Users/rizwan/Downloads/fwddatasetwithrandomnfaultinformation/SourceCode/lucene-2.4/lucene-2.4/src/java/org/apache/lucene/index/TermVectorEntry.java	0	0	9	1	20	13	0	0	1	5	2	0	3	3	0	0	23	23	15	15	27	16	0	0	0	0	0	0	0	0	0	43	4	6	2	8	3	76	4	189	11	522	26	6	4	252	127	258	131
/Users/rizwan/Downloads/fwddatasetwithrandomnfaultinformation/SourceCode/lucene-2.4/lucene-2.4/src/java/org/apache/lucene/index/FieldReaderException.java	0	0	0	1	68	23	0	0	0	0	1	0	16	16	0	0	20	20	11	11	6	0	0	0	0	0	0	0	0	0	0	92	3	0	0	33	3	62	4	203	8	601	20	10	7	333	142	343	149
/Users/rizwan/Downloads/fwddatasetwithrandomnfaultinformation/SourceCode/lucene-2.4/lucene-2.4/src/java/org/apache/lucene/index/MergeScheduler.java	0	0	0	1	31	15	0	0	0	0	0	0	6	6	0	0	6	6	5	5	5	0	0	0	0	0	0	0	0	0	0	47	3	0	0	12	2	22	4	95	8	279	19	4	3	189	125	193	128
/Users/rizwan/Downloads/fwddatasetwithrandomnfaultinformation/SourceCode/lucene-2.4/lucene-2.4/src/java/org/apache/lucene/index/DocumentsWriter.java	26	16	82	35	230	368	9	19	11	43	41	0	32	37	0	0	550	550	200	200	556	317	0	0	0	0	0	0	0	0	0	766	7	73	3	110	3	1500	4	3339	11	9138	30	146	43	4333	1116	4479	1159
/Users/rizwan/Downloads/fwddatasetwithrandomnfaultinformation/SourceCode/lucene-2.4/lucene-2.4/src/java/org/apache/lucene/index/TermInfo.java	0	0	0	1	23	10	0	0	0	0	0	0	0	0	0	0	7	7	6	6	21	18	0	0	0	0	0	0	0	0	0	34	3	0	0	0	0	26	4	106	7	279	16	7	3	212	113	219	116
/Users/rizwan/Downloads/fwddatasetwithrandomnfaultinformation/SourceCode/lucene-2.4/lucene-2.4/src/java/org/apache/lucene/index/CheckIndex.java	12	1	141	49	219	124	0	3	0	40	13	0	59	45	0	0	295	295	79	79	293	168	0	0	0	0	0	0	0	0	0	546	6	43	2	117	3	748	4	1930	11	5325	28	75	26	2788	742	2863	768
/Users/rizwan/Downloads/fwddatasetwithrandomnfaultinformation/SourceCode/lucene-2.4/lucene-2.4/src/java/org/apache/lucene/index/DefaultSkipListReader.java	0	0	2	1	36	24	0	0	0	1	0	0	0	3	0	0	28	28	15	15	42	19	0	0	0	0	0	0	0	0	0	63	4	1	1	3	1	86	4	224	11	612	23	8	4	377	193	385	197
/Users/rizwan/Downloads/fwddatasetwithrandomnfaultinformation/SourceCode/lucene-2.4/lucene-2.4/src/java/org/apache/lucene/index/SortedTermVectorMapper.java	0	0	3	3	52	28	0	8	0	6	5	0	3	7	0	0	34	34	19	19	31	17	0	0	0	0	0	0	0	0	0	86	4	14	2	15	3	106	4	282	11	796	26	15	5	460	231	475	236
/Users/rizwan/Downloads/fwddatasetwithrandomnfaultinformation/SourceCode/lucene-2.4/lucene-2.4/src/java/org/apache/lucene/index/DocFieldConsumer.java	0	0	0	1	36	16	0	0	0	0	0	0	0	0	0	0	8	8	2	2	11	1	0	0	0	0	0	0	0	0	0	53	3	0	0	0	0	20	4	92	7	264	16	4	3	217	138	221	141
/Users/rizwan/Downloads/fwddatasetwithrandomnfaultinformation/SourceCode/lucene-2.4/lucene-2.4/src/java/org/apache/lucene/index/TermsHashConsumerPerThread.java	0	0	0	1	17	6	0	0	0	0	0	0	0	0	0	0	6	6	1	1	7	0	0	0	0	0	0	0	0	0	0	24	3	0	0	0	0	14	4	52	6	148	15	4	3	146	102	150	105
/Users/rizwan/Downloads/fwddatasetwithrandomnfaultinformation/SourceCode/lucene-2.4/lucene-2.4/src/java/org/apache/lucene/index/InvertedDocEndConsumerPerThread.java	0	0	0	1	17	6	0	0	0	0	0	0	0	0	0	0	6	6	1	1	6	0	0	0	0	0	0	0	0	0	0	24	3	0	0	0	0	14	4	51	6	146	15	4	3	135	94	139	97
/Users/rizwan/Downloads/fwddatasetwithrandomnfaultinformation/SourceCode/lucene-2.4/lucene-2.4/src/java/org/apache/lucene/index/DocInverter.java	0	0	0	1	22	8	0	0	0	0	0	0	0	0	0	0	44	44	12	12	45	16	0	0	0	0	0	0	0	0	0	31	3	0	0	0	0	112	4	211	7	572	16	7	3	322	176	329	179
/Users/rizwan/Downloads/fwddatasetwithrandomnfaultinformation/SourceCode/lucene-2.4/lucene-2.4/src/java/org/apache/lucene/index/TermInfosWriter.java	3	0	22	17	48	87	1	3	2	8	3	0	11	6	0	0	81	81	18	18	89	45	0	0	0	0	0	0	0	0	0	178	6	13	3	20	3	198	4	559	11	1538	29	72	32	948	409	1020	441
/Users/rizwan/Downloads/fwddatasetwithrandomnfaultinformation/SourceCode/lucene-2.4/lucene-2.4/src/java/org/apache/lucene/index/FreqProxFieldMergeState.java	1	0	2	4	22	20	0	0	0	5	1	0	0	5	0	0	23	23	7	7	42	23	0	0	0	0	0	0	0	0	0	49	5	5	1	6	2	60	4	197	11	525	25	14	4	329	177	343	181
/Users/rizwan/Downloads/fwddatasetwithrandomnfaultinformation/SourceCode/lucene-2.4/lucene-2.4/src/java/org/apache/lucene/index/MultipleTermPositions.java	4	0	0	2	61	26	0	2	0	1	3	0	7	7	0	0	97	97	29	29	68	22	0	0	0	0	0	0	0	0	0	93	4	3	2	17	3	252	4	468	11	1312	26	23	10	511	204	534	214
/Users/rizwan/Downloads/fwddatasetwithrandomnfaultinformation/SourceCode/lucene-2.4/lucene-2.4/src/java/org/apache/lucene/index/DocConsumerPerThread.java	0	0	0	1	25	8	0	0	0	0	0	0	0	0	0	0	5	5	1	1	5	0	0	0	0	0	0	0	0	0	0	34	3	0	0	0	0	12	4	58	6	168	15	4	3	171	118	175	121
/Users/rizwan/Downloads/fwddatasetwithrandomnfaultinformation/SourceCode/lucene-2.4/lucene-2.4/src/java/org/apache/lucene/index/TermVectorsTermsWriterPerThread.java	0	0	0	1	17	12	0	0	0	3	0	0	1	0	0	0	20	20	15	15	26	13	0	0	0	0	0	0	0	0	0	30	3	3	1	1	1	70	4	152	11	419	22	9	6	255	143	264	149
/Users/rizwan/Downloads/fwddatasetwithrandomnfaultinformation/SourceCode/lucene-2.4/lucene-2.4/src/java/org/apache/lucene/index/Term.java	0	0	3	2	57	32	0	1	0	1	4	0	1	1	0	0	37	39	14	14	25	6	0	0	0	0	0	0	0	0	0	94	4	2	2	6	3	104	4	250	11	717	26	6	4	578	246	584	250
/Users/rizwan/Downloads/fwddatasetwithrandomnfaultinformation/SourceCode/lucene-2.4/lucene-2.4/src/java/org/apache/lucene/index/IndexDeletionPolicy.java	0	0	0	7	92	28	0	0	0	0	0	0	26	26	0	0	10	10	16	16	6	4	0	0	0	0	0	0	0	0	0	127	3	0	0	52	2	52	4	250	9	740	20	9	5	586	259	595	264
/Users/rizwan/Downloads/fwddatasetwithrandomnfaultinformation/SourceCode/lucene-2.4/lucene-2.4/src/java/org/apache/lucene/index/PositionBasedTermVectorMapper.java	1	0	0	3	81	39	0	0	0	2	3	0	5	4	0	0	36	36	21	21	38	13	0	0	0	0	0	0	0	0	0	124	4	2	1	12	3	114	4	315	11	893	25	6	4	477	216	483	220
/Users/rizwan/Downloads/fwddatasetwithrandomnfaultinformation/SourceCode/lucene-2.4/lucene-2.4/src/java/org/apache/lucene/index/InvertedDocConsumer.java	0	0	0	1	33	16	0	0	0	0	0	0	0	0	0	0	9	9	2	2	11	1	0	0	0	0	0	0	0	0	0	50	3	0	0	0	0	22	4	91	7	261	16	4	3	189	131	193	134
/Users/rizwan/Downloads/fwddatasetwithrandomnfaultinformation/SourceCode/lucene-2.4/lucene-2.4/src/java/org/apache/lucene/index/MultiLevelSkipListWriter.java	4	1	1	8	64	35	1	1	1	1	5	0	4	4	0	0	43	42	16	16	40	19	0	0	0	0	0	0	0	0	0	114	7	3	3	13	3	117	4	323	11	904	30	37	18	589	229	626	247
/Users/rizwan/Downloads/fwddatasetwithrandomnfaultinformation/SourceCode/lucene-2.4/lucene-2.4/src/java/org/apache/lucene/index/SegmentTermPositionVector.java	0	0	0	1	31	11	0	2	0	0	2	0	4	4	0	0	10	10	6	6	16	9	0	0	0	0	0	0	0	0	0	43	3	2	1	10	3	32	4	123	11	344	24	7	4	267	149	274	153
/Users/rizwan/Downloads/fwddatasetwithrandomnfaultinformation/SourceCode/lucene-2.4/lucene-2.4/src/java/org/apache/lucene/index/FreqProxTermsWriterPerField.java	2	0	0	5	18	31	0	1	1	3	1	0	9	4	0	0	45	45	21	21	59	26	0	0	0	0	0	0	0	0	0	56	4	5	3	14	3	132	4	306	11	830	27	32	13	478	224	510	237
/Users/rizwan/Downloads/fwddatasetwithrandomnfaultinformation/SourceCode/lucene-2.4/lucene-2.4/src/java/org/apache/lucene/index/MergePolicy.java	2	0	2	1	145	66	0	0	0	1	1	0	14	13	0	0	72	72	36	36	62	14	0	0	0	0	0	0	0	0	0	216	5	1	1	28	3	216	4	550	11	1572	26	10	7	996	360	1006	367
/Users/rizwan/Downloads/fwddatasetwithrandomnfaultinformation/SourceCode/lucene-2.4/lucene-2.4/src/java/org/apache/lucene/index/KeepOnlyLastCommitDeletionPolicy.java	1	0	0	2	32	18	0	0	0	0	0	0	1	0	0	0	14	14	5	5	8	2	0	0	0	0	0	0	0	0	0	53	4	0	0	1	1	38	4	111	9	323	20	7	5	210	131	217	136
/Users/rizwan/Downloads/fwddatasetwithrandomnfaultinformation/SourceCode/lucene-2.4/lucene-2.4/src/java/org/apache/lucene/index/IntBlockPool.java	1	0	4	4	18	18	0	0	0	1	1	0	0	1	0	0	13	13	6	6	23	17	0	0	0	0	0	0	0	0	0	45	5	1	1	2	2	38	4	138	11	373	25	21	12	222	128	243	140
/Users/rizwan/Downloads/fwddatasetwithrandomnfaultinformation/SourceCode/lucene-2.4/lucene-2.4/src/java/org/apache/lucene/index/MultiLevelSkipListReader.java	5	3	10	12	58	93	0	3	0	4	1	0	9	13	0	0	76	76	40	40	96	50	0	0	0	0	0	0	0	0	0	181	6	7	2	23	3	232	4	604	11	1662	28	49	16	923	332	972	348
/Users/rizwan/Downloads/fwddatasetwithrandomnfaultinformation/SourceCode/lucene-2.4/lucene-2.4/src/java/org/apache/lucene/index/IndexModifier.java	0	16	7	20	324	230	0	0	0	23	58	0	295	295	0	0	207	207	75	75	247	159	0	0	0	0	0	0	0	0	0	597	5	23	1	648	3	564	4	2251	11	6345	26	103	51	2362	591	2465	642
/Users/rizwan/Downloads/fwddatasetwithrandomnfaultinformation/SourceCode/lucene-2.4/lucene-2.4/src/java/org/apache/lucene/index/FilterIndexReader.java	0	0	0	1	44	32	0	0	0	0	0	0	12	12	0	0	127	127	54	54	75	3	0	0	0	0	0	0	0	0	0	77	3	0	0	24	2	362	4	550	9	1572	20	4	3	753	281	757	284
/Users/rizwan/Downloads/fwddatasetwithrandomnfaultinformation/SourceCode/lucene-2.4/lucene-2.4/src/java/org/apache/lucene/index/SegmentReader.java	8	1	29	29	129	202	0	28	5	44	45	0	7	3	0	0	507	508	178	178	405	213	0	0	0	0	0	0	0	0	0	398	6	77	3	55	3	1371	4	2535	11	6982	29	36	14	3350	772	3386	786
/Users/rizwan/Downloads/fwddatasetwithrandomnfaultinformation/SourceCode/lucene-2.4/lucene-2.4/src/java/org/apache/lucene/index/TermPositionVector.java	0	0	0	1	38	14	0	0	0	0	0	0	4	4	0	0	4	4	1	1	4	0	0	0	0	0	0	0	0	0	0	53	3	0	0	8	2	10	4	84	8	247	19	4	3	253	144	257	147
/Users/rizwan/Downloads/fwddatasetwithrandomnfaultinformation/SourceCode/lucene-2.4/lucene-2.4/src/java/org/apache/lucene/index/IndexFileNames.java	1	3	6	4	120	63	0	0	0	0	2	0	12	12	0	0	16	16	12	12	37	28	0	0	0	0	0	0	0	0	0	197	6	0	0	26	3	56	4	357	9	1002	24	8	6	615	269	623	275
/Users/rizwan/Downloads/fwddatasetwithrandomnfaultinformation/SourceCode/lucene-2.4/lucene-2.4/src/java/org/apache/lucene/index/CorruptIndexException.java	0	0	0	1	22	8	0	0	0	0	0	0	0	0	0	0	4	4	2	2	4	0	0	0	0	0	0	0	0	0	0	31	3	0	0	0	0	12	4	54	6	157	15	4	3	142	100	146	103
/Users/rizwan/Downloads/fwddatasetwithrandomnfaultinformation/SourceCode/lucene-2.4/lucene-2.4/src/java/org/apache/lucene/index/TermInfosReader.java	2	0	11	13	76	89	0	9	2	16	8	0	11	16	0	0	133	133	41	41	114	65	0	0	0	0	0	0	0	0	0	191	5	27	3	35	3	348	4	795	11	2202	28	37	10	1116	406	1153	416
/Users/rizwan/Downloads/fwddatasetwithrandomnfaultinformation/SourceCode/lucene-2.4/lucene-2.4/src/java/org/apache/lucene/index/IndexCommitPoint.java	0	0	0	2	41	15	0	0	0	0	0	0	4	4	0	0	8	8	4	4	7	0	0	0	0	0	0	0	0	0	0	58	3	0	0	8	2	24	4	106	8	310	19	4	3	216	139	220	142
/Users/rizwan/Downloads/fwddatasetwithrandomnfaultinformation/SourceCode/lucene-2.4/lucene-2.4/src/java/org/apache/lucene/index/RawPostingList.java	0	0	1	2	29	9	0	0	0	0	0	0	0	0	0	0	3	2	4	5	6	1	0	0	0	0	0	0	0	0	0	41	4	0	0	0	0	14	4	70	7	202	17	5	4	198	127	203	131
/Users/rizwan/Downloads/fwddatasetwithrandomnfaultinformation/SourceCode/lucene-2.4/lucene-2.4/src/java/org/apache/lucene/index/ConcurrentMergeScheduler.java	8	0	18	3	72	106	0	1	1	7	4	0	8	4	0	0	154	154	59	59	120	48	0	0	0	0	0	0	0	0	0	207	5	9	3	16	3	426	4	841	11	2351	28	25	12	1118	444	1143	456
/Users/rizwan/Downloads/fwddatasetwithrandomnfaultinformation/SourceCode/lucene-2.4/lucene-2.4/src/java/org/apache/lucene/index/DefaultSkipListWriter.java	0	5	4	6	29	65	0	0	0	2	1	0	0	5	0	0	31	31	9	9	45	18	0	0	0	0	0	0	0	0	0	109	5	2	1	6	2	80	4	272	11	752	25	12	7	552	252	564	259
/Users/rizwan/Downloads/fwddatasetwithrandomnfaultinformation/SourceCode/lucene-2.4/lucene-2.4/src/java/org/apache/lucene/index/SnapshotDeletionPolicy.java	1	0	0	4	50	20	0	0	1	2	2	0	5	4	0	0	54	54	22	22	37	10	0	0	0	0	0	0	0	0	0	75	4	3	2	11	3	152	4	301	11	854	26	10	8	544	262	554	270
/Users/rizwan/Downloads/fwddatasetwithrandomnfaultinformation/SourceCode/lucene-2.4/lucene-2.4/src/java/org/apache/lucene/index/SegmentTermVector.java	2	0	1	3	23	19	0	0	0	1	2	0	2	2	0	0	27	27	13	13	30	11	0	0	0	0	0	0	0	0	0	48	5	1	1	6	3	80	4	189	11	524	26	11	5	318	179	329	184
/Users/rizwan/Downloads/fwddatasetwithrandomnfaultinformation/SourceCode/lucene-2.4/lucene-2.4/src/java/org/apache/lucene/index/TermsHashConsumer.java	0	0	0	1	17	6	0	0	0	0	0	0	0	0	0	0	9	9	2	2	12	1	0	0	0	0	0	0	0	0	0	24	3	0	0	0	0	22	4	66	7	185	16	4	3	171	113	175	116
/Users/rizwan/Downloads/fwddatasetwithrandomnfaultinformation/SourceCode/lucene-2.4/lucene-2.4/src/java/org/apache/lucene/store/RAMOutputStream.java	4	0	6	8	37	29	1	0	1	1	3	0	4	4	0	0	59	59	27	27	55	27	0	0	0	0	0	0	0	0	0	85	6	2	2	11	3	172	4	367	11	1015	28	17	10	439	204	456	214
/Users/rizwan/Downloads/fwddatasetwithrandomnfaultinformation/SourceCode/lucene-2.4/lucene-2.4/src/java/org/apache/lucene/store/LockReleaseFailedException.java	0	0	0	1	23	9	0	0	0	0	0	0	2	2	0	0	5	5	2	2	4	0	0	0	0	0	0	0	0	0	0	33	3	0	0	4	2	14	4	64	8	187	19	4	3	144	104	148	107
/Users/rizwan/Downloads/fwddatasetwithrandomnfaultinformation/SourceCode/lucene-2.4/lucene-2.4/src/java/org/apache/lucene/store/AlreadyClosedException.java	0	0	0	1	22	8	0	0	0	0	0	0	0	0	0	0	4	4	2	2	3	0	0	0	0	0	0	0	0	0	0	31	3	0	0	0	0	12	4	53	6	155	15	4	3	143	103	147	106
/Users/rizwan/Downloads/fwddatasetwithrandomnfaultinformation/SourceCode/lucene-2.4/lucene-2.4/src/java/org/apache/lucene/store/NativeFSLockFactory.java	0	0	15	10	94	92	0	2	0	14	2	0	12	12	0	0	113	113	67	67	72	29	0	0	0	0	0	0	0	0	0	211	4	16	2	26	3	360	4	727	11	2078	26	8	5	1160	451	1168	456
/Users/rizwan/Downloads/fwddatasetwithrandomnfaultinformation/SourceCode/lucene-2.4/lucene-2.4/src/java/org/apache/lucene/store/NIOFSDirectory.java	0	0	1	4	35	32	0	2	0	4	4	0	0	0	0	0	34	34	15	15	35	14	0	0	0	0	0	0	0	0	0	72	4	6	2	4	1	98	4	240	11	671	24	9	5	428	243	437	248
/Users/rizwan/Downloads/fwddatasetwithrandomnfaultinformation/SourceCode/lucene-2.4/lucene-2.4/src/java/org/apache/lucene/store/LockObtainFailedException.java	0	0	0	1	25	9	0	0	0	0	0	0	2	2	0	0	5	5	2	2	4	0	0	0	0	0	0	0	0	0	0	35	3	0	0	4	2	14	4	66	8	193	19	4	3	160	113	164	116
/Users/rizwan/Downloads/fwddatasetwithrandomnfaultinformation/SourceCode/lucene-2.4/lucene-2.4/src/java/org/apache/lucene/store/IndexInput.java	2	1	3	8	124	54	0	0	2	4	4	0	22	4	0	0	112	112	27	27	57	33	0	0	0	0	0	0	0	0	0	192	6	6	2	30	3	278	4	611	11	1739	28	66	33	948	324	1014	357
/Users/rizwan/Downloads/fwddatasetwithrandomnfaultinformation/SourceCode/lucene-2.4/lucene-2.4/src/java/org/apache/lucene/store/RAMInputStream.java	3	1	5	8	24	20	1	0	2	1	1	0	3	7	0	0	33	33	18	18	40	23	0	0	0	0	0	0	0	0	0	62	7	3	2	11	3	102	4	257	11	703	29	12	7	357	186	369	193
/Users/rizwan/Downloads/fwddatasetwithrandomnfaultinformation/SourceCode/lucene-2.4/lucene-2.4/src/java/org/apache/lucene/store/SimpleFSLockFactory.java	0	0	9	5	79	43	0	2	0	7	0	0	20	20	0	0	51	51	27	27	26	14	0	0	0	0	0	0	0	0	0	136	4	9	2	40	2	156	4	393	11	1138	25	8	7	592	260	600	267
/Users/rizwan/Downloads/fwddatasetwithrandomnfaultinformation/SourceCode/lucene-2.4/lucene-2.4/src/java/org/apache/lucene/store/ChecksumIndexInput.java	0	0	0	1	21	8	0	0	0	0	0	0	0	0	0	0	21	21	9	9	19	3	0	0	0	0	0	0	0	0	0	30	3	0	0	0	0	60	4	119	7	335	16	6	4	230	138	236	142
/Users/rizwan/Downloads/fwddatasetwithrandomnfaultinformation/SourceCode/lucene-2.4/lucene-2.4/src/java/org/apache/lucene/store/LockFactory.java	0	0	0	1	58	18	0	0	0	0	0	0	4	4	0	0	8	8	7	7	8	2	0	0	0	0	0	0	0	0	0	77	3	0	0	8	2	30	4	134	9	392	20	4	3	326	182	330	185
/Users/rizwan/Downloads/fwddatasetwithrandomnfaultinformation/SourceCode/lucene-2.4/lucene-2.4/src/java/org/apache/lucene/store/Directory.java	1	0	4	3	142	62	0	0	0	4	1	0	10	9	0	0	55	55	25	25	44	16	0	0	0	0	0	0	0	0	0	212	5	4	1	20	3	160	4	469	11	1345	26	7	4	931	371	938	375
/Users/rizwan/Downloads/fwddatasetwithrandomnfaultinformation/SourceCode/lucene-2.4/lucene-2.4/src/java/org/apache/lucene/store/FSDirectory.java	4	1	26	13	171	152	0	6	0	20	6	0	25	23	0	0	289	289	130	130	205	84	0	0	0	0	0	0	0	0	0	367	6	26	2	54	3	838	4	1589	11	4474	28	25	15	2254	645	2279	660
/Users/rizwan/Downloads/fwddatasetwithrandomnfaultinformation/SourceCode/lucene-2.4/lucene-2.4/src/java/org/apache/lucene/store/BufferedIndexInput.java	1	0	17	8	44	74	0	2	1	3	3	0	6	7	0	0	72	72	27	27	73	52	0	0	0	0	0	0	0	0	0	144	5	6	3	16	3	198	4	504	11	1383	28	27	6	736	303	763	309
/Users/rizwan/Downloads/fwddatasetwithrandomnfaultinformation/SourceCode/lucene-2.4/lucene-2.4/src/java/org/apache/lucene/store/ChecksumIndexOutput.java	0	0	0	3	31	22	0	0	0	0	0	0	0	0	0	0	34	36	15	15	25	5	0	0	0	0	0	0	0	0	0	56	3	0	0	0	0	100	4	193	7	549	16	10	6	338	174	348	180
/Users/rizwan/Downloads/fwddatasetwithrandomnfaultinformation/SourceCode/lucene-2.4/lucene-2.4/src/java/org/apache/lucene/store/SingleInstanceLockFactory.java	0	0	1	3	28	14	0	0	0	0	0	0	0	0	0	0	21	21	16	16	16	3	0	0	0	0	0	0	0	0	0	46	4	0	0	0	0	74	4	147	7	421	17	4	3	280	156	284	159
/Users/rizwan/Downloads/fwddatasetwithrandomnfaultinformation/SourceCode/lucene-2.4/lucene-2.4/src/java/org/apache/lucene/store/LockVerifyServer.java	0	0	15	2	27	11	0	0	0	3	2	0	0	0	0	0	37	37	10	10	35	17	0	0	0	0	0	0	0	0	0	55	4	3	1	2	1	94	4	216	11	597	23	15	9	338	177	353	186
/Users/rizwan/Downloads/fwddatasetwithrandomnfaultinformation/SourceCode/lucene-2.4/lucene-2.4/src/java/org/apache/lucene/store/MMapDirectory.java	5	1	6	8	28	31	0	0	0	0	1	0	6	4	0	0	92	92	31	31	83	37	0	0	0	0	0	0	0	0	0	79	6	0	0	11	3	246	4	469	9	1283	24	14	7	655	260	669	267
/Users/rizwan/Downloads/fwddatasetwithrandomnfaultinformation/SourceCode/lucene-2.4/lucene-2.4/src/java/org/apache/lucene/store/RAMDirectory.java	1	0	0	8	112	59	0	0	0	4	6	0	24	24	0	0	101	101	35	35	78	32	0	0	0	0	0	0	0	0	0	180	4	4	1	54	3	272	4	632	11	1785	25	18	14	784	300	802	314
/Users/rizwan/Downloads/fwddatasetwithrandomnfaultinformation/SourceCode/lucene-2.4/lucene-2.4/src/java/org/apache/lucene/store/LockStressTest.java	0	0	19	1	26	10	0	0	1	1	0	0	1	1	0	0	46	45	16	16	34	20	0	0	0	0	0	0	0	0	0	56	4	2	2	2	2	123	4	249	11	692	25	20	14	430	239	450	253
/Users/rizwan/Downloads/fwddatasetwithrandomnfaultinformation/SourceCode/lucene-2.4/lucene-2.4/src/java/org/apache/lucene/store/NoLockFactory.java	0	0	0	1	26	10	0	0	0	0	0	0	0	0	0	0	12	12	12	12	12	2	0	0	0	0	0	0	0	0	0	37	3	0	0	0	0	48	4	106	7	304	16	4	3	221	136	225	139
/Users/rizwan/Downloads/fwddatasetwithrandomnfaultinformation/SourceCode/lucene-2.4/lucene-2.4/src/java/org/apache/lucene/store/Lock.java	1	0	5	5	89	34	0	2	0	5	0	0	8	8	0	0	39	39	23	23	33	19	0	0	0	0	0	0	0	0	0	134	5	7	2	16	2	124	4	346	11	984	26	12	8	552	260	564	268
/Users/rizwan/Downloads/fwddatasetwithrandomnfaultinformation/SourceCode/lucene-2.4/lucene-2.4/src/java/org/apache/lucene/store/RAMFile.java	0	0	2	3	24	22	0	0	0	1	0	0	0	0	0	0	25	25	14	14	26	10	0	0	0	0	0	0	0	0	0	51	4	1	1	0	0	78	4	175	9	489	20	5	4	320	172	325	176
/Users/rizwan/Downloads/fwddatasetwithrandomnfaultinformation/SourceCode/lucene-2.4/lucene-2.4/src/java/org/apache/lucene/store/VerifyingLockFactory.java	0	0	0	1	38	11	0	0	0	1	0	0	0	0	0	0	40	40	20	20	36	11	0	0	0	0	0	0	0	0	0	50	3	1	1	0	0	120	4	226	9	632	19	7	4	405	204	412	208
/Users/rizwan/Downloads/fwddatasetwithrandomnfaultinformation/SourceCode/lucene-2.4/lucene-2.4/src/java/org/apache/lucene/store/BufferedIndexOutput.java	1	0	7	6	61	49	0	0	0	0	2	0	2	4	0	0	35	35	15	15	35	19	0	0	0	0	0	0	0	0	0	124	5	0	0	8	3	100	4	298	9	837	23	13	5	502	189	515	194
/Users/rizwan/Downloads/fwddatasetwithrandomnfaultinformation/SourceCode/lucene-2.4/lucene-2.4/src/java/org/apache/lucene/store/IndexOutput.java	2	2	2	10	113	42	0	4	2	2	3	0	6	34	0	0	138	138	22	22	59	25	0	0	0	0	0	0	0	0	0	171	6	8	3	43	3	320	4	642	11	1837	29	69	29	779	266	848	295
[truncated: 16 more columns]
