# Supplementary material for: Evaluating the effectiveness of decomposed Halstead Metrics in software fault prediction
Source: PeerJ Comput Sci. 2023 Nov 27;9:e1647. doi: 10.7717/peerj-cs.1647 (PMC10703020; doi:10.7717/peerj-cs.1647)
Supplement: Supplemental Information 2 [file peerj-cs-09-1647-s002.csv]

Class	++	--	+	-	*	/	%	&&	||	!	==	!=	<	>	<=	>=	(	)	{	}	;	=	+=	-=	*=	/=	%=	^=	|=	<<=	>>=	TotalAOpr	DistinctAOpr	TotalLOpr	DistinctLOpr	TotalROpr	DistinctROpr	TotalOthers	DistinctOthers	TotalAssignOpr	DistinctAssignOpr	TotalOpr	DistinctOpr	TotalConstants	TotalDistinctConstants	N1	n1	N2	n2
/Users/rizwan/Downloads/fwddatasetwithrandomnfaultinformation/SourceCode/Eclipse_JDT_Core-3.4/org.eclipse.jdt.core.tests.compiler/src/org/eclipse/jdt/core/tests/util/Util.java	35	10	99	47	455	266	2	14	7	64	31	0	91	74	0	0	790	790	264	264	562	291	0	0	0	0	0	0	0	0	0	914	7	85	3	196	3	2108	4	4173	11	11660	30	161	46	4300	1062	4461	1108
/Users/rizwan/Downloads/fwddatasetwithrandomnfaultinformation/SourceCode/Eclipse_JDT_Core-3.4/org.eclipse.jdt.core.tests.compiler/src/org/eclipse/jdt/core/tests/util/CompilerTestSetup.java	0	0	0	2	166	8	0	0	0	0	0	0	0	0	0	0	29	29	13	13	22	5	0	0	0	0	0	0	0	0	0	176	3	0	0	0	0	84	4	294	7	855	16	5	5	151	92	156	97
/Users/rizwan/Downloads/fwddatasetwithrandomnfaultinformation/SourceCode/Eclipse_JDT_Core-3.4/org.eclipse.jdt.core.tests.compiler/src/org/eclipse/jdt/core/tests/util/VerifyTests.java	4	0	7	2	318	54	0	0	0	3	1	0	6	4	0	0	103	103	43	43	82	35	0	0	0	0	0	0	0	0	0	385	5	3	1	11	3	292	4	821	11	2344	26	12	8	641	294	653	302
/Users/rizwan/Downloads/fwddatasetwithrandomnfaultinformation/SourceCode/Eclipse_JDT_Core-3.4/org.eclipse.jdt.core.tests.compiler/src/org/eclipse/jdt/core/tests/util/AbstractCompilerTest.java	7	0	33	6	255	47	0	6	7	48	11	0	12	1	0	0	346	340	117	117	204	122	0	0	0	0	0	0	0	0	0	348	5	61	3	24	3	920	4	1694	11	4752	28	187	53	1773	383	1960	436
/Users/rizwan/Downloads/fwddatasetwithrandomnfaultinformation/SourceCode/Eclipse_JDT_Core-3.4/org.eclipse.jdt.core.tests.compiler/src/org/eclipse/jdt/core/tests/util/TestVerifier.java	6	9	253	26	534	107	0	9	2	23	10	0	8	6	0	0	330	330	137	137	247	123	0	0	0	0	0	0	0	0	0	935	6	34	3	24	3	934	4	2313	11	6564	29	54	22	2209	614	2263	636
/Users/rizwan/Downloads/fwddatasetwithrandomnfaultinformation/SourceCode/Eclipse_JDT_Core-3.4/org.eclipse.jdt.core.tests.compiler/src/org/eclipse/jdt/core/tests/runtime/AbstractReader.java	0	0	0	2	187	16	0	0	0	1	0	0	0	0	0	0	12	12	6	6	11	5	0	0	0	0	0	0	0	0	0	205	3	1	1	0	0	36	4	266	9	783	19	5	5	155	94	160	99
/Users/rizwan/Downloads/fwddatasetwithrandomnfaultinformation/SourceCode/Eclipse_JDT_Core-3.4/org.eclipse.jdt.core.tests.compiler/src/org/eclipse/jdt/core/tests/runtime/J9VirtualMachine.java	0	0	0	2	181	14	0	0	0	3	1	0	0	0	0	0	16	16	7	7	14	8	0	0	0	0	0	0	0	0	0	197	3	3	1	1	1	46	4	278	11	814	22	13	9	200	115	213	124
/Users/rizwan/Downloads/fwddatasetwithrandomnfaultinformation/SourceCode/Eclipse_JDT_Core-3.4/org.eclipse.jdt.core.tests.compiler/src/org/eclipse/jdt/core/tests/runtime/TargetException.java	0	0	0	2	182	14	0	0	0	0	0	0	4	4	0	0	5	5	3	3	4	1	0	0	0	0	0	0	0	0	0	198	3	0	0	8	2	16	4	236	9	703	20	6	6	103	77	109	83
/Users/rizwan/Downloads/fwddatasetwithrandomnfaultinformation/SourceCode/Eclipse_JDT_Core-3.4/org.eclipse.jdt.core.tests.compiler/src/org/eclipse/jdt/core/tests/runtime/TargetInterface.java	2	0	6	7	215	34	11	2	0	5	4	0	3	1	0	0	78	78	44	44	71	40	0	0	0	0	0	0	0	0	0	275	6	7	2	8	3	244	4	660	11	1865	28	16	10	633	277	649	287
/Users/rizwan/Downloads/fwddatasetwithrandomnfaultinformation/SourceCode/Eclipse_JDT_Core-3.4/org.eclipse.jdt.core.tests.compiler/src/org/eclipse/jdt/core/tests/runtime/LocalVirtualMachine.java	2	0	3	5	267	45	0	0	0	6	5	0	38	36	0	0	67	67	28	28	48	17	0	0	0	0	0	0	0	0	0	322	5	6	1	79	3	190	4	675	11	1958	26	17	10	821	251	838	261
/Users/rizwan/Downloads/fwddatasetwithrandomnfaultinformation/SourceCode/Eclipse_JDT_Core-3.4/org.eclipse.jdt.core.tests.compiler/src/org/eclipse/jdt/core/tests/runtime/ProxyConsoleReader.java	0	0	2	4	186	15	0	1	0	4	0	0	2	2	0	0	20	20	13	13	16	10	0	0	0	0	0	0	0	0	0	207	4	5	2	4	2	66	4	320	11	933	25	10	8	226	120	236	128
/Users/rizwan/Downloads/fwddatasetwithrandomnfaultinformation/SourceCode/Eclipse_JDT_Core-3.4/org.eclipse.jdt.core.tests.compiler/src/org/eclipse/jdt/core/tests/runtime/DRLVMLauncher.java	4	0	13	14	181	47	0	2	0	11	1	0	4	0	0	0	61	61	21	21	50	31	0	0	0	0	0	0	0	0	0	259	5	13	2	5	2	164	4	535	11	1522	26	18	11	363	186	381	197
/Users/rizwan/Downloads/fwddatasetwithrandomnfaultinformation/SourceCode/Eclipse_JDT_Core-3.4/org.eclipse.jdt.core.tests.compiler/src/org/eclipse/jdt/core/tests/runtime/SideCarJ9VMLauncher.java	4	0	13	14	178	41	0	1	0	10	0	0	4	0	0	0	55	55	20	20	49	27	0	0	0	0	0	0	0	0	0	250	5	11	2	4	1	150	4	503	11	1432	25	15	9	340	170	355	179
/Users/rizwan/Downloads/fwddatasetwithrandomnfaultinformation/SourceCode/Eclipse_JDT_Core-3.4/org.eclipse.jdt.core.tests.compiler/src/org/eclipse/jdt/core/tests/runtime/J9VMLauncher.java	5	0	20	15	247	84	0	4	0	14	1	0	8	3	0	0	108	108	35	35	87	38	0	0	0	0	0	0	0	0	0	371	5	18	2	12	3	286	4	826	11	2350	27	46	13	946	301	992	314
/Users/rizwan/Downloads/fwddatasetwithrandomnfaultinformation/SourceCode/Eclipse_JDT_Core-3.4/org.eclipse.jdt.core.tests.compiler/src/org/eclipse/jdt/core/tests/runtime/MacVMLauncher.java	4	0	13	13	178	41	0	1	0	10	0	0	4	0	0	0	54	54	21	21	48	27	0	0	0	0	0	0	0	0	0	249	5	11	2	4	1	150	4	501	11	1427	25	13	7	341	170	354	177
/Users/rizwan/Downloads/fwddatasetwithrandomnfaultinformation/SourceCode/Eclipse_JDT_Core-3.4/org.eclipse.jdt.core.tests.compiler/src/org/eclipse/jdt/core/tests/runtime/StandardVMLauncher.java	4	0	10	15	196	51	0	2	1	13	0	0	4	0	0	0	98	98	33	33	76	36	0	0	0	0	0	0	0	0	0	276	5	16	3	4	1	262	4	683	11	1935	26	16	10	548	246	564	256
/Users/rizwan/Downloads/fwddatasetwithrandomnfaultinformation/SourceCode/Eclipse_JDT_Core-3.4/org.eclipse.jdt.core.tests.compiler/src/org/eclipse/jdt/core/tests/runtime/VMInputStream.java	4	0	2	4	172	22	0	2	0	3	1	0	8	4	0	0	44	44	26	26	39	14	0	0	0	0	0	0	0	0	0	204	5	5	2	13	3	140	4	429	11	1231	27	16	8	327	139	343	147
/Users/rizwan/Downloads/fwddatasetwithrandomnfaultinformation/SourceCode/Eclipse_JDT_Core-3.4/org.eclipse.jdt.core.tests.compiler/src/org/eclipse/jdt/core/tests/runtime/RuntimeConstants.java	0	0	0	5	166	6	0	0	0	0	0	0	0	0	0	0	1	1	1	1	8	7	0	0	0	0	0	0	0	0	0	177	3	0	0	0	0	4	4	203	7	594	16	5	5	104	66	109	71
/Users/rizwan/Downloads/fwddatasetwithrandomnfaultinformation/SourceCode/Eclipse_JDT_Core-3.4/org.eclipse.jdt.core.tests.compiler/src/org/eclipse/jdt/core/tests/runtime/JRockitVMLauncher.java	3	0	23	11	196	46	0	1	0	12	0	0	3	0	0	0	83	83	32	32	62	34	0	0	0	0	0	0	0	0	0	279	5	13	2	3	1	230	4	633	11	1802	25	18	12	547	249	565	261
/Users/rizwan/Downloads/fwddatasetwithrandomnfaultinformation/SourceCode/Eclipse_JDT_Core-3.4/org.eclipse.jdt.core.tests.compiler/src/org/eclipse/jdt/core/tests/runtime/LocalVMLauncher.java	3	0	14	22	349	132	0	3	0	18	4	0	34	30	0	0	176	176	75	75	137	79	0	0	0	0	0	0	0	0	0	520	5	21	2	68	3	502	4	1341	11	3804	27	39	18	1593	472	1632	490
/Users/rizwan/Downloads/fwddatasetwithrandomnfaultinformation/SourceCode/Eclipse_JDT_Core-3.4/org.eclipse.jdt.core.tests.compiler/src/org/eclipse/jdt/core/tests/runtime/SideCarVMLauncher.java	4	0	13	12	178	41	0	1	0	10	0	0	4	0	0	0	53	53	20	20	47	27	0	0	0	0	0	0	0	0	0	248	5	11	2	4	1	146	4	495	11	1410	25	13	7	338	170	351	177
/Users/rizwan/Downloads/fwddatasetwithrandomnfaultinformation/SourceCode/Eclipse_JDT_Core-3.4/org.eclipse.jdt.core.tests.compiler/src/org/eclipse/jdt/core/tests/runtime/NullConsoleReader.java	0	0	0	3	178	12	0	1	0	2	0	0	0	0	0	0	9	9	6	6	8	5	0	0	0	0	0	0	0	0	0	193	3	3	2	0	0	30	4	248	9	731	20	7	6	150	98	157	104
/Users/rizwan/Downloads/fwddatasetwithrandomnfaultinformation/SourceCode/Eclipse_JDT_Core-3.4/org.eclipse.jdt.core.tests.compiler/src/org/eclipse/jdt/core/tests/eval/EvaluationSetup.java	1	0	2	5	167	28	0	1	0	5	1	0	1	0	0	0	56	56	27	27	46	20	0	0	0	0	0	0	0	0	0	203	5	6	2	2	2	166	4	456	11	1300	26	16	12	398	170	414	182
/Users/rizwan/Downloads/fwddatasetwithrandomnfaultinformation/SourceCode/Eclipse_JDT_Core-3.4/org.eclipse.jdt.core.tests.compiler/src/org/eclipse/jdt/core/tests/eval/NegativeCodeSnippetTest.java	2	1	15	4	272	165	0	0	0	1	2	0	0	0	0	0	179	177	65	64	89	12	0	0	0	0	0	0	0	0	0	459	6	1	1	2	1	485	4	1060	11	3078	25	124	55	1175	342	1299	397
/Users/rizwan/Downloads/fwddatasetwithrandomnfaultinformation/SourceCode/Eclipse_JDT_Core-3.4/org.eclipse.jdt.core.tests.compiler/src/org/eclipse/jdt/core/tests/eval/SimpleCodeSnippetTest.java	0	0	1	2	166	6	0	0	0	0	0	0	0	0	0	0	13	13	5	5	12	3	0	0	0	0	0	0	0	0	0	175	4	0	0	0	0	36	4	234	7	686	17	7	7	122	79	129	86
/Users/rizwan/Downloads/fwddatasetwithrandomnfaultinformation/SourceCode/Eclipse_JDT_Core-3.4/org.eclipse.jdt.core.tests.compiler/src/org/eclipse/jdt/core/tests/eval/SimpleVariableTest.java	0	0	0	2	166	6	0	0	0	0	0	0	0	0	0	0	17	17	4	4	14	3	0	0	0	0	0	0	0	0	0	174	3	0	0	0	0	42	4	240	7	703	16	6	6	135	82	141	88
/Users/rizwan/Downloads/fwddatasetwithrandomnfaultinformation/SourceCode/Eclipse_JDT_Core-3.4/org.eclipse.jdt.core.tests.compiler/src/org/eclipse/jdt/core/tests/eval/JDIStackFrame.java	2	0	21	3	168	52	0	1	1	6	7	0	3	1	0	0	247	247	72	72	180	76	0	0	0	0	0	0	0	0	0	246	5	8	3	11	3	638	4	1174	11	3262	28	27	12	1084	338	1111	350
/Users/rizwan/Downloads/fwddatasetwithrandomnfaultinformation/SourceCode/Eclipse_JDT_Core-3.4/org.eclipse.jdt.core.tests.compiler/src/org/eclipse/jdt/core/tests/eval/EvaluationTest.java	17	0	32	6	244	52	0	8	1	26	31	0	18	2	0	0	407	407	125	125	267	93	0	0	0	0	0	0	0	0	0	351	5	35	3	51	3	1064	4	1876	11	5264	28	74	21	2018	446	2092	467
/Users/rizwan/Downloads/fwddatasetwithrandomnfaultinformation/SourceCode/Eclipse_JDT_Core-3.4/org.eclipse.jdt.core.tests.compiler/src/org/eclipse/jdt/core/tests/eval/SimpleTest.java	16	11	15	22	171	50	0	2	4	13	14	0	10	6	0	0	196	196	65	65	160	77	0	0	0	0	0	0	0	0	0	285	6	19	3	30	3	522	4	1109	11	3085	29	60	19	1101	376	1161	395
/Users/rizwan/Downloads/fwddatasetwithrandomnfaultinformation/SourceCode/Eclipse_JDT_Core-3.4/org.eclipse.jdt.core.tests.compiler/src/org/eclipse/jdt/core/tests/eval/CodeSnippetTest.java	4	0	11	3	472	183	1	0	0	2	5	0	7	3	0	0	442	442	167	167	232	32	0	0	0	0	0	0	0	0	0	674	6	2	1	15	3	1218	4	2187	11	6294	27	126	71	2084	435	2210	506
/Users/rizwan/Downloads/fwddatasetwithrandomnfaultinformation/SourceCode/Eclipse_JDT_Core-3.4/org.eclipse.jdt.core.tests.compiler/src/org/eclipse/jdt/core/tests/eval/DebugEvaluationTest.java	33	1	699	80	466	210	0	1	0	77	93	0	11	0	0	0	2679	2679	575	575	1492	599	0	0	0	0	0	0	0	0	0	1489	6	78	2	104	2	6508	4	10284	11	28758	27	1084	535	9669	593	10753	1128
/Users/rizwan/Downloads/fwddatasetwithrandomnfaultinformation/SourceCode/Eclipse_JDT_Core-3.4/org.eclipse.jdt.core.tests.compiler/src/org/eclipse/jdt/core/tests/eval/SanityTestEvaluationResult.java	0	0	0	2	216	32	0	0	1	3	2	0	0	0	0	0	55	55	18	18	29	6	0	0	0	0	0	0	0	0	0	250	3	4	2	2	1	146	4	447	11	1307	23	9	7	315	164	324	171
/Users/rizwan/Downloads/fwddatasetwithrandomnfaultinformation/SourceCode/Eclipse_JDT_Core-3.4/org.eclipse.jdt.core.tests.compiler/src/org/eclipse/jdt/core/tests/eval/VariableTest.java	4	0	0	2	198	84	1	0	0	1	0	0	4	0	0	0	424	424	38	38	168	64	0	0	0	0	0	0	0	0	0	289	5	1	1	4	1	924	4	1461	11	4151	24	242	76	996	234	1238	310
/Users/rizwan/Downloads/fwddatasetwithrandomnfaultinformation/SourceCode/Eclipse_JDT_Core-3.4/org.eclipse.jdt.core.tests.compiler/src/org/eclipse/jdt/core/tests/eval/DebugEvaluationSetup.java	2	0	8	5	167	34	0	1	0	8	3	0	2	0	0	0	91	91	36	36	69	27	0	0	0	0	0	0	0	0	0	216	5	9	2	5	2	254	4	593	11	1681	26	24	17	518	213	542	230
/Users/rizwan/Downloads/fwddatasetwithrandomnfaultinformation/SourceCode/Eclipse_JDT_Core-3.4/org.eclipse.jdt.core.tests.compiler/src/org/eclipse/jdt/core/tests/eval/NegativeVariableTest.java	2	1	3	4	192	41	2	0	0	11	0	0	0	0	0	0	81	81	30	30	42	27	0	0	0	0	0	0	0	0	0	245	7	11	1	0	0	222	4	559	9	1605	23	59	19	392	157	451	176
/Users/rizwan/Downloads/fwddatasetwithrandomnfaultinformation/SourceCode/Eclipse_JDT_Core-3.4/org.eclipse.jdt.core.tests.compiler/src/org/eclipse/jdt/core/tests/eval/TestAll.java	0	0	0	7	170	14	0	0	0	0	1	0	0	0	0	0	18	18	4	4	16	1	0	0	0	0	0	0	0	0	0	191	3	0	0	1	1	44	4	261	9	767	19	7	7	138	89	145	96
/Users/rizwan/Downloads/fwddatasetwithrandomnfaultinformation/SourceCode/Eclipse_JDT_Core-3.4/org.eclipse.jdt.core.tests.compiler/src/org/eclipse/jdt/core/tests/eval/SanityTestEvaluationContext.java	2	0	5	2	209	72	0	0	0	7	5	0	2	0	0	0	185	185	40	40	94	27	0	0	0	0	0	0	0	0	0	290	5	7	1	7	2	450	4	887	11	2539	25	53	29	706	235	759	264
/Users/rizwan/Downloads/fwddatasetwithrandomnfaultinformation/SourceCode/Eclipse_JDT_Core-3.4/org.eclipse.jdt.core.tests.compiler/src/org/eclipse/jdt/core/tests/compiler/regression/GenericTypeTest.java	5	15175	30605	1087	1279	11403	1	4	36	51	5384	0	11690	11721	0	0	16492	16495	10272	9959	10110	4749	0	0	0	0	0	0	0	0	0	59555	7	91	3	28795	3	53218	4	156535	11	454740	30	14413	4037	165524	6626	179937	10663
/Users/rizwan/Downloads/fwddatasetwithrandomnfaultinformation/SourceCode/Eclipse_JDT_Core-3.4/org.eclipse.jdt.apt.core/src/org/eclipse/jdt/apt/core/util/AptPreferenceConstants.java	0	0	5	33	199	52	0	0	0	0	0	0	4	4	0	0	10	10	7	7	25	16	0	0	0	0	0	0	0	0	0	289	4	0	0	8	2	34	4	382	9	1104	21	22	8	405	196	427	204
/Users/rizwan/Downloads/fwddatasetwithrandomnfaultinformation/SourceCode/Eclipse_JDT_Core-3.4/org.eclipse.jdt.apt.core/src/org/eclipse/jdt/apt/core/util/EclipseMessager.java	0	0	0	21	300	40	0	0	0	0	0	0	12	12	0	0	22	22	2	2	15	2	0	0	0	0	0	0	0	0	0	361	3	0	0	24	2	48	4	459	9	1360	20	7	7	888	179	895	186
/Users/rizwan/Downloads/fwddatasetwithrandomnfaultinformation/SourceCode/Eclipse_JDT_Core-3.4/org.eclipse.jdt.apt.core/src/org/eclipse/jdt/apt/core/util/AptConfig.java	2	1	21	147	430	292	21	6	7	26	28	0	58	53	0	0	409	409	132	132	291	161	0	0	0	0	0	0	0	0	0	914	7	39	3	139	3	1082	4	2643	11	7471	30	87	19	3858	973	3945	992
/Users/rizwan/Downloads/fwddatasetwithrandomnfaultinformation/SourceCode/Eclipse_JDT_Core-3.4/org.eclipse.jdt.apt.core/src/org/eclipse/jdt/apt/core/util/IFactoryPath.java	0	0	0	3	241	24	0	0	0	0	0	0	1	1	0	0	10	10	1	1	17	6	0	0	0	0	0	0	0	0	0	268	3	0	0	2	2	22	4	324	9	949	20	7	7	545	173	552	180
/Users/rizwan/Downloads/fwddatasetwithrandomnfaultinformation/SourceCode/Eclipse_JDT_Core-3.4/org.eclipse.jdt.apt.core/src/org/eclipse/jdt/apt/core/util/AptUtil.java	0	1	0	8	177	14	0	0	0	0	0	0	2	2	0	0	18	18	9	9	14	4	0	0	0	0	0	0	0	0	0	200	4	0	0	4	2	54	4	286	9	839	21	10	9	184	110	194	119
/Users/rizwan/Downloads/fwddatasetwithrandomnfaultinformation/SourceCode/Eclipse_JDT_Core-3.4/org.eclipse.jdt.apt.core/src/org/eclipse/jdt/apt/core/internal/ClassServiceFactory.java	0	0	2	8	167	12	0	0	0	0	1	0	2	2	0	0	16	16	9	9	9	1	0	0	0	0	0	0	0	0	0	189	4	0	0	5	3	50	4	265	9	783	22	7	5	125	86	132	91
/Users/rizwan/Downloads/fwddatasetwithrandomnfaultinformation/SourceCode/Eclipse_JDT_Core-3.4/org.eclipse.jdt.apt.core/src/org/eclipse/jdt/apt/core/internal/AnnotationProcessorFactoryLoader.java	1	4	6	31	350	174	0	3	1	19	12	0	109	111	0	0	382	382	114	114	246	122	0	0	0	0	0	0	0	0	0	566	6	23	3	232	3	992	4	2197	11	6218	29	90	38	2930	818	3020	856
/Users/rizwan/Downloads/fwddatasetwithrandomnfaultinformation/SourceCode/Eclipse_JDT_Core-3.4/org.eclipse.jdt.apt.core/src/org/eclipse/jdt/apt/core/internal/VarJarFactoryContainer.java	0	0	0	4	181	14	0	0	0	1	0	0	0	0	0	0	13	13	7	7	13	5	0	0	0	0	0	0	0	0	0	199	3	1	1	0	0	40	4	266	9	781	19	5	5	154	97	159	102
/Users/rizwan/Downloads/fwddatasetwithrandomnfaultinformation/SourceCode/Eclipse_JDT_Core-3.4/org.eclipse.jdt.apt.core/src/org/eclipse/jdt/apt/core/internal/JarClassLoader.java	0	0	7	23	196	51	0	1	0	11	6	0	12	13	0	0	129	129	61	61	104	39	0	0	0	0	0	0	0	0	0	277	4	12	2	31	3	380	4	856	11	2423	26	22	10	845	319	867	329
/Users/rizwan/Downloads/fwddatasetwithrandomnfaultinformation/SourceCode/Eclipse_JDT_Core-3.4/org.eclipse.jdt.apt.core/src/org/eclipse/jdt/apt/core/internal/WkspJarFactoryContainer.java	0	0	0	5	185	20	0	0	0	0	2	0	0	0	0	0	21	21	8	8	18	6	0	0	0	0	0	0	0	0	0	210	3	0	0	2	1	58	4	302	9	883	19	5	5	248	132	253	137
/Users/rizwan/Downloads/fwddatasetwithrandomnfaultinformation/SourceCode/Eclipse_JDT_Core-3.4/org.eclipse.jdt.apt.core/src/org/eclipse/jdt/apt/core/internal/IServiceFactory.java	0	0	0	2	178	8	0	0	0	0	0	0	0	0	0	0	3	3	1	1	4	0	0	0	0	0	0	0	0	0	0	188	3	0	0	0	0	8	4	207	6	616	15	8	7	122	94	130	101
/Users/rizwan/Downloads/fwddatasetwithrandomnfaultinformation/SourceCode/Eclipse_JDT_Core-3.4/org.eclipse.jdt.apt.core/src/org/eclipse/jdt/apt/core/internal/PluginFactoryContainer.java	0	0	0	4	179	18	0	0	0	0	0	0	2	2	0	0	14	14	10	10	16	2	0	0	0	0	0	0	0	0	0	201	3	0	0	4	2	48	4	280	9	822	20	6	6	208	131	214	137
/Users/rizwan/Downloads/fwddatasetwithrandomnfaultinformation/SourceCode/Eclipse_JDT_Core-3.4/org.eclipse.jdt.apt.core/src/org/eclipse/jdt/apt/core/internal/LoadFailureHandler.java	0	0	1	6	195	16	0	0	0	1	0	0	5	5	0	0	37	37	24	24	28	8	0	0	0	0	0	0	0	0	0	218	4	1	1	10	2	122	4	398	11	1158	24	7	6	443	223	450	229
/Users/rizwan/Downloads/fwddatasetwithrandomnfaultinformation/SourceCode/Eclipse_JDT_Core-3.4/org.eclipse.jdt.apt.core/src/org/eclipse/jdt/apt/core/internal/AptPlugin.java	0	0	10	45	236	109	0	0	0	5	1	0	5	4	0	0	86	86	31	31	87	42	0	0	0	0	0	0	0	0	0	400	4	5	1	10	3	234	4	790	11	2240	25	42	17	913	394	955	411
/Users/rizwan/Downloads/fwddatasetwithrandomnfaultinformation/SourceCode/Eclipse_JDT_Core-3.4/org.eclipse.jdt.apt.core/src/org/eclipse/jdt/apt/core/internal/NonEclipseImplementationException.java	0	0	0	3	170	8	0	0	0	0	0	0	0	0	0	0	4	4	3	3	3	1	0	0	0	0	0	0	0	0	0	181	3	0	0	0	0	14	4	206	7	614	16	5	5	80	66	85	71
/Users/rizwan/Downloads/fwddatasetwithrandomnfaultinformation/SourceCode/Eclipse_JDT_Core-3.4/org.eclipse.jdt.apt.core/src/org/eclipse/jdt/apt/core/internal/ExtJarFactoryContainer.java	0	0	0	4	181	16	0	0	0	0	0	0	0	0	0	0	11	11	5	5	9	2	0	0	0	0	0	0	0	0	0	201	3	0	0	0	0	32	4	251	7	742	16	5	5	139	93	144	98
/Users/rizwan/Downloads/fwddatasetwithrandomnfaultinformation/SourceCode/Eclipse_JDT_Core-3.4/org.eclipse.jdt.apt.core/src/org/eclipse/jdt/apt/core/internal/APTDispatchRunnable.java	0	0	24	71	295	251	0	12	8	32	19	0	86	97	0	0	401	405	110	110	273	133	0	0	0	0	0	0	0	0	0	641	4	52	3	202	3	1026	4	2341	11	6614	27	108	35	2803	804	2911	839
/Users/rizwan/Downloads/fwddatasetwithrandomnfaultinformation/SourceCode/Eclipse_JDT_Core-3.4/org.eclipse.jdt.apt.core/src/org/eclipse/jdt/apt/core/internal/Messages.java	0	0	0	4	167	10	0	0	0	0	0	0	0	0	0	0	3	3	3	3	10	1	0	0	0	0	0	0	0	0	0	181	3	0	0	0	0	12	4	211	7	622	16	5	5	107	69	112	74
/Users/rizwan/Downloads/fwddatasetwithrandomnfaultinformation/SourceCode/Eclipse_JDT_Core-3.4/org.eclipse.jdt.apt.core/src/org/eclipse/jdt/apt/core/internal/AptCompilationParticipant.java	7	0	1	21	223	88	0	4	1	5	9	0	12	12	0	0	97	99	29	29	100	44	0	0	0	0	0	0	0	0	0	340	5	10	3	33	3	254	4	796	11	2240	28	62	27	1091	453	1153	480
/Users/rizwan/Downloads/fwddatasetwithrandomnfaultinformation/SourceCode/Eclipse_JDT_Core-3.4/org.eclipse.jdt.apt.core/src/org/eclipse/jdt/apt/core/internal/JarFactoryContainer.java	0	0	1	15	201	44	1	0	0	3	2	0	7	9	0	0	40	40	21	21	40	20	0	0	0	0	0	0	0	0	0	262	5	3	1	18	3	122	4	478	11	1372	26	21	17	510	232	531	249
/Users/rizwan/Downloads/fwddatasetwithrandomnfaultinformation/SourceCode/Eclipse_JDT_Core-3.4/org.eclipse.jdt.apt.core/src/org/eclipse/jdt/apt/core/internal/FactoryPluginManager.java	0	0	7	49	239	88	0	0	0	3	2	0	13	16	0	0	118	118	35	35	77	30	0	0	0	0	0	0	0	0	0	383	4	3	1	31	3	306	4	842	11	2418	25	51	23	1000	315	1051	338
/Users/rizwan/Downloads/fwddatasetwithrandomnfaultinformation/SourceCode/Eclipse_JDT_Core-3.4/org.eclipse.jdt.apt.core/src/org/eclipse/jdt/apt/core/internal/AptProject.java	1	0	1	7	207	29	0	1	0	1	0	0	3	2	0	0	35	35	17	17	31	7	0	0	0	0	0	0	0	0	0	245	5	2	2	5	2	104	4	407	11	1181	26	8	6	450	216	458	222
/Users/rizwan/Downloads/fwddatasetwithrandomnfaultinformation/SourceCode/Eclipse_JDT_Core-3.4/org.eclipse.jdt.apt.core/src/org/eclipse/jdt/apt/core/internal/util/AptCorePreferenceInitializer.java	0	0	0	2	170	8	0	0	0	0	0	0	1	1	0	0	9	9	3	3	9	1	0	0	0	0	0	0	0	0	0	180	3	0	0	2	2	24	4	225	9	665	20	5	5	130	77	135	82
/Users/rizwan/Downloads/fwddatasetwithrandomnfaultinformation/SourceCode/Eclipse_JDT_Core-3.4/org.eclipse.jdt.apt.core/src/org/eclipse/jdt/apt/core/internal/util/FactoryPathUtil.java	1	0	6	76	267	123	0	2	2	16	9	0	20	19	0	0	207	207	65	65	156	79	0	0	0	0	0	0	0	0	0	473	5	20	3	48	3	544	4	1335	11	3766	28	45	11	1655	512	1700	523
/Users/rizwan/Downloads/fwddatasetwithrandomnfaultinformation/SourceCode/Eclipse_JDT_Core-3.4/org.eclipse.jdt.apt.core/src/org/eclipse/jdt/apt/core/internal/util/DeclarationsUtil.java	0	1	2	7	175	36	0	0	5	7	15	0	1	1	0	0	85	85	12	12	56	18	0	0	0	0	0	0	0	0	0	221	5	12	2	17	3	194	4	532	11	1519	27	7	6	555	230	562	236
/Users/rizwan/Downloads/fwddatasetwithrandomnfaultinformation/SourceCode/Eclipse_JDT_Core-3.4/org.eclipse.jdt.apt.core/src/org/eclipse/jdt/apt/core/internal/util/ManyToMany.java	0	0	2	22	316	96	0	0	3	10	16	0	79	83	0	0	156	156	43	43	97	39	0	0	0	0	0	0	0	0	0	436	4	13	2	178	3	398	4	1174	11	3384	26	89	38	1456	346	1545	384
/Users/rizwan/Downloads/fwddatasetwithrandomnfaultinformation/SourceCode/Eclipse_JDT_Core-3.4/org.eclipse.jdt.apt.core/src/org/eclipse/jdt/apt/core/internal/util/FactoryPath.java	0	0	4	13	248	57	0	1	1	3	4	0	15	15	0	0	109	109	32	32	71	29	0	0	0	0	0	0	0	0	0	322	4	5	3	34	3	282	4	757	11	2168	27	13	11	867	316	880	327
/Users/rizwan/Downloads/fwddatasetwithrandomnfaultinformation/SourceCode/Eclipse_JDT_Core-3.4/org.eclipse.jdt.apt.core/src/org/eclipse/jdt/apt/core/internal/util/FactoryContainer.java	0	1	0	4	207	26	0	1	0	1	2	0	3	4	0	0	26	26	7	7	17	2	0	0	0	0	0	0	0	0	0	238	4	2	2	9	3	66	4	347	11	1020	26	7	7	384	201	391	208
/Users/rizwan/Downloads/fwddatasetwithrandomnfaultinformation/SourceCode/Eclipse_JDT_Core-3.4/org.eclipse.jdt.apt.core/src/org/eclipse/jdt/apt/core/internal/util/ReaderAnnotationScanner.java	0	0	0	2	167	6	0	0	0	0	0	0	0	0	0	0	4	4	3	3	6	1	0	0	0	0	0	0	0	0	0	175	3	0	0	0	0	14	4	203	7	602	16	5	5	83	67	88	72
/Users/rizwan/Downloads/fwddatasetwithrandomnfaultinformation/SourceCode/Eclipse_JDT_Core-3.4/org.eclipse.jdt.apt.core/src/org/eclipse/jdt/apt/core/internal/util/ScannerUtil.java	0	0	1	36	173	60	0	0	0	4	3	0	2	2	0	0	40	40	25	25	47	18	0	0	0	0	0	0	0	0	0	270	4	4	1	7	3	130	4	488	11	1398	25	38	22	385	174	423	196
/Users/rizwan/Downloads/fwddatasetwithrandomnfaultinformation/SourceCode/Eclipse_JDT_Core-3.4/org.eclipse.jdt.apt.core/src/org/eclipse/jdt/apt/core/internal/util/CharArrayAnnotationScanner.java	1	0	0	4	167	6	0	0	0	0	1	0	0	0	0	0	4	4	3	3	7	2	0	0	0	0	0	0	0	0	0	178	4	0	0	1	1	14	4	211	9	624	20	8	6	86	70	94	76
/Users/rizwan/Downloads/fwddatasetwithrandomnfaultinformation/SourceCode/Eclipse_JDT_Core-3.4/org.eclipse.jdt.apt.core/src/org/eclipse/jdt/apt/core/internal/util/Factory.java	1	0	15	69	271	243	0	2	12	5	33	0	43	52	0	0	322	322	58	58	219	53	0	0	0	0	0	0	0	0	0	599	5	19	3	128	3	760	4	1793	11	5103	28	73	22	2619	619	2692	641
/Users/rizwan/Downloads/fwddatasetwithrandomnfaultinformation/SourceCode/Eclipse_JDT_Core-3.4/org.eclipse.jdt.apt.core/src/org/eclipse/jdt/apt/core/internal/util/SourcePositionImpl.java	0	0	1	16	169	24	0	0	0	3	5	0	6	0	0	0	41	41	12	12	57	25	0	0	0	0	0	0	0	0	0	210	4	3	1	11	2	106	4	423	11	1187	24	24	7	396	131	420	138
/Users/rizwan/Downloads/fwddatasetwithrandomnfaultinformation/SourceCode/Eclipse_JDT_Core-3.4/org.eclipse.jdt.apt.core/src/org/eclipse/jdt/apt/core/internal/util/PackageUtil.java	0	0	0	2	171	10	0	1	0	1	0	0	2	2	0	0	13	13	6	6	13	4	0	0	0	0	0	0	0	0	0	183	3	2	2	4	2	38	4	255	11	748	24	6	6	153	99	159	105
/Users/rizwan/Downloads/fwddatasetwithrandomnfaultinformation/SourceCode/Eclipse_JDT_Core-3.4/org.eclipse.jdt.apt.core/src/org/eclipse/jdt/apt/core/internal/util/FileSystemUtil.java	2	0	1	14	207	47	0	2	0	7	4	0	4	3	0	0	94	94	46	46	68	23	0	0	0	0	0	0	0	0	0	271	5	9	2	11	3	280	4	676	11	1934	27	37	22	689	279	726	301
/Users/rizwan/Downloads/fwddatasetwithrandomnfaultinformation/SourceCode/Eclipse_JDT_Core-3.4/org.eclipse.jdt.apt.core/src/org/eclipse/jdt/apt/core/internal/util/TypesUtil.java	1	0	25	53	189	86	0	4	2	7	26	0	7	6	0	0	156	156	32	32	128	55	0	0	0	0	0	0	0	0	0	354	5	13	3	39	3	376	4	980	11	2753	28	57	16	1080	360	1137	376
/Users/rizwan/Downloads/fwddatasetwithrandomnfaultinformation/SourceCode/Eclipse_JDT_Core-3.4/org.eclipse.jdt.apt.core/src/org/eclipse/jdt/apt/core/internal/util/Messages.java	0	0	0	4	170	12	0	0	0	0	0	0	0	0	0	0	3	3	3	3	7	1	0	0	0	0	0	0	0	0	0	186	3	0	0	0	0	12	4	213	7	631	16	5	5	97	66	102	71
/Users/rizwan/Downloads/fwddatasetwithrandomnfaultinformation/SourceCode/Eclipse_JDT_Core-3.4/org.eclipse.jdt.apt.core/src/org/eclipse/jdt/apt/core/internal/util/AnnotationScanner.java	0	1	1	6	178	25	0	0	1	1	13	0	0	0	0	0	22	22	21	21	32	19	0	0	0	0	0	0	0	0	0	211	5	2	2	13	1	86	4	375	11	1073	25	8	7	271	132	279	139
/Users/rizwan/Downloads/fwddatasetwithrandomnfaultinformation/SourceCode/Eclipse_JDT_Core-3.4/org.eclipse.jdt.apt.core/src/org/eclipse/jdt/apt/core/internal/util/InputStreamAnnotationScanner.java	0	0	0	2	167	6	0	0	0	0	0	0	0	0	0	0	4	4	3	3	6	1	0	0	0	0	0	0	0	0	0	175	3	0	0	0	0	14	4	203	7	602	16	5	5	84	66	89	71
/Users/rizwan/Downloads/fwddatasetwithrandomnfaultinformation/SourceCode/Eclipse_JDT_Core-3.4/org.eclipse.jdt.apt.core/src/org/eclipse/jdt/apt/core/internal/util/Visitors.java	7	0	3	11	268	93	0	2	0	4	9	0	28	24	0	0	122	122	65	65	139	47	0	0	0	0	0	0	0	0	0	382	5	6	2	61	3	374	4	1023	11	2880	27	24	12	1191	335	1215	347
/Users/rizwan/Downloads/fwddatasetwithrandomnfaultinformation/SourceCode/Eclipse_JDT_Core-3.4/org.eclipse.jdt.apt.core/src/org/eclipse/jdt/apt/core/internal/env/BaseProcessorEnv.java	1	1	21	95	303	245	0	3	8	34	42	0	66	63	0	0	431	431	126	126	397	191	0	0	0	0	0	0	0	0	0	666	6	45	3	171	3	1114	4	2600	11	7207	29	89	29	3411	958	3500	987
/Users/rizwan/Downloads/fwddatasetwithrandomnfaultinformation/SourceCode/Eclipse_JDT_Core-3.4/org.eclipse.jdt.apt.core/src/org/eclipse/jdt/apt/core/internal/env/NoOpOutputStream.java	0	0	0	2	171	8	0	0	0	0	0	0	0	0	0	0	6	6	5	5	4	0	0	0	0	0	0	0	0	0	0	181	3	0	0	0	0	22	4	214	6	637	15	4	4	98	71	102	75
/Users/rizwan/Downloads/fwddatasetwithrandomnfaultinformation/SourceCode/Eclipse_JDT_Core-3.4/org.eclipse.jdt.apt.core/src/org/eclipse/jdt/apt/core/internal/env/EclipseRoundCompleteEvent.java	0	0	0	2	166	8	0	0	0	1	0	0	0	0	0	0	13	13	8	8	11	2	0	0	0	0	0	0	0	0	0	176	3	1	1	0	0	42	4	240	9	708	19	6	5	126	84	132	89
/Users/rizwan/Downloads/fwddatasetwithrandomnfaultinformation/SourceCode/Eclipse_JDT_Core-3.4/org.eclipse.jdt.apt.core/src/org/eclipse/jdt/apt/core/internal/env/APTProblem.java	0	0	0	6	166	14	0	0	0	1	4	0	1	1	0	0	22	22	19	19	39	13	0	0	0	0	0	0	0	0	0	186	3	1	1	6	3	82	4	338	11	962	24	8	7	292	143	300	150
/Users/rizwan/Downloads/fwddatasetwithrandomnfaultinformation/SourceCode/Eclipse_JDT_Core-3.4/org.eclipse.jdt.apt.core/src/org/eclipse/jdt/apt/core/internal/env/AnnotationInvocationHandler.java	2	0	8	33	167	66	0	5	3	7	29	0	12	12	0	0	206	206	50	50	132	56	0	0	0	0	0	0	0	0	0	276	5	15	3	53	3	512	4	1059	11	2985	28	45	16	1056	357	1101	373
/Users/rizwan/Downloads/fwddatasetwithrandomnfaultinformation/SourceCode/Eclipse_JDT_Core-3.4/org.eclipse.jdt.apt.core/src/org/eclipse/jdt/apt/core/internal/env/BuildEnv.java	11	1	6	54	288	119	0	4	4	23	19	0	45	34	0	0	241	244	70	70	227	98	0	0	0	0	0	0	0	0	0	479	6	31	3	98	3	625	4	1574	11	4392	29	54	21	1870	586	1924	607
/Users/rizwan/Downloads/fwddatasetwithrandomnfaultinformation/SourceCode/Eclipse_JDT_Core-3.4/org.eclipse.jdt.apt.core/src/org/eclipse/jdt/apt/core/internal/env/FilerImpl.java	0	0	0	13	182	20	0	0	0	1	3	0	0	0	0	0	44	44	9	9	34	11	0	0	0	0	0	0	0	0	0	215	3	1	1	3	1	106	4	379	11	1094	22	9	6	359	188	368	194
/Users/rizwan/Downloads/fwddatasetwithrandomnfaultinformation/SourceCode/Eclipse_JDT_Core-3.4/org.eclipse.jdt.apt.core/src/org/eclipse/jdt/apt/core/internal/env/ReconcileFilerImpl.java	0	0	0	2	173	8	0	0	0	0	0	0	0	0	0	0	14	14	12	12	19	3	0	0	0	0	0	0	0	0	0	183	3	0	0	0	0	52	4	264	7	770	16	4	4	228	127	232	131
/Users/rizwan/Downloads/fwddatasetwithrandomnfaultinformation/SourceCode/Eclipse_JDT_Core-3.4/org.eclipse.jdt.apt.core/src/org/eclipse/jdt/apt/core/internal/env/ITypeConstants.java	0	0	0	20	166	24	0	0	0	0	0	0	0	0	0	0	1	1	1	1	10	9	0	0	0	0	0	0	0	0	0	210	3	0	0	0	0	4	4	240	7	701	16	13	5	99	69	112	74
/Users/rizwan/Downloads/fwddatasetwithrandomnfaultinformation/SourceCode/Eclipse_JDT_Core-3.4/org.eclipse.jdt.apt.core/src/org/eclipse/jdt/apt/core/internal/env/NoOpPrintWriter.java	0	0	0	2	167	6	0	0	0	0	0	0	0	0	0	0	4	4	2	2	3	0	0	0	0	0	0	0	0	0	0	175	3	0	0	0	0	12	4	197	6	587	15	4	4	64	55	68	59
/Users/rizwan/Downloads/fwddatasetwithrandomnfaultinformation/SourceCode/Eclipse_JDT_Core-3.4/org.eclipse.jdt.apt.core/src/org/eclipse/jdt/apt/core/internal/env/MarkerInfo.java	0	0	1	4	176	12	0	0	0	0	1	0	0	0	0	0	13	13	6	6	24	5	0	0	0	0	0	0	0	0	0	193	4	0	0	1	1	38	4	270	9	781	20	5	5	204	105	209	110
/Users/rizwan/Downloads/fwddatasetwithrandomnfaultinformation/SourceCode/Eclipse_JDT_Core-3.4/org.eclipse.jdt.apt.core/src/org/eclipse/jdt/apt/core/internal/env/MessagerImpl.java	0	0	3	44	166	50	0	3	0	4	19	0	3	0	0	0	138	138	46	46	73	24	0	0	0	0	0	0	0	0	0	263	4	7	2	22	2	368	4	769	11	2209	25	32	8	783	185	815	193
/Users/rizwan/Downloads/fwddatasetwithrandomnfaultinformation/SourceCode/Eclipse_JDT_Core-3.4/org.eclipse.jdt.apt.core/src/org/eclipse/jdt/apt/core/internal/env/EnvUtil.java	9	0	2	16	205	51	0	3	0	5	8	0	22	14	0	0	78	80	28	28	76	52	0	0	0	0	0	0	0	0	0	283	5	8	2	44	3	214	4	691	11	1942	27	69	26	667	240	736	266
/Users/rizwan/Downloads/fwddatasetwithrandomnfaultinformation/SourceCode/Eclipse_JDT_Core-3.4/org.eclipse.jdt.apt.core/src/org/eclipse/jdt/apt/core/internal/env/EncodedFileOutputStream.java	0	1	1	6	171	25	0	0	0	2	1	0	0	0	0	0	19	19	9	9	20	8	0	0	0	0	0	0	0	0	0	204	5	2	1	1	1	56	4	302	11	878	24	7	6	222	133	229	139
/Users/rizwan/Downloads/fwddatasetwithrandomnfaultinformation/SourceCode/Eclipse_JDT_Core-3.4/org.eclipse.jdt.apt.core/src/org/eclipse/jdt/apt/core/internal/env/BinaryFileOutputStream.java	0	1	0	5	173	18	0	0	0	3	0	0	0	0	0	0	46	46	24	24	40	13	0	0	0	0	0	0	0	0	0	197	4	3	1	0	0	140	4	402	9	1153	20	6	6	317	170	323	176
/Users/rizwan/Downloads/fwddatasetwithrandomnfaultinformation/SourceCode/Eclipse_JDT_Core-3.4/org.eclipse.jdt.apt.core/src/org/eclipse/jdt/apt/core/internal/env/AbstractCompilationEnv.java	1	0	12	35	215	68	0	2	2	10	8	0	25	24	0	0	121	121	38	38	138	50	0	0	0	0	0	0	0	0	0	331	5	14	3	57	3	318	4	923	11	2577	28	24	12	1113	421	1137	433
/Users/rizwan/Downloads/fwddatasetwithrandomnfaultinformation/SourceCode/Eclipse_JDT_Core-3.4/org.eclipse.jdt.apt.core/src/org/eclipse/jdt/apt/core/internal/env/BuildFilerImpl.java	0	0	1	37	212	46	0	0	0	1	7	0	0	0	0	0	82	82	18	18	61	17	0	0	0	0	0	0	0	0	0	296	4	1	1	7	1	200	4	592	11	1699	23	17	6	774	264	791	270
/Users/rizwan/Downloads/fwddatasetwithrandomnfaultinformation/SourceCode/Eclipse_JDT_Core-3.4/org.eclipse.jdt.apt.core/src/org/eclipse/jdt/apt/core/internal/env/ReconcileEnv.java	0	0	3	10	180	51	0	1	0	3	1	0	0	0	0	0	44	44	14	14	39	10	0	0	0	0	0	0	0	0	0	244	4	4	2	1	1	116	4	425	11	1226	24	12	10	495	256	507	266
/Users/rizwan/Downloads/fwddatasetwithrandomnfaultinformation/SourceCode/Eclipse_JDT_Core-3.4/org.eclipse.jdt.apt.core/src/org/eclipse/jdt/apt/core/internal/env/JavaSourceFilePrintWriter.java	0	0	0	4	172	16	0	1	0	1	2	0	0	0	0	0	28	28	8	8	30	12	0	0	0	0	0	0	0	0	0	192	3	2	2	2	1	72	4	320	11	919	23	6	6	250	137	256	143
/Users/rizwan/Downloads/fwddatasetwithrandomnfaultinformation/SourceCode/Eclipse_JDT_Core-3.4/org.eclipse.jdt.apt.core/src/org/eclipse/jdt/apt/core/internal/type/WildcardTypeImpl.java	0	0	0	4	166	12	0	1	2	3	4	0	2	2	0	0	37	37	13	13	36	10	0	0	0	0	0	0	0	0	0	182	3	6	3	8	3	100	4	355	11	1017	26	6	6	278	123	284	129
/Users/rizwan/Downloads/fwddatasetwithrandomnfaultinformation/SourceCode/Eclipse_JDT_Core-3.4/org.eclipse.jdt.apt.core/src/org/eclipse/jdt/apt/core/internal/type/PrimitiveTypeImpl.java	0	0	1	20	166	24	0	0	0	1	0	0	0	0	0	0	42	42	13	13	28	3	0	0	0	0	0	0	0	0	0	211	4	1	1	0	0	110	4	362	9	1055	20	14	6	246	124	260	130
/Users/rizwan/Downloads/fwddatasetwithrandomnfaultinformation/SourceCode/Eclipse_JDT_Core-3.4/org.eclipse.jdt.apt.core/src/org/eclipse/jdt/apt/core/internal/type/VoidTypeImpl.java	0	0	0	6	166	10	0	0	0	1	0	0	0	0	0	0	10	10	9	9	16	2	0	0	0	0	0	0	0	0	0	182	3	1	1	0	0	38	4	247	9	724	19	7	6	148	90	155	96
/Users/rizwan/Downloads/fwddatasetwithrandomnfaultinformation/SourceCode/Eclipse_JDT_Core-3.4/org.eclipse.jdt.apt.core/src/org/eclipse/jdt/apt/core/internal/type/ArrayTypeImpl.java	1	0	1	15	166	22	0	1	1	2	8	0	1	0	0	0	60	60	14	14	47	17	0	0	0	0	0	0	0	0	0	205	5	4	3	9	2	148	4	444	11	1265	27	19	11	335	146	354	157
/Users/rizwan/Downloads/fwddatasetwithrandomnfaultinformation/SourceCode/Eclipse_JDT_Core-3.4/org.eclipse.jdt.apt.core/src/org/eclipse/jdt/apt/core/internal/type/ErrorType.java	1	0	0	4	170	10	0	0	0	0	0	0	3	2	0	0	44	44	31	31	52	4	0	0	0	0	0	0	0	0	0	185	4	0	0	5	2	150	4	406	9	1161	21	7	7	372	139	379	146
/Users/rizwan/Downloads/fwddatasetwithrandomnfaultinformation/SourceCode/Eclipse_JDT_Core-3.4/org.eclipse.jdt.apt.core/src/org/eclipse/jdt/apt/core/internal/build/Messages.java	0	0	0	4	167	10	0	0	0	0	0	0	0	0	0	0	3	3	3	3	7	1	0	0	0	0	0	0	0	0	0	181	3	0	0	0	0	12	4	208	7	616	16	6	6	96	67	102	73
/Users/rizwan/Downloads/fwddatasetwithrandomnfaultinformation/SourceCode/Eclipse_JDT_Core-3.4/org.eclipse.jdt.apt.core/src/org/eclipse/jdt/apt/core/internal/generatedfile/CompilationUnitHelper.java	0	0	17	34	226	58	0	1	0	1	1	0	7	8	0	0	51	51	22	22	54	25	0	0	0	0	0	0	0	0	0	335	4	2	2	16	3	146	4	591	11	1692	26	28	13	742	317	770	330
/Users/rizwan/Downloads/fwddatasetwithrandomnfaultinformation/SourceCode/Eclipse_JDT_Core-3.4/org.eclipse.jdt.apt.core/src/org/eclipse/jdt/apt/core/internal/generatedfile/GeneratedFileMap.java	4	0	4	31	245	106	0	1	1	13	3	0	22	20	0	0	166	166	54	54	118	44	0	0	0	0	0	0	0	0	0	390	5	15	3	45	3	440	4	1067	11	3035	28	21	9	1153	425	1174	434
/Users/rizwan/Downloads/fwddatasetwithrandomnfaultinformation/SourceCode/Eclipse_JDT_Core-3.4/org.eclipse.jdt.apt.core/src/org/eclipse/jdt/apt/core/internal/generatedfile/GeneratedFileManager.java	1	0	41	197	814	396	0	3	2	38	9	0	185	191	0	0	556	555	179	179	399	162	0	0	0	0	0	0	0	0	0	1449	5	43	3	385	3	1469	4	3922	11	11201	28	89	31	7196	1429	7285	1460
/Users/rizwan/Downloads/fwddatasetwithrandomnfaultinformation/SourceCode/Eclipse_JDT_Core-3.4/org.eclipse.jdt.apt.core/src/org/eclipse/jdt/apt/core/internal/generatedfile/ClasspathUtil.java	8	0	4	13	203	49	0	0	0	4	3	0	8	2	0	0	84	84	24	24	73	40	0	0	0	0	0	0	0	0	0	277	5	4	1	13	3	216	4	636	11	1793	26	30	14	758	264	788	278
/Users/rizwan/Downloads/fwddatasetwithrandomnfaultinformation/SourceCode/Eclipse_JDT_Core-3.4/org.eclipse.jdt.apt.core/src/org/eclipse/jdt/apt/core/internal/generatedfile/FileGenerationResult.java	0	0	0	2	174	8	0	0	0	0	0	0	1	1	0	0	4	4	4	4	8	2	0	0	0	0	0	0	0	0	0	184	3	0	0	2	2	16	4	221	9	653	20	5	5	132	88	137	93
/Users/rizwan/Downloads/fwddatasetwithrandomnfaultinformation/SourceCode/Eclipse_JDT_Core-3.4/org.eclipse.jdt.apt.core/src/org/eclipse/jdt/apt/core/internal/generatedfile/WorkingCopyCleanupListener.java	1	0	1	4	170	18	0	1	0	3	1	0	1	1	0	0	27	27	9	9	21	9	0	0	0	0	0	0	0	0	0	194	5	4	2	3	3	72	4	317	11	918	27	8	6	229	133	237	139
/Users/rizwan/Downloads/fwddatasetwithrandomnfaultinformation/SourceCode/Eclipse_JDT_Core-3.4/org.eclipse.jdt.apt.core/src/org/eclipse/jdt/apt/core/internal/generatedfile/GeneratedResourceChangeListener.java	0	1	4	37	185	57	0	3	0	2	7	0	9	9	0	0	118	118	34	34	70	24	0	0	0	0	0	0	0	0	0	284	5	5	2	25	3	304	4	726	11	2081	27	13	6	778	294	791	300
/Users/rizwan/Downloads/fwddatasetwithrandomnfaultinformation/SourceCode/Eclipse_JDT_Core-3.4/org.eclipse.jdt.apt.core/src/org/eclipse/jdt/apt/core/internal/generatedfile/GeneratedSourceFolderManager.java	0	0	19	49	332	146	0	4	0	13	8	0	23	22	0	0	197	196	70	70	131	60	0	0	0	0	0	0	0	0	0	546	4	17	2	53	3	533	4	1353	11	3866	26	26	7	2108	560	2134	567
/Users/rizwan/Downloads/fwddatasetwithrandomnfaultinformation/SourceCode/Eclipse_JDT_Core-3.4/org.eclipse.jdt.apt.core/src/org/eclipse/jdt/apt/core/internal/declaration/ASTBasedFieldDeclarationImpl.java	0	0	0	4	177	14	0	1	0	2	7	0	0	0	0	0	49	49	13	13	45	15	0	0	0	0	0	0	0	0	0	195	3	3	2	7	1	124	4	399	11	1138	23	6	6	425	176	431	182
/Users/rizwan/Downloads/fwddatasetwithrandomnfaultinformation/SourceCode/Eclipse_JDT_Core-3.4/org.eclipse.jdt.apt.core/src/org/eclipse/jdt/apt/core/internal/declaration/ClassDeclarationImpl.java	1	0	1	4	166	30	0	1	0	5	4	0	7	6	0	0	72	72	19	19	52	19	0	0	0	0	0	0	0	0	0	202	5	6	2	17	3	182	4	492	11	1402	27	7	7	478	214	485	221
/Users/rizwan/Downloads/fwddatasetwithrandomnfaultinformation/SourceCode/Eclipse_JDT_Core-3.4/org.eclipse.jdt.apt.core/src/org/eclipse/jdt/apt/core/internal/declaration/SourceParameterDeclarationImpl.java	0	0	0	2	177	10	0	0	0	0	6	0	0	0	0	0	43	43	16	16	38	9	0	0	0	0	0	0	0	0	0	189	3	0	0	6	1	118	4	368	9	1058	19	7	6	324	139	331	145
/Users/rizwan/Downloads/fwddatasetwithrandomnfaultinformation/SourceCode/Eclipse_JDT_Core-3.4/org.eclipse.jdt.apt.core/src/org/eclipse/jdt/apt/core/internal/declaration/ASTBasedMethodDeclarationImpl.java	0	0	0	2	166	10	0	0	0	0	3	0	0	0	0	0	19	19	7	7	20	4	0	0	0	0	0	0	0	0	0	178	3	0	0	3	1	52	4	265	9	772	19	6	6	224	117	230	123
/Users/rizwan/Downloads/fwddatasetwithrandomnfaultinformation/SourceCode/Eclipse_JDT_Core-3.4/org.eclipse.jdt.apt.core/src/org/eclipse/jdt/apt/core/internal/declaration/AnnotationDeclarationImpl.java	0	0	0	4	166	14	0	0	0	0	0	0	2	2	0	0	17	17	7	7	16	0	0	0	0	0	0	0	0	0	0	184	3	0	0	4	2	48	4	261	8	766	19	6	6	178	105	184	111
/Users/rizwan/Downloads/fwddatasetwithrandomnfaultinformation/SourceCode/Eclipse_JDT_Core-3.4/org.eclipse.jdt.apt.core/src/org/eclipse/jdt/apt/core/internal/declaration/ConstructorDeclarationImpl.java	1	0	0	6	166	10	0	0	0	1	0	0	0	0	0	0	21	21	6	6	19	4	0	0	0	0	0	0	0	0	0	183	4	1	1	0	0	54	4	270	9	787	20	9	7	157	103	166	110
/Users/rizwan/Downloads/fwddatasetwithrandomnfaultinformation/SourceCode/Eclipse_JDT_Core-3.4/org.eclipse.jdt.apt.core/src/org/eclipse/jdt/apt/core/internal/declaration/ExecutableUtil.java	2	0	3	16	181	58	0	3	8	12	19	0	20	18	0	0	126	126	18	18	82	43	0	0	0	0	0	0	0	0	0	260	5	23	3	57	3	288	4	768	11	2175	28	20	9	837	244	857	253
/Users/rizwan/Downloads/fwddatasetwithrandomnfaultinformation/SourceCode/Eclipse_JDT_Core-3.4/org.eclipse.jdt.apt.core/src/org/eclipse/jdt/apt/core/internal/declaration/MemberDeclarationImpl.java	0	0	0	4	174	14	0	0	0	1	2	0	3	3	0	0	51	51	13	13	39	12	0	0	0	0	0	0	0	0	0	192	3	1	1	8	3	128	4	391	11	1122	24	6	6	318	164	324	170
/Users/rizwan/Downloads/fwddatasetwithrandomnfaultinformation/SourceCode/Eclipse_JDT_Core-3.4/org.eclipse.jdt.apt.core/src/org/eclipse/jdt/apt/core/internal/declaration/ASTBasedAnnotationElementDeclarationImpl.java	0	0	0	4	174	14	0	0	0	4	4	0	1	1	0	0	58	58	16	16	50	15	0	0	0	0	0	0	0	0	0	192	3	4	1	6	3	148	4	426	11	1213	24	6	6	433	181	439	187
/Users/rizwan/Downloads/fwddatasetwithrandomnfaultinformation/SourceCode/Eclipse_JDT_Core-3.4/org.eclipse.jdt.apt.core/src/org/eclipse/jdt/apt/core/internal/declaration/ASTBasedDeclarationImpl.java	2	0	0	10	182	24	0	0	1	3	2	0	11	11	0	0	113	113	20	20	82	29	0	0	0	0	0	0	0	0	0	218	4	4	2	24	3	266	4	636	11	1795	26	13	8	691	259	704	267
/Users/rizwan/Downloads/fwddatasetwithrandomnfaultinformation/SourceCode/Eclipse_JDT_Core-3.4/org.eclipse.jdt.apt.core/src/org/eclipse/jdt/apt/core/internal/declaration/TypeDeclarationImpl.java	2	0	2	12	170	66	0	1	4	13	20	0	23	21	0	0	233	233	56	56	148	73	0	0	0	0	0	0	0	0	0	252	5	18	3	64	3	578	4	1148	11	3219	28	31	14	1204	388	1235	402
/Users/rizwan/Downloads/fwddatasetwithrandomnfaultinformation/SourceCode/Eclipse_JDT_Core-3.4/org.eclipse.jdt.apt.core/src/org/eclipse/jdt/apt/core/internal/declaration/AnnotationElementDeclarationImpl.java	0	0	0	2	173	8	0	0	0	1	0	0	1	1	0	0	21	21	8	8	24	4	0	0	0	0	0	0	0	0	0	183	3	1	1	2	2	58	4	282	11	819	23	5	5	247	126	252	131
/Users/rizwan/Downloads/fwddatasetwithrandomnfaultinformation/SourceCode/Eclipse_JDT_Core-3.4/org.eclipse.jdt.apt.core/src/org/eclipse/jdt/apt/core/internal/declaration/AnnotationValueImpl.java	0	0	0	19	203	46	0	2	0	6	5	0	9	9	0	0	86	86	16	16	66	31	0	0	0	0	0	0	0	0	0	268	3	8	2	23	3	204	4	612	11	1738	25	15	7	591	191	606	198
/Users/rizwan/Downloads/fwddatasetwithrandomnfaultinformation/SourceCode/Eclipse_JDT_Core-3.4/org.eclipse.jdt.apt.core/src/org/eclipse/jdt/apt/core/internal/declaration/InterfaceDeclarationImpl.java	0	0	0	4	166	12	0	0	0	0	0	0	1	1	0	0	14	14	7	7	16	0	0	0	0	0	0	0	0	0	0	182	3	0	0	2	2	42	4	251	8	736	19	6	6	172	100	178	106
/Users/rizwan/Downloads/fwddatasetwithrandomnfaultinformation/SourceCode/Eclipse_JDT_Core-3.4/org.eclipse.jdt.apt.core/src/org/eclipse/jdt/apt/core/internal/declaration/ASTBasedExecutableDeclarationImpl.java	2	0	0	6	166	10	0	1	0	4	1	0	7	7	0	0	54	54	13	13	42	13	0	0	0	0	0	0	0	0	0	184	4	5	2	15	3	134	4	406	11	1161	26	14	9	308	139	322	148
/Users/rizwan/Downloads/fwddatasetwithrandomnfaultinformation/SourceCode/Eclipse_JDT_Core-3.4/org.eclipse.jdt.apt.core/src/org/eclipse/jdt/apt/core/internal/declaration/TypeParameterDeclarationImpl.java	0	0	0	2	166	14	0	1	1	1	6	0	7	7	0	0	74	74	25	25	59	12	0	0	0	0	0	0	0	0	0	182	3	3	3	20	3	198	4	487	11	1388	26	7	6	437	174	444	180
/Users/rizwan/Downloads/fwddatasetwithrandomnfaultinformation/SourceCode/Eclipse_JDT_Core-3.4/org.eclipse.jdt.apt.core/src/org/eclipse/jdt/apt/core/internal/declaration/EclipseMirrorType.java	0	0	0	2	172	8	0	0	0	0	0	0	0	0	0	0	4	4	1	1	6	0	0	0	0	0	0	0	0	0	0	182	3	0	0	0	0	10	4	205	6	608	15	5	5	91	70	96	75
/Users/rizwan/Downloads/fwddatasetwithrandomnfaultinformation/SourceCode/Eclipse_JDT_Core-3.4/org.eclipse.jdt.apt.core/src/org/eclipse/jdt/apt/core/internal/declaration/DeclarationImpl.java	0	0	0	4	177	12	0	0	0	3	1	0	3	3	0	0	66	66	10	10	41	6	0	0	0	0	0	0	0	0	0	193	3	3	1	7	3	152	4	413	11	1192	24	7	6	396	165	403	171
/Users/rizwan/Downloads/fwddatasetwithrandomnfaultinformation/SourceCode/Eclipse_JDT_Core-3.4/org.eclipse.jdt.apt.core/src/org/eclipse/jdt/apt/core/internal/declaration/EclipseDeclarationImpl.java	0	0	0	6	193	20	0	1	4	4	13	0	9	9	0	0	89	89	20	20	84	26	0	0	0	0	0	0	0	0	0	219	3	9	3	31	3	218	4	600	11	1688	26	10	6	663	230	673	236
/Users/rizwan/Downloads/fwddatasetwithrandomnfaultinformation/SourceCode/Eclipse_JDT_Core-3.4/org.eclipse.jdt.apt.core/src/org/eclipse/jdt/apt/core/internal/declaration/MethodDeclarationImpl.java	2	0	0	8	166	12	0	1	0	5	1	0	2	2	0	0	41	41	9	9	36	12	0	0	0	0	0	0	0	0	0	188	4	6	2	5	3	100	4	360	11	1030	26	13	7	242	123	255	130
/Users/rizwan/Downloads/fwddatasetwithrandomnfaultinformation/SourceCode/Eclipse_JDT_Core-3.4/org.eclipse.jdt.apt.core/src/org/eclipse/jdt/apt/core/internal/declaration/ASTBasedConstructorDeclarationImpl.java	0	0	0	2	166	6	0	0	0	0	0	0	0	0	0	0	6	6	4	4	8	0	0	0	0	0	0	0	0	0	0	174	3	0	0	0	0	20	4	209	6	618	15	5	5	116	75	121	80
/Users/rizwan/Downloads/fwddatasetwithrandomnfaultinformation/SourceCode/Eclipse_JDT_Core-3.4/org.eclipse.jdt.apt.core/src/org/eclipse/jdt/apt/core/internal/declaration/ASTBasedMemberDeclarationImpl.java	0	0	0	5	171	15	0	0	0	1	3	0	2	2	0	0	29	29	9	9	27	7	0	0	0	0	0	0	0	0	0	191	3	1	1	7	3	76	4	320	11	926	24	6	6	267	135	273	141
/Users/rizwan/Downloads/fwddatasetwithrandomnfaultinformation/SourceCode/Eclipse_JDT_Core-3.4/org.eclipse.jdt.apt.core/src/org/eclipse/jdt/apt/core/internal/declaration/PackageDeclarationImplNoBinding.java	0	0	1	5	171	16	0	0	0	0	0	0	9	8	0	0	28	28	14	14	32	3	0	0	0	0	0	0	0	0	0	193	4	0	0	17	2	84	4	339	9	981	21	10	9	264	137	274	146
/Users/rizwan/Downloads/fwddatasetwithrandomnfaultinformation/SourceCode/Eclipse_JDT_Core-3.4/org.eclipse.jdt.apt.core/src/org/eclipse/jdt/apt/core/internal/declaration/FieldDeclarationImpl.java	0	0	0	6	168	12	0	1	0	2	3	0	0	0	0	0	48	48	13	13	39	14	0	0	0	0	0	0	0	0	0	186	3	3	2	3	1	122	4	377	11	1079	23	7	6	282	122	289	128
/Users/rizwan/Downloads/fwddatasetwithrandomnfaultinformation/SourceCode/Eclipse_JDT_Core-3.4/org.eclipse.jdt.apt.core/src/org/eclipse/jdt/apt/core/internal/declaration/ExecutableDeclarationImpl.java	0	0	0	2	166	6	0	1	0	1	0	0	3	3	0	0	28	28	11	11	24	3	0	0	0	0	0	0	0	0	0	174	3	2	2	6	2	78	4	298	11	867	24	5	5	209	106	214	111
/Users/rizwan/Downloads/fwddatasetwithrandomnfaultinformation/SourceCode/Eclipse_JDT_Core-3.4/org.eclipse.jdt.apt.core/src/org/eclipse/jdt/apt/core/internal/declaration/BinaryParameterDeclarationImpl.java	0	0	3	12	174	24	0	1	0	3	4	0	4	5	0	0	59	59	21	21	67	20	0	0	0	0	0	0	0	0	0	213	4	4	2	13	3	160	4	490	11	1381	26	12	6	462	197	474	203
/Users/rizwan/Downloads/fwddatasetwithrandomnfaultinformation/SourceCode/Eclipse_JDT_Core-3.4/org.eclipse.jdt.apt.core/src/org/eclipse/jdt/apt/core/internal/declaration/EclipseMirrorObject.java	0	0	0	2	177	10	0	0	0	0	0	0	0	0	0	0	3	3	2	2	4	0	0	0	0	0	0	0	0	0	0	189	3	0	0	0	0	10	4	210	6	625	15	5	5	117	93	122	98
/Users/rizwan/Downloads/fwddatasetwithrandomnfaultinformation/SourceCode/Eclipse_JDT_Core-3.4/org.eclipse.jdt.apt.core/src/org/eclipse/jdt/apt/core/internal/declaration/EnumConstantDeclarationImpl.java	0	0	0	4	166	8	0	0	0	0	0	0	0	0	0	0	10	10	5	5	11	0	0	0	0	0	0	0	0	0	0	178	3	0	0	0	0	30	4	226	6	666	15	6	6	128	86	134	92
/Users/rizwan/Downloads/fwddatasetwithrandomnfaultinformation/SourceCode/Eclipse_JDT_Core-3.4/org.eclipse.jdt.apt.core/src/org/eclipse/jdt/apt/core/internal/declaration/AnnotationMirrorImpl.java	1	0	4	14	196	38	0	2	3	9	17	0	7	6	0	0	156	156	44	44	116	51	0	0	0	0	0	0	0	0	0	253	5	14	3	30	3	400	4	879	11	2466	28	17	12	986	296	1003	308
/Users/rizwan/Downloads/fwddatasetwithrandomnfaultinformation/SourceCode/Eclipse_JDT_Core-3.4/org.eclipse.jdt.apt.core/src/org/eclipse/jdt/apt/core/internal/declaration/PackageDeclarationImpl.java	0	2	0	7	177	34	0	1	5	3	4	0	20	20	0	0	113	113	45	45	80	20	0	0	0	0	0	0	0	0	0	220	4	9	3	44	3	316	4	703	11	2006	27	8	7	720	290	728	297
/Users/rizwan/Downloads/fwddatasetwithrandomnfaultinformation/SourceCode/Eclipse_JDT_Core-3.4/org.eclipse.jdt.apt.core/src/org/eclipse/jdt/apt/core/internal/declaration/EnumDeclarationImpl.java	0	0	0	4	166	12	0	0	0	1	0	0	3	3	0	0	23	23	9	9	26	5	0	0	0	0	0	0	0	0	0	182	3	1	1	6	2	64	4	294	11	852	23	7	7	231	119	238	126
/Users/rizwan/Downloads/fwddatasetwithrandomnfaultinformation/SourceCode/Eclipse_JDT_Core-3.4/org.eclipse.jdt.apt.core/src/org/eclipse/jdt/apt/core/env/Phase.java	0	0	0	2	181	14	0	0	0	0	0	0	0	0	0	0	2	2	1	1	1	0	0	0	0	0	0	0	0	0	0	197	3	0	0	0	0	6	4	211	6	631	15	5	5	79	70	84	75
/Users/rizwan/Downloads/fwddatasetwithrandomnfaultinformation/SourceCode/Eclipse_JDT_Core-3.4/org.eclipse.jdt.apt.core/src/org/eclipse/jdt/apt/core/env/EclipseAnnotationProcessorFactory.java	0	0	0	2	185	10	0	0	0	0	0	0	1	1	0	0	2	2	2	2	6	0	0	0	0	0	0	0	0	0	0	197	3	0	0	2	2	8	4	222	8	659	19	4	4	168	105	172	109
/Users/rizwan/Downloads/fwddatasetwithrandomnfaultinformation/SourceCode/Eclipse_JDT_Core-3.4/org.eclipse.jdt.apt.core/src/org/eclipse/jdt/apt/core/env/EclipseAnnotationProcessorEnvironment.java	0	0	0	4	207	22	0	0	0	0	0	0	7	7	0	0	8	8	5	5	10	0	0	0	0	0	0	0	0	0	0	233	3	0	0	14	2	26	4	292	8	865	19	5	5	274	169	279	174
/Users/rizwan/Downloads/fwddatasetwithrandomnfaultinformation/SourceCode/Eclipse_JDT_Core-3.4/org.eclipse.jdt.apt.core/src/org/eclipse/jdt/apt/core/env/EnvironmentFactory.java	0	0	0	2	180	9	0	0	0	0	0	0	3	3	0	0	8	8	2	2	10	2	0	0	0	0	0	0	0	0	0	191	3	0	0	6	2	20	4	238	9	702	20	5	5	197	122	202	127
/Users/rizwan/Downloads/fwddatasetwithrandomnfaultinformation/SourceCode/Eclipse_JDT_Core-3.4/org.eclipse.jdt.apt.core/src/org/eclipse/jdt/apt/core/build/AptBuilder.java	0	0	0	5	200	17	4	2	0	2	0	0	5	7	0	0	15	15	6	6	15	4	0	0	0	0	0	0	0	0	0	226	4	4	2	12	2	42	4	315	11	925	25	7	5	326	185	333	190
/Users/rizwan/Downloads/fwddatasetwithrandomnfaultinformation/SourceCode/Eclipse_JDT_Core-3.4/org.eclipse.jdt.apt.core/src/org/eclipse/jdt/apt/core/build/JdtApt.java	0	0	3	21	182	28	0	0	0	3	2	0	0	0	0	0	36	36	9	9	39	12	0	0	0	0	0	0	0	0	0	234	4	3	1	2	1	90	4	390	11	1120	23	13	6	224	136	237	142
/Users/rizwan/Downloads/fwddatasetwithrandomnfaultinformation/SourceCode/Eclipse_JDT_Core-3.4/org.eclipse.jdt.apt.core/src/com/sun/mirror/util/DeclarationVisitors.java	0	0	0	0	93	26	0	0	0	0	0	0	20	20	0	0	10	10	6	6	7	1	0	0	0	0	0	0	0	0	0	119	2	0	0	40	2	32	4	207	9	614	19	9	5	530	248	539	253
/Users/rizwan/Downloads/fwddatasetwithrandomnfaultinformation/SourceCode/Eclipse_JDT_Core-3.4/org.eclipse.jdt.apt.core/src/com/sun/mirror/util/SourcePosition.java	0	0	0	0	64	15	0	0	0	0	0	0	0	0	0	0	7	7	1	1	8	0	0	0	0	0	0	0	0	0	0	79	2	0	0	0	0	16	4	109	6	319	14	13	6	332	188	345	194
/Users/rizwan/Downloads/fwddatasetwithrandomnfaultinformation/SourceCode/Eclipse_JDT_Core-3.4/org.eclipse.jdt.apt.core/src/com/sun/mirror/util/DeclarationVisitor.java	0	0	0	0	129	43	0	0	0	0	0	0	4	4	0	0	20	20	2	2	20	0	0	0	0	0	0	0	0	0	0	172	2	0	0	8	2	44	4	252	8	736	18	9	5	536	228	545	233
/Users/rizwan/Downloads/fwddatasetwithrandomnfaultinformation/SourceCode/Eclipse_JDT_Core-3.4/org.eclipse.jdt.apt.core/src/com/sun/mirror/util/Declarations.java	0	0	0	1	63	16	0	0	0	0	0	0	6	6	0	0	6	6	1	1	6	0	0	0	0	0	0	0	0	0	0	80	3	0	0	12	2	14	4	121	8	356	19	9	4	339	208	348	212
/Users/rizwan/Downloads/fwddatasetwithrandomnfaultinformation/SourceCode/Eclipse_JDT_Core-3.4/org.eclipse.jdt.apt.core/src/com/sun/mirror/util/TypeVisitor.java	0	0	0	0	120	35	0	0	0	0	0	0	4	4	0	0	16	16	2	2	16	0	0	0	0	0	0	0	0	0	0	155	2	0	0	8	2	36	4	223	8	653	18	9	5	467	221	476	226
/Users/rizwan/Downloads/fwddatasetwithrandomnfaultinformation/SourceCode/Eclipse_JDT_Core-3.4/org.eclipse.jdt.apt.core/src/com/sun/mirror/util/DeclarationScanner.java	0	0	0	0	148	41	0	0	0	0	0	0	1	1	0	0	81	81	31	31	43	2	0	0	0	0	0	0	0	0	0	189	2	0	0	2	2	224	4	468	9	1360	19	9	4	681	288	690	292
/Users/rizwan/Downloads/fwddatasetwithrandomnfaultinformation/SourceCode/Eclipse_JDT_Core-3.4/org.eclipse.jdt.apt.core/src/com/sun/mirror/util/SourceOrderDeclScanner.java	0	0	3	7	64	19	0	5	1	8	8	0	9	8	0	0	126	126	37	37	69	31	0	0	0	0	0	0	0	0	0	93	4	14	3	25	3	326	4	572	11	1613	27	79	36	686	312	765	348
/Users/rizwan/Downloads/fwddatasetwithrandomnfaultinformation/SourceCode/Eclipse_JDT_Core-3.4/org.eclipse.jdt.apt.core/src/com/sun/mirror/util/SimpleTypeVisitor.java	0	0	0	0	135	36	0	0	0	0	0	0	3	3	0	0	28	28	25	25	15	0	0	0	0	0	0	0	0	0	0	171	2	0	0	6	2	106	4	306	8	903	18	9	5	553	241	562	246
/Users/rizwan/Downloads/fwddatasetwithrandomnfaultinformation/SourceCode/Eclipse_JDT_Core-3.4/org.eclipse.jdt.apt.core/src/com/sun/mirror/util/DeclarationFilter.java	0	1	0	4	184	84	0	3	4	2	2	0	65	65	0	0	81	81	35	35	54	25	0	0	0	0	0	0	0	0	0	273	4	9	3	132	3	232	4	739	11	2135	27	32	14	1109	385	1141	399
/Users/rizwan/Downloads/fwddatasetwithrandomnfaultinformation/SourceCode/Eclipse_JDT_Core-3.4/org.eclipse.jdt.apt.core/src/com/sun/mirror/util/Types.java	0	0	0	2	169	39	0	0	0	0	0	0	32	32	0	0	18	18	9	9	16	0	0	0	0	0	0	0	0	0	0	210	3	0	0	64	2	54	4	353	8	1042	19	17	8	873	329	890	337
/Users/rizwan/Downloads/fwddatasetwithrandomnfaultinformation/SourceCode/Eclipse_JDT_Core-3.4/org.eclipse.jdt.apt.core/src/com/sun/mirror/util/SimpleDeclarationVisitor.java	0	0	0	0	163	44	0	0	0	0	0	0	3	3	0	0	36	36	33	33	19	0	0	0	0	0	0	0	0	0	0	207	2	0	0	6	2	138	4	378	8	1115	18	9	5	651	257	660	262
/Users/rizwan/Downloads/fwddatasetwithrandomnfaultinformation/SourceCode/Eclipse_JDT_Core-3.4/org.eclipse.jdt.apt.core/src/com/sun/mirror/type/VoidType.java	0	0	0	1	44	10	0	0	0	0	0	0	2	2	0	0	5	5	1	1	4	0	0	0	0	0	0	0	0	0	0	55	3	0	0	4	2	12	4	84	8	247	19	9	4	258	172	267	176
/Users/rizwan/Downloads/fwddatasetwithrandomnfaultinformation/SourceCode/Eclipse_JDT_Core-3.4/org.eclipse.jdt.apt.core/src/com/sun/mirror/type/TypeVariable.java	0	0	0	0	52	11	0	0	0	0	0	0	0	0	0	0	5	5	2	2	5	0	0	0	0	0	0	0	0	0	0	63	2	0	0	0	0	14	4	88	6	259	14	9	4	288	180	297	184
/Users/rizwan/Downloads/fwddatasetwithrandomnfaultinformation/SourceCode/Eclipse_JDT_Core-3.4/org.eclipse.jdt.apt.core/src/com/sun/mirror/type/PrimitiveType.java	0	0	0	0	78	45	0	0	0	0	0	0	32	32	0	0	5	5	2	2	4	0	0	0	0	0	0	0	0	0	0	123	2	0	0	64	2	14	4	213	8	635	18	9	4	331	206	340	210
/Users/rizwan/Downloads/fwddatasetwithrandomnfaultinformation/SourceCode/Eclipse_JDT_Core-3.4/org.eclipse.jdt.apt.core/src/com/sun/mirror/type/MirroredTypeException.java	0	0	1	3	64	22	0	0	0	0	0	0	6	6	0	0	10	10	6	6	12	3	0	0	0	0	0	0	0	0	0	90	4	0	0	12	2	32	4	159	9	461	21	6	4	399	226	405	230
/Users/rizwan/Downloads/fwddatasetwithrandomnfaultinformation/SourceCode/Eclipse_JDT_Core-3.4/org.eclipse.jdt.apt.core/src/com/sun/mirror/type/ReferenceType.java	0	0	0	0	43	9	0	0	0	0	0	0	0	0	0	0	4	4	1	1	3	0	0	0	0	0	0	0	0	0	0	52	2	0	0	0	0	10	4	71	6	210	14	9	5	258	173	267	178
/Users/rizwan/Downloads/fwddatasetwithrandomnfaultinformation/SourceCode/Eclipse_JDT_Core-3.4/org.eclipse.jdt.apt.core/src/com/sun/mirror/type/AnnotationType.java	0	0	0	0	46	11	0	0	0	0	0	0	0	0	0	0	5	5	2	2	5	0	0	0	0	0	0	0	0	0	0	57	2	0	0	0	0	14	4	82	6	241	14	9	4	256	172	265	176
/Users/rizwan/Downloads/fwddatasetwithrandomnfaultinformation/SourceCode/Eclipse_JDT_Core-3.4/org.eclipse.jdt.apt.core/src/com/sun/mirror/type/EnumType.java	0	0	0	0	46	11	0	0	0	0	0	0	0	0	0	0	5	5	2	2	5	0	0	0	0	0	0	0	0	0	0	57	2	0	0	0	0	14	4	82	6	241	14	9	4	256	172	265	176
/Users/rizwan/Downloads/fwddatasetwithrandomnfaultinformation/SourceCode/Eclipse_JDT_Core-3.4/org.eclipse.jdt.apt.core/src/com/sun/mirror/type/WildcardType.java	0	0	0	0	67	17	0	0	0	0	0	0	11	11	0	0	7	7	1	1	6	0	0	0	0	0	0	0	0	0	0	84	2	0	0	22	2	16	4	136	8	402	18	9	4	349	209	358	213
/Users/rizwan/Downloads/fwddatasetwithrandomnfaultinformation/SourceCode/Eclipse_JDT_Core-3.4/org.eclipse.jdt.apt.core/src/com/sun/mirror/type/ClassType.java	0	0	0	0	68	19	0	0	0	0	0	0	16	16	0	0	6	6	8	8	6	0	0	0	0	0	0	0	0	0	0	87	2	0	0	32	2	28	4	161	8	477	18	9	5	379	233	388	238
/Users/rizwan/Downloads/fwddatasetwithrandomnfaultinformation/SourceCode/Eclipse_JDT_Core-3.4/org.eclipse.jdt.apt.core/src/com/sun/mirror/type/InterfaceType.java	0	0	0	0	54	14	0	0	0	0	0	0	7	7	0	0	5	5	5	5	5	0	0	0	0	0	0	0	0	0	0	68	2	0	0	14	2	20	4	115	8	340	18	9	4	292	192	301	196
/Users/rizwan/Downloads/fwddatasetwithrandomnfaultinformation/SourceCode/Eclipse_JDT_Core-3.4/org.eclipse.jdt.apt.core/src/com/sun/mirror/type/ArrayType.java	0	0	0	0	50	11	0	0	0	0	0	0	0	0	0	0	5	5	1	1	4	0	0	0	0	0	0	0	0	0	0	61	2	0	0	0	0	12	4	83	6	245	14	9	4	283	178	292	182
/Users/rizwan/Downloads/fwddatasetwithrandomnfaultinformation/SourceCode/Eclipse_JDT_Core-3.4/org.eclipse.jdt.apt.core/src/com/sun/mirror/type/DeclaredType.java	0	0	0	2	100	26	0	0	0	0	0	0	34	34	0	0	12	12	11	11	9	0	0	0	0	0	0	0	0	0	0	128	3	0	0	68	2	46	4	260	8	770	19	9	5	594	276	603	281
/Users/rizwan/Downloads/fwddatasetwithrandomnfaultinformation/SourceCode/Eclipse_JDT_Core-3.4/org.eclipse.jdt.apt.core/src/com/sun/mirror/type/TypeMirror.java	0	0	0	1	75	17	0	0	0	0	0	0	5	5	0	0	7	7	2	2	9	0	0	0	0	0	0	0	0	0	0	93	3	0	0	10	2	18	4	139	8	407	19	9	5	404	236	413	241
/Users/rizwan/Downloads/fwddatasetwithrandomnfaultinformation/SourceCode/Eclipse_JDT_Core-3.4/org.eclipse.jdt.apt.core/src/com/sun/mirror/type/MirroredTypesException.java	0	0	1	3	65	22	0	0	0	1	0	0	12	12	0	0	16	16	7	7	16	4	0	0	0	0	0	0	0	0	0	91	4	1	1	24	2	46	4	193	11	559	24	6	4	436	247	442	251
/Users/rizwan/Downloads/fwddatasetwithrandomnfaultinformation/SourceCode/Eclipse_JDT_Core-3.4/org.eclipse.jdt.apt.core/src/com/sun/mirror/apt/AnnotationProcessorEnvironment.java	0	0	0	4	160	42	0	0	0	0	0	0	25	25	0	0	18	18	4	4	19	0	0	0	0	0	0	0	0	0	0	206	3	0	0	50	2	44	4	328	8	964	19	9	5	775	342	784	347
/Users/rizwan/Downloads/fwddatasetwithrandomnfaultinformation/SourceCode/Eclipse_JDT_Core-3.4/org.eclipse.jdt.apt.core/src/com/sun/mirror/apt/AnnotationProcessorFactory.java	0	0	0	7	100	29	0	0	0	0	0	0	33	33	0	0	9	9	3	3	12	1	0	0	0	0	0	0	0	0	0	136	3	0	0	66	2	24	4	248	9	731	20	10	6	601	298	611	304
/Users/rizwan/Downloads/fwddatasetwithrandomnfaultinformation/SourceCode/Eclipse_JDT_Core-3.4/org.eclipse.jdt.apt.core/src/com/sun/mirror/apt/RoundCompleteEvent.java	0	0	0	0	62	17	0	0	0	0	0	0	5	5	0	0	11	11	4	4	8	1	0	0	0	0	0	0	0	0	0	79	2	0	0	10	2	30	4	136	9	400	19	9	5	333	210	342	215
/Users/rizwan/Downloads/fwddatasetwithrandomnfaultinformation/SourceCode/Eclipse_JDT_Core-3.4/org.eclipse.jdt.apt.core/src/com/sun/mirror/apt/AnnotationProcessorListener.java	0	0	0	0	42	9	0	0	0	0	0	0	0	0	0	0	4	4	1	1	3	0	0	0	0	0	0	0	0	0	0	51	2	0	0	0	0	10	4	70	6	207	14	9	4	252	172	261	176
/Users/rizwan/Downloads/fwddatasetwithrandomnfaultinformation/SourceCode/Eclipse_JDT_Core-3.4/org.eclipse.jdt.apt.core/src/com/sun/mirror/apt/Filer.java	0	0	0	4	142	33	0	0	0	0	0	0	24	24	0	0	20	20	5	5	8	0	0	0	0	0	0	0	0	0	0	179	3	0	0	48	2	50	4	294	8	873	19	9	4	950	353	959	357
/Users/rizwan/Downloads/fwddatasetwithrandomnfaultinformation/SourceCode/Eclipse_JDT_Core-3.4/org.eclipse.jdt.apt.core/src/com/sun/mirror/apt/RoundState.java	0	0	0	0	62	25	0	0	0	0	0	0	16	16	0	0	8	8	1	1	11	0	0	0	0	0	0	0	0	0	0	87	2	0	0	32	2	18	4	156	8	457	18	9	4	326	193	335	197
/Users/rizwan/Downloads/fwddatasetwithrandomnfaultinformation/SourceCode/Eclipse_JDT_Core-3.4/org.eclipse.jdt.apt.core/src/com/sun/mirror/apt/RoundCompleteListener.java	0	0	0	0	48	11	0	0	0	0	0	0	0	0	0	0	5	5	1	1	4	0	0	0	0	0	0	0	0	0	0	59	2	0	0	0	0	12	4	81	6	239	14	9	4	274	182	283	186
/Users/rizwan/Downloads/fwddatasetwithrandomnfaultinformation/SourceCode/Eclipse_JDT_Core-3.4/org.eclipse.jdt.apt.core/src/com/sun/mirror/apt/Messager.java	0	0	0	0	83	25	0	0	0	0	0	0	8	8	0	0	13	13	1	1	10	0	0	0	0	0	0	0	0	0	0	108	2	0	0	16	2	28	4	170	8	500	18	9	5	433	214	442	219
/Users/rizwan/Downloads/fwddatasetwithrandomnfaultinformation/SourceCode/Eclipse_JDT_Core-3.4/org.eclipse.jdt.apt.core/src/com/sun/mirror/apt/AnnotationProcessors.java	0	0	0	0	92	22	0	0	0	0	0	0	6	6	0	0	20	20	10	10	11	2	0	0	0	0	0	0	0	0	0	114	2	0	0	12	2	60	4	207	9	609	19	12	5	485	234	497	239
/Users/rizwan/Downloads/fwddatasetwithrandomnfaultinformation/SourceCode/Eclipse_JDT_Core-3.4/org.eclipse.jdt.apt.core/src/com/sun/mirror/apt/AnnotationProcessor.java	0	0	0	0	63	11	0	0	0	0	0	0	2	2	0	0	5	5	5	5	4	0	0	0	0	0	0	0	0	0	0	74	2	0	0	4	2	20	4	110	8	326	18	9	5	387	228	396	233
/Users/rizwan/Downloads/fwddatasetwithrandomnfaultinformation/SourceCode/Eclipse_JDT_Core-3.4/org.eclipse.jdt.apt.core/src/com/sun/mirror/declaration/MethodDeclaration.java	0	0	0	0	52	11	0	0	0	0	0	0	0	0	0	0	5	5	3	3	6	0	0	0	0	0	0	0	0	0	0	63	2	0	0	0	0	16	4	91	6	267	14	9	5	305	190	314	195
/Users/rizwan/Downloads/fwddatasetwithrandomnfaultinformation/SourceCode/Eclipse_JDT_Core-3.4/org.eclipse.jdt.apt.core/src/com/sun/mirror/declaration/PackageDeclaration.java	0	0	0	8	91	20	0	0	0	0	0	0	7	7	0	0	9	9	2	2	9	0	0	0	0	0	0	0	0	0	0	119	3	0	0	14	2	22	4	173	8	509	19	9	4	454	228	463	232
/Users/rizwan/Downloads/fwddatasetwithrandomnfaultinformation/SourceCode/Eclipse_JDT_Core-3.4/org.eclipse.jdt.apt.core/src/com/sun/mirror/declaration/ParameterDeclaration.java	0	0	0	0	48	11	0	0	0	0	0	0	0	0	0	0	5	5	1	1	5	0	0	0	0	0	0	0	0	0	0	59	2	0	0	0	0	12	4	82	6	241	14	9	4	272	176	281	180
/Users/rizwan/Downloads/fwddatasetwithrandomnfaultinformation/SourceCode/Eclipse_JDT_Core-3.4/org.eclipse.jdt.apt.core/src/com/sun/mirror/declaration/EnumConstantDeclaration.java	0	0	0	0	46	11	0	0	0	0	0	0	0	0	0	0	5	5	2	2	4	0	0	0	0	0	0	0	0	0	0	57	2	0	0	0	0	14	4	81	6	239	14	9	5	251	171	260	176
/Users/rizwan/Downloads/fwddatasetwithrandomnfaultinformation/SourceCode/Eclipse_JDT_Core-3.4/org.eclipse.jdt.apt.core/src/com/sun/mirror/declaration/EnumDeclaration.java	0	0	0	0	49	11	0	0	0	0	0	0	1	1	0	0	5	5	1	1	5	0	0	0	0	0	0	0	0	0	0	60	2	0	0	2	2	12	4	87	8	256	18	9	4	280	184	289	188
/Users/rizwan/Downloads/fwddatasetwithrandomnfaultinformation/SourceCode/Eclipse_JDT_Core-3.4/org.eclipse.jdt.apt.core/src/com/sun/mirror/declaration/Modifier.java	0	0	0	0	85	50	0	0	0	0	1	0	23	23	0	0	8	8	3	3	7	2	0	0	0	0	0	0	0	0	0	135	2	0	0	47	3	22	4	222	9	657	20	25	12	390	245	415	257
/Users/rizwan/Downloads/fwddatasetwithrandomnfaultinformation/SourceCode/Eclipse_JDT_Core-3.4/org.eclipse.jdt.apt.core/src/com/sun/mirror/declaration/AnnotationMirror.java	0	0	0	1	78	16	0	0	0	0	1	0	5	5	0	0	8	8	1	1	9	0	0	0	0	0	0	0	0	0	0	95	3	0	0	11	3	18	4	143	8	418	20	9	4	452	245	461	249
/Users/rizwan/Downloads/fwddatasetwithrandomnfaultinformation/SourceCode/Eclipse_JDT_Core-3.4/org.eclipse.jdt.apt.core/src/com/sun/mirror/declaration/FieldDeclaration.java	0	0	0	4	71	22	0	0	0	0	0	0	14	14	0	0	8	8	2	2	7	0	0	0	0	0	0	0	0	0	0	97	3	0	0	28	2	20	4	161	8	475	19	9	5	401	208	410	213
/Users/rizwan/Downloads/fwddatasetwithrandomnfaultinformation/SourceCode/Eclipse_JDT_Core-3.4/org.eclipse.jdt.apt.core/src/com/sun/mirror/declaration/AnnotationTypeElementDeclaration.java	0	0	0	0	53	13	0	0	0	0	0	0	0	0	0	0	6	6	2	2	5	0	0	0	0	0	0	0	0	0	0	66	2	0	0	0	0	16	4	93	6	274	14	9	5	276	182	285	187
/Users/rizwan/Downloads/fwddatasetwithrandomnfaultinformation/SourceCode/Eclipse_JDT_Core-3.4/org.eclipse.jdt.apt.core/src/com/sun/mirror/declaration/MemberDeclaration.java	0	0	0	2	54	11	0	0	0	0	0	0	0	0	0	0	7	7	1	1	4	0	0	0	0	0	0	0	0	0	0	67	3	0	0	0	0	16	4	94	6	277	15	9	4	319	198	328	202
/Users/rizwan/Downloads/fwddatasetwithrandomnfaultinformation/SourceCode/Eclipse_JDT_Core-3.4/org.eclipse.jdt.apt.core/src/com/sun/mirror/declaration/ConstructorDeclaration.java	0	0	0	0	42	9	0	0	0	0	0	0	0	0	0	0	4	4	1	1	3	0	0	0	0	0	0	0	0	0	0	51	2	0	0	0	0	10	4	70	6	207	14	9	4	250	167	259	171
/Users/rizwan/Downloads/fwddatasetwithrandomnfaultinformation/SourceCode/Eclipse_JDT_Core-3.4/org.eclipse.jdt.apt.core/src/com/sun/mirror/declaration/AnnotationValue.java	0	0	0	0	76	16	0	0	0	0	0	0	10	10	0	0	9	9	7	7	7	0	0	0	0	0	0	0	0	0	0	92	2	0	0	20	2	32	4	159	8	470	18	9	5	407	226	416	231
/Users/rizwan/Downloads/fwddatasetwithrandomnfaultinformation/SourceCode/Eclipse_JDT_Core-3.4/org.eclipse.jdt.apt.core/src/com/sun/mirror/declaration/AnnotationTypeDeclaration.java	0	0	0	0	51	11	0	0	0	0	0	0	1	1	0	0	5	5	1	1	5	0	0	0	0	0	0	0	0	0	0	62	2	0	0	2	2	12	4	89	8	262	18	9	5	294	187	303	192
/Users/rizwan/Downloads/fwddatasetwithrandomnfaultinformation/SourceCode/Eclipse_JDT_Core-3.4/org.eclipse.jdt.apt.core/src/com/sun/mirror/declaration/Declaration.java	0	2	0	5	154	37	0	0	0	0	0	0	33	33	0	0	18	18	6	6	17	0	0	0	0	0	0	0	0	0	0	198	4	0	0	66	2	48	4	339	8	998	20	9	5	820	362	829	367
/Users/rizwan/Downloads/fwddatasetwithrandomnfaultinformation/SourceCode/Eclipse_JDT_Core-3.4/org.eclipse.jdt.apt.core/src/com/sun/mirror/declaration/TypeParameterDeclaration.java	0	0	0	0	61	16	0	0	0	0	0	0	7	7	0	0	6	6	2	2	7	0	0	0	0	0	0	0	0	0	0	77	2	0	0	14	2	16	4	122	8	359	18	9	4	341	207	350	211
/Users/rizwan/Downloads/fwddatasetwithrandomnfaultinformation/SourceCode/Eclipse_JDT_Core-3.4/org.eclipse.jdt.apt.core/src/com/sun/mirror/declaration/ExecutableDeclaration.java	0	0	0	0	74	21	0	0	0	0	0	0	11	11	0	0	8	8	1	1	9	0	0	0	0	0	0	0	0	0	0	95	2	0	0	22	2	18	4	152	8	447	18	9	5	396	208	405	213
/Users/rizwan/Downloads/fwddatasetwithrandomnfaultinformation/SourceCode/Eclipse_JDT_Core-3.4/org.eclipse.jdt.apt.core/src/com/sun/mirror/declaration/InterfaceDeclaration.java	0	0	0	0	52	12	0	0	0	0	0	0	7	7	0	0	4	4	4	4	4	0	0	0	0	0	0	0	0	0	0	64	2	0	0	14	2	16	4	106	8	314	18	9	4	304	195	313	199
/Users/rizwan/Downloads/fwddatasetwithrandomnfaultinformation/SourceCode/Eclipse_JDT_Core-3.4/org.eclipse.jdt.apt.core/src/com/sun/mirror/declaration/ClassDeclaration.java	0	0	0	0	79	19	0	0	0	0	0	0	12	12	0	0	7	7	7	7	8	0	0	0	0	0	0	0	0	0	0	98	2	0	0	24	2	28	4	166	8	490	18	9	5	422	246	431	251
/Users/rizwan/Downloads/fwddatasetwithrandomnfaultinformation/SourceCode/Eclipse_JDT_Core-3.4/org.eclipse.jdt.apt.core/src/com/sun/mirror/declaration/TypeDeclaration.java	0	0	0	0	133	32	0	0	0	0	0	0	28	28	0	0	13	13	10	10	12	1	0	0	0	0	0	0	0	0	0	165	2	0	0	56	2	46	4	288	9	852	19	9	5	704	302	713	307
/Users/rizwan/Downloads/fwddatasetwithrandomnfaultinformation/SourceCode/Eclipse_JDT_Core-3.4/org.eclipse.jdt.compiler.apt.tests/resources/targets/dispatch/TwoAnnotations.java	0	0	0	2	171	8	0	0	0	0	0	0	0	0	0	0	2	2	1	1	3	2	0	0	0	0	0	0	0	0	0	181	3	0	0	0	0	6	4	199	7	592	16	7	6	78	62	85	68
/Users/rizwan/Downloads/fwddatasetwithrandomnfaultinformation/SourceCode/Eclipse_JDT_Core-3.4/org.eclipse.jdt.compiler.apt.tests/resources/targets/dispatch/HasGenClass.java	0	0	0	2	172	10	0	0	0	0	0	0	0	0	0	0	7	7	2	2	4	2	0	0	0	0	0	0	0	0	0	184	3	0	0	0	0	18	4	215	7	639	16	5	5	111	84	116	89
/Users/rizwan/Downloads/fwddatasetwithrandomnfaultinformation/SourceCode/Eclipse_JDT_Core-3.4/org.eclipse.jdt.compiler.apt.tests/resources/targets/dispatch/HasCheckArgs.java	0	0	0	2	173	8	0	0	0	0	0	0	0	0	0	0	1	1	1	1	2	0	0	0	0	0	0	0	0	0	0	183	3	0	0	0	0	4	4	196	6	585	15	5	5	94	80	99	85
/Users/rizwan/Downloads/fwddatasetwithrandomnfaultinformation/SourceCode/Eclipse_JDT_Core-3.4/org.eclipse.jdt.compiler.apt.tests/resources/targets/dispatch/X.java	0	0	0	0	0	0	0	0	0	0	0	0	0	0	0	0	5	5	2	2	4	0	0	0	0	0	0	0	0	0	0	0	0	0	0	0	0	14	4	22	4	62	10	0	0	24	15	24	15
/Users/rizwan/Downloads/fwddatasetwithrandomnfaultinformation/SourceCode/Eclipse_JDT_Core-3.4/org.eclipse.jdt.compiler.apt.tests/resources/targets/dispatch/inheritedanno/NotInheritedAnno.java	0	0	0	1	163	6	0	0	0	0	0	0	0	0	0	0	1	1	1	1	0	0	0	0	0	0	0	0	0	0	0	170	3	0	0	0	0	4	4	181	5	541	14	4	4	38	34	42	38
/Users/rizwan/Downloads/fwddatasetwithrandomnfaultinformation/SourceCode/Eclipse_JDT_Core-3.4/org.eclipse.jdt.compiler.apt.tests/resources/targets/dispatch/inheritedanno/InheritanceA.java	0	0	0	1	163	8	0	0	0	0	0	0	0	0	0	0	6	6	14	14	3	0	0	0	0	0	0	0	0	0	0	172	3	0	0	0	0	40	4	222	6	662	15	4	4	126	69	130	73
/Users/rizwan/Downloads/fwddatasetwithrandomnfaultinformation/SourceCode/Eclipse_JDT_Core-3.4/org.eclipse.jdt.compiler.apt.tests/resources/targets/dispatch/p/Z.java	0	0	0	0	0	0	0	0	0	0	0	0	0	0	0	0	0	0	1	1	1	0	0	0	0	0	0	0	0	0	0	0	0	0	0	0	0	2	2	5	4	16	8	0	0	5	5	5	5
/Users/rizwan/Downloads/fwddatasetwithrandomnfaultinformation/SourceCode/Eclipse_JDT_Core-3.4/org.eclipse.jdt.compiler.apt.tests/resources/targets/dispatch/p/Y.java	0	0	0	0	0	0	0	0	0	0	0	0	0	0	0	0	0	0	1	1	1	0	0	0	0	0	0	0	0	0	0	0	0	0	0	0	0	2	2	5	4	16	8	0	0	7	7	7	7
/Users/rizwan/Downloads/fwddatasetwithrandomnfaultinformation/SourceCode/Eclipse_JDT_Core-3.4/org.eclipse.jdt.compiler.apt.tests/resources/targets/negative/pz/RemoteNegative8b.java	0	0	0	2	166	8	0	0	0	0	0	0	1	1	0	0	1	1	1	1	1	0	0	0	0	0	0	0	0	0	0	176	3	0	0	2	2	4	4	192	8	574	19	5	5	55	45	60	50
/Users/rizwan/Downloads/fwddatasetwithrandomnfaultinformation/SourceCode/Eclipse_JDT_Core-3.4/org.eclipse.jdt.compiler.apt.tests/resources/targets/negative/pz/Anno2.java	0	0	0	1	165	8	0	0	0	0	0	0	0	0	0	0	2	2	1	1	2	0	0	0	0	0	0	0	0	0	0	174	3	0	0	0	0	6	4	189	6	564	15	5	5	44	39	49	44
/Users/rizwan/Downloads/fwddatasetwithrandomnfaultinformation/SourceCode/Eclipse_JDT_Core-3.4/org.eclipse.jdt.compiler.apt.tests/resources/targets/negative/pz/RemoteNegative8a.java	0	0	0	2	166	8	0	0	0	0	0	0	0	0	0	0	1	1	1	1	1	0	0	0	0	0	0	0	0	0	0	176	3	0	0	0	0	4	4	188	6	562	15	5	5	55	45	60	50
/Users/rizwan/Downloads/fwddatasetwithrandomnfaultinformation/SourceCode/Eclipse_JDT_Core-3.4/org.eclipse.jdt.compiler.apt.tests/resources/targets/negative/pa/Negative2.java	0	0	0	1	171	16	0	0	0	0	0	0	0	0	0	0	9	9	3	3	7	0	0	0	0	0	0	0	0	0	0	188	3	0	0	0	0	24	4	226	6	670	15	22	18	112	79	134	97
/Users/rizwan/Downloads/fwddatasetwithrandomnfaultinformation/SourceCode/Eclipse_JDT_Core-3.4/org.eclipse.jdt.compiler.apt.tests/resources/targets/negative/pa/Negative3.java	0	0	0	1	172	8	0	0	0	0	0	0	0	0	0	0	4	4	3	3	2	0	0	0	0	0	0	0	0	0	0	181	3	0	0	0	0	14	4	204	6	609	15	15	15	97	74	112	89
/Users/rizwan/Downloads/fwddatasetwithrandomnfaultinformation/SourceCode/Eclipse_JDT_Core-3.4/org.eclipse.jdt.compiler.apt.tests/resources/targets/negative/pa/Negative4.java	0	0	0	1	170	14	0	0	0	0	0	0	4	4	0	0	6	6	8	8	6	0	0	0	0	0	0	0	0	0	0	185	3	0	0	8	2	28	4	236	8	701	19	7	7	118	87	125	94
/Users/rizwan/Downloads/fwddatasetwithrandomnfaultinformation/SourceCode/Eclipse_JDT_Core-3.4/org.eclipse.jdt.compiler.apt.tests/resources/targets/negative/pa/Negative8.java	0	0	0	2	166	8	0	0	0	0	0	0	6	6	0	0	1	1	6	6	1	0	0	0	0	0	0	0	0	0	0	176	3	0	0	12	2	14	4	212	8	634	19	15	12	65	48	80	60
/Users/rizwan/Downloads/fwddatasetwithrandomnfaultinformation/SourceCode/Eclipse_JDT_Core-3.4/org.eclipse.jdt.compiler.apt.tests/resources/targets/negative/pa/Negative5.java	0	0	0	1	170	8	0	0	0	0	0	0	8	8	0	0	1	1	10	10	1	0	0	0	0	0	0	0	0	0	0	179	3	0	0	16	2	22	4	227	8	679	19	31	31	102	67	133	98
/Users/rizwan/Downloads/fwddatasetwithrandomnfaultinformation/SourceCode/Eclipse_JDT_Core-3.4/org.eclipse.jdt.compiler.apt.tests/resources/targets/negative/pa/Negative6.java	0	0	0	2	172	8	0	0	0	0	0	0	0	0	0	0	11	11	5	5	4	1	0	0	0	0	0	0	0	0	0	182	3	0	0	0	0	32	4	226	7	673	16	21	19	104	78	125	97
/Users/rizwan/Downloads/fwddatasetwithrandomnfaultinformation/SourceCode/Eclipse_JDT_Core-3.4/org.eclipse.jdt.compiler.apt.tests/resources/targets/negative/pa/Negative7.java	0	0	0	2	172	8	0	0	0	0	0	0	0	0	0	0	3	3	3	3	3	0	0	0	0	0	0	0	0	0	0	182	3	0	0	0	0	12	4	204	6	608	15	14	11	101	77	115	88
/Users/rizwan/Downloads/fwddatasetwithrandomnfaultinformation/SourceCode/Eclipse_JDT_Core-3.4/org.eclipse.jdt.compiler.apt.tests/resources/targets/negative/pa/Negative1.java	0	0	0	1	173	8	0	0	0	0	0	0	0	0	0	0	5	5	2	2	6	1	0	0	0	0	0	0	0	0	0	182	3	0	0	0	0	14	4	210	7	623	16	21	21	101	79	122	100
/Users/rizwan/Downloads/fwddatasetwithrandomnfaultinformation/SourceCode/Eclipse_JDT_Core-3.4/org.eclipse.jdt.compiler.apt.tests/resources/targets/filer/FilerTarget1.java	0	0	0	2	172	10	0	0	0	0	0	0	0	0	0	0	4	4	4	4	2	6	0	0	0	0	0	0	0	0	0	184	3	0	0	0	0	16	4	215	7	637	16	11	11	102	83	113	94
/Users/rizwan/Downloads/fwddatasetwithrandomnfaultinformation/SourceCode/Eclipse_JDT_Core-3.4/org.eclipse.jdt.compiler.apt.tests/resources/targets/model/pc/AnnoX.java	0	0	0	1	163	6	0	0	0	0	0	0	0	0	0	0	2	2	1	1	3	0	0	0	0	0	0	0	0	0	0	170	3	0	0	0	0	6	4	186	6	554	15	4	4	50	46	54	50
/Users/rizwan/Downloads/fwddatasetwithrandomnfaultinformation/SourceCode/Eclipse_JDT_Core-3.4/org.eclipse.jdt.compiler.apt.tests/resources/targets/model/pc/Overriding.java	0	0	0	1	163	12	0	0	0	0	0	0	0	0	0	0	16	16	14	14	4	0	0	0	0	0	0	0	0	0	0	176	3	0	0	0	0	60	4	247	6	736	15	4	4	128	65	132	69
/Users/rizwan/Downloads/fwddatasetwithrandomnfaultinformation/SourceCode/Eclipse_JDT_Core-3.4/org.eclipse.jdt.compiler.apt.tests/resources/targets/model/pc/AnnoY.java	0	0	0	1	163	6	0	0	0	0	0	0	0	0	0	0	2	2	1	1	2	0	0	0	0	0	0	0	0	0	0	170	3	0	0	0	0	6	4	185	6	552	15	4	4	44	40	48	44
/Users/rizwan/Downloads/fwddatasetwithrandomnfaultinformation/SourceCode/Eclipse_JDT_Core-3.4/org.eclipse.jdt.compiler.apt.tests/resources/targets/model/pc/H.java	0	0	0	1	163	16	0	0	0	0	0	0	0	0	0	0	5	5	6	6	4	0	0	0	0	0	0	0	0	0	0	180	3	0	0	0	0	22	4	213	6	634	15	6	5	93	65	99	70
/Users/rizwan/Downloads/fwddatasetwithrandomnfaultinformation/SourceCode/Eclipse_JDT_Core-3.4/org.eclipse.jdt.compiler.apt.tests/resources/targets/model/pc/Deprecation.java	0	0	0	1	163	6	0	0	0	0	0	0	0	0	0	0	4	4	9	9	3	0	0	0	0	0	0	0	0	0	0	170	3	0	0	0	0	26	4	206	6	614	15	6	5	78	55	84	60
/Users/rizwan/Downloads/fwddatasetwithrandomnfaultinformation/SourceCode/Eclipse_JDT_Core-3.4/org.eclipse.jdt.compiler.apt.tests/resources/targets/model/pc/J.java	0	0	0	2	163	16	0	0	0	0	0	0	0	0	0	0	4	4	5	5	4	0	0	0	0	0	0	0	0	0	0	181	3	0	0	0	0	18	4	210	6	625	15	5	4	127	70	132	74
/Users/rizwan/Downloads/fwddatasetwithrandomnfaultinformation/SourceCode/Eclipse_JDT_Core-3.4/org.eclipse.jdt.compiler.apt.tests/resources/targets/model/pc/F.java	0	0	1	5	286	60	0	0	0	147	0	0	2	2	0	0	24	24	19	19	11	1	0	0	0	0	0	0	0	0	0	352	4	147	1	4	2	86	4	612	11	1824	24	31	23	328	176	359	199
/Users/rizwan/Downloads/fwddatasetwithrandomnfaultinformation/SourceCode/Eclipse_JDT_Core-3.4/org.eclipse.jdt.compiler.apt.tests/resources/targets/model/pc/G.java	0	0	0	1	163	20	0	0	0	0	0	0	1	1	0	0	8	8	5	5	7	0	0	0	0	0	0	0	0	0	0	184	3	0	0	2	2	26	4	228	8	676	19	9	9	94	73	103	82
/Users/rizwan/Downloads/fwddatasetwithrandomnfaultinformation/SourceCode/Eclipse_JDT_Core-3.4/org.eclipse.jdt.compiler.apt.tests/resources/targets/model/pc/IF.java	0	0	0	1	163	6	0	0	0	0	0	0	0	0	0	0	2	2	2	2	2	1	0	0	0	0	0	0	0	0	0	170	3	0	0	0	0	8	4	188	7	561	16	4	4	52	46	56	50
/Users/rizwan/Downloads/fwddatasetwithrandomnfaultinformation/SourceCode/Eclipse_JDT_Core-3.4/org.eclipse.jdt.compiler.apt.tests/resources/targets/model/pc/AnnotatedWithManyTypes.java	0	0	0	1	168	10	0	0	0	0	0	0	0	0	0	0	21	21	7	7	2	0	0	0	0	0	0	0	0	0	0	179	3	0	0	0	0	56	4	244	6	729	15	15	15	114	82	129	97
/Users/rizwan/Downloads/fwddatasetwithrandomnfaultinformation/SourceCode/Eclipse_JDT_Core-3.4/org.eclipse.jdt.compiler.apt.tests/resources/targets/model/pb/IC.java	0	0	0	1	163	6	0	0	0	0	0	0	0	0	0	0	1	1	1	1	1	0	0	0	0	0	0	0	0	0	0	170	3	0	0	0	0	4	4	182	6	544	15	4	4	45	41	49	45
/Users/rizwan/Downloads/fwddatasetwithrandomnfaultinformation/SourceCode/Eclipse_JDT_Core-3.4/org.eclipse.jdt.compiler.apt.tests/resources/targets/model/pb/D.java	0	0	0	1	163	8	0	0	0	0	0	0	0	0	0	0	6	6	5	5	2	5	0	0	0	0	0	0	0	0	0	172	3	0	0	0	0	22	4	208	7	617	16	13	13	72	57	85	70
/Users/rizwan/Downloads/fwddatasetwithrandomnfaultinformation/SourceCode/Eclipse_JDT_Core-3.4/org.eclipse.jdt.compiler.apt.tests/resources/targets/model/pb/IB.java	0	0	0	1	163	6	0	0	0	0	0	0	0	0	0	0	1	1	1	1	1	0	0	0	0	0	0	0	0	0	0	170	3	0	0	0	0	4	4	182	6	544	15	4	4	43	39	47	43
/Users/rizwan/Downloads/fwddatasetwithrandomnfaultinformation/SourceCode/Eclipse_JDT_Core-3.4/org.eclipse.jdt.compiler.apt.tests/resources/targets/model/pb/AC.java	0	0	0	1	164	8	0	0	0	0	0	0	13	13	0	0	12	12	9	9	12	3	0	0	0	0	0	0	0	0	0	173	3	0	0	26	2	42	4	265	9	780	20	24	22	108	73	132	95
/Users/rizwan/Downloads/fwddatasetwithrandomnfaultinformation/SourceCode/Eclipse_JDT_Core-3.4/org.eclipse.jdt.compiler.apt.tests/resources/targets/model/pb/AB.java	0	0	0	1	163	6	0	0	0	0	0	0	1	1	0	0	5	5	3	3	5	0	0	0	0	0	0	0	0	0	0	170	3	0	0	2	2	16	4	202	8	600	19	5	5	68	57	73	62
/Users/rizwan/Downloads/fwddatasetwithrandomnfaultinformation/SourceCode/Eclipse_JDT_Core-3.4/org.eclipse.jdt.compiler.apt.tests/resources/targets/model/pa/IA.java	0	0	0	1	163	6	0	0	0	0	0	0	0	0	0	0	2	2	1	1	2	0	0	0	0	0	0	0	0	0	0	170	3	0	0	0	0	6	4	185	6	552	15	5	5	46	41	51	46
/Users/rizwan/Downloads/fwddatasetwithrandomnfaultinformation/SourceCode/Eclipse_JDT_Core-3.4/org.eclipse.jdt.compiler.apt.tests/resources/targets/model/pa/AnnoZ.java	0	0	0	1	163	6	0	0	0	0	0	0	0	0	0	0	3	3	1	1	4	0	0	0	0	0	0	0	0	0	0	170	3	0	0	0	0	8	4	189	6	562	15	5	5	54	50	59	55
/Users/rizwan/Downloads/fwddatasetwithrandomnfaultinformation/SourceCode/Eclipse_JDT_Core-3.4/org.eclipse.jdt.compiler.apt.tests/resources/targets/model/pa/ExceptionA.java	0	0	0	1	163	6	0	0	0	0	0	0	0	0	0	0	1	1	1	1	2	1	0	0	0	0	0	0	0	0	0	170	3	0	0	0	0	4	4	184	7	549	16	5	5	50	46	55	51
/Users/rizwan/Downloads/fwddatasetwithrandomnfaultinformation/SourceCode/Eclipse_JDT_Core-3.4/org.eclipse.jdt.compiler.apt.tests/resources/targets/model/pa/A.java	0	0	0	1	163	6	0	0	0	0	0	0	1	1	0	0	10	10	7	7	7	1	0	0	0	0	0	0	0	0	0	170	3	0	0	2	2	34	4	223	9	661	20	10	7	78	57	88	64
/Users/rizwan/Downloads/fwddatasetwithrandomnfaultinformation/SourceCode/Eclipse_JDT_Core-3.4/org.eclipse.jdt.compiler.apt.tests/resources/targets/errors/pb/D.java	0	0	0	1	163	6	0	0	0	0	0	0	0	0	0	0	5	5	3	3	2	3	0	0	0	0	0	0	0	0	0	170	3	0	0	0	0	16	4	198	7	589	16	9	9	61	54	70	63
/Users/rizwan/Downloads/fwddatasetwithrandomnfaultinformation/SourceCode/Eclipse_JDT_Core-3.4/org.eclipse.jdt.compiler.apt.tests/resources/targets/errors/pb/E.java	0	0	0	1	163	6	0	0	0	0	0	0	0	0	0	0	3	3	2	2	2	0	0	0	0	0	0	0	0	0	0	170	3	0	0	0	0	10	4	189	6	564	15	4	4	52	46	56	50
/Users/rizwan/Downloads/fwddatasetwithrandomnfaultinformation/SourceCode/Eclipse_JDT_Core-3.4/org.eclipse.jdt.compiler.apt.tests/resources/targets/errors/pb/F.java	0	0	0	1	163	6	0	0	0	0	0	0	0	0	0	0	3	3	7	7	4	2	0	0	0	0	0	0	0	0	0	170	3	0	0	0	0	20	4	203	7	603	16	7	7	63	51	70	58
/Users/rizwan/Downloads/fwddatasetwithrandomnfaultinformation/SourceCode/Eclipse_JDT_Core-3.4/org.eclipse.jdt.compiler.apt.tests/resources/targets/errors/pa/AnnoZ.java	0	0	0	1	163	6	0	0	0	0	0	0	0	0	0	0	3	3	1	1	3	0	0	0	0	0	0	0	0	0	0	170	3	0	0	0	0	8	4	188	6	560	15	5	5	48	44	53	49
/Users/rizwan/Downloads/fwddatasetwithrandomnfaultinformation/SourceCode/Eclipse_JDT_Core-3.4/org.eclipse.jdt.compiler.apt.tests/src/org/eclipse/jdt/compiler/apt/tests/BatchTestUtils.java	1	0	33	28	264	75	0	3	0	12	5	0	27	27	0	0	239	240	70	70	204	86	0	0	0	0	0	0	0	0	0	401	5	15	2	59	3	619	4	1398	11	3901	27	15	9	1624	527	1639	536
/Users/rizwan/Downloads/fwddatasetwithrandomnfaultinformation/SourceCode/Eclipse_JDT_Core-3.4/org.eclipse.jdt.compiler.apt.tests/src/org/eclipse/jdt/compiler/apt/tests/AllTests.java	0	0	0	2	171	10	0	0	0	0	0	0	0	0	0	0	9	9	2	2	12	1	0	0	0	0	0	0	0	0	0	183	3	0	0	0	0	22	4	225	7	662	16	5	5	107	69	112	74
/Users/rizwan/Downloads/fwddatasetwithrandomnfaultinformation/SourceCode/Eclipse_JDT_Core-3.4/org.eclipse.jdt.compiler.apt.tests/src/org/eclipse/jdt/compiler/apt/tests/TestUtils.java	3	0	1	5	176	14	0	2	0	0	4	0	3	1	0	0	23	23	10	10	17	6	0	0	0	0	0	0	0	0	0	199	5	2	1	8	3	66	4	311	11	908	26	13	9	156	105	169	114
/Users/rizwan/Downloads/fwddatasetwithrandomnfaultinformation/SourceCode/Eclipse_JDT_Core-3.4/org.eclipse.jdt.compiler.apt.tests/src/org/eclipse/jdt/compiler/apt/tests/FilerTests.java	0	0	0	4	195	27	0	0	0	0	0	0	2	2	0	0	41	41	7	7	28	8	0	0	0	0	0	0	0	0	0	226	3	0	0	4	2	96	4	371	9	1077	20	15	15	287	171	302	186
/Users/rizwan/Downloads/fwddatasetwithrandomnfaultinformation/SourceCode/Eclipse_JDT_Core-3.4/org.eclipse.jdt.compiler.apt.tests/src/org/eclipse/jdt/compiler/apt/tests/NegativeTests.java	0	0	4	7	232	51	0	0	0	3	0	0	3	3	0	0	55	55	13	13	49	19	0	0	0	0	0	0	0	0	0	294	4	3	1	6	2	136	4	518	11	1486	24	31	30	510	215	541	245
/Users/rizwan/Downloads/fwddatasetwithrandomnfaultinformation/SourceCode/Eclipse_JDT_Core-3.4/org.eclipse.jdt.compiler.apt.tests/src/org/eclipse/jdt/compiler/apt/tests/ModelTests.java	0	0	1	3	220	34	0	0	0	0	0	0	2	2	0	0	41	41	12	12	40	14	0	0	0	0	0	0	0	0	0	258	4	0	0	4	2	106	4	432	9	1241	21	6	5	430	189	436	194
/Users/rizwan/Downloads/fwddatasetwithrandomnfaultinformation/SourceCode/Eclipse_JDT_Core-3.4/org.eclipse.jdt.compiler.apt.tests/src/org/eclipse/jdt/compiler/apt/tests/MessagerTests.java	0	0	1	5	190	29	0	0	0	2	0	0	2	2	0	0	31	31	6	6	31	9	0	0	0	0	0	0	0	0	0	225	4	2	1	4	2	74	4	356	11	1028	24	7	5	317	191	324	196
/Users/rizwan/Downloads/fwddatasetwithrandomnfaultinformation/SourceCode/Eclipse_JDT_Core-3.4/org.eclipse.jdt.compiler.apt.tests/src/org/eclipse/jdt/compiler/apt/tests/BatchDispatchTests.java	0	0	3	20	230	76	0	0	0	0	0	0	11	11	0	0	120	120	21	21	84	36	0	0	0	0	0	0	0	0	0	329	4	0	0	22	2	282	4	763	9	2168	21	14	12	826	304	840	316
/Users/rizwan/Downloads/fwddatasetwithrandomnfaultinformation/SourceCode/Eclipse_JDT_Core-3.4/org.eclipse.jdt.compiler.apt.tests/src/org/eclipse/jdt/compiler/apt/tests/ModelUtilTests.java	0	0	1	3	199	26	0	0	0	0	0	0	2	2	0	0	29	29	8	8	30	8	0	0	0	0	0	0	0	0	0	229	4	0	0	4	2	74	4	355	9	1026	21	5	5	323	175	328	180
/Users/rizwan/Downloads/fwddatasetwithrandomnfaultinformation/SourceCode/Eclipse_JDT_Core-3.4/org.eclipse.jdt.apt.pluggable.tests/resources/targets/filer01b/Parent01.java	0	0	0	2	170	12	0	0	0	0	0	0	0	0	0	0	2	2	1	1	2	3	0	0	0	0	0	0	0	0	0	184	3	0	0	0	0	6	4	202	7	601	16	8	8	69	60	77	68
/Users/rizwan/Downloads/fwddatasetwithrandomnfaultinformation/SourceCode/Eclipse_JDT_Core-3.4/org.eclipse.jdt.apt.pluggable.tests/resources/targets/filer02b/Parent02.java	0	0	0	2	171	8	0	0	0	0	0	0	0	0	0	0	2	2	1	1	3	2	0	0	0	0	0	0	0	0	0	181	3	0	0	0	0	6	4	199	7	592	16	10	10	80	66	90	76
/Users/rizwan/Downloads/fwddatasetwithrandomnfaultinformation/SourceCode/Eclipse_JDT_Core-3.4/org.eclipse.jdt.apt.pluggable.tests/resources/targets/infrastructure/NoAnno.java	0	0	0	2	170	10	0	0	0	0	0	0	1	1	0	0	1	1	1	1	3	1	0	0	0	0	0	0	0	0	0	182	3	0	0	2	2	4	4	201	9	599	20	6	5	90	73	96	78
/Users/rizwan/Downloads/fwddatasetwithrandomnfaultinformation/SourceCode/Eclipse_JDT_Core-3.4/org.eclipse.jdt.apt.pluggable.tests/resources/targets/filer01a/Parent01.java	0	0	0	2	170	8	0	0	0	0	0	0	0	0	0	0	2	2	1	1	2	3	0	0	0	0	0	0	0	0	0	180	3	0	0	0	0	6	4	198	7	589	16	8	8	68	59	76	67
/Users/rizwan/Downloads/fwddatasetwithrandomnfaultinformation/SourceCode/Eclipse_JDT_Core-3.4/org.eclipse.jdt.apt.pluggable.tests/resources/targets/filer02a/Parent02.java	0	0	0	2	171	8	0	0	0	0	0	0	0	0	0	0	2	2	1	1	3	2	0	0	0	0	0	0	0	0	0	181	3	0	0	0	0	6	4	199	7	592	16	10	10	74	63	84	73
/Users/rizwan/Downloads/fwddatasetwithrandomnfaultinformation/SourceCode/Eclipse_JDT_Core-3.4/org.eclipse.jdt.apt.pluggable.tests/src/org/eclipse/jdt/apt/pluggable/tests/ScalingTests.java	2	0	11	8	175	37	6	2	0	3	1	0	2	0	0	0	52	52	10	10	50	25	0	0	0	0	0	0	0	0	0	239	6	5	2	3	2	124	4	460	11	1302	27	21	19	400	206	421	225
/Users/rizwan/Downloads/fwddatasetwithrandomnfaultinformation/SourceCode/Eclipse_JDT_Core-3.4/org.eclipse.jdt.apt.pluggable.tests/src/org/eclipse/jdt/apt/pluggable/tests/TestUtils.java	3	0	1	5	176	14	0	2	0	0	4	0	3	1	0	0	23	23	10	10	17	6	0	0	0	0	0	0	0	0	0	199	5	2	1	8	3	66	4	311	11	908	26	13	9	156	105	169	114
/Users/rizwan/Downloads/fwddatasetwithrandomnfaultinformation/SourceCode/Eclipse_JDT_Core-3.4/org.eclipse.jdt.apt.pluggable.tests/src/org/eclipse/jdt/apt/pluggable/tests/FilerTests.java	0	0	8	3	189	86	0	0	2	2	2	0	0	0	0	0	95	95	15	15	89	28	0	0	0	0	0	0	0	0	0	286	4	4	2	2	1	220	4	640	11	1803	24	56	41	670	279	726	320
/Users/rizwan/Downloads/fwddatasetwithrandomnfaultinformation/SourceCode/Eclipse_JDT_Core-3.4/org.eclipse.jdt.apt.pluggable.tests/src/org/eclipse/jdt/apt/pluggable/tests/Apt6TestsPlugin.java	0	0	0	3	0	4	0	0	0	0	0	0	0	0	0	0	4	4	4	4	8	3	0	0	0	0	0	0	0	0	0	7	2	0	0	0	0	16	4	40	7	110	15	5	2	58	41	63	43
/Users/rizwan/Downloads/fwddatasetwithrandomnfaultinformation/SourceCode/Eclipse_JDT_Core-3.4/org.eclipse.jdt.apt.pluggable.tests/src/org/eclipse/jdt/apt/pluggable/tests/IdeTestUtils.java	0	0	2	12	216	31	0	3	0	6	3	0	3	2	0	0	73	73	29	29	52	28	0	0	0	0	0	0	0	0	0	261	4	9	2	8	3	204	4	575	11	1643	26	11	7	589	275	600	282
/Users/rizwan/Downloads/fwddatasetwithrandomnfaultinformation/SourceCode/Eclipse_JDT_Core-3.4/org.eclipse.jdt.apt.pluggable.tests/src/org/eclipse/jdt/apt/pluggable/tests/ProcessorTestStatus.java	0	0	16	5	211	30	0	2	0	4	4	0	0	0	0	0	32	32	13	13	24	12	0	0	0	0	0	0	0	0	0	262	4	6	2	4	1	90	4	409	11	1191	24	4	4	370	158	374	162
/Users/rizwan/Downloads/fwddatasetwithrandomnfaultinformation/SourceCode/Eclipse_JDT_Core-3.4/org.eclipse.jdt.apt.pluggable.tests/src/org/eclipse/jdt/apt/pluggable/tests/TestAll.java	0	0	0	2	173	9	0	0	0	0	0	0	2	2	0	0	9	9	3	3	9	1	0	0	0	0	0	0	0	0	0	184	3	0	0	4	2	24	4	231	9	683	20	4	4	123	87	127	91
/Users/rizwan/Downloads/fwddatasetwithrandomnfaultinformation/SourceCode/Eclipse_JDT_Core-3.4/org.eclipse.jdt.apt.pluggable.tests/src/org/eclipse/jdt/apt/pluggable/tests/TestBase.java	1	0	4	6	32	32	1	1	1	3	2	0	1	1	0	0	63	63	14	14	56	22	0	0	0	0	0	0	0	0	0	76	6	5	3	4	3	154	4	333	11	916	29	18	12	547	252	565	264
/Users/rizwan/Downloads/fwddatasetwithrandomnfaultinformation/SourceCode/Eclipse_JDT_Core-3.4/org.eclipse.jdt.apt.pluggable.tests/src/org/eclipse/jdt/apt/pluggable/tests/InfrastructureTests.java	0	0	0	8	187	19	0	0	0	0	0	0	3	3	0	0	31	31	9	9	35	12	0	0	0	0	0	0	0	0	0	214	3	0	0	6	2	80	4	356	9	1021	20	12	11	366	203	378	214
/Users/rizwan/Downloads/fwddatasetwithrandomnfaultinformation/SourceCode/Eclipse_JDT_Core-3.4/org.eclipse.jdt.apt.pluggable.tests/src/org/eclipse/jdt/apt/pluggable/tests/annotations/GenClass6.java	0	0	0	2	198	18	0	0	0	0	0	0	0	0	0	0	10	10	1	1	6	4	0	0	0	0	0	0	0	0	0	218	3	0	0	0	0	22	4	257	7	761	16	11	10	186	115	197	125
/Users/rizwan/Downloads/fwddatasetwithrandomnfaultinformation/SourceCode/Eclipse_JDT_Core-3.4/org.eclipse.jdt.apt.pluggable.tests/src/org/eclipse/jdt/apt/pluggable/tests/annotations/Message6.java	0	0	0	2	179	12	0	0	0	0	0	0	0	0	0	0	3	3	1	1	4	0	0	0	0	0	0	0	0	0	0	193	3	0	0	0	0	8	4	212	6	631	15	5	5	98	81	103	86
/Users/rizwan/Downloads/fwddatasetwithrandomnfaultinformation/SourceCode/Eclipse_JDT_Core-3.4/org.eclipse.jdt.apt.pluggable.tests/src/org/eclipse/jdt/apt/pluggable/tests/annotations/FilerTestTrigger.java	0	0	0	2	181	14	0	0	0	0	0	0	0	0	0	0	4	4	1	1	4	0	0	0	0	0	0	0	0	0	0	197	3	0	0	0	0	10	4	218	6	649	15	8	8	73	59	81	67
/Users/rizwan/Downloads/fwddatasetwithrandomnfaultinformation/SourceCode/Eclipse_JDT_Core-3.4/org.eclipse.jdt.core/search/org/eclipse/jdt/core/search/PackageDeclarationMatch.java	0	0	0	4	187	12	0	0	0	0	0	0	4	4	0	0	3	3	2	2	4	0	0	0	0	0	0	0	0	0	0	203	3	0	0	8	2	10	4	234	8	697	19	9	7	169	97	178	104
/Users/rizwan/Downloads/fwddatasetwithrandomnfaultinformation/SourceCode/Eclipse_JDT_Core-3.4/org.eclipse.jdt.core/search/org/eclipse/jdt/core/search/FieldReferenceMatch.java	0	0	2	6	206	17	0	0	0	0	0	0	6	6	0	0	7	7	6	6	13	4	0	0	0	0	0	0	0	0	0	231	4	0	0	12	2	26	4	296	9	870	21	11	7	345	137	356	144
/Users/rizwan/Downloads/fwddatasetwithrandomnfaultinformation/SourceCode/Eclipse_JDT_Core-3.4/org.eclipse.jdt.core/search/org/eclipse/jdt/core/search/SearchParticipant.java	0	0	0	11	339	63	0	0	0	0	1	0	50	50	0	0	44	44	22	22	21	7	0	0	0	0	0	0	0	0	0	413	3	0	0	101	3	132	4	684	9	2023	21	11	9	1217	381	1228	390
/Users/rizwan/Downloads/fwddatasetwithrandomnfaultinformation/SourceCode/Eclipse_JDT_Core-3.4/org.eclipse.jdt.core/search/org/eclipse/jdt/core/search/TypeNameRequestor.java	0	0	0	7	206	22	0	0	0	0	0	0	20	20	0	0	9	8	3	3	1	0	0	0	0	0	0	0	0	0	0	235	3	0	0	40	2	23	4	308	8	922	19	8	8	375	190	383	198
/Users/rizwan/Downloads/fwddatasetwithrandomnfaultinformation/SourceCode/Eclipse_JDT_Core-3.4/org.eclipse.jdt.core/search/org/eclipse/jdt/core/search/SearchEngine.java	1	0	3	46	1172	349	0	0	2	4	0	0	500	499	0	0	231	231	245	245	116	41	0	0	0	0	0	0	0	0	0	1571	5	6	2	999	2	952	4	3698	11	10935	26	62	11	6436	745	6498	756
/Users/rizwan/Downloads/fwddatasetwithrandomnfaultinformation/SourceCode/Eclipse_JDT_Core-3.4/org.eclipse.jdt.core/search/org/eclipse/jdt/core/search/PackageReferenceMatch.java	0	0	0	6	189	13	0	0	0	0	0	0	6	6	0	0	3	3	4	4	5	0	0	0	0	0	0	0	0	0	0	208	3	0	0	12	2	14	4	248	8	738	19	9	7	209	112	218	119
/Users/rizwan/Downloads/fwddatasetwithrandomnfaultinformation/SourceCode/Eclipse_JDT_Core-3.4/org.eclipse.jdt.core/search/org/eclipse/jdt/core/search/IJavaSearchResultCollector.java	0	0	0	7	242	40	0	0	0	0	0	0	41	41	0	0	14	14	7	7	14	2	0	0	0	0	0	0	0	0	0	289	3	0	0	82	2	42	4	438	9	1298	20	12	8	472	222	484	230
/Users/rizwan/Downloads/fwddatasetwithrandomnfaultinformation/SourceCode/Eclipse_JDT_Core-3.4/org.eclipse.jdt.core/search/org/eclipse/jdt/core/search/MethodDeclarationMatch.java	0	0	0	4	187	12	0	0	0	0	0	0	4	4	0	0	3	3	2	2	4	0	0	0	0	0	0	0	0	0	0	203	3	0	0	8	2	10	4	234	8	697	19	9	7	169	98	178	105
/Users/rizwan/Downloads/fwddatasetwithrandomnfaultinformation/SourceCode/Eclipse_JDT_Core-3.4/org.eclipse.jdt.core/search/org/eclipse/jdt/core/search/SearchPattern.java	22	5	33	56	1242	658	0	31	11	80	100	0	624	649	0	0	654	656	340	340	578	501	0	0	0	0	0	0	0	0	0	2016	6	122	3	1373	3	1990	4	6596	11	18704	29	284	57	8807	1302	9091	1359
/Users/rizwan/Downloads/fwddatasetwithrandomnfaultinformation/SourceCode/Eclipse_JDT_Core-3.4/org.eclipse.jdt.core/search/org/eclipse/jdt/core/search/ISearchPattern.java	0	0	0	2	176	11	0	0	0	0	0	0	2	2	0	0	3	3	2	2	1	0	0	0	0	0	0	0	0	0	0	189	3	0	0	4	2	10	4	213	8	637	19	7	7	104	76	111	83
/Users/rizwan/Downloads/fwddatasetwithrandomnfaultinformation/SourceCode/Eclipse_JDT_Core-3.4/org.eclipse.jdt.core/search/org/eclipse/jdt/core/search/LocalVariableReferenceMatch.java	0	0	2	6	205	17	0	0	0	0	0	0	6	6	0	0	8	8	6	6	13	4	0	0	0	0	0	0	0	0	0	230	4	0	0	12	2	28	4	297	9	873	21	11	7	346	138	357	145
/Users/rizwan/Downloads/fwddatasetwithrandomnfaultinformation/SourceCode/Eclipse_JDT_Core-3.4/org.eclipse.jdt.core/search/org/eclipse/jdt/core/search/SearchDocument.java	0	0	0	4	261	34	0	0	0	0	0	0	20	20	0	0	14	14	8	8	13	2	0	0	0	0	0	0	0	0	0	299	3	0	0	40	2	44	4	407	9	1206	20	7	6	574	189	581	195
/Users/rizwan/Downloads/fwddatasetwithrandomnfaultinformation/SourceCode/Eclipse_JDT_Core-3.4/org.eclipse.jdt.core/search/org/eclipse/jdt/core/search/SearchMatch.java	0	0	0	38	385	129	0	2	0	7	1	0	58	60	0	0	71	71	44	44	67	40	0	0	0	0	0	0	0	0	0	552	3	9	2	119	3	230	4	1029	11	2979	25	53	9	1252	301	1305	310
/Users/rizwan/Downloads/fwddatasetwithrandomnfaultinformation/SourceCode/Eclipse_JDT_Core-3.4/org.eclipse.jdt.core/search/org/eclipse/jdt/core/search/TypeParameterDeclarationMatch.java	0	0	0	4	187	11	0	0	0	0	0	0	2	2	0	0	3	3	3	3	4	0	0	0	0	0	0	0	0	0	0	202	3	0	0	4	2	12	4	231	8	688	19	8	6	177	101	185	107
/Users/rizwan/Downloads/fwddatasetwithrandomnfaultinformation/SourceCode/Eclipse_JDT_Core-3.4/org.eclipse.jdt.core/search/org/eclipse/jdt/core/search/FieldDeclarationMatch.java	0	0	0	4	187	12	0	0	0	0	0	0	4	4	0	0	3	3	2	2	4	0	0	0	0	0	0	0	0	0	0	203	3	0	0	8	2	10	4	234	8	697	19	9	7	169	98	178	105
/Users/rizwan/Downloads/fwddatasetwithrandomnfaultinformation/SourceCode/Eclipse_JDT_Core-3.4/org.eclipse.jdt.core/search/org/eclipse/jdt/core/search/TypeDeclarationMatch.java	0	0	0	4	187	12	0	0	0	0	0	0	4	4	0	0	3	3	2	2	4	0	0	0	0	0	0	0	0	0	0	203	3	0	0	8	2	10	4	234	8	697	19	9	7	169	98	178	105
/Users/rizwan/Downloads/fwddatasetwithrandomnfaultinformation/SourceCode/Eclipse_JDT_Core-3.4/org.eclipse.jdt.core/search/org/eclipse/jdt/core/search/TypeNameMatch.java	0	0	6	5	268	37	0	0	0	1	0	0	28	28	0	0	48	48	12	12	12	2	0	0	0	0	0	0	0	0	0	316	4	1	1	56	2	120	4	518	11	1540	24	7	6	491	173	498	179
/Users/rizwan/Downloads/fwddatasetwithrandomnfaultinformation/SourceCode/Eclipse_JDT_Core-3.4/org.eclipse.jdt.core/search/org/eclipse/jdt/core/search/IJavaSearchScope.java	0	0	0	4	280	58	0	0	0	0	0	0	42	42	0	0	29	29	5	5	15	5	0	0	0	0	0	0	0	0	0	342	3	0	0	84	2	68	4	523	9	1549	20	19	11	640	205	659	216
/Users/rizwan/Downloads/fwddatasetwithrandomnfaultinformation/SourceCode/Eclipse_JDT_Core-3.4/org.eclipse.jdt.core/search/org/eclipse/jdt/core/search/IJavaSearchConstants.java	2	0	2	4	642	162	0	0	0	0	0	0	88	88	0	0	7	7	47	47	55	50	0	0	0	0	0	0	0	0	0	812	5	0	0	176	2	108	4	1212	9	3529	22	107	37	1586	347	1693	384
/Users/rizwan/Downloads/fwddatasetwithrandomnfaultinformation/SourceCode/Eclipse_JDT_Core-3.4/org.eclipse.jdt.core/search/org/eclipse/jdt/core/search/TypeReferenceMatch.java	0	0	0	6	242	29	0	0	1	1	1	0	27	27	0	0	13	13	16	16	14	3	0	0	0	0	0	0	0	0	0	277	3	2	2	55	3	58	4	421	11	1245	25	25	16	404	170	429	186
/Users/rizwan/Downloads/fwddatasetwithrandomnfaultinformation/SourceCode/Eclipse_JDT_Core-3.4/org.eclipse.jdt.core/search/org/eclipse/jdt/core/search/TypeParameterReferenceMatch.java	0	0	0	6	189	13	0	0	0	0	0	0	6	6	0	0	4	4	4	4	5	0	0	0	0	0	0	0	0	0	0	208	3	0	0	12	2	16	4	250	8	744	19	8	6	204	115	212	121
/Users/rizwan/Downloads/fwddatasetwithrandomnfaultinformation/SourceCode/Eclipse_JDT_Core-3.4/org.eclipse.jdt.core/search/org/eclipse/jdt/core/search/MethodReferenceMatch.java	0	0	0	16	254	40	0	0	0	0	0	0	40	40	0	0	10	10	13	13	16	3	0	0	0	0	0	0	0	0	0	310	3	0	0	80	2	46	4	464	9	1373	20	23	7	650	163	673	170
/Users/rizwan/Downloads/fwddatasetwithrandomnfaultinformation/SourceCode/Eclipse_JDT_Core-3.4/org.eclipse.jdt.core/search/org/eclipse/jdt/core/search/LocalVariableDeclarationMatch.java	0	0	0	4	187	12	0	0	0	0	0	0	4	4	0	0	3	3	2	2	4	0	0	0	0	0	0	0	0	0	0	203	3	0	0	8	2	10	4	234	8	697	19	9	7	172	99	181	106
/Users/rizwan/Downloads/fwddatasetwithrandomnfaultinformation/SourceCode/Eclipse_JDT_Core-3.4/org.eclipse.jdt.core/search/org/eclipse/jdt/core/search/ReferenceMatch.java	0	0	0	6	271	44	0	0	0	0	0	0	72	72	0	0	18	18	34	34	17	3	0	0	0	0	0	0	0	0	0	321	3	0	0	144	2	104	4	598	9	1774	20	16	13	566	217	582	230
/Users/rizwan/Downloads/fwddatasetwithrandomnfaultinformation/SourceCode/Eclipse_JDT_Core-3.4/org.eclipse.jdt.core/search/org/eclipse/jdt/core/search/SearchRequestor.java	0	0	0	2	233	35	0	0	0	0	0	0	18	18	0	0	10	10	6	6	4	0	0	0	0	0	0	0	0	0	0	270	3	0	0	36	2	32	4	351	8	1048	19	7	6	333	154	340	160
/Users/rizwan/Downloads/fwddatasetwithrandomnfaultinformation/SourceCode/Eclipse_JDT_Core-3.4/org.eclipse.jdt.core/search/org/eclipse/jdt/core/search/TypeNameMatchRequestor.java	0	0	0	4	201	15	0	0	0	0	0	0	10	10	0	0	5	5	6	6	2	0	0	0	0	0	0	0	0	0	0	220	3	0	0	20	2	22	4	273	8	816	19	7	6	210	129	217	135
/Users/rizwan/Downloads/fwddatasetwithrandomnfaultinformation/SourceCode/Eclipse_JDT_Core-3.4/org.eclipse.jdt.core/search/org/eclipse/jdt/core/search/ITypeNameRequestor.java	0	0	0	11	216	21	0	0	0	0	0	0	18	18	0	0	12	10	2	2	3	0	0	0	0	0	0	0	0	0	0	248	3	0	0	36	2	26	4	322	8	962	19	7	6	483	150	490	156
/Users/rizwan/Downloads/fwddatasetwithrandomnfaultinformation/SourceCode/Eclipse_JDT_Core-3.4/org.eclipse.jdt.core/search/org/eclipse/jdt/internal/core/search/IRestrictedAccessTypeRequestor.java	0	0	0	2	172	11	0	0	0	0	0	0	6	6	0	0	2	2	1	1	3	0	0	0	0	0	0	0	0	0	0	185	3	0	0	12	2	6	4	215	8	641	19	5	5	104	78	109	83
/Users/rizwan/Downloads/fwddatasetwithrandomnfaultinformation/SourceCode/Eclipse_JDT_Core-3.4/org.eclipse.jdt.core/search/org/eclipse/jdt/internal/core/search/PathCollector.java	1	0	0	3	179	14	0	0	0	0	0	0	0	0	0	0	13	13	4	4	15	5	0	0	0	0	0	0	0	0	0	197	4	0	0	0	0	34	4	259	7	756	17	7	6	156	99	163	105
/Users/rizwan/Downloads/fwddatasetwithrandomnfaultinformation/SourceCode/Eclipse_JDT_Core-3.4/org.eclipse.jdt.core/search/org/eclipse/jdt/internal/core/search/JavaSearchScope.java	16	1	10	44	295	218	2	8	6	30	40	0	11	8	0	0	442	442	98	98	312	202	0	0	0	0	0	0	0	0	0	586	7	44	3	59	3	1080	4	2300	11	6380	30	108	28	2473	614	2581	642
/Users/rizwan/Downloads/fwddatasetwithrandomnfaultinformation/SourceCode/Eclipse_JDT_Core-3.4/org.eclipse.jdt.core/search/org/eclipse/jdt/internal/core/search/AbstractSearchScope.java	0	0	0	3	190	20	0	0	0	0	0	0	0	0	0	0	11	11	5	5	6	0	0	0	0	0	0	0	0	0	0	213	3	0	0	0	0	32	4	258	6	767	15	5	5	132	83	137	88
/Users/rizwan/Downloads/fwddatasetwithrandomnfaultinformation/SourceCode/Eclipse_JDT_Core-3.4/org.eclipse.jdt.core/search/org/eclipse/jdt/internal/core/search/IndexQueryRequestor.java	0	0	0	2	170	10	0	0	0	0	0	0	0	0	0	0	2	2	1	1	5	0	0	0	0	0	0	0	0	0	0	182	3	0	0	0	0	6	4	200	6	594	15	5	5	96	66	101	71
/Users/rizwan/Downloads/fwddatasetwithrandomnfaultinformation/SourceCode/Eclipse_JDT_Core-3.4/org.eclipse.jdt.core/search/org/eclipse/jdt/internal/core/search/BasicSearchEngine.java	19	0	30	140	346	330	0	17	6	66	47	0	20	12	0	0	631	631	225	225	503	287	0	0	0	0	0	0	0	0	0	865	5	89	3	79	3	1712	4	3550	11	9856	28	176	35	4112	855	4288	890
/Users/rizwan/Downloads/fwddatasetwithrandomnfaultinformation/SourceCode/Eclipse_JDT_Core-3.4/org.eclipse.jdt.core/search/org/eclipse/jdt/internal/core/search/TypeNameRequestorWrapper.java	0	0	0	2	190	8	0	0	0	0	0	0	0	0	0	0	6	6	7	7	6	1	0	0	0	0	0	0	0	0	0	200	3	0	0	0	0	26	4	240	7	713	16	5	5	183	94	188	99
/Users/rizwan/Downloads/fwddatasetwithrandomnfaultinformation/SourceCode/Eclipse_JDT_Core-3.4/org.eclipse.jdt.core/search/org/eclipse/jdt/internal/core/search/IndexSelector.java	10	3	0	2	191	46	0	7	0	8	8	0	8	6	0	0	132	132	40	40	118	80	0	0	0	0	0	0	0	0	0	252	5	15	2	22	3	344	4	845	11	2334	27	21	6	913	263	934	269
/Users/rizwan/Downloads/fwddatasetwithrandomnfaultinformation/SourceCode/Eclipse_JDT_Core-3.4/org.eclipse.jdt.core/search/org/eclipse/jdt/internal/core/search/JavaSearchDocument.java	0	0	3	4	166	16	0	0	2	3	1	0	0	0	0	0	38	38	19	19	33	6	0	0	0	0	0	0	0	0	0	189	4	5	2	1	1	114	4	359	11	1038	24	6	6	292	122	298	128
/Users/rizwan/Downloads/fwddatasetwithrandomnfaultinformation/SourceCode/Eclipse_JDT_Core-3.4/org.eclipse.jdt.core/search/org/eclipse/jdt/internal/core/search/JavaSearchTypeNameMatch.java	0	0	0	10	210	28	0	2	0	0	7	0	0	0	0	0	33	33	11	11	20	6	0	0	0	0	0	0	0	0	0	248	3	2	1	7	1	88	4	380	11	1116	22	8	7	307	129	315	136
/Users/rizwan/Downloads/fwddatasetwithrandomnfaultinformation/SourceCode/Eclipse_JDT_Core-3.4/org.eclipse.jdt.core/search/org/eclipse/jdt/internal/core/search/TypeNameMatchRequestorWrapper.java	2	0	2	8	205	37	0	3	3	6	11	0	2	6	0	0	104	104	31	31	87	51	0	0	0	0	0	0	0	0	0	254	5	12	3	19	3	270	4	708	11	1982	28	30	14	739	245	769	259
/Users/rizwan/Downloads/fwddatasetwithrandomnfaultinformation/SourceCode/Eclipse_JDT_Core-3.4/org.eclipse.jdt.core/search/org/eclipse/jdt/internal/core/search/HierarchyScope.java	9	0	7	10	197	72	0	2	0	7	8	0	7	0	0	0	203	203	77	77	147	71	0	0	0	0	0	0	0	0	0	295	5	9	2	15	2	560	4	1110	11	3110	26	22	12	1039	314	1061	326
/Users/rizwan/Downloads/fwddatasetwithrandomnfaultinformation/SourceCode/Eclipse_JDT_Core-3.4/org.eclipse.jdt.core/search/org/eclipse/jdt/internal/core/search/PatternSearchJob.java	1	0	5	16	169	30	0	2	0	6	3	0	1	1	0	0	46	46	17	17	58	23	0	0	0	0	0	0	0	0	0	221	5	8	2	5	3	126	4	455	11	1281	27	13	8	405	169	418	177
/Users/rizwan/Downloads/fwddatasetwithrandomnfaultinformation/SourceCode/Eclipse_JDT_Core-3.4/org.eclipse.jdt.core/search/org/eclipse/jdt/internal/core/search/JavaWorkspaceScope.java	5	0	4	24	196	52	2	1	2	5	8	0	5	3	0	0	104	104	35	35	103	56	0	0	0	0	0	0	0	0	0	283	6	8	3	16	3	278	4	760	11	2116	29	35	15	781	291	816	306
/Users/rizwan/Downloads/fwddatasetwithrandomnfaultinformation/SourceCode/Eclipse_JDT_Core-3.4/org.eclipse.jdt.core/search/org/eclipse/jdt/internal/core/search/SubTypeSearchJob.java	1	0	0	2	167	8	0	0	0	1	3	0	1	0	0	0	20	20	6	6	19	7	0	0	0	0	0	0	0	0	0	178	4	1	1	4	2	52	4	272	11	790	24	8	7	176	103	184	110
/Users/rizwan/Downloads/fwddatasetwithrandomnfaultinformation/SourceCode/Eclipse_JDT_Core-3.4/org.eclipse.jdt.core/search/org/eclipse/jdt/internal/core/search/JavaSearchParticipant.java	0	0	1	11	202	30	0	1	0	1	1	0	0	0	0	0	44	44	11	11	22	6	0	0	0	0	0	0	0	0	0	244	4	2	2	1	1	110	4	396	11	1160	24	6	6	388	195	394	201
/Users/rizwan/Downloads/fwddatasetwithrandomnfaultinformation/SourceCode/Eclipse_JDT_Core-3.4/org.eclipse.jdt.core/search/org/eclipse/jdt/internal/core/search/AbstractJavaSearchScope.java	0	0	0	3	183	11	0	0	0	0	0	0	2	2	0	0	3	3	2	2	5	0	0	0	0	0	0	0	0	0	0	197	3	0	0	4	2	10	4	225	8	669	19	6	6	200	112	206	118
/Users/rizwan/Downloads/fwddatasetwithrandomnfaultinformation/SourceCode/Eclipse_JDT_Core-3.4/org.eclipse.jdt.core/search/org/eclipse/jdt/internal/core/index/Index.java	4	0	5	9	191	35	0	11	0	7	14	0	8	3	0	0	79	79	25	25	80	45	0	0	0	0	0	0	0	0	0	244	5	18	2	25	3	208	4	634	11	1774	27	28	13	791	278	819	291
/Users/rizwan/Downloads/fwddatasetwithrandomnfaultinformation/SourceCode/Eclipse_JDT_Core-3.4/org.eclipse.jdt.core/search/org/eclipse/jdt/internal/core/index/EntryResult.java	5	0	1	2	166	8	0	2	0	4	6	0	4	0	0	0	29	29	14	14	40	29	0	0	0	0	0	0	0	0	0	182	5	6	2	10	2	86	4	366	11	1027	26	16	10	282	118	298	128
/Users/rizwan/Downloads/fwddatasetwithrandomnfaultinformation/SourceCode/Eclipse_JDT_Core-3.4/org.eclipse.jdt.core/search/org/eclipse/jdt/internal/core/index/DiskIndex.java	117	84	56	115	219	314	1	16	3	50	53	0	109	72	0	0	669	669	213	213	709	530	0	0	0	0	0	0	0	0	0	906	7	69	3	234	3	1764	4	4229	11	11442	30	356	66	5001	863	5357	929
/Users/rizwan/Downloads/fwddatasetwithrandomnfaultinformation/SourceCode/Eclipse_JDT_Core-3.4/org.eclipse.jdt.core/search/org/eclipse/jdt/internal/core/index/MemoryIndex.java	7	0	0	5	168	27	0	4	0	8	8	0	7	5	0	0	76	76	24	24	63	51	0	0	0	0	0	0	0	0	0	207	4	12	2	20	3	200	4	566	11	1582	26	21	12	485	184	506	196
/Users/rizwan/Downloads/fwddatasetwithrandomnfaultinformation/SourceCode/Eclipse_JDT_Core-3.4/org.eclipse.jdt.core/formatter/org/eclipse/jdt/core/formatter/CodeFormatter.java	0	0	0	4	381	82	0	0	0	0	0	0	101	101	0	0	15	15	39	39	45	9	0	0	0	0	0	0	0	0	0	467	3	0	0	202	2	108	4	840	9	2466	20	60	25	1144	337	1204	362
/Users/rizwan/Downloads/fwddatasetwithrandomnfaultinformation/SourceCode/Eclipse_JDT_Core-3.4/org.eclipse.jdt.core/formatter/org/eclipse/jdt/core/formatter/DefaultCodeFormatterConstants.java	0	0	244	1311	3548	1702	0	0	0	3	6	0	616	616	0	0	131	131	272	272	391	305	0	0	0	0	0	0	0	0	0	6805	4	3	1	1238	3	806	4	9560	11	27983	25	866	35	13123	1013	13989	1048
/Users/rizwan/Downloads/fwddatasetwithrandomnfaultinformation/SourceCode/Eclipse_JDT_Core-3.4/org.eclipse.jdt.core/formatter/org/eclipse/jdt/core/formatter/CodeFormatterApplication.java	5	0	0	25	259	61	0	1	1	6	7	0	7	3	0	0	145	145	60	60	140	52	0	0	0	0	0	0	0	0	0	350	4	8	3	17	3	410	4	991	11	2778	27	40	16	1127	364	1167	380
/Users/rizwan/Downloads/fwddatasetwithrandomnfaultinformation/SourceCode/Eclipse_JDT_Core-3.4/org.eclipse.jdt.core/formatter/org/eclipse/jdt/core/formatter/IndentManipulation.java	12	0	11	15	330	122	5	2	17	1	28	0	163	144	0	0	132	132	60	60	133	71	0	0	0	0	0	0	0	0	0	495	6	20	3	335	3	384	4	1454	11	4153	29	53	16	1707	366	1760	382
/Users/rizwan/Downloads/fwddatasetwithrandomnfaultinformation/SourceCode/Eclipse_JDT_Core-3.4/org.eclipse.jdt.core/formatter/org/eclipse/jdt/internal/formatter/CodeFormatterVisitor.java	81	5	28	156	710	496	0	61	15	186	83	0	96	275	0	0	2697	2697	1059	1059	2343	756	0	0	0	0	0	0	0	0	0	1476	6	262	3	454	3	7512	4	12819	11	35353	29	518	44	15759	1748	16277	1792
/Users/rizwan/Downloads/fwddatasetwithrandomnfaultinformation/SourceCode/Eclipse_JDT_Core-3.4/org.eclipse.jdt.core/formatter/org/eclipse/jdt/internal/formatter/FormatJavadocText.java	12	0	13	47	226	78	0	7	1	13	12	0	43	38	0	0	123	123	48	48	118	71	0	0	0	0	0	0	0	0	0	376	5	21	3	93	3	342	4	1036	11	2915	28	79	19	921	300	1000	319
/Users/rizwan/Downloads/fwddatasetwithrandomnfaultinformation/SourceCode/Eclipse_JDT_Core-3.4/org.eclipse.jdt.core/formatter/org/eclipse/jdt/internal/formatter/OptimizedReplaceEdit.java	0	0	6	10	166	14	0	0	0	0	0	0	1	1	0	0	4	3	3	3	8	3	0	0	0	0	0	0	0	0	0	196	4	0	0	2	2	13	4	232	9	684	21	6	6	92	58	98	64
/Users/rizwan/Downloads/fwddatasetwithrandomnfaultinformation/SourceCode/Eclipse_JDT_Core-3.4/org.eclipse.jdt.core/formatter/org/eclipse/jdt/internal/formatter/FormatJavadocNode.java	0	0	2	9	183	21	0	0	0	0	0	0	6	7	0	0	25	24	13	13	26	8	0	0	0	0	0	0	0	0	0	215	4	0	0	13	2	75	4	347	9	1006	21	12	9	243	140	255	149
/Users/rizwan/Downloads/fwddatasetwithrandomnfaultinformation/SourceCode/Eclipse_JDT_Core-3.4/org.eclipse.jdt.core/formatter/org/eclipse/jdt/internal/formatter/DefaultCodeFormatterOptions.java	0	0	0	2	179	30	0	0	0	258	1	0	0	0	0	0	1233	1233	416	416	1668	1390	0	0	0	0	0	0	0	0	0	211	3	258	1	1	1	3298	4	6835	11	17449	22	91	13	9194	1545	9285	1558
/Users/rizwan/Downloads/fwddatasetwithrandomnfaultinformation/SourceCode/Eclipse_JDT_Core-3.4/org.eclipse.jdt.core/formatter/org/eclipse/jdt/internal/formatter/ICodeFormatterConstants.java	0	0	0	2	184	24	0	0	0	0	0	0	0	0	0	0	2	2	1	1	5	5	0	0	0	0	0	0	0	0	0	210	3	0	0	0	0	6	4	233	7	689	16	12	10	112	77	124	87
/Users/rizwan/Downloads/fwddatasetwithrandomnfaultinformation/SourceCode/Eclipse_JDT_Core-3.4/org.eclipse.jdt.core/formatter/org/eclipse/jdt/internal/formatter/FormatJavadoc.java	1	0	0	4	190	20	0	0	0	1	1	0	14	13	0	0	16	16	12	12	18	5	0	0	0	0	0	0	0	0	0	215	4	1	1	28	3	56	4	335	11	981	25	9	8	230	134	239	142
/Users/rizwan/Downloads/fwddatasetwithrandomnfaultinformation/SourceCode/Eclipse_JDT_Core-3.4/org.eclipse.jdt.core/formatter/org/eclipse/jdt/internal/formatter/DefaultCodeFormatter.java	3	0	11	17	235	103	1	1	9	18	16	0	10	4	0	0	289	289	89	89	265	118	0	0	0	0	0	0	0	0	0	370	6	28	3	30	3	756	4	1583	11	4361	29	59	22	2062	462	2121	484
/Users/rizwan/Downloads/fwddatasetwithrandomnfaultinformation/SourceCode/Eclipse_JDT_Core-3.4/org.eclipse.jdt.core/formatter/org/eclipse/jdt/internal/formatter/BinaryExpressionFragmentBuilder.java	4	0	0	6	175	14	0	0	0	5	1	0	4	13	0	0	210	210	78	78	214	20	0	0	0	0	0	0	0	0	0	199	4	5	1	18	3	576	4	1044	11	2897	25	16	8	1378	306	1394	314
/Users/rizwan/Downloads/fwddatasetwithrandomnfaultinformation/SourceCode/Eclipse_JDT_Core-3.4/org.eclipse.jdt.core/formatter/org/eclipse/jdt/internal/formatter/Location.java	0	0	0	2	172	13	0	0	0	0	0	0	0	0	0	0	5	5	3	3	25	11	0	0	0	0	0	0	0	0	0	187	3	0	0	0	0	16	4	246	7	702	16	7	7	169	90	176	97
/Users/rizwan/Downloads/fwddatasetwithrandomnfaultinformation/SourceCode/Eclipse_JDT_Core-3.4/org.eclipse.jdt.core/formatter/org/eclipse/jdt/internal/formatter/FormatterCommentParser.java	8	3	15	49	240	107	0	11	4	19	43	0	12	22	0	0	295	295	116	116	267	190	0	0	0	0	0	0	0	0	0	422	6	34	3	77	3	822	4	1828	11	5022	29	81	29	1990	518	2071	547
/Users/rizwan/Downloads/fwddatasetwithrandomnfaultinformation/SourceCode/Eclipse_JDT_Core-3.4/org.eclipse.jdt.core/formatter/org/eclipse/jdt/internal/formatter/AbortFormatting.java	0	0	0	3	173	10	0	0	0	0	0	0	0	0	0	0	6	6	3	3	6	2	0	0	0	0	0	0	0	0	0	186	3	0	0	0	0	18	4	219	7	649	16	8	8	92	75	100	83
/Users/rizwan/Downloads/fwddatasetwithrandomnfaultinformation/SourceCode/Eclipse_JDT_Core-3.4/org.eclipse.jdt.core/formatter/org/eclipse/jdt/internal/formatter/Scribe.java	121	20	256	320	279	689	4	104	43	158	211	0	109	187	0	0	1739	1739	776	776	1920	1262	0	0	0	0	0	0	0	0	0	1689	7	305	3	507	3	5030	4	10730	11	29002	30	812	136	11364	1406	12176	1542
/Users/rizwan/Downloads/fwddatasetwithrandomnfaultinformation/SourceCode/Eclipse_JDT_Core-3.4/org.eclipse.jdt.core/formatter/org/eclipse/jdt/internal/formatter/CascadingMethodInvocationFragmentBuilder.java	0	0	0	3	169	8	0	0	0	0	1	0	0	2	0	0	20	20	8	8	20	2	0	0	0	0	0	0	0	0	0	180	3	0	0	3	2	56	4	270	9	788	20	11	7	182	85	193	92
/Users/rizwan/Downloads/fwddatasetwithrandomnfaultinformation/SourceCode/Eclipse_JDT_Core-3.4/org.eclipse.jdt.core/formatter/org/eclipse/jdt/internal/formatter/FormatJavadocReference.java	0	0	0	4	175	13	0	0	0	0	0	0	2	5	0	0	14	13	6	6	5	0	0	0	0	0	0	0	0	0	0	192	3	0	0	7	2	39	4	252	8	750	19	7	7	122	94	129	101
/Users/rizwan/Downloads/fwddatasetwithrandomnfaultinformation/SourceCode/Eclipse_JDT_Core-3.4/org.eclipse.jdt.core/formatter/org/eclipse/jdt/internal/formatter/FormatJavadocBlock.java	6	3	4	20	249	86	0	12	4	26	18	0	51	54	0	0	142	141	68	67	130	99	0	0	0	0	0	0	0	0	0	368	6	42	3	123	3	418	4	1196	11	3354	29	69	31	1198	340	1267	371
/Users/rizwan/Downloads/fwddatasetwithrandomnfaultinformation/SourceCode/Eclipse_JDT_Core-3.4/org.eclipse.jdt.core/formatter/org/eclipse/jdt/internal/formatter/comment/CommentLine.java	5	1	4	17	309	64	0	5	0	2	4	0	16	12	0	0	113	113	24	24	82	41	0	0	0	0	0	0	0	0	0	400	6	7	2	32	3	274	4	851	11	2426	28	25	10	921	228	946	238
/Users/rizwan/Downloads/fwddatasetwithrandomnfaultinformation/SourceCode/Eclipse_JDT_Core-3.4/org.eclipse.jdt.core/formatter/org/eclipse/jdt/internal/formatter/comment/IJavaDocTagConstants.java	0	0	0	120	231	173	0	0	0	0	0	0	2	2	0	0	62	62	11	11	38	35	0	0	0	0	0	0	0	0	0	524	3	0	0	4	2	146	4	756	9	2195	20	87	22	457	184	544	206
/Users/rizwan/Downloads/fwddatasetwithrandomnfaultinformation/SourceCode/Eclipse_JDT_Core-3.4/org.eclipse.jdt.core/formatter/org/eclipse/jdt/internal/formatter/comment/HTMLEntity2JavaReader.java	0	0	1	35	203	59	0	1	1	2	5	0	7	8	0	0	51	51	14	14	37	9	0	0	0	0	0	0	0	0	0	298	4	4	3	20	3	130	4	512	11	1487	27	37	22	320	174	357	196
/Users/rizwan/Downloads/fwddatasetwithrandomnfaultinformation/SourceCode/Eclipse_JDT_Core-3.4/org.eclipse.jdt.core/formatter/org/eclipse/jdt/internal/formatter/comment/CommentRegion.java	8	1	10	22	436	134	1	1	1	8	8	0	45	42	0	0	160	160	56	56	156	76	0	0	0	0	0	0	0	0	0	612	7	10	3	95	3	432	4	1398	11	3956	30	48	13	1781	409	1829	422
/Users/rizwan/Downloads/fwddatasetwithrandomnfaultinformation/SourceCode/Eclipse_JDT_Core-3.4/org.eclipse.jdt.core/formatter/org/eclipse/jdt/internal/formatter/comment/Java2HTMLEntityReader.java	0	0	0	34	214	69	0	2	1	3	6	0	5	6	0	0	40	40	10	10	42	13	0	0	0	0	0	0	0	0	0	317	3	6	3	17	3	100	4	508	11	1467	26	37	21	365	203	402	224
/Users/rizwan/Downloads/fwddatasetwithrandomnfaultinformation/SourceCode/Eclipse_JDT_Core-3.4/org.eclipse.jdt.core/formatter/org/eclipse/jdt/internal/formatter/comment/MultiCommentLine.java	16	0	11	35	252	93	0	27	1	22	7	0	40	38	0	0	233	233	43	43	135	101	0	0	0	0	0	0	0	0	0	407	5	50	3	85	3	552	4	1345	11	3795	28	62	11	1102	306	1164	317
/Users/rizwan/Downloads/fwddatasetwithrandomnfaultinformation/SourceCode/Eclipse_JDT_Core-3.4/org.eclipse.jdt.core/formatter/org/eclipse/jdt/internal/formatter/comment/CommentRange.java	3	1	9	45	270	87	0	7	2	2	9	0	32	34	0	0	105	105	26	26	64	25	0	0	0	0	0	0	0	0	0	415	6	11	3	75	3	262	4	868	11	2510	29	45	13	804	243	849	256
/Users/rizwan/Downloads/fwddatasetwithrandomnfaultinformation/SourceCode/Eclipse_JDT_Core-3.4/org.eclipse.jdt.core/formatter/org/eclipse/jdt/internal/formatter/comment/ICommentAttributes.java	0	0	0	2	216	37	0	0	0	0	0	0	28	0	0	0	1	1	1	1	15	14	0	0	0	0	0	0	0	0	0	255	3	0	0	28	1	4	4	324	9	944	19	37	19	209	94	246	113
/Users/rizwan/Downloads/fwddatasetwithrandomnfaultinformation/SourceCode/Eclipse_JDT_Core-3.4/org.eclipse.jdt.core/formatter/org/eclipse/jdt/internal/formatter/comment/SubstitutionTextReader.java	2	0	1	13	209	29	0	4	2	4	8	0	3	5	0	0	63	63	27	27	62	33	0	0	0	0	0	0	0	0	0	254	5	10	3	16	3	180	4	570	11	1611	28	22	8	404	169	426	177
/Users/rizwan/Downloads/fwddatasetwithrandomnfaultinformation/SourceCode/Eclipse_JDT_Core-3.4/org.eclipse.jdt.core/formatter/org/eclipse/jdt/internal/formatter/comment/MultiCommentRegion.java	0	0	8	9	240	68	0	24	9	22	2	0	11	12	0	0	126	126	25	25	61	32	0	0	0	0	0	0	0	0	0	325	4	55	3	25	3	302	4	814	11	2346	27	15	9	847	281	862	290
/Users/rizwan/Downloads/fwddatasetwithrandomnfaultinformation/SourceCode/Eclipse_JDT_Core-3.4/org.eclipse.jdt.core/formatter/org/eclipse/jdt/internal/formatter/comment/CommentFormatterUtil.java	2	0	15	22	205	43	0	1	2	3	0	0	8	3	0	0	37	37	20	20	36	9	0	0	0	0	0	0	0	0	0	287	5	6	3	11	2	114	4	477	11	1383	27	25	11	427	193	452	204
/Users/rizwan/Downloads/fwddatasetwithrandomnfaultinformation/SourceCode/Eclipse_JDT_Core-3.4/org.eclipse.jdt.core/formatter/org/eclipse/jdt/internal/formatter/comment/JavaDocRegion.java	1	6	7	13	264	72	0	10	1	12	3	0	11	21	0	0	172	172	38	38	131	68	0	0	0	0	0	0	0	0	0	363	6	23	3	35	3	420	4	1056	11	2964	29	55	25	1125	364	1180	389
/Users/rizwan/Downloads/fwddatasetwithrandomnfaultinformation/SourceCode/Eclipse_JDT_Core-3.4/org.eclipse.jdt.core/formatter/org/eclipse/jdt/internal/formatter/comment/JavaDocLine.java	0	0	1	4	189	19	0	1	0	0	1	0	0	0	0	0	15	15	5	5	7	2	0	0	0	0	0	0	0	0	0	213	4	1	1	1	1	40	4	274	11	814	23	10	9	160	103	170	112
/Users/rizwan/Downloads/fwddatasetwithrandomnfaultinformation/SourceCode/Eclipse_JDT_Core-3.4/org.eclipse.jdt.core/formatter/org/eclipse/jdt/internal/formatter/comment/IHtmlTagDelimiters.java	0	0	0	4	181	17	0	0	0	0	0	0	2	1	0	0	2	2	1	1	4	3	0	0	0	0	0	0	0	0	0	202	3	0	0	3	2	6	4	227	9	674	20	8	7	87	62	95	69
/Users/rizwan/Downloads/fwddatasetwithrandomnfaultinformation/SourceCode/Eclipse_JDT_Core-3.4/org.eclipse.jdt.core/formatter/org/eclipse/jdt/internal/formatter/comment/IBorderAttributes.java	0	0	0	2	178	12	0	0	0	0	0	0	4	0	0	0	1	1	1	1	3	2	0	0	0	0	0	0	0	0	0	192	3	0	0	4	1	4	4	213	9	635	19	11	7	79	60	90	67
/Users/rizwan/Downloads/fwddatasetwithrandomnfaultinformation/SourceCode/Eclipse_JDT_Core-3.4/org.eclipse.jdt.core/formatter/org/eclipse/jdt/internal/formatter/comment/SingleCommentLine.java	0	0	2	11	211	42	0	0	0	1	0	0	0	1	0	0	44	44	11	11	20	12	0	0	0	0	0	0	0	0	0	266	4	1	1	1	1	110	4	420	11	1229	23	11	8	336	139	347	147
/Users/rizwan/Downloads/fwddatasetwithrandomnfaultinformation/SourceCode/Eclipse_JDT_Core-3.4/org.eclipse.jdt.core/formatter/org/eclipse/jdt/internal/formatter/old/CodeFormatter.java	2	0	2	10	174	23	0	1	0	10	1	0	15	13	0	0	113	113	33	33	83	35	0	0	0	0	0	0	0	0	0	211	5	11	2	29	3	292	4	675	11	1904	27	19	14	638	202	657	216
/Users/rizwan/Downloads/fwddatasetwithrandomnfaultinformation/SourceCode/Eclipse_JDT_Core-3.4/org.eclipse.jdt.core/formatter/org/eclipse/jdt/internal/formatter/align/AlignmentException.java	0	0	0	11	173	18	0	0	0	0	0	0	1	1	0	0	13	13	5	5	18	7	0	0	0	0	0	0	0	0	0	202	3	0	0	2	2	36	4	274	9	797	20	16	11	155	97	171	108
/Users/rizwan/Downloads/fwddatasetwithrandomnfaultinformation/SourceCode/Eclipse_JDT_Core-3.4/org.eclipse.jdt.core/formatter/org/eclipse/jdt/internal/formatter/align/Alignment.java	8	2	12	34	246	169	1	2	0	11	16	0	81	81	0	0	114	109	54	54	147	99	0	0	0	0	0	0	0	0	0	472	7	13	2	178	3	331	4	1256	11	3517	29	111	48	1126	301	1237	349
/Users/rizwan/Downloads/fwddatasetwithrandomnfaultinformation/SourceCode/Eclipse_JDT_Core-3.4/org.eclipse.jdt.core/batch/org/eclipse/jdt/core/compiler/batch/BatchCompiler.java	0	0	0	5	224	32	0	0	0	0	0	0	36	36	0	0	16	16	4	4	9	0	0	0	0	0	0	0	0	0	0	261	3	0	0	72	2	40	4	391	8	1163	19	6	6	454	169	460	175
/Users/rizwan/Downloads/fwddatasetwithrandomnfaultinformation/SourceCode/Eclipse_JDT_Core-3.4/org.eclipse.jdt.core/batch/org/eclipse/jdt/internal/compiler/batch/ClasspathSourceJar.java	0	0	2	5	166	10	0	0	0	2	0	0	0	0	0	0	20	20	7	7	15	3	0	0	0	0	0	0	0	0	0	183	4	2	1	0	0	54	4	266	9	780	20	10	8	188	105	198	113
/Users/rizwan/Downloads/fwddatasetwithrandomnfaultinformation/SourceCode/Eclipse_JDT_Core-3.4/org.eclipse.jdt.core/batch/org/eclipse/jdt/internal/compiler/batch/ClasspathLocation.java	0	0	0	3	179	31	0	0	0	0	4	0	0	0	0	0	10	10	4	4	22	5	0	0	0	0	0	0	0	0	0	213	3	0	0	4	1	28	4	280	9	814	19	8	8	292	170	300	178
/Users/rizwan/Downloads/fwddatasetwithrandomnfaultinformation/SourceCode/Eclipse_JDT_Core-3.4/org.eclipse.jdt.core/batch/org/eclipse/jdt/internal/compiler/batch/FileSystem.java	12	1	3	12	219	70	0	2	3	15	20	0	13	3	0	0	174	174	62	62	140	89	0	0	0	0	0	0	0	0	0	317	6	20	3	36	3	472	4	1090	11	3036	29	47	18	1287	363	1334	381
/Users/rizwan/Downloads/fwddatasetwithrandomnfaultinformation/SourceCode/Eclipse_JDT_Core-3.4/org.eclipse.jdt.core/batch/org/eclipse/jdt/internal/compiler/batch/ClasspathJar.java	2	0	4	20	166	54	0	2	1	15	25	0	0	3	0	0	155	155	71	71	142	79	0	0	0	0	0	0	0	0	0	246	5	18	3	28	2	452	4	979	11	2713	27	42	19	908	285	950	304
/Users/rizwan/Downloads/fwddatasetwithrandomnfaultinformation/SourceCode/Eclipse_JDT_Core-3.4/org.eclipse.jdt.core/batch/org/eclipse/jdt/internal/compiler/batch/Main.java	80	34	92	1003	493	1399	0	45	64	188	102	0	109	89	0	0	2461	2461	774	774	1792	998	0	0	0	0	0	0	0	0	0	3101	6	297	3	300	3	6470	4	12974	11	36127	29	1109	148	12504	2202	13613	2350
/Users/rizwan/Downloads/fwddatasetwithrandomnfaultinformation/SourceCode/Eclipse_JDT_Core-3.4/org.eclipse.jdt.core/batch/org/eclipse/jdt/internal/compiler/batch/CompilationUnit.java	0	0	3	9	170	36	0	0	0	3	3	0	0	0	0	0	29	29	14	14	36	13	0	0	0	0	0	0	0	0	0	218	4	3	1	3	1	86	4	369	11	1059	23	11	8	324	166	335	174
/Users/rizwan/Downloads/fwddatasetwithrandomnfaultinformation/SourceCode/Eclipse_JDT_Core-3.4/org.eclipse.jdt.core/batch/org/eclipse/jdt/internal/compiler/batch/ClasspathDirectory.java	1	2	11	10	168	36	0	4	3	15	8	0	1	4	0	0	108	108	31	31	81	42	0	0	0	0	0	0	0	0	0	228	6	22	3	13	3	278	4	680	11	1912	29	22	12	626	251	648	263
/Users/rizwan/Downloads/fwddatasetwithrandomnfaultinformation/SourceCode/Eclipse_JDT_Core-3.4/org.eclipse.jdt.core/batch/org/eclipse/jdt/internal/compiler/batch/FileFinder.java	1	0	0	2	166	6	0	0	0	0	1	0	1	0	0	0	22	22	8	8	15	6	0	0	0	0	0	0	0	0	0	175	4	0	0	2	2	60	4	268	9	782	21	9	9	131	87	140	96
/Users/rizwan/Downloads/fwddatasetwithrandomnfaultinformation/SourceCode/Eclipse_JDT_Core-3.4/org.eclipse.jdt.core/scripts/GenerateBuildScript.java	2	7	98	151	179	180	0	0	3	1	0	0	51	53	0	0	70	70	43	43	51	85	0	0	0	0	0	0	0	0	0	617	6	4	2	104	2	226	4	1101	11	3164	27	100	28	543	201	643	229
/Users/rizwan/Downloads/fwddatasetwithrandomnfaultinformation/SourceCode/Eclipse_JDT_Core-3.4/org.eclipse.jdt.core/model/org/eclipse/jdt/core/CompletionContext.java	2	0	0	34	425	132	0	0	0	9	7	0	100	100	0	0	97	97	45	45	79	25	0	0	0	0	0	0	0	0	0	593	4	9	1	207	3	284	4	1209	11	3522	25	84	22	1525	407	1609	429
/Users/rizwan/Downloads/fwddatasetwithrandomnfaultinformation/SourceCode/Eclipse_JDT_Core-3.4/org.eclipse.jdt.core/model/org/eclipse/jdt/core/IType.java	0	0	0	42	1126	244	0	0	0	0	0	0	276	276	0	0	132	132	20	20	69	0	0	0	0	0	0	0	0	0	0	1412	3	0	0	552	2	304	4	2346	8	6968	19	88	18	6195	647	6283	665
/Users/rizwan/Downloads/fwddatasetwithrandomnfaultinformation/SourceCode/Eclipse_JDT_Core-3.4/org.eclipse.jdt.core/model/org/eclipse/jdt/core/IMemberValuePair.java	0	0	4	14	307	70	0	0	0	0	0	0	52	52	0	0	20	19	48	48	18	14	0	0	0	0	0	0	0	0	0	395	4	0	0	104	2	135	4	676	9	1995	21	39	29	820	234	859	263
/Users/rizwan/Downloads/fwddatasetwithrandomnfaultinformation/SourceCode/Eclipse_JDT_Core-3.4/org.eclipse.jdt.core/model/org/eclipse/jdt/core/ISourceManipulation.java	0	0	0	6	263	48	0	0	0	0	0	0	80	80	0	0	25	25	1	1	6	0	0	0	0	0	0	0	0	0	0	317	3	0	0	160	2	52	4	544	8	1625	19	5	5	692	182	697	187
/Users/rizwan/Downloads/fwddatasetwithrandomnfaultinformation/SourceCode/Eclipse_JDT_Core-3.4/org.eclipse.jdt.core/model/org/eclipse/jdt/core/ICompletionRequestor.java	0	0	0	13	491	39	0	0	0	0	0	0	6	6	0	0	30	30	16	16	20	0	0	0	0	0	0	0	0	0	0	543	3	0	0	12	2	92	4	676	8	2007	19	7	6	2806	299	2813	305
/Users/rizwan/Downloads/fwddatasetwithrandomnfaultinformation/SourceCode/Eclipse_JDT_Core-3.4/org.eclipse.jdt.core/model/org/eclipse/jdt/core/IElementChangedListener.java	0	0	0	2	181	11	0	0	0	0	0	0	2	2	0	0	2	2	1	1	2	0	0	0	0	0	0	0	0	0	0	194	3	0	0	4	2	6	4	215	8	642	19	5	5	112	78	117	83
/Users/rizwan/Downloads/fwddatasetwithrandomnfaultinformation/SourceCode/Eclipse_JDT_Core-3.4/org.eclipse.jdt.core/model/org/eclipse/jdt/core/Signature.java	61	19	115	222	1490	662	0	7	6	27	79	0	519	543	0	0	804	804	339	339	899	422	0	0	0	0	0	0	0	0	0	2569	6	40	3	1141	3	2286	4	7373	11	20793	29	486	48	9878	1241	10364	1289
/Users/rizwan/Downloads/fwddatasetwithrandomnfaultinformation/SourceCode/Eclipse_JDT_Core-3.4/org.eclipse.jdt.core/model/org/eclipse/jdt/core/Flags.java	0	0	0	30	489	200	0	0	0	19	2	0	164	164	0	0	92	92	23	23	61	43	0	0	0	0	0	0	0	0	0	719	3	19	1	330	3	230	4	1413	11	4135	24	126	17	1468	318	1594	335
/Users/rizwan/Downloads/fwddatasetwithrandomnfaultinformation/SourceCode/Eclipse_JDT_Core-3.4/org.eclipse.jdt.core/model/org/eclipse/jdt/core/IOpenable.java	0	0	0	6	338	45	0	0	0	0	0	0	51	51	0	0	25	25	10	10	13	0	0	0	0	0	0	0	0	0	0	389	3	0	0	102	2	70	4	583	8	1735	19	7	7	1177	341	1184	348
/Users/rizwan/Downloads/fwddatasetwithrandomnfaultinformation/SourceCode/Eclipse_JDT_Core-3.4/org.eclipse.jdt.core/model/org/eclipse/jdt/core/ICompilationUnit.java	0	0	0	28	889	199	0	0	0	0	0	0	270	270	0	0	109	106	62	62	45	4	0	0	0	0	0	0	0	0	0	1116	3	0	0	540	2	339	4	2053	9	6110	20	87	18	4901	687	4988	705
/Users/rizwan/Downloads/fwddatasetwithrandomnfaultinformation/SourceCode/Eclipse_JDT_Core-3.4/org.eclipse.jdt.core/model/org/eclipse/jdt/core/ICodeAssist.java	0	0	0	19	340	69	0	0	0	0	0	0	107	102	0	0	25	25	4	4	8	0	0	0	0	0	0	0	0	0	0	428	3	0	0	209	2	58	4	712	8	2127	19	34	9	1086	178	1120	187
/Users/rizwan/Downloads/fwddatasetwithrandomnfaultinformation/SourceCode/Eclipse_JDT_Core-3.4/org.eclipse.jdt.core/model/org/eclipse/jdt/core/ILocalVariable.java	0	0	0	4	205	21	0	0	0	0	0	0	14	14	0	0	11	11	2	2	4	0	0	0	0	0	0	0	0	0	0	230	3	0	0	28	2	26	4	297	8	886	19	7	6	246	137	253	143
/Users/rizwan/Downloads/fwddatasetwithrandomnfaultinformation/SourceCode/Eclipse_JDT_Core-3.4/org.eclipse.jdt.core/model/org/eclipse/jdt/core/BufferChangedEvent.java	0	0	0	2	249	50	0	0	0	0	0	0	48	48	0	0	11	11	6	6	14	4	0	0	0	0	0	0	0	0	0	301	3	0	0	96	2	34	4	458	9	1356	20	11	7	437	159	448	166
/Users/rizwan/Downloads/fwddatasetwithrandomnfaultinformation/SourceCode/Eclipse_JDT_Core-3.4/org.eclipse.jdt.core/model/org/eclipse/jdt/core/IClasspathContainer.java	0	0	0	6	273	55	0	0	0	0	0	0	72	72	0	0	20	20	10	10	9	3	0	0	0	0	0	0	0	0	0	334	3	0	0	144	2	60	4	559	9	1665	20	10	8	646	256	656	264
/Users/rizwan/Downloads/fwddatasetwithrandomnfaultinformation/SourceCode/Eclipse_JDT_Core-3.4/org.eclipse.jdt.core/model/org/eclipse/jdt/core/CompletionRequestor.java	0	0	7	14	421	109	0	0	6	2	2	0	122	106	0	0	74	74	34	34	41	13	0	0	0	0	0	0	0	0	0	551	4	8	2	230	3	216	4	1072	11	3160	26	49	16	1268	344	1317	360
/Users/rizwan/Downloads/fwddatasetwithrandomnfaultinformation/SourceCode/Eclipse_JDT_Core-3.4/org.eclipse.jdt.core/model/org/eclipse/jdt/core/ISourceReference.java	0	0	0	4	225	26	0	0	0	0	0	0	24	24	0	0	7	7	13	13	4	0	0	0	0	0	0	0	0	0	0	255	3	0	0	48	2	40	4	356	8	1063	19	11	9	356	160	367	169
/Users/rizwan/Downloads/fwddatasetwithrandomnfaultinformation/SourceCode/Eclipse_JDT_Core-3.4/org.eclipse.jdt.core/model/org/eclipse/jdt/core/IBufferFactory.java	0	0	0	2	186	13	0	0	0	0	0	0	6	6	0	0	3	3	2	2	2	0	0	0	0	0	0	0	0	0	0	201	3	0	0	12	2	10	4	234	8	699	19	7	6	131	90	138	96
/Users/rizwan/Downloads/fwddatasetwithrandomnfaultinformation/SourceCode/Eclipse_JDT_Core-3.4/org.eclipse.jdt.core/model/org/eclipse/jdt/core/IInitializer.java	0	0	0	3	172	10	0	0	0	0	0	0	0	0	0	0	2	2	1	1	1	0	0	0	0	0	0	0	0	0	0	185	3	0	0	0	0	6	4	199	6	595	15	5	5	84	69	89	74
/Users/rizwan/Downloads/fwddatasetwithrandomnfaultinformation/SourceCode/Eclipse_JDT_Core-3.4/org.eclipse.jdt.core/model/org/eclipse/jdt/core/IJavaElementDelta.java	0	0	0	22	539	126	0	0	0	1	0	0	74	74	0	0	39	39	99	99	41	27	0	0	0	0	0	0	0	0	0	687	3	1	1	148	2	276	4	1190	11	3503	23	56	31	2298	445	2354	476
/Users/rizwan/Downloads/fwddatasetwithrandomnfaultinformation/SourceCode/Eclipse_JDT_Core-3.4/org.eclipse.jdt.core/model/org/eclipse/jdt/core/IJarEntryResource.java	0	0	0	4	220	23	0	0	0	0	0	0	12	12	0	0	13	13	10	10	8	0	0	0	0	0	0	0	0	0	0	247	3	0	0	24	2	46	4	334	8	993	19	7	6	360	155	367	161
/Users/rizwan/Downloads/fwddatasetwithrandomnfaultinformation/SourceCode/Eclipse_JDT_Core-3.4/org.eclipse.jdt.core/model/org/eclipse/jdt/core/IJavaElement.java	0	0	0	20	484	125	0	0	0	0	0	0	94	94	0	0	33	33	17	17	42	16	0	0	0	0	0	0	0	0	0	629	3	0	0	188	2	100	4	984	9	2894	20	41	21	1751	439	1792	460
/Users/rizwan/Downloads/fwddatasetwithrandomnfaultinformation/SourceCode/Eclipse_JDT_Core-3.4/org.eclipse.jdt.core/model/org/eclipse/jdt/core/CorrectionEngine.java	2	0	3	11	356	90	0	0	4	11	8	0	59	57	0	0	145	145	39	39	126	74	0	0	0	0	0	0	0	0	0	462	5	15	2	124	3	368	4	1183	11	3346	27	49	18	1607	470	1656	488
/Users/rizwan/Downloads/fwddatasetwithrandomnfaultinformation/SourceCode/Eclipse_JDT_Core-3.4/org.eclipse.jdt.core/model/org/eclipse/jdt/core/IWorkingCopy.java	0	0	0	13	509	115	0	0	0	0	0	0	160	160	0	0	47	47	17	17	19	0	0	0	0	0	0	0	0	0	0	637	3	0	0	320	2	128	4	1113	8	3319	19	28	9	2243	466	2271	475
/Users/rizwan/Downloads/fwddatasetwithrandomnfaultinformation/SourceCode/Eclipse_JDT_Core-3.4/org.eclipse.jdt.core/model/org/eclipse/jdt/core/IBufferChangedListener.java	0	0	0	2	182	12	0	0	0	0	0	0	4	4	0	0	2	2	1	1	2	0	0	0	0	0	0	0	0	0	0	196	3	0	0	8	2	6	4	221	8	660	19	5	5	122	79	127	84
/Users/rizwan/Downloads/fwddatasetwithrandomnfaultinformation/SourceCode/Eclipse_JDT_Core-3.4/org.eclipse.jdt.core/model/org/eclipse/jdt/core/ToolFactory.java	2	0	9	26	487	149	0	0	0	5	11	0	112	110	0	0	166	166	65	64	127	53	0	0	0	0	0	0	0	0	0	673	5	5	1	233	3	461	4	1565	11	4513	26	64	22	2368	536	2432	558
/Users/rizwan/Downloads/fwddatasetwithrandomnfaultinformation/SourceCode/Eclipse_JDT_Core-3.4/org.eclipse.jdt.core/model/org/eclipse/jdt/core/ICodeCompletionRequestor.java	0	0	0	9	368	32	0	0	0	0	0	0	4	4	0	0	13	13	2	2	17	0	0	0	0	0	0	0	0	0	0	409	3	0	0	8	2	30	4	473	8	1401	19	5	5	1376	268	1381	273
/Users/rizwan/Downloads/fwddatasetwithrandomnfaultinformation/SourceCode/Eclipse_JDT_Core-3.4/org.eclipse.jdt.core/model/org/eclipse/jdt/core/IImportDeclaration.java	0	0	0	7	205	21	0	0	0	0	0	0	14	14	0	0	4	4	1	1	4	0	0	0	0	0	0	0	0	0	0	233	3	0	0	28	2	10	4	284	8	847	19	10	9	214	136	224	145
/Users/rizwan/Downloads/fwddatasetwithrandomnfaultinformation/SourceCode/Eclipse_JDT_Core-3.4/org.eclipse.jdt.core/model/org/eclipse/jdt/core/JavaCore.java	17	0	181	636	3770	2945	3	11	5	59	48	0	3406	3390	0	0	968	967	524	524	799	426	0	0	0	0	0	0	0	0	0	7552	6	75	3	6844	3	2983	4	18695	11	54855	29	894	101	22687	3132	23581	3233
/Users/rizwan/Downloads/fwddatasetwithrandomnfaultinformation/SourceCode/Eclipse_JDT_Core-3.4/org.eclipse.jdt.core/model/org/eclipse/jdt/core/IClasspathEntry.java	0	0	0	24	591	193	0	0	0	0	0	0	235	235	0	0	58	57	46	46	43	5	0	0	0	0	0	0	0	0	0	808	3	0	0	470	2	207	4	1542	9	4578	20	38	17	2709	597	2747	614
/Users/rizwan/Downloads/fwddatasetwithrandomnfaultinformation/SourceCode/Eclipse_JDT_Core-3.4/org.eclipse.jdt.core/model/org/eclipse/jdt/core/IMethod.java	0	0	2	8	414	86	0	0	0	0	0	0	88	88	0	0	49	49	14	14	26	0	0	0	0	0	0	0	0	0	0	510	4	0	0	176	2	126	4	848	8	2516	20	30	13	1388	278	1418	291
/Users/rizwan/Downloads/fwddatasetwithrandomnfaultinformation/SourceCode/Eclipse_JDT_Core-3.4/org.eclipse.jdt.core/model/org/eclipse/jdt/core/IRegion.java	0	0	0	2	220	24	0	0	0	0	0	0	16	16	0	0	7	7	1	1	6	0	0	0	0	0	0	0	0	0	0	246	3	0	0	32	2	16	4	309	8	920	19	5	5	329	150	334	155
/Users/rizwan/Downloads/fwddatasetwithrandomnfaultinformation/SourceCode/Eclipse_JDT_Core-3.4/org.eclipse.jdt.core/model/org/eclipse/jdt/core/IAnnotatable.java	0	0	0	3	194	13	0	0	0	0	0	0	2	2	0	0	3	3	1	1	3	0	0	0	0	0	0	0	0	0	0	210	3	0	0	4	2	8	4	234	8	698	19	9	7	175	105	184	112
/Users/rizwan/Downloads/fwddatasetwithrandomnfaultinformation/SourceCode/Eclipse_JDT_Core-3.4/org.eclipse.jdt.core/model/org/eclipse/jdt/core/IProblemRequestor.java	0	0	0	4	201	17	0	0	0	0	0	0	2	2	0	0	5	5	1	1	6	0	0	0	0	0	0	0	0	0	0	222	3	0	0	4	2	12	4	253	8	752	19	7	6	197	121	204	127
/Users/rizwan/Downloads/fwddatasetwithrandomnfaultinformation/SourceCode/Eclipse_JDT_Core-3.4/org.eclipse.jdt.core/model/org/eclipse/jdt/core/IJavaModelMarker.java	0	0	4	23	252	62	0	0	0	0	0	0	28	28	0	0	15	15	3	3	11	10	0	0	0	0	0	0	0	0	0	341	4	0	0	56	2	36	4	464	9	1370	21	27	12	435	197	462	209
/Users/rizwan/Downloads/fwddatasetwithrandomnfaultinformation/SourceCode/Eclipse_JDT_Core-3.4/org.eclipse.jdt.core/model/org/eclipse/jdt/core/WorkingCopyOwner.java	0	0	0	7	311	45	0	0	0	0	0	0	54	54	0	0	47	46	17	17	22	7	0	0	0	0	0	0	0	0	0	363	3	0	0	108	2	127	4	636	9	1879	20	13	7	1152	306	1165	313
/Users/rizwan/Downloads/fwddatasetwithrandomnfaultinformation/SourceCode/Eclipse_JDT_Core-3.4/org.eclipse.jdt.core/model/org/eclipse/jdt/core/ElementChangedEvent.java	0	0	0	13	263	30	0	0	0	0	0	0	10	10	0	0	20	20	4	4	11	5	0	0	0	0	0	0	0	0	0	306	3	0	0	20	2	48	4	399	9	1181	20	17	9	514	206	531	215
/Users/rizwan/Downloads/fwddatasetwithrandomnfaultinformation/SourceCode/Eclipse_JDT_Core-3.4/org.eclipse.jdt.core/model/org/eclipse/jdt/core/IBuffer.java	0	0	2	19	428	95	0	0	0	0	0	0	101	101	0	0	37	37	6	7	27	0	0	0	0	0	0	0	0	0	0	544	4	0	0	202	2	87	4	870	8	2581	20	13	9	1624	395	1637	404
/Users/rizwan/Downloads/fwddatasetwithrandomnfaultinformation/SourceCode/Eclipse_JDT_Core-3.4/org.eclipse.jdt.core/model/org/eclipse/jdt/core/IClasspathAttribute.java	0	0	0	6	236	25	0	0	0	0	0	0	8	8	0	0	10	10	2	2	5	2	0	0	0	0	0	0	0	0	0	267	3	0	0	16	2	24	4	323	9	962	20	17	9	313	138	330	147
/Users/rizwan/Downloads/fwddatasetwithrandomnfaultinformation/SourceCode/Eclipse_JDT_Core-3.4/org.eclipse.jdt.core/model/org/eclipse/jdt/core/ICodeFormatter.java	0	0	0	5	196	14	0	0	0	0	0	0	6	6	0	0	6	6	2	2	2	0	0	0	0	0	0	0	0	0	0	215	3	0	0	12	2	16	4	254	8	759	19	7	6	249	153	256	159
/Users/rizwan/Downloads/fwddatasetwithrandomnfaultinformation/SourceCode/Eclipse_JDT_Core-3.4/org.eclipse.jdt.core/model/org/eclipse/jdt/core/IParent.java	0	0	0	2	192	13	0	0	0	0	0	0	2	2	0	0	3	3	1	1	3	0	0	0	0	0	0	0	0	0	0	207	3	0	0	4	2	8	4	231	8	689	19	5	5	184	108	189	113
/Users/rizwan/Downloads/fwddatasetwithrandomnfaultinformation/SourceCode/Eclipse_JDT_Core-3.4/org.eclipse.jdt.core/model/org/eclipse/jdt/core/ISourceRange.java	0	0	0	4	189	12	0	0	0	0	0	0	0	0	0	0	3	3	1	1	3	0	0	0	0	0	0	0	0	0	0	205	3	0	0	0	0	8	4	223	6	665	15	7	6	176	77	183	83
/Users/rizwan/Downloads/fwddatasetwithrandomnfaultinformation/SourceCode/Eclipse_JDT_Core-3.4/org.eclipse.jdt.core/model/org/eclipse/jdt/core/IJavaProject.java	0	0	0	49	1174	312	0	0	0	0	0	0	420	420	0	0	198	200	41	41	73	1	0	0	0	0	0	0	0	0	0	1535	3	0	0	840	2	480	4	2938	9	8740	20	62	11	6544	844	6606	855
/Users/rizwan/Downloads/fwddatasetwithrandomnfaultinformation/SourceCode/Eclipse_JDT_Core-3.4/org.eclipse.jdt.core/model/org/eclipse/jdt/core/ClasspathVariableInitializer.java	0	0	0	4	200	16	0	0	0	0	0	0	6	6	0	0	6	6	2	2	2	0	0	0	0	0	0	0	0	0	0	220	3	0	0	12	2	16	4	259	8	774	19	9	7	219	121	228	128
/Users/rizwan/Downloads/fwddatasetwithrandomnfaultinformation/SourceCode/Eclipse_JDT_Core-3.4/org.eclipse.jdt.core/model/org/eclipse/jdt/core/IAnnotation.java	0	0	0	7	235	28	0	0	0	0	0	0	24	24	0	0	14	14	4	4	5	0	0	0	0	0	0	0	0	0	0	270	3	0	0	48	2	36	4	368	8	1098	19	19	14	478	193	497	207
/Users/rizwan/Downloads/fwddatasetwithrandomnfaultinformation/SourceCode/Eclipse_JDT_Core-3.4/org.eclipse.jdt.core/model/org/eclipse/jdt/core/ClasspathContainerInitializer.java	0	0	0	14	444	87	0	0	0	0	1	0	100	100	0	0	72	71	56	56	24	3	0	0	0	0	0	0	0	0	0	545	3	0	0	201	3	255	4	1038	9	3086	21	34	11	1917	497	1951	508
/Users/rizwan/Downloads/fwddatasetwithrandomnfaultinformation/SourceCode/Eclipse_JDT_Core-3.4/org.eclipse.jdt.core/model/org/eclipse/jdt/core/IClassFile.java	0	0	0	4	292	48	0	0	0	0	1	0	58	58	0	0	22	22	11	11	8	0	0	0	0	0	0	0	0	0	0	344	3	0	0	117	3	66	4	545	8	1625	20	11	7	876	287	887	294
/Users/rizwan/Downloads/fwddatasetwithrandomnfaultinformation/SourceCode/Eclipse_JDT_Core-3.4/org.eclipse.jdt.core/model/org/eclipse/jdt/core/JavaConventions.java	0	0	3	73	585	224	0	15	5	21	41	0	172	169	0	0	307	307	114	114	172	80	0	0	0	0	0	0	0	0	0	885	4	41	3	382	3	842	4	2416	11	6993	27	235	47	3845	612	4080	659
/Users/rizwan/Downloads/fwddatasetwithrandomnfaultinformation/SourceCode/Eclipse_JDT_Core-3.4/org.eclipse.jdt.core/model/org/eclipse/jdt/core/ICorrectionRequestor.java	0	0	0	8	289	21	0	0	0	0	0	0	2	2	0	0	7	7	1	1	9	0	0	0	0	0	0	0	0	0	0	318	3	0	0	4	2	16	4	356	8	1058	19	7	6	982	191	989	197
/Users/rizwan/Downloads/fwddatasetwithrandomnfaultinformation/SourceCode/Eclipse_JDT_Core-3.4/org.eclipse.jdt.core/model/org/eclipse/jdt/core/ITypeParameter.java	0	0	0	4	216	22	0	0	0	0	0	0	16	16	0	0	11	11	5	5	4	0	0	0	0	0	0	0	0	0	0	242	3	0	0	32	2	32	4	319	8	952	19	7	7	339	149	346	156
/Users/rizwan/Downloads/fwddatasetwithrandomnfaultinformation/SourceCode/Eclipse_JDT_Core-3.4/org.eclipse.jdt.core/model/org/eclipse/jdt/core/IImportContainer.java	0	0	0	3	183	10	0	0	0	0	0	0	0	0	0	0	3	3	1	1	2	0	0	0	0	0	0	0	0	0	0	196	3	0	0	0	0	8	4	213	6	636	15	5	5	148	92	153	97
/Users/rizwan/Downloads/fwddatasetwithrandomnfaultinformation/SourceCode/Eclipse_JDT_Core-3.4/org.eclipse.jdt.core/model/org/eclipse/jdt/core/IJavaModelStatusConstants.java	0	0	0	5	449	131	0	0	0	0	0	0	52	52	0	0	9	9	1	1	47	46	0	0	0	0	0	0	0	0	0	585	3	0	0	104	2	20	4	811	9	2340	20	81	55	1195	336	1276	391
/Users/rizwan/Downloads/fwddatasetwithrandomnfaultinformation/SourceCode/Eclipse_JDT_Core-3.4/org.eclipse.jdt.core/model/org/eclipse/jdt/core/NamingConventions.java	15	0	16	11	666	272	0	10	1	5	13	0	432	429	0	0	241	241	128	129	154	108	0	0	0	0	0	0	0	0	0	980	5	16	3	874	3	739	4	2886	11	8392	28	82	17	3854	415	3936	432
/Users/rizwan/Downloads/fwddatasetwithrandomnfaultinformation/SourceCode/Eclipse_JDT_Core-3.4/org.eclipse.jdt.core/model/org/eclipse/jdt/core/IPackageDeclaration.java	0	0	0	3	179	10	0	0	0	0	0	0	0	0	0	0	2	2	1	1	2	0	0	0	0	0	0	0	0	0	0	192	3	0	0	0	0	6	4	207	6	618	15	5	5	100	71	105	76
/Users/rizwan/Downloads/fwddatasetwithrandomnfaultinformation/SourceCode/Eclipse_JDT_Core-3.4/org.eclipse.jdt.core/model/org/eclipse/jdt/core/BindingKey.java	1	1	4	23	336	101	0	0	0	3	0	0	34	39	0	0	81	80	25	25	101	16	0	0	0	0	0	0	0	0	0	466	6	3	1	73	2	211	4	883	11	2530	26	22	11	966	275	988	286
/Users/rizwan/Downloads/fwddatasetwithrandomnfaultinformation/SourceCode/Eclipse_JDT_Core-3.4/org.eclipse.jdt.core/model/org/eclipse/jdt/core/CompletionProposal.java	1	0	1	304	2027	1285	2	0	5	13	10	0	1194	1188	0	0	388	395	198	198	285	110	0	0	0	0	0	0	0	0	0	3620	6	18	2	2392	3	1179	4	7619	11	22458	28	187	40	8433	824	8620	864
/Users/rizwan/Downloads/fwddatasetwithrandomnfaultinformation/SourceCode/Eclipse_JDT_Core-3.4/org.eclipse.jdt.core/model/org/eclipse/jdt/core/IJavaModelStatus.java	0	0	0	5	231	36	0	0	0	0	1	0	41	41	0	0	11	11	2	2	7	0	0	0	0	0	0	0	0	0	0	272	3	0	0	83	3	26	4	398	8	1185	20	5	5	342	167	347	172
/Users/rizwan/Downloads/fwddatasetwithrandomnfaultinformation/SourceCode/Eclipse_JDT_Core-3.4/org.eclipse.jdt.core/model/org/eclipse/jdt/core/IJavaModel.java	0	0	0	14	404	124	0	0	0	0	0	0	199	199	0	0	47	47	1	1	18	0	0	0	0	0	0	0	0	0	0	542	3	0	0	398	2	96	4	1063	8	3170	19	11	7	1611	384	1622	391
/Users/rizwan/Downloads/fwddatasetwithrandomnfaultinformation/SourceCode/Eclipse_JDT_Core-3.4/org.eclipse.jdt.core/model/org/eclipse/jdt/core/IAccessRule.java	0	0	0	4	267	72	0	0	0	0	0	0	30	30	0	0	10	10	7	7	11	4	0	0	0	0	0	0	0	0	0	343	3	0	0	60	2	34	4	461	9	1368	20	28	14	653	224	681	238
/Users/rizwan/Downloads/fwddatasetwithrandomnfaultinformation/SourceCode/Eclipse_JDT_Core-3.4/org.eclipse.jdt.core/model/org/eclipse/jdt/core/IField.java	0	0	0	3	292	54	0	0	0	0	0	0	68	68	0	0	12	12	2	2	7	1	0	0	0	0	0	0	0	0	0	349	3	0	0	136	2	28	4	530	9	1582	20	15	10	453	176	468	186
/Users/rizwan/Downloads/fwddatasetwithrandomnfaultinformation/SourceCode/Eclipse_JDT_Core-3.4/org.eclipse.jdt.core/model/org/eclipse/jdt/core/CompletionFlags.java	0	0	0	2	197	20	0	0	0	1	0	0	4	4	0	0	5	5	5	5	5	3	0	0	0	0	0	0	0	0	0	219	3	1	1	8	2	20	4	266	11	791	23	9	7	144	99	153	106
/Users/rizwan/Downloads/fwddatasetwithrandomnfaultinformation/SourceCode/Eclipse_JDT_Core-3.4/org.eclipse.jdt.core/model/org/eclipse/jdt/core/CompletionRequestorAdapter.java	0	0	0	2	219	66	0	0	0	0	0	0	4	4	0	0	29	29	16	16	2	0	0	0	0	0	0	0	0	0	0	287	3	0	0	8	2	90	4	396	8	1185	19	7	6	494	130	501	136
/Users/rizwan/Downloads/fwddatasetwithrandomnfaultinformation/SourceCode/Eclipse_JDT_Core-3.4/org.eclipse.jdt.core/model/org/eclipse/jdt/core/ITypeHierarchy.java	0	0	0	11	450	77	0	0	0	0	0	0	45	45	0	0	37	37	1	1	28	0	0	0	0	0	0	0	0	0	0	538	3	0	0	90	2	76	4	741	8	2194	19	10	8	1658	327	1668	335
/Users/rizwan/Downloads/fwddatasetwithrandomnfaultinformation/SourceCode/Eclipse_JDT_Core-3.4/org.eclipse.jdt.core/model/org/eclipse/jdt/core/IPackageFragment.java	0	0	0	17	351	69	0	0	0	0	0	0	69	69	0	0	34	34	5	5	15	1	0	0	0	0	0	0	0	0	0	437	3	0	0	138	2	78	4	678	9	2018	20	10	8	1135	321	1145	329
/Users/rizwan/Downloads/fwddatasetwithrandomnfaultinformation/SourceCode/Eclipse_JDT_Core-3.4/org.eclipse.jdt.core/model/org/eclipse/jdt/core/ITypeRoot.java	0	0	0	3	244	29	0	0	0	0	0	0	33	33	0	0	16	16	8	8	5	0	0	0	0	0	0	0	0	0	0	276	3	0	0	66	2	48	4	404	8	1206	19	14	8	659	244	673	252
/Users/rizwan/Downloads/fwddatasetwithrandomnfaultinformation/SourceCode/Eclipse_JDT_Core-3.4/org.eclipse.jdt.core/model/org/eclipse/jdt/core/JavaModelException.java	0	0	0	18	254	57	0	1	0	4	1	0	30	30	0	0	63	62	22	22	37	12	0	0	0	0	0	0	0	0	0	329	3	5	2	61	3	169	4	625	11	1825	25	16	9	551	231	567	240
/Users/rizwan/Downloads/fwddatasetwithrandomnfaultinformation/SourceCode/Eclipse_JDT_Core-3.4/org.eclipse.jdt.core/model/org/eclipse/jdt/core/ITypeHierarchyChangedListener.java	0	0	0	2	182	11	0	0	0	0	0	0	2	2	0	0	2	2	1	1	2	0	0	0	0	0	0	0	0	0	0	195	3	0	0	4	2	6	4	216	8	645	19	5	5	112	84	117	89
/Users/rizwan/Downloads/fwddatasetwithrandomnfaultinformation/SourceCode/Eclipse_JDT_Core-3.4/org.eclipse.jdt.core/model/org/eclipse/jdt/core/IMember.java	0	0	0	11	308	57	0	0	0	0	0	0	51	51	0	0	27	27	1	1	13	0	0	0	0	0	0	0	0	0	0	376	3	0	0	102	2	56	4	556	8	1654	19	29	12	930	235	959	247
/Users/rizwan/Downloads/fwddatasetwithrandomnfaultinformation/SourceCode/Eclipse_JDT_Core-3.4/org.eclipse.jdt.core/model/org/eclipse/jdt/core/IPackageFragmentRoot.java	0	0	0	32	571	178	0	0	0	0	0	0	250	250	0	0	68	67	5	5	24	8	0	0	0	0	0	0	0	0	0	781	3	0	0	500	2	145	4	1467	9	4369	20	38	13	2364	456	2402	469
/Users/rizwan/Downloads/fwddatasetwithrandomnfaultinformation/SourceCode/Eclipse_JDT_Core-3.4/org.eclipse.jdt.core/model/org/eclipse/jdt/core/util/IAnnotationComponent.java	0	0	0	2	193	14	0	0	0	0	0	0	0	0	0	0	5	5	1	1	4	0	0	0	0	0	0	0	0	0	0	209	3	0	0	0	0	12	4	232	6	691	15	10	9	127	72	137	81
/Users/rizwan/Downloads/fwddatasetwithrandomnfaultinformation/SourceCode/Eclipse_JDT_Core-3.4/org.eclipse.jdt.core/model/org/eclipse/jdt/core/util/IInnerClassesAttributeEntry.java	0	0	0	2	231	22	0	0	0	0	0	0	0	0	0	0	8	8	1	1	8	0	0	0	0	0	0	0	0	0	0	255	3	0	0	0	0	18	4	288	6	855	15	7	6	376	86	383	92
/Users/rizwan/Downloads/fwddatasetwithrandomnfaultinformation/SourceCode/Eclipse_JDT_Core-3.4/org.eclipse.jdt.core/model/org/eclipse/jdt/core/util/ILocalVariableAttribute.java	0	0	0	2	190	12	0	0	0	0	0	0	0	0	0	0	3	3	1	1	3	0	0	0	0	0	0	0	0	0	0	204	3	0	0	0	0	8	4	222	6	662	15	7	6	151	78	158	84
/Users/rizwan/Downloads/fwddatasetwithrandomnfaultinformation/SourceCode/Eclipse_JDT_Core-3.4/org.eclipse.jdt.core/model/org/eclipse/jdt/core/util/IRuntimeInvisibleAnnotationsAttribute.java	0	0	0	2	187	12	0	0	0	0	0	0	0	0	0	0	4	4	1	1	3	0	0	0	0	0	0	0	0	0	0	201	3	0	0	0	0	10	4	221	6	659	15	10	9	112	78	122	87
/Users/rizwan/Downloads/fwddatasetwithrandomnfaultinformation/SourceCode/Eclipse_JDT_Core-3.4/org.eclipse.jdt.core/model/org/eclipse/jdt/core/util/ILocalVariableTypeTableAttribute.java	0	0	0	2	191	12	0	0	0	0	0	0	0	0	0	0	4	4	1	1	3	0	0	0	0	0	0	0	0	0	0	205	3	0	0	0	0	10	4	225	6	671	15	10	9	158	80	168	89
/Users/rizwan/Downloads/fwddatasetwithrandomnfaultinformation/SourceCode/Eclipse_JDT_Core-3.4/org.eclipse.jdt.core/model/org/eclipse/jdt/core/util/IAnnotationDefaultAttribute.java	0	0	0	2	181	10	0	0	0	0	0	0	0	0	0	0	3	3	1	1	2	0	0	0	0	0	0	0	0	0	0	193	3	0	0	0	0	8	4	210	6	627	15	10	9	94	70	104	79
/Users/rizwan/Downloads/fwddatasetwithrandomnfaultinformation/SourceCode/Eclipse_JDT_Core-3.4/org.eclipse.jdt.core/model/org/eclipse/jdt/core/util/IRuntimeVisibleAnnotationsAttribute.java	0	0	0	2	187	12	0	0	0	0	0	0	0	0	0	0	4	4	1	1	3	0	0	0	0	0	0	0	0	0	0	201	3	0	0	0	0	10	4	221	6	659	15	10	9	118	78	128	87
/Users/rizwan/Downloads/fwddatasetwithrandomnfaultinformation/SourceCode/Eclipse_JDT_Core-3.4/org.eclipse.jdt.core/model/org/eclipse/jdt/core/util/IConstantPoolConstant.java	0	0	0	2	173	8	0	0	0	0	0	0	0	0	0	0	1	1	1	1	23	22	0	0	0	0	0	0	0	0	0	183	3	0	0	0	0	4	4	239	7	672	16	31	19	118	83	149	102
/Users/rizwan/Downloads/fwddatasetwithrandomnfaultinformation/SourceCode/Eclipse_JDT_Core-3.4/org.eclipse.jdt.core/model/org/eclipse/jdt/core/util/IExceptionTableEntry.java	0	0	0	2	207	18	0	0	0	0	0	0	0	0	0	0	8	8	1	1	6	0	0	0	0	0	0	0	0	0	0	227	3	0	0	0	0	18	4	258	6	767	15	9	6	188	90	197	96
/Users/rizwan/Downloads/fwddatasetwithrandomnfaultinformation/SourceCode/Eclipse_JDT_Core-3.4/org.eclipse.jdt.core/model/org/eclipse/jdt/core/util/IRuntimeVisibleParameterAnnotationsAttribute.java	0	0	0	2	187	12	0	0	0	0	0	0	0	0	0	0	4	4	1	1	3	0	0	0	0	0	0	0	0	0	0	201	3	0	0	0	0	10	4	221	6	659	15	10	9	121	81	131	90
/Users/rizwan/Downloads/fwddatasetwithrandomnfaultinformation/SourceCode/Eclipse_JDT_Core-3.4/org.eclipse.jdt.core/model/org/eclipse/jdt/core/util/IAttributeNamesConstants.java	0	0	0	40	278	85	0	0	0	0	0	0	2	2	0	0	30	30	4	4	21	19	0	0	0	0	0	0	0	0	0	403	3	0	0	4	2	68	4	524	9	1532	20	103	14	286	132	389	146
/Users/rizwan/Downloads/fwddatasetwithrandomnfaultinformation/SourceCode/Eclipse_JDT_Core-3.4/org.eclipse.jdt.core/model/org/eclipse/jdt/core/util/IConstantPool.java	0	0	0	2	196	14	0	0	0	0	0	0	0	0	0	0	4	4	1	1	4	0	0	0	0	0	0	0	0	0	0	212	3	0	0	0	0	10	4	233	6	694	15	7	6	173	74	180	80
/Users/rizwan/Downloads/fwddatasetwithrandomnfaultinformation/SourceCode/Eclipse_JDT_Core-3.4/org.eclipse.jdt.core/model/org/eclipse/jdt/core/util/IMethodInfo.java	0	0	0	2	279	35	0	0	0	0	0	0	2	2	0	0	14	14	2	2	19	0	0	0	0	0	0	0	0	0	0	316	3	0	0	4	2	32	4	380	8	1120	19	11	8	515	145	526	153
/Users/rizwan/Downloads/fwddatasetwithrandomnfaultinformation/SourceCode/Eclipse_JDT_Core-3.4/org.eclipse.jdt.core/model/org/eclipse/jdt/core/util/IExceptionAttribute.java	0	0	0	2	197	14	0	0	0	0	0	0	0	0	0	0	4	4	1	1	4	0	0	0	0	0	0	0	0	0	0	213	3	0	0	0	0	10	4	234	6	697	15	7	6	158	82	165	88
/Users/rizwan/Downloads/fwddatasetwithrandomnfaultinformation/SourceCode/Eclipse_JDT_Core-3.4/org.eclipse.jdt.core/model/org/eclipse/jdt/core/util/ISignatureAttribute.java	0	0	0	2	187	12	0	0	0	0	0	0	0	0	0	0	4	4	1	1	3	0	0	0	0	0	0	0	0	0	0	201	3	0	0	0	0	10	4	221	6	659	15	10	9	120	70	130	79
/Users/rizwan/Downloads/fwddatasetwithrandomnfaultinformation/SourceCode/Eclipse_JDT_Core-3.4/org.eclipse.jdt.core/model/org/eclipse/jdt/core/util/IStackMapFrame.java	0	0	0	6	249	48	0	0	0	0	0	0	57	57	0	0	7	7	1	1	7	2	0	0	0	0	0	0	0	0	0	303	3	0	0	114	2	16	4	451	9	1344	20	22	21	241	103	263	124
/Users/rizwan/Downloads/fwddatasetwithrandomnfaultinformation/SourceCode/Eclipse_JDT_Core-3.4/org.eclipse.jdt.core/model/org/eclipse/jdt/core/util/IEnclosingMethodAttribute.java	0	0	0	2	223	22	0	0	0	0	0	0	0	0	0	0	9	9	1	1	8	0	0	0	0	0	0	0	0	0	0	247	3	0	0	0	0	20	4	282	6	837	15	10	9	236	81	246	90
/Users/rizwan/Downloads/fwddatasetwithrandomnfaultinformation/SourceCode/Eclipse_JDT_Core-3.4/org.eclipse.jdt.core/model/org/eclipse/jdt/core/util/IClassFileReader.java	0	0	4	2	364	67	0	0	0	0	0	0	2	2	0	0	24	24	1	1	30	8	0	0	0	0	0	0	0	0	0	437	4	0	0	4	2	50	4	539	9	1578	21	19	16	871	203	890	219
/Users/rizwan/Downloads/fwddatasetwithrandomnfaultinformation/SourceCode/Eclipse_JDT_Core-3.4/org.eclipse.jdt.core/model/org/eclipse/jdt/core/util/IBytecodeVisitor.java	0	0	0	2	177	8	0	0	0	0	0	0	0	0	0	0	206	206	2	2	206	0	0	0	0	0	0	0	0	0	0	187	3	0	0	0	0	416	4	816	6	2241	15	85	84	812	226	897	310
/Users/rizwan/Downloads/fwddatasetwithrandomnfaultinformation/SourceCode/Eclipse_JDT_Core-3.4/org.eclipse.jdt.core/model/org/eclipse/jdt/core/util/OpcodeStringValues.java	0	0	0	410	174	416	0	0	0	0	0	0	0	0	0	0	1	1	2	2	206	205	0	0	0	0	0	0	0	0	0	1000	3	0	0	0	0	6	4	1424	7	3861	16	368	164	347	321	715	485
/Users/rizwan/Downloads/fwddatasetwithrandomnfaultinformation/SourceCode/Eclipse_JDT_Core-3.4/org.eclipse.jdt.core/model/org/eclipse/jdt/core/util/IModifierConstants.java	0	0	0	2	198	18	0	0	0	0	0	0	0	0	0	0	5	5	1	1	19	18	0	0	0	0	0	0	0	0	0	218	3	0	0	0	0	12	4	274	7	785	16	47	25	144	92	191	117
/Users/rizwan/Downloads/fwddatasetwithrandomnfaultinformation/SourceCode/Eclipse_JDT_Core-3.4/org.eclipse.jdt.core/model/org/eclipse/jdt/core/util/ISourceAttribute.java	0	0	0	2	187	12	0	0	0	0	0	0	0	0	0	0	3	3	1	1	3	0	0	0	0	0	0	0	0	0	0	201	3	0	0	0	0	8	4	219	6	653	15	7	6	112	71	119	77
/Users/rizwan/Downloads/fwddatasetwithrandomnfaultinformation/SourceCode/Eclipse_JDT_Core-3.4/org.eclipse.jdt.core/model/org/eclipse/jdt/core/util/ILineNumberAttribute.java	0	0	0	2	190	12	0	0	0	0	0	0	0	0	0	0	5	5	1	1	3	0	0	0	0	0	0	0	0	0	0	204	3	0	0	0	0	12	4	226	6	674	15	7	6	147	80	154	86
/Users/rizwan/Downloads/fwddatasetwithrandomnfaultinformation/SourceCode/Eclipse_JDT_Core-3.4/org.eclipse.jdt.core/model/org/eclipse/jdt/core/util/IAnnotation.java	0	0	0	2	201	16	0	0	0	0	0	0	0	0	0	0	6	6	1	1	5	0	0	0	0	0	0	0	0	0	0	219	3	0	0	0	0	14	4	245	6	729	15	12	9	148	80	160	89
/Users/rizwan/Downloads/fwddatasetwithrandomnfaultinformation/SourceCode/Eclipse_JDT_Core-3.4/org.eclipse.jdt.core/model/org/eclipse/jdt/core/util/IVerificationTypeInfo.java	0	0	0	2	263	44	0	0	0	0	0	0	20	20	0	0	5	5	1	1	14	9	0	0	0	0	0	0	0	0	0	309	3	0	0	40	2	12	4	393	9	1156	20	54	22	401	107	455	129
/Users/rizwan/Downloads/fwddatasetwithrandomnfaultinformation/SourceCode/Eclipse_JDT_Core-3.4/org.eclipse.jdt.core/model/org/eclipse/jdt/core/util/IInnerClassesAttribute.java	0	0	0	2	191	12	0	0	0	0	0	0	0	0	0	0	3	3	1	1	3	0	0	0	0	0	0	0	0	0	0	205	3	0	0	0	0	8	4	223	6	665	15	7	6	145	81	152	87
/Users/rizwan/Downloads/fwddatasetwithrandomnfaultinformation/SourceCode/Eclipse_JDT_Core-3.4/org.eclipse.jdt.core/model/org/eclipse/jdt/core/util/IConstantValueAttribute.java	0	0	0	2	189	12	0	0	0	0	0	0	0	0	0	0	3	3	1	1	3	0	0	0	0	0	0	0	0	0	0	203	3	0	0	0	0	8	4	221	6	659	15	7	6	117	74	124	80
/Users/rizwan/Downloads/fwddatasetwithrandomnfaultinformation/SourceCode/Eclipse_JDT_Core-3.4/org.eclipse.jdt.core/model/org/eclipse/jdt/core/util/IClassFileDisassembler.java	0	0	0	2	206	16	0	0	0	0	0	0	0	0	0	0	3	3	2	2	5	2	0	0	0	0	0	0	0	0	0	224	3	0	0	0	0	10	4	248	7	737	16	9	7	230	100	239	107
/Users/rizwan/Downloads/fwddatasetwithrandomnfaultinformation/SourceCode/Eclipse_JDT_Core-3.4/org.eclipse.jdt.core/model/org/eclipse/jdt/core/util/IStackMapAttribute.java	0	0	0	2	190	12	0	0	0	0	0	0	0	0	0	0	3	3	1	1	3	0	0	0	0	0	0	0	0	0	0	204	3	0	0	0	0	8	4	222	6	662	15	7	7	136	74	143	81
/Users/rizwan/Downloads/fwddatasetwithrandomnfaultinformation/SourceCode/Eclipse_JDT_Core-3.4/org.eclipse.jdt.core/model/org/eclipse/jdt/core/util/ILocalVariableTypeTableEntry.java	0	0	0	2	231	22	0	0	0	0	0	0	0	0	0	0	9	9	1	1	8	0	0	0	0	0	0	0	0	0	0	255	3	0	0	0	0	20	4	290	6	861	15	10	9	288	83	298	92
/Users/rizwan/Downloads/fwddatasetwithrandomnfaultinformation/SourceCode/Eclipse_JDT_Core-3.4/org.eclipse.jdt.core/model/org/eclipse/jdt/core/util/ClassFileBytesDisassembler.java	0	0	0	5	229	24	0	0	0	0	0	0	0	0	0	0	4	4	1	1	9	5	0	0	0	0	0	0	0	0	0	258	3	0	0	0	0	10	4	289	7	853	16	18	11	351	137	369	148
/Users/rizwan/Downloads/fwddatasetwithrandomnfaultinformation/SourceCode/Eclipse_JDT_Core-3.4/org.eclipse.jdt.core/model/org/eclipse/jdt/core/util/IAnnotationComponentValue.java	0	0	0	2	341	67	0	0	0	0	0	0	18	18	0	0	14	14	1	1	27	13	0	0	0	0	0	0	0	0	0	410	3	0	0	36	2	30	4	525	9	1535	20	49	11	594	153	643	164
/Users/rizwan/Downloads/fwddatasetwithrandomnfaultinformation/SourceCode/Eclipse_JDT_Core-3.4/org.eclipse.jdt.core/model/org/eclipse/jdt/core/util/IOpcodeMnemonics.java	0	0	0	2	173	8	0	0	0	0	0	0	0	0	0	0	1	1	1	1	205	204	0	0	0	0	0	0	0	0	0	183	3	0	0	0	0	4	4	603	7	1400	16	289	288	405	187	694	475
/Users/rizwan/Downloads/fwddatasetwithrandomnfaultinformation/SourceCode/Eclipse_JDT_Core-3.4/org.eclipse.jdt.core/model/org/eclipse/jdt/core/util/ICodeAttribute.java	0	0	0	2	249	30	0	0	0	0	0	0	0	0	0	0	12	12	1	1	12	0	0	0	0	0	0	0	0	0	0	281	3	0	0	0	0	26	4	326	6	965	15	7	6	371	142	378	148
/Users/rizwan/Downloads/fwddatasetwithrandomnfaultinformation/SourceCode/Eclipse_JDT_Core-3.4/org.eclipse.jdt.core/model/org/eclipse/jdt/core/util/IClassFileAttribute.java	0	0	0	2	194	14	0	0	0	0	0	0	0	0	0	0	4	4	1	1	4	0	0	0	0	0	0	0	0	0	0	210	3	0	0	0	0	10	4	231	6	688	15	7	6	133	78	140	84
/Users/rizwan/Downloads/fwddatasetwithrandomnfaultinformation/SourceCode/Eclipse_JDT_Core-3.4/org.eclipse.jdt.core/model/org/eclipse/jdt/core/util/IRuntimeInvisibleParameterAnnotationsAttribute.java	0	0	0	2	187	12	0	0	0	0	0	0	0	0	0	0	4	4	1	1	3	0	0	0	0	0	0	0	0	0	0	201	3	0	0	0	0	10	4	221	6	659	15	10	9	121	80	131	89
/Users/rizwan/Downloads/fwddatasetwithrandomnfaultinformation/SourceCode/Eclipse_JDT_Core-3.4/org.eclipse.jdt.core/model/org/eclipse/jdt/core/util/CompilationUnitSorter.java	0	0	0	22	552	189	43	0	2	0	4	0	343	343	0	0	56	55	13	13	38	58	0	0	0	0	0	0	0	0	0	806	4	2	1	690	3	137	4	1743	11	5132	25	97	40	2066	442	2163	482
/Users/rizwan/Downloads/fwddatasetwithrandomnfaultinformation/SourceCode/Eclipse_JDT_Core-3.4/org.eclipse.jdt.core/model/org/eclipse/jdt/core/util/IFieldInfo.java	0	0	0	2	255	31	0	0	0	0	0	0	2	2	0	0	12	12	2	2	13	0	0	0	0	0	0	0	0	0	0	288	3	0	0	4	2	28	4	342	8	1012	19	11	8	408	131	419	139
/Users/rizwan/Downloads/fwddatasetwithrandomnfaultinformation/SourceCode/Eclipse_JDT_Core-3.4/org.eclipse.jdt.core/model/org/eclipse/jdt/core/util/IParameterAnnotation.java	0	0	0	2	188	12	0	0	0	0	0	0	0	0	0	0	4	4	1	1	3	0	0	0	0	0	0	0	0	0	0	202	3	0	0	0	0	10	4	222	6	662	15	10	9	114	75	124	84
/Users/rizwan/Downloads/fwddatasetwithrandomnfaultinformation/SourceCode/Eclipse_JDT_Core-3.4/org.eclipse.jdt.core/model/org/eclipse/jdt/core/util/ByteCodeVisitorAdapter.java	0	0	0	2	993	828	0	0	0	0	0	0	0	0	0	0	411	411	206	206	1	0	0	0	0	0	0	0	0	0	0	1823	3	0	0	0	0	1234	4	3065	6	9193	15	163	162	2629	345	2792	507
/Users/rizwan/Downloads/fwddatasetwithrandomnfaultinformation/SourceCode/Eclipse_JDT_Core-3.4/org.eclipse.jdt.core/model/org/eclipse/jdt/core/util/IConstantPoolEntry.java	0	0	0	2	332	48	0	0	0	0	0	0	0	0	0	0	21	21	1	1	21	0	0	0	0	0	0	0	0	0	0	382	3	0	0	0	0	44	4	454	6	1340	15	21	11	646	128	667	139
/Users/rizwan/Downloads/fwddatasetwithrandomnfaultinformation/SourceCode/Eclipse_JDT_Core-3.4/org.eclipse.jdt.core/model/org/eclipse/jdt/core/util/ILocalVariableTableEntry.java	0	0	0	2	230	22	0	0	0	0	0	0	0	0	0	0	8	8	1	1	8	0	0	0	0	0	0	0	0	0	0	254	3	0	0	0	0	18	4	287	6	852	15	7	6	285	81	292	87
/Users/rizwan/Downloads/fwddatasetwithrandomnfaultinformation/SourceCode/Eclipse_JDT_Core-3.4/org.eclipse.jdt.core/model/org/eclipse/jdt/core/util/IStackMapTableAttribute.java	0	0	0	2	190	12	0	0	0	0	0	0	0	0	0	0	3	3	1	1	3	0	0	0	0	0	0	0	0	0	0	204	3	0	0	0	0	8	4	222	6	662	15	7	7	137	75	144	82
/Users/rizwan/Downloads/fwddatasetwithrandomnfaultinformation/SourceCode/Eclipse_JDT_Core-3.4/org.eclipse.jdt.core/model/org/eclipse/jdt/core/util/ClassFormatException.java	0	0	0	2	191	20	0	0	0	0	0	0	0	0	0	0	5	5	3	3	11	9	0	0	0	0	0	0	0	0	0	213	3	0	0	0	0	16	4	256	7	748	16	21	15	155	89	176	104
/Users/rizwan/Downloads/fwddatasetwithrandomnfaultinformation/SourceCode/Eclipse_JDT_Core-3.4/org.eclipse.jdt.core/model/org/eclipse/jdt/core/eval/ICodeSnippetRequestor.java	0	0	0	8	312	74	0	0	0	0	0	0	80	80	0	0	24	24	2	2	18	10	0	0	0	0	0	0	0	0	0	394	3	0	0	160	2	52	4	643	9	1901	20	12	10	818	304	830	314
/Users/rizwan/Downloads/fwddatasetwithrandomnfaultinformation/SourceCode/Eclipse_JDT_Core-3.4/org.eclipse.jdt.core/model/org/eclipse/jdt/core/eval/IGlobalVariable.java	0	0	0	2	199	20	0	0	0	0	0	0	12	12	0	0	8	8	1	1	4	0	0	0	0	0	0	0	0	0	0	221	3	0	0	24	2	18	4	276	8	823	19	11	8	181	105	192	113
/Users/rizwan/Downloads/fwddatasetwithrandomnfaultinformation/SourceCode/Eclipse_JDT_Core-3.4/org.eclipse.jdt.core/model/org/eclipse/jdt/core/eval/IEvaluationContext.java	1	0	0	24	563	105	0	0	0	0	1	0	139	139	0	0	45	45	4	4	41	7	0	0	0	0	0	0	0	0	0	693	4	0	0	279	3	98	4	1129	9	3337	22	46	18	2302	448	2348	466
/Users/rizwan/Downloads/fwddatasetwithrandomnfaultinformation/SourceCode/Eclipse_JDT_Core-3.4/org.eclipse.jdt.core/model/org/eclipse/jdt/core/compiler/BuildContext.java	0	0	4	4	232	39	0	0	0	0	8	0	6	10	0	0	31	31	12	12	36	16	0	0	0	0	0	0	0	0	0	279	4	0	0	24	3	86	4	452	9	1302	22	69	17	500	189	569	206
/Users/rizwan/Downloads/fwddatasetwithrandomnfaultinformation/SourceCode/Eclipse_JDT_Core-3.4/org.eclipse.jdt.core/model/org/eclipse/jdt/core/compiler/ITerminalSymbols.java	0	0	0	3	202	20	0	0	0	0	0	0	0	0	0	0	5	5	1	1	115	114	0	0	0	0	0	0	0	0	0	225	3	0	0	0	0	12	4	473	7	1190	16	143	120	341	193	484	313
/Users/rizwan/Downloads/fwddatasetwithrandomnfaultinformation/SourceCode/Eclipse_JDT_Core-3.4/org.eclipse.jdt.core/model/org/eclipse/jdt/core/compiler/ReconcileContext.java	0	0	0	5	286	43	0	0	1	4	2	0	30	30	0	0	45	45	19	19	34	8	0	0	0	0	0	0	0	0	0	334	3	5	2	62	3	128	4	583	11	1706	25	17	11	916	291	933	302
/Users/rizwan/Downloads/fwddatasetwithrandomnfaultinformation/SourceCode/Eclipse_JDT_Core-3.4/org.eclipse.jdt.core/model/org/eclipse/jdt/core/compiler/CompilationParticipant.java	0	0	0	4	269	46	0	0	0	0	0	0	25	25	0	0	18	18	12	12	7	2	0	0	0	0	0	0	0	0	0	319	3	0	0	50	2	60	4	447	9	1332	20	11	9	702	246	713	255
/Users/rizwan/Downloads/fwddatasetwithrandomnfaultinformation/SourceCode/Eclipse_JDT_Core-3.4/org.eclipse.jdt.core/model/org/eclipse/jdt/core/compiler/IScanner.java	0	0	0	11	289	44	0	0	0	0	0	0	24	24	0	0	22	21	1	1	14	0	0	0	0	0	0	0	0	0	0	344	3	0	0	48	2	45	4	460	8	1365	19	16	10	793	247	809	257
/Users/rizwan/Downloads/fwddatasetwithrandomnfaultinformation/SourceCode/Eclipse_JDT_Core-3.4/org.eclipse.jdt.core/model/org/eclipse/jdt/core/jdom/IDOMImport.java	0	0	0	6	220	28	0	0	0	0	0	0	18	18	0	0	9	9	1	1	6	0	0	0	0	0	0	0	0	0	0	254	3	0	0	36	2	20	4	325	8	968	19	20	10	312	141	332	151
/Users/rizwan/Downloads/fwddatasetwithrandomnfaultinformation/SourceCode/Eclipse_JDT_Core-3.4/org.eclipse.jdt.core/model/org/eclipse/jdt/core/jdom/IDOMMember.java	0	0	0	3	215	23	0	0	0	0	0	0	12	12	0	0	7	7	1	1	5	0	0	0	0	0	0	0	0	0	0	241	3	0	0	24	2	16	4	295	8	879	19	7	6	270	134	277	140
/Users/rizwan/Downloads/fwddatasetwithrandomnfaultinformation/SourceCode/Eclipse_JDT_Core-3.4/org.eclipse.jdt.core/model/org/eclipse/jdt/core/jdom/IDOMType.java	0	0	0	5	356	84	0	0	0	0	0	0	90	90	0	0	37	37	1	1	32	0	0	0	0	0	0	0	0	0	0	445	3	0	0	180	2	76	4	742	8	2193	19	67	13	1143	253	1210	266
/Users/rizwan/Downloads/fwddatasetwithrandomnfaultinformation/SourceCode/Eclipse_JDT_Core-3.4/org.eclipse.jdt.core/model/org/eclipse/jdt/core/jdom/DOMException.java	0	0	0	3	187	18	0	0	0	0	0	0	0	0	0	0	5	5	3	3	3	1	0	0	0	0	0	0	0	0	0	208	3	0	0	0	0	16	4	235	7	701	16	8	7	165	104	173	111
/Users/rizwan/Downloads/fwddatasetwithrandomnfaultinformation/SourceCode/Eclipse_JDT_Core-3.4/org.eclipse.jdt.core/model/org/eclipse/jdt/core/jdom/IDOMNode.java	0	0	0	13	422	111	0	0	0	0	0	0	98	98	0	0	53	53	1	1	29	7	0	0	0	0	0	0	0	0	0	546	3	0	0	196	2	108	4	895	9	2649	20	14	12	1399	378	1413	390
/Users/rizwan/Downloads/fwddatasetwithrandomnfaultinformation/SourceCode/Eclipse_JDT_Core-3.4/org.eclipse.jdt.core/model/org/eclipse/jdt/core/jdom/IDOMMethod.java	0	0	0	3	382	106	0	0	0	0	0	0	118	118	0	0	40	40	1	1	28	0	0	0	0	0	0	0	0	0	0	491	3	0	0	236	2	82	4	846	8	2509	19	75	16	1199	263	1274	279
/Users/rizwan/Downloads/fwddatasetwithrandomnfaultinformation/SourceCode/Eclipse_JDT_Core-3.4/org.eclipse.jdt.core/model/org/eclipse/jdt/core/jdom/IDOMPackage.java	0	0	0	3	197	21	0	0	0	0	0	0	16	16	0	0	6	6	1	1	4	0	0	0	0	0	0	0	0	0	0	221	3	0	0	32	2	14	4	280	8	835	19	16	9	214	115	230	124
/Users/rizwan/Downloads/fwddatasetwithrandomnfaultinformation/SourceCode/Eclipse_JDT_Core-3.4/org.eclipse.jdt.core/model/org/eclipse/jdt/core/jdom/IDOMFactory.java	0	0	0	7	354	78	0	0	0	0	0	0	66	66	0	0	34	34	2	2	18	0	0	0	0	0	0	0	0	0	0	439	3	0	0	132	2	72	4	670	8	1991	19	50	17	1069	293	1119	310
/Users/rizwan/Downloads/fwddatasetwithrandomnfaultinformation/SourceCode/Eclipse_JDT_Core-3.4/org.eclipse.jdt.core/model/org/eclipse/jdt/core/jdom/IDOMInitializer.java	0	0	0	3	208	26	0	0	0	0	0	0	18	18	0	0	11	11	1	1	5	0	0	0	0	0	0	0	0	0	0	237	3	0	0	36	2	24	4	311	8	927	19	25	10	231	123	256	133
/Users/rizwan/Downloads/fwddatasetwithrandomnfaultinformation/SourceCode/Eclipse_JDT_Core-3.4/org.eclipse.jdt.core/model/org/eclipse/jdt/core/jdom/DOMFactory.java	0	0	14	40	236	71	0	0	0	0	8	0	4	4	0	0	94	94	32	32	30	1	0	0	0	0	0	0	0	0	0	361	4	0	0	16	3	252	4	671	9	1980	22	17	8	437	158	454	166
/Users/rizwan/Downloads/fwddatasetwithrandomnfaultinformation/SourceCode/Eclipse_JDT_Core-3.4/org.eclipse.jdt.core/model/org/eclipse/jdt/core/jdom/IDOMField.java	0	0	0	3	234	36	0	0	0	0	0	0	30	30	0	0	15	15	1	1	7	2	0	0	0	0	0	0	0	0	0	273	3	0	0	60	2	32	4	383	9	1140	20	31	10	371	148	402	158
/Users/rizwan/Downloads/fwddatasetwithrandomnfaultinformation/SourceCode/Eclipse_JDT_Core-3.4/org.eclipse.jdt.core/model/org/eclipse/jdt/core/jdom/IDOMCompilationUnit.java	0	0	0	9	225	32	0	0	0	0	0	0	30	30	0	0	12	12	3	3	5	0	0	0	0	0	0	0	0	0	0	266	3	0	0	60	2	30	4	370	8	1104	19	16	10	379	151	395	161
/Users/rizwan/Downloads/fwddatasetwithrandomnfaultinformation/SourceCode/Eclipse_JDT_Core-3.4/org.eclipse.jdt.core/model/org/eclipse/jdt/internal/core/JarPackageFragmentRootInfo.java	0	0	0	5	174	13	0	0	0	0	0	0	3	3	0	0	3	3	2	2	5	1	0	0	0	0	0	0	0	0	0	192	3	0	0	6	2	10	4	223	9	663	20	6	6	114	83	120	89
/Users/rizwan/Downloads/fwddatasetwithrandomnfaultinformation/SourceCode/Eclipse_JDT_Core-3.4/org.eclipse.jdt.core/model/org/eclipse/jdt/internal/core/JavaModel.java	4	0	3	15	304	95	0	12	1	18	5	0	20	16	0	0	195	192	70	70	120	44	0	0	0	0	0	0	0	0	0	421	5	31	3	41	3	527	4	1199	11	3429	28	30	10	1209	428	1239	438
/Users/rizwan/Downloads/fwddatasetwithrandomnfaultinformation/SourceCode/Eclipse_JDT_Core-3.4/org.eclipse.jdt.core/model/org/eclipse/jdt/internal/core/SourceMethod.java	7	0	0	22	256	81	0	3	0	5	6	0	11	6	0	0	203	203	61	61	123	51	0	0	0	0	0	0	0	0	0	366	4	8	2	23	3	528	4	1112	11	3160	26	32	11	809	299	841	310
/Users/rizwan/Downloads/fwddatasetwithrandomnfaultinformation/SourceCode/Eclipse_JDT_Core-3.4/org.eclipse.jdt.core/model/org/eclipse/jdt/internal/core/ImportContainer.java	1	0	1	13	205	37	0	1	1	3	2	0	2	2	0	0	70	70	18	18	44	14	0	0	0	0	0	0	0	0	0	257	5	5	3	6	3	176	4	517	11	1489	28	16	11	353	184	369	195
/Users/rizwan/Downloads/fwddatasetwithrandomnfaultinformation/SourceCode/Eclipse_JDT_Core-3.4/org.eclipse.jdt.core/model/org/eclipse/jdt/internal/core/PackageDeclaration.java	0	0	0	6	186	20	0	1	0	1	1	0	0	0	0	0	26	26	9	9	18	2	0	0	0	0	0	0	0	0	0	212	3	2	2	1	1	70	4	315	11	926	23	7	6	161	105	168	111
/Users/rizwan/Downloads/fwddatasetwithrandomnfaultinformation/SourceCode/Eclipse_JDT_Core-3.4/org.eclipse.jdt.core/model/org/eclipse/jdt/internal/core/JavaCorePreferenceInitializer.java	0	0	0	24	177	56	0	0	0	0	0	0	0	0	0	0	71	71	4	4	57	10	0	0	0	0	0	0	0	0	0	257	3	0	0	0	0	150	4	481	7	1376	16	16	7	395	183	411	190
/Users/rizwan/Downloads/fwddatasetwithrandomnfaultinformation/SourceCode/Eclipse_JDT_Core-3.4/org.eclipse.jdt.core/model/org/eclipse/jdt/internal/core/CreatePackageFragmentOperation.java	2	0	0	13	218	25	0	1	1	4	8	0	26	26	0	0	82	82	21	21	67	30	0	0	0	0	0	0	0	0	0	258	4	6	3	60	3	206	4	641	11	1823	27	12	7	682	274	694	281
/Users/rizwan/Downloads/fwddatasetwithrandomnfaultinformation/SourceCode/Eclipse_JDT_Core-3.4/org.eclipse.jdt.core/model/org/eclipse/jdt/internal/core/ModelUpdater.java	1	0	0	7	225	78	0	3	0	4	1	0	31	30	0	0	91	89	31	31	64	26	0	0	0	0	0	0	0	0	0	311	4	7	2	62	3	242	4	725	11	2083	26	10	8	779	318	789	326
/Users/rizwan/Downloads/fwddatasetwithrandomnfaultinformation/SourceCode/Eclipse_JDT_Core-3.4/org.eclipse.jdt.core/model/org/eclipse/jdt/internal/core/UserLibraryClasspathContainerInitializer.java	0	0	10	18	184	30	0	2	2	3	2	0	0	0	0	0	53	53	19	19	24	7	0	0	0	0	0	0	0	0	0	242	4	7	3	2	1	144	4	438	11	1282	25	16	9	355	145	371	154
/Users/rizwan/Downloads/fwddatasetwithrandomnfaultinformation/SourceCode/Eclipse_JDT_Core-3.4/org.eclipse.jdt.core/model/org/eclipse/jdt/internal/core/UserLibraryClasspathContainer.java	0	0	2	11	182	20	0	2	1	2	1	0	0	0	0	0	31	31	11	11	21	6	0	0	0	0	0	0	0	0	0	215	4	5	3	1	1	84	4	344	11	1004	25	8	7	211	103	219	110
/Users/rizwan/Downloads/fwddatasetwithrandomnfaultinformation/SourceCode/Eclipse_JDT_Core-3.4/org.eclipse.jdt.core/model/org/eclipse/jdt/internal/core/JavaModelStatus.java	3	0	1	39	308	116	1	5	3	15	13	0	19	15	0	0	234	234	76	76	176	83	0	0	0	0	0	0	0	0	0	468	6	23	3	47	3	620	4	1433	11	4035	29	68	20	1347	339	1415	359
/Users/rizwan/Downloads/fwddatasetwithrandomnfaultinformation/SourceCode/Eclipse_JDT_Core-3.4/org.eclipse.jdt.core/model/org/eclipse/jdt/internal/core/SourceMethodElementInfo.java	2	0	0	2	191	16	0	0	0	0	1	0	2	0	0	0	23	23	11	11	30	12	0	0	0	0	0	0	0	0	0	211	4	0	0	3	2	68	4	334	9	959	21	9	6	333	161	342	167
/Users/rizwan/Downloads/fwddatasetwithrandomnfaultinformation/SourceCode/Eclipse_JDT_Core-3.4/org.eclipse.jdt.core/model/org/eclipse/jdt/internal/core/CreateMethodOperation.java	2	0	0	3	198	22	0	1	0	3	2	0	9	8	0	0	56	56	14	14	51	22	0	0	0	0	0	0	0	0	0	225	4	4	2	19	3	140	4	474	11	1347	26	7	6	413	176	420	182
/Users/rizwan/Downloads/fwddatasetwithrandomnfaultinformation/SourceCode/Eclipse_JDT_Core-3.4/org.eclipse.jdt.core/model/org/eclipse/jdt/internal/core/CreatePackageDeclarationOperation.java	1	0	0	5	211	29	0	1	0	1	2	0	16	17	0	0	43	43	16	16	48	13	0	0	0	0	0	0	0	0	0	246	4	2	2	35	3	118	4	475	11	1362	26	10	7	479	211	489	218
/Users/rizwan/Downloads/fwddatasetwithrandomnfaultinformation/SourceCode/Eclipse_JDT_Core-3.4/org.eclipse.jdt.core/model/org/eclipse/jdt/internal/core/LocalVariable.java	4	0	4	12	181	32	0	5	3	4	14	0	4	1	0	0	147	147	57	57	146	60	0	0	0	0	0	0	0	0	0	233	5	12	3	19	3	408	4	893	11	2469	28	25	12	981	311	1006	323
/Users/rizwan/Downloads/fwddatasetwithrandomnfaultinformation/SourceCode/Eclipse_JDT_Core-3.4/org.eclipse.jdt.core/model/org/eclipse/jdt/internal/core/CancelableProblemFactory.java	0	0	0	2	170	10	0	2	0	2	0	0	0	0	0	0	15	15	4	4	13	3	0	0	0	0	0	0	0	0	0	182	3	4	2	0	0	38	4	249	9	731	20	5	5	189	78	194	83
/Users/rizwan/Downloads/fwddatasetwithrandomnfaultinformation/SourceCode/Eclipse_JDT_Core-3.4/org.eclipse.jdt.core/model/org/eclipse/jdt/internal/core/SourceTypeElementInfo.java	14	0	1	5	258	67	0	2	0	2	14	0	14	3	0	0	114	114	51	51	124	72	0	0	0	0	0	0	0	0	0	345	5	4	2	31	3	330	4	920	11	2561	27	46	13	931	263	977	276
/Users/rizwan/Downloads/fwddatasetwithrandomnfaultinformation/SourceCode/Eclipse_JDT_Core-3.4/org.eclipse.jdt.core/model/org/eclipse/jdt/internal/core/Initializer.java	0	0	1	20	201	44	0	0	1	1	3	0	5	3	0	0	67	67	19	19	41	4	0	0	0	0	0	0	0	0	0	266	4	2	2	11	3	172	4	509	11	1480	26	17	7	315	159	332	166
/Users/rizwan/Downloads/fwddatasetwithrandomnfaultinformation/SourceCode/Eclipse_JDT_Core-3.4/org.eclipse.jdt.core/model/org/eclipse/jdt/internal/core/ResolvedSourceType.java	0	0	0	8	184	20	0	0	0	0	0	0	0	0	0	0	21	21	9	9	15	4	0	0	0	0	0	0	0	0	0	212	3	0	0	0	0	60	4	298	7	875	16	7	6	182	113	189	119
/Users/rizwan/Downloads/fwddatasetwithrandomnfaultinformation/SourceCode/Eclipse_JDT_Core-3.4/org.eclipse.jdt.core/model/org/eclipse/jdt/internal/core/CreateInitializerOperation.java	3	0	0	3	204	27	0	3	0	3	4	0	8	9	0	0	40	40	20	20	34	13	0	0	0	0	0	0	0	0	0	237	4	6	2	21	3	120	4	444	11	1283	26	12	8	399	184	411	192
/Users/rizwan/Downloads/fwddatasetwithrandomnfaultinformation/SourceCode/Eclipse_JDT_Core-3.4/org.eclipse.jdt.core/model/org/eclipse/jdt/internal/core/Region.java	5	0	0	6	214	34	0	0	0	4	0	0	7	1	0	0	65	65	23	23	54	28	0	0	0	0	0	0	0	0	0	259	4	4	1	8	2	176	4	540	11	1538	24	13	9	374	160	387	169
/Users/rizwan/Downloads/fwddatasetwithrandomnfaultinformation/SourceCode/Eclipse_JDT_Core-3.4/org.eclipse.jdt.core/model/org/eclipse/jdt/internal/core/ClasspathAttribute.java	0	0	2	4	166	8	0	1	0	1	0	0	0	0	0	0	15	15	7	7	14	4	0	0	0	0	0	0	0	0	0	180	4	2	2	0	0	44	4	254	9	743	21	5	5	141	72	146	77
/Users/rizwan/Downloads/fwddatasetwithrandomnfaultinformation/SourceCode/Eclipse_JDT_Core-3.4/org.eclipse.jdt.core/model/org/eclipse/jdt/internal/core/CopyResourceElementsOperation.java	14	0	1	14	317	206	0	13	5	29	12	0	75	65	0	0	464	464	132	132	267	158	0	0	0	0	0	0	0	0	0	552	5	47	3	152	3	1192	4	2383	11	6720	28	43	19	2555	769	2598	788
/Users/rizwan/Downloads/fwddatasetwithrandomnfaultinformation/SourceCode/Eclipse_JDT_Core-3.4/org.eclipse.jdt.core/model/org/eclipse/jdt/internal/core/ExternalFoldersManager.java	3	0	13	41	177	62	0	8	0	13	12	0	15	13	0	0	172	172	45	45	118	52	0	0	0	0	0	0	0	0	0	296	5	21	2	40	3	434	4	975	11	2752	27	34	14	832	283	866	297
/Users/rizwan/Downloads/fwddatasetwithrandomnfaultinformation/SourceCode/Eclipse_JDT_Core-3.4/org.eclipse.jdt.core/model/org/eclipse/jdt/internal/core/NullBuffer.java	0	0	0	2	175	10	0	0	0	0	0	0	0	0	0	0	3	3	2	2	4	0	0	0	0	0	0	0	0	0	0	187	3	0	0	0	0	10	4	208	6	619	15	4	4	109	76	113	80
/Users/rizwan/Downloads/fwddatasetwithrandomnfaultinformation/SourceCode/Eclipse_JDT_Core-3.4/org.eclipse.jdt.core/model/org/eclipse/jdt/internal/core/CreateTypeMemberOperation.java	1	1	5	11	226	50	0	0	0	7	5	0	20	20	0	0	116	116	23	23	97	41	0	0	0	0	0	0	0	0	0	294	6	7	1	45	3	278	4	776	11	2187	27	15	11	816	297	831	308
/Users/rizwan/Downloads/fwddatasetwithrandomnfaultinformation/SourceCode/Eclipse_JDT_Core-3.4/org.eclipse.jdt.core/model/org/eclipse/jdt/internal/core/ResolvedBinaryField.java	0	0	0	8	184	20	0	0	0	0	0	0	0	0	0	0	17	17	8	8	13	4	0	0	0	0	0	0	0	0	0	212	3	0	0	0	0	50	4	286	7	841	16	7	6	165	107	172	113
/Users/rizwan/Downloads/fwddatasetwithrandomnfaultinformation/SourceCode/Eclipse_JDT_Core-3.4/org.eclipse.jdt.core/model/org/eclipse/jdt/internal/core/TypeParameterElementInfo.java	0	0	0	4	177	12	0	0	0	0	0	0	0	0	0	0	1	1	1	1	4	2	0	0	0	0	0	0	0	0	0	193	3	0	0	0	0	4	4	210	7	624	16	7	6	97	64	104	70
/Users/rizwan/Downloads/fwddatasetwithrandomnfaultinformation/SourceCode/Eclipse_JDT_Core-3.4/org.eclipse.jdt.core/model/org/eclipse/jdt/internal/core/CancelableNameEnvironment.java	0	0	1	4	168	10	0	1	0	1	0	0	0	0	0	0	23	23	8	8	21	2	0	0	0	0	0	0	0	0	0	183	4	2	2	0	0	62	4	280	9	816	21	6	6	193	106	199	112
/Users/rizwan/Downloads/fwddatasetwithrandomnfaultinformation/SourceCode/Eclipse_JDT_Core-3.4/org.eclipse.jdt.core/model/org/eclipse/jdt/internal/core/SourceMapper.java	19	1	40	60	435	235	0	13	2	36	38	0	40	38	0	0	590	590	210	210	516	334	0	0	0	0	0	0	0	0	0	790	6	51	3	116	3	1600	4	3423	11	9414	29	184	49	3660	830	3844	879
/Users/rizwan/Downloads/fwddatasetwithrandomnfaultinformation/SourceCode/Eclipse_JDT_Core-3.4/org.eclipse.jdt.core/model/org/eclipse/jdt/internal/core/ElementCache.java	0	0	3	2	198	27	0	0	0	1	0	0	4	3	0	0	27	27	13	13	20	6	0	0	0	0	0	0	0	0	0	230	4	1	1	7	2	80	4	355	11	1039	24	7	7	294	157	301	164
/Users/rizwan/Downloads/fwddatasetwithrandomnfaultinformation/SourceCode/Eclipse_JDT_Core-3.4/org.eclipse.jdt.core/model/org/eclipse/jdt/internal/core/JarPackageFragmentInfo.java	0	0	0	3	174	10	0	0	0	0	0	0	0	0	0	0	2	2	2	2	2	0	0	0	0	0	0	0	0	0	0	187	3	0	0	0	0	8	4	204	6	609	15	5	5	73	61	78	66
/Users/rizwan/Downloads/fwddatasetwithrandomnfaultinformation/SourceCode/Eclipse_JDT_Core-3.4/org.eclipse.jdt.core/model/org/eclipse/jdt/internal/core/BinaryMethod.java	26	2	21	46	245	134	0	13	2	30	36	0	22	8	0	0	399	398	132	132	296	187	0	0	0	0	0	0	0	0	0	474	6	45	3	66	3	1061	4	2145	11	5947	29	93	22	1881	570	1974	592
/Users/rizwan/Downloads/fwddatasetwithrandomnfaultinformation/SourceCode/Eclipse_JDT_Core-3.4/org.eclipse.jdt.core/model/org/eclipse/jdt/internal/core/SearchableEnvironmentRequestor.java	0	0	0	3	207	38	0	2	2	6	0	0	11	11	0	0	41	41	12	12	40	22	0	0	0	0	0	0	0	0	0	248	3	10	3	22	2	106	4	460	11	1317	25	5	5	412	194	417	199
/Users/rizwan/Downloads/fwddatasetwithrandomnfaultinformation/SourceCode/Eclipse_JDT_Core-3.4/org.eclipse.jdt.core/model/org/eclipse/jdt/internal/core/BecomeWorkingCopyOperation.java	0	0	0	3	186	26	0	0	0	1	0	0	0	0	0	0	30	30	11	11	22	6	0	0	0	0	0	0	0	0	0	215	3	1	1	0	0	82	4	334	9	975	19	5	5	247	134	252	139
/Users/rizwan/Downloads/fwddatasetwithrandomnfaultinformation/SourceCode/Eclipse_JDT_Core-3.4/org.eclipse.jdt.core/model/org/eclipse/jdt/internal/core/SetVariablesOperation.java	8	0	12	25	169	48	0	4	2	7	3	0	6	1	0	0	97	97	30	30	84	45	0	0	0	0	0	0	0	0	0	262	5	13	3	10	3	254	4	683	11	1916	28	29	11	623	268	652	279
/Users/rizwan/Downloads/fwddatasetwithrandomnfaultinformation/SourceCode/Eclipse_JDT_Core-3.4/org.eclipse.jdt.core/model/org/eclipse/jdt/internal/core/SourceConstructorInfo.java	0	0	0	2	169	12	0	0	0	0	0	0	0	0	0	0	6	6	6	6	5	1	0	0	0	0	0	0	0	0	0	183	3	0	0	0	0	24	4	220	7	654	16	5	5	99	80	104	85
/Users/rizwan/Downloads/fwddatasetwithrandomnfaultinformation/SourceCode/Eclipse_JDT_Core-3.4/org.eclipse.jdt.core/model/org/eclipse/jdt/internal/core/SourceRefElement.java	0	0	0	5	263	65	0	1	1	10	9	0	6	9	0	0	121	121	59	59	88	36	0	0	0	0	0	0	0	0	0	333	3	12	3	24	3	360	4	866	11	2472	26	16	9	817	303	833	312
/Users/rizwan/Downloads/fwddatasetwithrandomnfaultinformation/SourceCode/Eclipse_JDT_Core-3.4/org.eclipse.jdt.core/model/org/eclipse/jdt/internal/core/JavaProjectElementInfo.java	8	1	1	7	227	91	0	8	3	6	16	0	19	15	0	0	162	162	60	60	143	99	0	0	0	0	0	0	0	0	0	335	6	17	3	50	3	444	4	1104	11	3065	29	38	16	1123	355	1161	371
/Users/rizwan/Downloads/fwddatasetwithrandomnfaultinformation/SourceCode/Eclipse_JDT_Core-3.4/org.eclipse.jdt.core/model/org/eclipse/jdt/internal/core/SourceFieldElementInfo.java	0	0	0	2	196	20	0	0	0	0	0	0	0	0	0	0	7	7	5	5	9	1	0	0	0	0	0	0	0	0	0	218	3	0	0	0	0	24	4	259	7	767	16	5	5	170	93	175	98
/Users/rizwan/Downloads/fwddatasetwithrandomnfaultinformation/SourceCode/Eclipse_JDT_Core-3.4/org.eclipse.jdt.core/model/org/eclipse/jdt/internal/core/ClasspathEntry.java	40	1	14	168	440	503	0	45	21	123	79	0	104	85	0	0	992	991	282	282	723	432	0	0	0	0	0	0	0	0	0	1166	6	189	3	268	3	2547	4	5341	11	14863	29	229	36	5932	1232	6161	1268
/Users/rizwan/Downloads/fwddatasetwithrandomnfaultinformation/SourceCode/Eclipse_JDT_Core-3.4/org.eclipse.jdt.core/model/org/eclipse/jdt/internal/core/InternalNamingConventions.java	14	2	7	13	183	100	0	10	4	11	28	0	13	19	0	0	159	159	82	82	164	118	0	0	0	0	0	0	0	0	0	319	6	25	3	60	3	482	4	1184	11	3265	29	95	30	1068	314	1163	344
/Users/rizwan/Downloads/fwddatasetwithrandomnfaultinformation/SourceCode/Eclipse_JDT_Core-3.4/org.eclipse.jdt.core/model/org/eclipse/jdt/internal/core/PackageFragment.java	11	0	0	15	293	128	0	11	2	24	24	0	14	6	0	0	300	300	100	100	221	113	0	0	0	0	0	0	0	0	0	447	4	37	3	44	3	800	4	1676	11	4691	27	41	16	1674	511	1715	527
/Users/rizwan/Downloads/fwddatasetwithrandomnfaultinformation/SourceCode/Eclipse_JDT_Core-3.4/org.eclipse.jdt.core/model/org/eclipse/jdt/internal/core/InitializerElementInfo.java	0	0	0	2	170	10	0	0	0	0	0	0	0	0	0	0	1	1	1	1	1	0	0	0	0	0	0	0	0	0	0	182	3	0	0	0	0	4	4	194	6	580	15	5	5	69	60	74	65
/Users/rizwan/Downloads/fwddatasetwithrandomnfaultinformation/SourceCode/Eclipse_JDT_Core-3.4/org.eclipse.jdt.core/model/org/eclipse/jdt/internal/core/CreateElementInCUOperation.java	1	0	0	7	317	97	0	2	0	7	4	0	40	39	0	0	116	116	35	35	92	34	0	0	0	0	0	0	0	0	0	422	4	9	2	83	3	302	4	955	11	2737	26	13	10	1228	399	1241	409
/Users/rizwan/Downloads/fwddatasetwithrandomnfaultinformation/SourceCode/Eclipse_JDT_Core-3.4/org.eclipse.jdt.core/model/org/eclipse/jdt/internal/core/JavaElementRequestor.java	0	0	0	2	269	61	0	0	0	0	12	0	14	14	0	0	52	52	28	28	70	38	0	0	0	0	0	0	0	0	0	332	3	0	0	40	3	160	4	650	9	1841	21	10	10	519	152	529	162
/Users/rizwan/Downloads/fwddatasetwithrandomnfaultinformation/SourceCode/Eclipse_JDT_Core-3.4/org.eclipse.jdt.core/model/org/eclipse/jdt/internal/core/MultiOperation.java	5	0	0	5	305	102	0	6	3	19	6	0	69	66	0	0	129	129	40	40	86	45	0	0	0	0	0	0	0	0	0	417	4	28	3	141	3	338	4	1069	11	3073	27	23	14	1131	374	1154	388
/Users/rizwan/Downloads/fwddatasetwithrandomnfaultinformation/SourceCode/Eclipse_JDT_Core-3.4/org.eclipse.jdt.core/model/org/eclipse/jdt/internal/core/ClassFile.java	6	1	6	17	379	226	0	8	2	25	27	0	54	47	0	0	443	443	154	154	285	141	0	0	0	0	0	0	0	0	0	635	6	35	3	128	3	1194	4	2434	11	6871	29	36	17	2682	715	2718	732
/Users/rizwan/Downloads/fwddatasetwithrandomnfaultinformation/SourceCode/Eclipse_JDT_Core-3.4/org.eclipse.jdt.core/model/org/eclipse/jdt/internal/core/RenameResourceElementsOperation.java	0	0	0	2	192	21	0	1	1	2	3	0	4	4	0	0	21	21	8	8	15	2	0	0	0	0	0	0	0	0	0	215	3	4	3	11	3	58	4	318	11	935	26	5	5	215	132	220	137
/Users/rizwan/Downloads/fwddatasetwithrandomnfaultinformation/SourceCode/Eclipse_JDT_Core-3.4/org.eclipse.jdt.core/model/org/eclipse/jdt/internal/core/CreateTypeOperation.java	0	0	0	3	197	26	0	0	0	1	1	0	8	8	0	0	59	59	14	14	37	8	0	0	0	0	0	0	0	0	0	226	3	1	1	17	3	146	4	446	11	1293	24	5	5	367	164	372	169
/Users/rizwan/Downloads/fwddatasetwithrandomnfaultinformation/SourceCode/Eclipse_JDT_Core-3.4/org.eclipse.jdt.core/model/org/eclipse/jdt/internal/core/ClassFileInfo.java	11	0	1	2	218	75	0	0	0	6	5	0	29	20	0	0	116	116	30	30	111	69	0	0	0	0	0	0	0	0	0	307	5	6	1	54	3	292	4	852	11	2374	26	22	9	911	347	933	356
/Users/rizwan/Downloads/fwddatasetwithrandomnfaultinformation/SourceCode/Eclipse_JDT_Core-3.4/org.eclipse.jdt.core/model/org/eclipse/jdt/internal/core/SelectionRequestor.java	19	0	18	133	240	189	0	30	9	48	41	0	24	13	0	0	641	641	201	201	399	259	0	0	0	0	0	0	0	0	0	599	5	87	3	78	3	1684	4	3121	11	8701	28	145	25	2714	569	2859	594
/Users/rizwan/Downloads/fwddatasetwithrandomnfaultinformation/SourceCode/Eclipse_JDT_Core-3.4/org.eclipse.jdt.core/model/org/eclipse/jdt/internal/core/CreateImportOperation.java	2	0	0	12	226	41	0	2	0	1	4	0	31	31	0	0	70	70	20	20	68	23	0	0	0	0	0	0	0	0	0	281	4	3	2	66	3	180	4	634	11	1809	26	15	11	693	290	708	301
/Users/rizwan/Downloads/fwddatasetwithrandomnfaultinformation/SourceCode/Eclipse_JDT_Core-3.4/org.eclipse.jdt.core/model/org/eclipse/jdt/internal/core/VerboseElementCache.java	0	0	9	12	166	16	1	0	0	1	2	0	0	0	0	0	33	33	7	7	19	6	0	0	0	0	0	0	0	0	0	204	5	1	1	2	1	80	4	323	11	944	24	10	8	175	103	185	111
/Users/rizwan/Downloads/fwddatasetwithrandomnfaultinformation/SourceCode/Eclipse_JDT_Core-3.4/org.eclipse.jdt.core/model/org/eclipse/jdt/internal/core/BufferManager.java	0	0	6	16	216	46	2	0	0	0	1	0	5	7	0	0	63	63	20	20	37	12	0	0	0	0	0	0	0	0	0	286	5	0	0	13	3	166	4	526	9	1526	23	10	8	456	176	466	184
/Users/rizwan/Downloads/fwddatasetwithrandomnfaultinformation/SourceCode/Eclipse_JDT_Core-3.4/org.eclipse.jdt.core/model/org/eclipse/jdt/internal/core/BasicCompilationUnit.java	0	0	4	6	184	41	0	0	2	5	4	0	5	5	0	0	48	48	21	21	47	23	0	0	0	0	0	0	0	0	0	235	4	7	2	14	3	138	4	477	11	1359	26	13	8	522	202	535	210
/Users/rizwan/Downloads/fwddatasetwithrandomnfaultinformation/SourceCode/Eclipse_JDT_Core-3.4/org.eclipse.jdt.core/model/org/eclipse/jdt/internal/core/BatchOperation.java	0	0	0	4	177	16	0	0	0	0	1	0	0	0	0	0	22	22	11	11	15	2	0	0	0	0	0	0	0	0	0	197	3	0	0	1	1	66	4	289	9	851	19	5	5	195	110	200	115
/Users/rizwan/Downloads/fwddatasetwithrandomnfaultinformation/SourceCode/Eclipse_JDT_Core-3.4/org.eclipse.jdt.core/model/org/eclipse/jdt/internal/core/PackageFragmentRootInfo.java	4	0	0	7	228	54	0	2	2	3	4	0	17	15	0	0	66	66	26	26	56	32	0	0	0	0	0	0	0	0	0	293	4	7	3	36	3	184	4	622	11	1775	27	16	8	594	249	610	257
/Users/rizwan/Downloads/fwddatasetwithrandomnfaultinformation/SourceCode/Eclipse_JDT_Core-3.4/org.eclipse.jdt.core/model/org/eclipse/jdt/internal/core/BinaryType.java	15	2	26	60	397	236	0	13	7	28	54	0	22	11	0	0	623	623	189	189	400	215	0	0	0	0	0	0	0	0	0	736	6	48	3	87	3	1624	4	3126	11	8758	29	113	24	3024	824	3137	848
/Users/rizwan/Downloads/fwddatasetwithrandomnfaultinformation/SourceCode/Eclipse_JDT_Core-3.4/org.eclipse.jdt.core/model/org/eclipse/jdt/internal/core/JavaElement.java	7	3	7	31	434	220	1	6	4	26	24	0	32	24	0	0	389	388	151	151	278	145	0	0	0	0	0	0	0	0	0	703	7	36	3	80	3	1079	4	2338	11	6585	30	88	43	2469	701	2557	744
/Users/rizwan/Downloads/fwddatasetwithrandomnfaultinformation/SourceCode/Eclipse_JDT_Core-3.4/org.eclipse.jdt.core/model/org/eclipse/jdt/internal/core/JarPackageFragmentRoot.java	4	1	3	8	274	90	0	0	0	4	9	0	9	7	0	0	132	132	49	49	105	46	0	0	0	0	0	0	0	0	0	380	6	4	1	25	3	362	4	936	11	2654	27	29	15	956	345	985	360
/Users/rizwan/Downloads/fwddatasetwithrandomnfaultinformation/SourceCode/Eclipse_JDT_Core-3.4/org.eclipse.jdt.core/model/org/eclipse/jdt/internal/core/SearchableEnvironment.java	5	0	6	10	261	108	0	7	2	17	10	0	19	14	0	0	205	205	81	81	137	72	0	0	0	0	0	0	0	0	0	390	5	26	3	43	3	572	4	1255	11	3552	28	35	17	1490	436	1525	453
/Users/rizwan/Downloads/fwddatasetwithrandomnfaultinformation/SourceCode/Eclipse_JDT_Core-3.4/org.eclipse.jdt.core/model/org/eclipse/jdt/internal/core/SortElementsOperation.java	4	1	0	8	213	49	0	2	1	12	8	0	18	11	0	0	245	245	63	63	188	74	0	0	0	0	0	0	0	0	0	275	5	15	3	37	3	616	4	1220	11	3394	28	33	13	1224	376	1257	389
/Users/rizwan/Downloads/fwddatasetwithrandomnfaultinformation/SourceCode/Eclipse_JDT_Core-3.4/org.eclipse.jdt.core/model/org/eclipse/jdt/internal/core/JarEntryFile.java	0	0	5	11	172	18	0	0	0	0	1	0	0	0	0	0	29	29	12	12	30	7	0	0	0	0	0	0	0	0	0	206	4	0	0	1	1	82	4	335	9	968	20	10	8	233	140	243	148
/Users/rizwan/Downloads/fwddatasetwithrandomnfaultinformation/SourceCode/Eclipse_JDT_Core-3.4/org.eclipse.jdt.core/model/org/eclipse/jdt/internal/core/JavaCorePreferenceModifyListener.java	1	0	0	3	185	14	0	1	0	1	0	0	1	1	0	0	29	29	10	10	22	10	0	0	0	0	0	0	0	0	0	203	4	2	2	2	2	78	4	329	11	954	25	7	6	238	138	245	144
/Users/rizwan/Downloads/fwddatasetwithrandomnfaultinformation/SourceCode/Eclipse_JDT_Core-3.4/org.eclipse.jdt.core/model/org/eclipse/jdt/internal/core/CreateTypeHierarchyOperation.java	0	0	0	5	220	26	0	3	0	7	1	0	6	6	0	0	33	33	15	15	39	15	0	0	0	0	0	0	0	0	0	251	3	10	2	13	3	96	4	436	11	1253	25	9	6	472	172	481	178
/Users/rizwan/Downloads/fwddatasetwithrandomnfaultinformation/SourceCode/Eclipse_JDT_Core-3.4/org.eclipse.jdt.core/model/org/eclipse/jdt/internal/core/ClasspathAccessRule.java	0	0	0	2	166	6	0	0	0	1	0	0	0	0	0	0	17	17	8	8	16	2	0	0	0	0	0	0	0	0	0	174	3	1	1	0	0	50	4	251	9	736	19	7	5	181	98	188	103
/Users/rizwan/Downloads/fwddatasetwithrandomnfaultinformation/SourceCode/Eclipse_JDT_Core-3.4/org.eclipse.jdt.core/model/org/eclipse/jdt/internal/core/ResolvedSourceField.java	0	0	0	8	184	20	0	0	0	0	0	0	0	0	0	0	18	18	8	8	13	4	0	0	0	0	0	0	0	0	0	212	3	0	0	0	0	52	4	288	7	847	16	7	6	165	107	172	113
/Users/rizwan/Downloads/fwddatasetwithrandomnfaultinformation/SourceCode/Eclipse_JDT_Core-3.4/org.eclipse.jdt.core/model/org/eclipse/jdt/internal/core/Openable.java	0	0	25	53	312	151	0	4	8	19	13	0	5	7	0	0	252	252	79	79	146	57	0	0	0	0	0	0	0	0	0	541	4	31	3	25	3	662	4	1476	11	4222	27	33	13	1579	510	1612	523
/Users/rizwan/Downloads/fwddatasetwithrandomnfaultinformation/SourceCode/Eclipse_JDT_Core-3.4/org.eclipse.jdt.core/model/org/eclipse/jdt/internal/core/SourceMethodInfo.java	0	0	0	2	173	10	0	0	0	0	0	0	0	0	0	0	5	5	5	5	6	1	0	0	0	0	0	0	0	0	0	185	3	0	0	0	0	20	4	219	7	650	16	5	5	102	70	107	75
/Users/rizwan/Downloads/fwddatasetwithrandomnfaultinformation/SourceCode/Eclipse_JDT_Core-3.4/org.eclipse.jdt.core/model/org/eclipse/jdt/internal/core/OverflowingLRUCache.java	4	0	13	21	369	122	0	3	0	10	7	0	48	48	0	0	115	114	51	51	108	66	0	0	0	0	0	0	0	0	0	529	5	13	2	103	3	331	4	1164	11	3315	27	35	15	1488	469	1523	484
/Users/rizwan/Downloads/fwddatasetwithrandomnfaultinformation/SourceCode/Eclipse_JDT_Core-3.4/org.eclipse.jdt.core/model/org/eclipse/jdt/internal/core/DocumentAdapter.java	0	0	0	2	169	8	0	0	0	0	0	0	0	0	0	0	10	10	4	4	11	1	0	0	0	0	0	0	0	0	0	179	3	0	0	0	0	28	4	226	7	666	16	4	4	117	72	121	76
/Users/rizwan/Downloads/fwddatasetwithrandomnfaultinformation/SourceCode/Eclipse_JDT_Core-3.4/org.eclipse.jdt.core/model/org/eclipse/jdt/internal/core/ImportDeclaration.java	0	0	1	11	210	36	0	1	0	1	1	0	0	1	0	0	49	49	15	15	31	4	0	0	0	0	0	0	0	0	0	258	4	2	2	2	2	128	4	437	11	1275	25	11	7	294	153	305	160
/Users/rizwan/Downloads/fwddatasetwithrandomnfaultinformation/SourceCode/Eclipse_JDT_Core-3.4/org.eclipse.jdt.core/model/org/eclipse/jdt/internal/core/CompilationUnitStructureRequestor.java	13	0	7	8	303	106	0	4	1	16	20	0	12	1	0	0	374	374	92	92	358	194	0	0	0	0	0	0	0	0	0	437	5	21	3	33	3	932	4	1990	11	5414	28	40	9	2289	611	2329	620
/Users/rizwan/Downloads/fwddatasetwithrandomnfaultinformation/SourceCode/Eclipse_JDT_Core-3.4/org.eclipse.jdt.core/model/org/eclipse/jdt/internal/core/BatchInitializationMonitor.java	0	0	1	6	166	10	0	0	0	8	0	0	0	0	0	0	39	39	12	12	30	25	0	0	0	0	0	0	0	0	0	183	4	8	1	0	0	102	4	357	9	1016	20	10	6	205	89	215	95
/Users/rizwan/Downloads/fwddatasetwithrandomnfaultinformation/SourceCode/Eclipse_JDT_Core-3.4/org.eclipse.jdt.core/model/org/eclipse/jdt/internal/core/JavaElementDeltaBuilder.java	10	1	6	7	276	76	0	8	7	32	19	0	14	9	0	0	309	309	86	86	208	134	0	0	0	0	0	0	0	0	0	376	6	47	3	42	3	790	4	1613	11	4492	29	39	13	1548	420	1587	433
/Users/rizwan/Downloads/fwddatasetwithrandomnfaultinformation/SourceCode/Eclipse_JDT_Core-3.4/org.eclipse.jdt.core/model/org/eclipse/jdt/internal/core/CopyPackageFragmentRootOperation.java	3	0	2	5	172	28	0	6	2	17	8	0	3	0	0	0	190	190	57	57	110	64	0	0	0	0	0	0	0	0	0	210	5	25	3	11	2	494	4	928	11	2607	27	28	10	803	277	831	287
/Users/rizwan/Downloads/fwddatasetwithrandomnfaultinformation/SourceCode/Eclipse_JDT_Core-3.4/org.eclipse.jdt.core/model/org/eclipse/jdt/internal/core/ClasspathValidation.java	1	0	0	2	186	38	0	2	0	5	1	0	1	0	0	0	31	31	10	10	32	11	0	0	0	0	0	0	0	0	0	227	4	7	2	2	2	82	4	373	11	1075	25	6	5	272	139	278	144
/Users/rizwan/Downloads/fwddatasetwithrandomnfaultinformation/SourceCode/Eclipse_JDT_Core-3.4/org.eclipse.jdt.core/model/org/eclipse/jdt/internal/core/ExternalFolderChange.java	0	0	1	4	169	12	0	0	1	1	2	0	0	0	0	0	20	20	8	8	22	8	0	0	0	0	0	0	0	0	0	186	4	2	2	2	1	56	4	287	11	831	24	6	6	186	108	192	114
/Users/rizwan/Downloads/fwddatasetwithrandomnfaultinformation/SourceCode/Eclipse_JDT_Core-3.4/org.eclipse.jdt.core/model/org/eclipse/jdt/internal/core/XMLWriter.java	0	0	0	2	170	8	0	0	0	0	0	0	0	0	0	0	5	5	2	2	6	0	0	0	0	0	0	0	0	0	0	180	3	0	0	0	0	14	4	207	6	614	15	7	6	94	63	101	69
/Users/rizwan/Downloads/fwddatasetwithrandomnfaultinformation/SourceCode/Eclipse_JDT_Core-3.4/org.eclipse.jdt.core/model/org/eclipse/jdt/internal/core/ASTHolderCUInfo.java	0	0	0	2	166	6	0	0	0	0	0	0	0	0	0	0	1	1	1	1	8	1	0	0	0	0	0	0	0	0	0	174	3	0	0	0	0	4	4	194	7	573	16	5	5	77	60	82	65
/Users/rizwan/Downloads/fwddatasetwithrandomnfaultinformation/SourceCode/Eclipse_JDT_Core-3.4/org.eclipse.jdt.core/model/org/eclipse/jdt/internal/core/DeltaProcessingState.java	10	3	5	14	239	125	0	2	2	15	24	0	9	3	0	0	309	309	97	97	247	155	0	0	0	0	0	0	0	0	0	396	6	19	3	36	3	812	4	1681	11	4636	29	69	22	1947	569	2016	591
/Users/rizwan/Downloads/fwddatasetwithrandomnfaultinformation/SourceCode/Eclipse_JDT_Core-3.4/org.eclipse.jdt.core/model/org/eclipse/jdt/internal/core/PackageFragmentInfo.java	0	0	0	4	189	20	0	0	0	1	1	0	0	0	0	0	11	11	8	8	11	5	0	0	0	0	0	0	0	0	0	213	3	1	1	1	1	38	4	278	11	820	22	6	5	169	108	175	113
/Users/rizwan/Downloads/fwddatasetwithrandomnfaultinformation/SourceCode/Eclipse_JDT_Core-3.4/org.eclipse.jdt.core/model/org/eclipse/jdt/internal/core/DeleteResourceElementsOperation.java	6	0	0	3	200	41	0	3	2	4	2	0	15	12	0	0	73	73	22	22	51	29	0	0	0	0	0	0	0	0	0	250	4	9	3	29	3	190	4	572	11	1633	27	13	7	505	232	518	239
/Users/rizwan/Downloads/fwddatasetwithrandomnfaultinformation/SourceCode/Eclipse_JDT_Core-3.4/org.eclipse.jdt.core/model/org/eclipse/jdt/internal/core/NamedMember.java	6	0	9	21	180	66	0	0	0	2	6	0	14	8	0	0	181	181	44	44	150	61	0	0	0	0	0	0	0	0	0	282	5	2	1	28	3	450	4	986	11	2745	26	35	13	963	314	998	327
/Users/rizwan/Downloads/fwddatasetwithrandomnfaultinformation/SourceCode/Eclipse_JDT_Core-3.4/org.eclipse.jdt.core/model/org/eclipse/jdt/internal/core/BinaryField.java	0	0	4	15	199	34	0	0	0	1	8	0	1	0	0	0	87	87	22	22	52	15	0	0	0	0	0	0	0	0	0	252	4	1	1	9	2	218	4	558	11	1607	24	13	7	431	191	444	198
/Users/rizwan/Downloads/fwddatasetwithrandomnfaultinformation/SourceCode/Eclipse_JDT_Core-3.4/org.eclipse.jdt.core/model/org/eclipse/jdt/internal/core/NonJavaResource.java	1	0	6	12	166	19	0	1	0	1	2	0	1	0	0	0	62	62	24	24	51	13	0	0	0	0	0	0	0	0	0	204	5	2	2	3	2	172	4	458	11	1308	26	14	8	374	134	388	142
/Users/rizwan/Downloads/fwddatasetwithrandomnfaultinformation/SourceCode/Eclipse_JDT_Core-3.4/org.eclipse.jdt.core/model/org/eclipse/jdt/internal/core/ResolvedBinaryType.java	0	0	0	8	184	20	0	0	0	0	0	0	0	0	0	0	20	20	9	9	15	4	0	0	0	0	0	0	0	0	0	212	3	0	0	0	0	58	4	296	7	869	16	7	6	182	113	189	119
/Users/rizwan/Downloads/fwddatasetwithrandomnfaultinformation/SourceCode/Eclipse_JDT_Core-3.4/org.eclipse.jdt.core/model/org/eclipse/jdt/internal/core/CreateCompilationUnitOperation.java	2	0	0	6	219	33	0	2	0	2	5	0	25	23	0	0	84	84	28	28	67	19	0	0	0	0	0	0	0	0	0	260	4	4	2	53	3	224	4	640	11	1832	26	10	7	662	277	672	284
/Users/rizwan/Downloads/fwddatasetwithrandomnfaultinformation/SourceCode/Eclipse_JDT_Core-3.4/org.eclipse.jdt.core/model/org/eclipse/jdt/internal/core/JavadocConstants.java	0	22	0	37	166	41	0	0	0	11	101	0	13	12	0	0	3	3	1	1	20	32	0	0	0	0	0	0	0	0	0	266	4	11	1	126	3	8	4	475	11	1372	25	22	6	163	92	185	98
/Users/rizwan/Downloads/fwddatasetwithrandomnfaultinformation/SourceCode/Eclipse_JDT_Core-3.4/org.eclipse.jdt.core/model/org/eclipse/jdt/internal/core/JavaModelOperation.java	11	2	13	41	470	253	0	5	6	21	24	0	31	25	0	0	393	392	160	160	244	121	0	0	0	0	0	0	0	0	0	790	6	32	3	80	3	1105	4	2388	11	6794	29	78	26	2670	733	2748	759
/Users/rizwan/Downloads/fwddatasetwithrandomnfaultinformation/SourceCode/Eclipse_JDT_Core-3.4/org.eclipse.jdt.core/model/org/eclipse/jdt/internal/core/TypeParameter.java	0	0	1	3	170	12	0	0	0	5	0	0	1	1	0	0	47	47	16	16	33	12	0	0	0	0	0	0	0	0	0	186	4	5	1	2	2	126	4	375	11	1080	24	7	7	256	126	263	133
/Users/rizwan/Downloads/fwddatasetwithrandomnfaultinformation/SourceCode/Eclipse_JDT_Core-3.4/org.eclipse.jdt.core/model/org/eclipse/jdt/internal/core/ResolvedSourceMethod.java	0	0	0	8	184	20	0	0	0	0	0	0	0	0	0	0	18	18	8	8	13	4	0	0	0	0	0	0	0	0	0	212	3	0	0	0	0	52	4	288	7	847	16	7	6	170	109	177	115
/Users/rizwan/Downloads/fwddatasetwithrandomnfaultinformation/SourceCode/Eclipse_JDT_Core-3.4/org.eclipse.jdt.core/model/org/eclipse/jdt/internal/core/INamingRequestor.java	0	0	0	2	166	6	0	0	0	0	0	0	0	0	0	0	5	5	1	1	5	0	0	0	0	0	0	0	0	0	0	174	3	0	0	0	0	12	4	198	6	588	15	5	5	81	55	86	60
/Users/rizwan/Downloads/fwddatasetwithrandomnfaultinformation/SourceCode/Eclipse_JDT_Core-3.4/org.eclipse.jdt.core/model/org/eclipse/jdt/internal/core/AnnotatableInfo.java	0	0	0	2	169	8	0	0	0	0	0	0	0	0	0	0	1	1	1	1	3	1	0	0	0	0	0	0	0	0	0	179	3	0	0	0	0	4	4	194	7	578	16	5	5	74	58	79	63
/Users/rizwan/Downloads/fwddatasetwithrandomnfaultinformation/SourceCode/Eclipse_JDT_Core-3.4/org.eclipse.jdt.core/model/org/eclipse/jdt/internal/core/OpenableElementInfo.java	0	0	0	2	183	14	0	0	0	0	0	0	0	0	0	0	6	6	3	3	5	2	0	0	0	0	0	0	0	0	0	199	3	0	0	0	0	18	4	231	7	686	16	5	5	104	69	109	74
/Users/rizwan/Downloads/fwddatasetwithrandomnfaultinformation/SourceCode/Eclipse_JDT_Core-3.4/org.eclipse.jdt.core/model/org/eclipse/jdt/internal/core/BinaryMember.java	3	0	0	5	204	45	0	1	0	7	3	0	3	0	0	0	101	101	37	37	85	43	0	0	0	0	0	0	0	0	0	257	4	8	2	6	2	276	4	687	11	1932	25	12	6	688	242	700	248
/Users/rizwan/Downloads/fwddatasetwithrandomnfaultinformation/SourceCode/Eclipse_JDT_Core-3.4/org.eclipse.jdt.core/model/org/eclipse/jdt/internal/core/BufferFactoryWrapper.java	0	0	1	5	175	12	0	0	0	1	4	0	0	0	0	0	20	20	7	7	16	2	0	0	0	0	0	0	0	0	0	193	4	1	1	4	1	54	4	280	11	823	23	7	6	184	89	191	95
/Users/rizwan/Downloads/fwddatasetwithrandomnfaultinformation/SourceCode/Eclipse_JDT_Core-3.4/org.eclipse.jdt.core/model/org/eclipse/jdt/internal/core/ResolvedBinaryMethod.java	0	0	0	8	184	20	0	0	0	0	0	0	0	0	0	0	17	17	8	8	13	4	0	0	0	0	0	0	0	0	0	212	3	0	0	0	0	50	4	286	7	841	16	7	6	170	109	177	115
/Users/rizwan/Downloads/fwddatasetwithrandomnfaultinformation/SourceCode/Eclipse_JDT_Core-3.4/org.eclipse.jdt.core/model/org/eclipse/jdt/internal/core/MemberValuePair.java	0	0	0	2	166	6	0	5	2	2	2	0	0	0	0	0	19	19	8	8	16	6	0	0	0	0	0	0	0	0	0	174	3	9	3	2	1	54	4	272	11	794	24	5	5	164	75	169	80
/Users/rizwan/Downloads/fwddatasetwithrandomnfaultinformation/SourceCode/Eclipse_JDT_Core-3.4/org.eclipse.jdt.core/model/org/eclipse/jdt/internal/core/SetClasspathOperation.java	1	0	0	17	182	33	0	1	0	1	0	0	3	3	0	0	32	32	10	9	36	9	0	0	0	0	0	0	0	0	0	233	4	2	2	6	2	83	4	381	11	1097	25	14	7	291	147	305	154
/Users/rizwan/Downloads/fwddatasetwithrandomnfaultinformation/SourceCode/Eclipse_JDT_Core-3.4/org.eclipse.jdt.core/model/org/eclipse/jdt/internal/core/DiscardWorkingCopyOperation.java	0	0	0	3	179	18	0	0	0	1	1	0	0	0	0	0	38	38	12	12	24	7	0	0	0	0	0	0	0	0	0	200	3	1	1	1	1	100	4	342	11	997	22	7	5	222	121	229	126
/Users/rizwan/Downloads/fwddatasetwithrandomnfaultinformation/SourceCode/Eclipse_JDT_Core-3.4/org.eclipse.jdt.core/model/org/eclipse/jdt/internal/core/MoveElementsOperation.java	0	0	0	2	190	15	0	0	0	0	0	0	3	3	0	0	6	6	4	4	6	0	0	0	0	0	0	0	0	0	0	207	3	0	0	6	2	20	4	248	8	737	19	5	5	167	111	172	116
/Users/rizwan/Downloads/fwddatasetwithrandomnfaultinformation/SourceCode/Eclipse_JDT_Core-3.4/org.eclipse.jdt.core/model/org/eclipse/jdt/internal/core/CompilationUnitProblemFinder.java	0	70	6	22	231	84	0	1	0	9	2	0	0	2	0	0	81	81	23	23	76	39	0	0	0	0	0	0	0	0	0	413	5	10	2	4	2	208	4	763	11	2172	26	30	14	1047	417	1077	431
/Users/rizwan/Downloads/fwddatasetwithrandomnfaultinformation/SourceCode/Eclipse_JDT_Core-3.4/org.eclipse.jdt.core/model/org/eclipse/jdt/internal/core/NameLookup.java	25	0	27	86	489	329	0	13	7	48	47	0	154	153	0	0	616	616	219	219	453	295	0	0	0	0	0	0	0	0	0	956	5	68	3	354	3	1670	4	3811	11	10681	28	139	31	4459	906	4598	937
/Users/rizwan/Downloads/fwddatasetwithrandomnfaultinformation/SourceCode/Eclipse_JDT_Core-3.4/org.eclipse.jdt.core/model/org/eclipse/jdt/internal/core/BinaryTypeConverter.java	16	0	12	7	204	67	0	8	2	17	15	0	12	5	0	0	155	155	52	52	198	152	0	0	0	0	0	0	0	0	0	306	5	27	3	32	3	414	4	1144	11	3078	28	85	24	1260	394	1345	418
/Users/rizwan/Downloads/fwddatasetwithrandomnfaultinformation/SourceCode/Eclipse_JDT_Core-3.4/org.eclipse.jdt.core/model/org/eclipse/jdt/internal/core/BufferCache.java	1	0	0	2	190	25	0	0	0	1	2	0	4	3	0	0	32	32	10	10	21	8	0	0	0	0	0	0	0	0	0	218	4	1	1	9	3	84	4	353	11	1029	25	7	7	237	128	244	135
/Users/rizwan/Downloads/fwddatasetwithrandomnfaultinformation/SourceCode/Eclipse_JDT_Core-3.4/org.eclipse.jdt.core/model/org/eclipse/jdt/internal/core/JavaElementDelta.java	14	0	10	120	392	258	0	3	0	34	11	0	33	35	0	0	354	354	114	114	288	163	0	0	0	0	0	0	0	0	0	794	5	37	2	79	3	936	4	2311	11	6479	27	123	21	2381	503	2504	524
/Users/rizwan/Downloads/fwddatasetwithrandomnfaultinformation/SourceCode/Eclipse_JDT_Core-3.4/org.eclipse.jdt.core/model/org/eclipse/jdt/internal/core/JavaElementInfo.java	2	0	2	6	181	14	0	0	0	0	2	0	3	0	0	0	22	22	18	18	25	14	0	0	0	0	0	0	0	0	0	205	5	0	0	5	2	80	4	340	9	979	22	18	12	230	116	248	128
/Users/rizwan/Downloads/fwddatasetwithrandomnfaultinformation/SourceCode/Eclipse_JDT_Core-3.4/org.eclipse.jdt.core/model/org/eclipse/jdt/internal/core/JavaProject.java	34	0	26	127	863	864	0	29	26	94	99	0	55	29	0	0	1435	1434	476	476	973	514	0	0	0	0	0	0	0	0	0	1914	5	149	3	183	3	3821	4	7569	11	21216	28	189	54	8802	1779	8991	1833
/Users/rizwan/Downloads/fwddatasetwithrandomnfaultinformation/SourceCode/Eclipse_JDT_Core-3.4/org.eclipse.jdt.core/model/org/eclipse/jdt/internal/core/ClassFileWorkingCopy.java	0	0	0	4	176	25	0	1	0	1	4	0	2	2	0	0	56	56	15	15	45	10	0	0	0	0	0	0	0	0	0	205	3	2	2	8	3	142	4	424	11	1216	25	6	6	361	157	367	163
/Users/rizwan/Downloads/fwddatasetwithrandomnfaultinformation/SourceCode/Eclipse_JDT_Core-3.4/org.eclipse.jdt.core/model/org/eclipse/jdt/internal/core/CommitWorkingCopyOperation.java	0	0	0	15	218	55	0	6	2	11	5	0	24	24	0	0	100	100	32	32	73	24	0	0	0	0	0	0	0	0	0	288	3	19	3	53	3	264	4	734	11	2103	26	8	7	843	335	851	342
/Users/rizwan/Downloads/fwddatasetwithrandomnfaultinformation/SourceCode/Eclipse_JDT_Core-3.4/org.eclipse.jdt.core/model/org/eclipse/jdt/internal/core/CompilationUnit.java	3	1	4	28	581	408	0	12	7	62	44	0	3	1	0	0	795	795	229	229	442	201	0	0	0	0	0	0	0	0	0	1025	6	81	3	48	3	2048	4	3861	11	10935	29	49	24	3995	1108	4044	1132
/Users/rizwan/Downloads/fwddatasetwithrandomnfaultinformation/SourceCode/Eclipse_JDT_Core-3.4/org.eclipse.jdt.core/model/org/eclipse/jdt/internal/core/SourceRange.java	0	0	0	8	184	22	0	1	0	1	2	0	0	0	0	0	21	21	7	7	18	6	0	0	0	0	0	0	0	0	0	214	3	2	2	2	1	56	4	308	11	901	23	8	6	153	78	161	84
/Users/rizwan/Downloads/fwddatasetwithrandomnfaultinformation/SourceCode/Eclipse_JDT_Core-3.4/org.eclipse.jdt.core/model/org/eclipse/jdt/internal/core/Member.java	3	0	5	18	230	78	0	3	4	18	18	0	3	1	0	0	244	244	65	65	172	77	0	0	0	0	0	0	0	0	0	334	5	25	3	22	3	618	4	1263	11	3536	28	46	26	1103	388	1149	414
/Users/rizwan/Downloads/fwddatasetwithrandomnfaultinformation/SourceCode/Eclipse_JDT_Core-3.4/org.eclipse.jdt.core/model/org/eclipse/jdt/internal/core/CompilationUnitElementInfo.java	0	0	0	2	186	17	0	0	0	0	0	0	2	2	0	0	5	5	4	4	8	2	0	0	0	0	0	0	0	0	0	205	3	0	0	4	2	18	4	246	9	728	20	7	6	134	85	141	91
/Users/rizwan/Downloads/fwddatasetwithrandomnfaultinformation/SourceCode/Eclipse_JDT_Core-3.4/org.eclipse.jdt.core/model/org/eclipse/jdt/internal/core/JavaModelInfo.java	2	0	0	5	185	14	0	0	0	1	3	0	2	0	0	0	15	15	8	8	18	10	0	0	0	0	0	0	0	0	0	206	4	1	1	5	2	46	4	297	11	863	24	10	6	181	102	191	108
/Users/rizwan/Downloads/fwddatasetwithrandomnfaultinformation/SourceCode/Eclipse_JDT_Core-3.4/org.eclipse.jdt.core/model/org/eclipse/jdt/internal/core/IPathRequestor.java	0	0	0	2	166	6	0	0	0	0	0	0	0	0	0	0	2	2	1	1	2	0	0	0	0	0	0	0	0	0	0	174	3	0	0	0	0	6	4	189	6	564	15	5	5	58	49	63	54
/Users/rizwan/Downloads/fwddatasetwithrandomnfaultinformation/SourceCode/Eclipse_JDT_Core-3.4/org.eclipse.jdt.core/model/org/eclipse/jdt/internal/core/MovePackageFragmentRootOperation.java	10	0	0	5	178	41	0	6	3	21	11	0	6	0	0	0	161	161	55	55	107	87	0	0	0	0	0	0	0	0	0	234	4	30	3	17	2	432	4	920	11	2564	26	38	10	806	286	844	296
/Users/rizwan/Downloads/fwddatasetwithrandomnfaultinformation/SourceCode/Eclipse_JDT_Core-3.4/org.eclipse.jdt.core/model/org/eclipse/jdt/internal/core/SourceAnnotationMethodInfo.java	0	0	0	6	174	10	0	0	0	0	0	0	0	0	0	0	3	3	3	3	6	2	0	0	0	0	0	0	0	0	0	190	3	0	0	0	0	12	4	217	7	643	16	9	7	121	81	130	88
/Users/rizwan/Downloads/fwddatasetwithrandomnfaultinformation/SourceCode/Eclipse_JDT_Core-3.4/org.eclipse.jdt.core/model/org/eclipse/jdt/internal/core/PackageFragmentRoot.java	3	0	3	20	350	211	0	13	4	45	24	0	14	12	0	0	449	453	136	136	258	154	0	0	0	0	0	0	0	0	0	587	5	62	3	50	3	1174	4	2300	11	6484	28	41	21	2224	677	2265	698
/Users/rizwan/Downloads/fwddatasetwithrandomnfaultinformation/SourceCode/Eclipse_JDT_Core-3.4/org.eclipse.jdt.core/model/org/eclipse/jdt/internal/core/JavaModelManager.java	69	7	207	551	713	1470	0	24	30	153	171	0	178	146	0	0	2721	2722	753	753	1867	1098	0	0	0	0	0	0	0	0	0	3017	6	207	3	495	3	6949	4	13649	11	37977	29	530	95	14716	2758	15246	2853
/Users/rizwan/Downloads/fwddatasetwithrandomnfaultinformation/SourceCode/Eclipse_JDT_Core-3.4/org.eclipse.jdt.core/model/org/eclipse/jdt/internal/core/SingleTypeRequestor.java	0	0	0	2	214	39	0	0	0	1	0	0	2	2	0	0	10	10	10	10	12	5	0	0	0	0	0	0	0	0	0	255	3	1	1	4	2	40	4	327	11	965	23	5	5	198	98	203	103
/Users/rizwan/Downloads/fwddatasetwithrandomnfaultinformation/SourceCode/Eclipse_JDT_Core-3.4/org.eclipse.jdt.core/model/org/eclipse/jdt/internal/core/DeleteElementsOperation.java	4	1	4	8	221	43	0	1	0	4	6	0	16	14	0	0	98	98	23	23	77	33	0	0	0	0	0	0	0	0	0	281	6	5	2	36	3	242	4	689	11	1953	28	19	12	681	281	700	293
/Users/rizwan/Downloads/fwddatasetwithrandomnfaultinformation/SourceCode/Eclipse_JDT_Core-3.4/org.eclipse.jdt.core/model/org/eclipse/jdt/internal/core/ImportDeclarationElementInfo.java	0	0	0	2	171	10	0	0	0	0	0	0	0	0	0	0	1	1	1	1	2	0	0	0	0	0	0	0	0	0	0	183	3	0	0	0	0	4	4	196	6	585	15	5	5	79	59	84	64
/Users/rizwan/Downloads/fwddatasetwithrandomnfaultinformation/SourceCode/Eclipse_JDT_Core-3.4/org.eclipse.jdt.core/model/org/eclipse/jdt/internal/core/SourceField.java	0	0	1	22	209	56	0	0	1	3	5	0	1	0	0	0	109	109	40	40	56	25	0	0	0	0	0	0	0	0	0	288	4	4	2	6	2	298	4	689	11	1985	25	18	13	477	216	495	229
/Users/rizwan/Downloads/fwddatasetwithrandomnfaultinformation/SourceCode/Eclipse_JDT_Core-3.4/org.eclipse.jdt.core/model/org/eclipse/jdt/internal/core/JarEntryResource.java	0	0	3	6	166	13	0	1	0	1	1	0	0	0	0	0	57	57	20	20	36	8	0	0	0	0	0	0	0	0	0	188	4	2	2	1	1	154	4	400	11	1156	24	8	6	308	111	316	117
/Users/rizwan/Downloads/fwddatasetwithrandomnfaultinformation/SourceCode/Eclipse_JDT_Core-3.4/org.eclipse.jdt.core/model/org/eclipse/jdt/internal/core/TypeVector.java	2	5	5	9	167	24	0	0	0	0	4	0	3	6	0	0	43	43	18	18	60	40	0	0	0	0	0	0	0	0	0	212	6	0	0	13	3	122	4	460	9	1276	24	36	13	362	140	398	153
/Users/rizwan/Downloads/fwddatasetwithrandomnfaultinformation/SourceCode/Eclipse_JDT_Core-3.4/org.eclipse.jdt.core/model/org/eclipse/jdt/internal/core/ExternalPackageFragmentRoot.java	0	0	0	2	213	28	0	0	0	0	6	0	5	5	0	0	35	35	16	16	32	6	0	0	0	0	0	0	0	0	0	243	3	0	0	16	3	102	4	409	9	1188	21	5	5	368	159	373	164
/Users/rizwan/Downloads/fwddatasetwithrandomnfaultinformation/SourceCode/Eclipse_JDT_Core-3.4/org.eclipse.jdt.core/model/org/eclipse/jdt/internal/core/Buffer.java	3	0	19	53	279	144	0	3	2	15	23	0	36	32	0	0	202	202	85	85	181	91	0	0	0	0	0	0	0	0	0	498	5	20	3	91	3	574	4	1470	11	4134	28	69	20	1460	392	1529	412
/Users/rizwan/Downloads/fwddatasetwithrandomnfaultinformation/SourceCode/Eclipse_JDT_Core-3.4/org.eclipse.jdt.core/model/org/eclipse/jdt/internal/core/UserLibraryManager.java	4	0	11	24	177	49	0	0	0	3	3	0	6	2	0	0	91	91	35	35	86	37	0	0	0	0	0	0	0	0	0	265	5	3	1	11	3	252	4	667	11	1876	26	21	8	593	234	614	242
/Users/rizwan/Downloads/fwddatasetwithrandomnfaultinformation/SourceCode/Eclipse_JDT_Core-3.4/org.eclipse.jdt.core/model/org/eclipse/jdt/internal/core/IJavaElementRequestor.java	0	0	0	2	179	13	0	0	0	0	0	0	6	6	0	0	9	9	1	1	13	0	0	0	0	0	0	0	0	0	0	194	3	0	0	12	2	20	4	248	8	730	19	5	5	159	94	164	99
/Users/rizwan/Downloads/fwddatasetwithrandomnfaultinformation/SourceCode/Eclipse_JDT_Core-3.4/org.eclipse.jdt.core/model/org/eclipse/jdt/internal/core/ClasspathChange.java	15	0	1	13	193	142	0	12	5	32	35	0	17	2	0	0	302	302	97	97	257	166	0	0	0	0	0	0	0	0	0	364	5	49	3	54	3	798	4	1703	11	4682	28	46	19	1905	549	1951	568
/Users/rizwan/Downloads/fwddatasetwithrandomnfaultinformation/SourceCode/Eclipse_JDT_Core-3.4/org.eclipse.jdt.core/model/org/eclipse/jdt/internal/core/SimpleDelta.java	0	0	1	17	198	40	0	0	0	2	0	0	0	0	0	0	41	41	15	15	36	13	0	0	0	0	0	0	0	0	0	256	4	2	1	0	0	112	4	428	9	1235	20	17	6	270	123	287	129
/Users/rizwan/Downloads/fwddatasetwithrandomnfaultinformation/SourceCode/Eclipse_JDT_Core-3.4/org.eclipse.jdt.core/model/org/eclipse/jdt/internal/core/CreateFieldOperation.java	0	0	0	3	203	21	0	2	0	7	0	0	7	9	0	0	64	64	24	24	46	20	0	0	0	0	0	0	0	0	0	227	3	9	2	16	2	176	4	505	11	1449	24	9	7	453	198	462	205
/Users/rizwan/Downloads/fwddatasetwithrandomnfaultinformation/SourceCode/Eclipse_JDT_Core-3.4/org.eclipse.jdt.core/model/org/eclipse/jdt/internal/core/JavaModelCache.java	0	0	0	28	237	85	0	0	0	2	2	0	0	3	0	0	135	135	19	19	106	28	0	0	0	0	0	0	0	0	0	350	3	2	1	5	2	308	4	809	11	2294	23	37	25	861	241	898	266
/Users/rizwan/Downloads/fwddatasetwithrandomnfaultinformation/SourceCode/Eclipse_JDT_Core-3.4/org.eclipse.jdt.core/model/org/eclipse/jdt/internal/core/ChangeClasspathOperation.java	0	0	0	8	178	52	0	1	0	5	0	0	0	0	0	0	35	35	12	12	25	11	0	0	0	0	0	0	0	0	0	238	3	6	2	0	0	94	4	383	9	1113	20	10	7	346	183	356	190
/Users/rizwan/Downloads/fwddatasetwithrandomnfaultinformation/SourceCode/Eclipse_JDT_Core-3.4/org.eclipse.jdt.core/model/org/eclipse/jdt/internal/core/CopyElementsOperation.java	1	0	6	11	275	47	0	6	2	11	4	0	44	43	0	0	131	131	36	36	83	38	0	0	0	0	0	0	0	0	0	340	5	19	3	91	3	334	4	920	11	2635	28	9	6	1138	377	1147	383
/Users/rizwan/Downloads/fwddatasetwithrandomnfaultinformation/SourceCode/Eclipse_JDT_Core-3.4/org.eclipse.jdt.core/model/org/eclipse/jdt/internal/core/RenameElementsOperation.java	0	0	0	3	198	23	0	0	3	3	4	0	7	6	0	0	27	27	6	6	21	2	0	0	0	0	0	0	0	0	0	224	3	6	2	17	3	66	4	348	11	1020	25	6	5	267	148	273	153
/Users/rizwan/Downloads/fwddatasetwithrandomnfaultinformation/SourceCode/Eclipse_JDT_Core-3.4/org.eclipse.jdt.core/model/org/eclipse/jdt/internal/core/ExternalJavaProject.java	0	0	0	4	179	42	0	0	1	0	1	0	0	0	0	0	26	26	10	10	18	4	0	0	0	0	0	0	0	0	0	225	3	1	1	1	1	72	4	330	11	970	22	9	8	245	135	254	143
/Users/rizwan/Downloads/fwddatasetwithrandomnfaultinformation/SourceCode/Eclipse_JDT_Core-3.4/org.eclipse.jdt.core/model/org/eclipse/jdt/internal/core/DeltaProcessor.java	32	59	27	145	434	939	0	48	13	118	133	0	107	83	0	0	1551	1548	463	463	1003	604	0	0	0	0	0	0	0	0	0	1636	6	179	3	323	3	4025	4	7786	11	21746	29	183	46	9165	1636	9348	1682
/Users/rizwan/Downloads/fwddatasetwithrandomnfaultinformation/SourceCode/Eclipse_JDT_Core-3.4/org.eclipse.jdt.core/model/org/eclipse/jdt/internal/core/SourceType.java	9	0	9	47	442	195	0	3	4	19	31	0	28	19	0	0	458	458	140	140	296	136	0	0	0	0	0	0	0	0	0	702	5	26	3	78	3	1196	4	2449	11	6911	28	76	14	2332	684	2408	698
/Users/rizwan/Downloads/fwddatasetwithrandomnfaultinformation/SourceCode/Eclipse_JDT_Core-3.4/org.eclipse.jdt.core/model/org/eclipse/jdt/internal/core/DefaultWorkingCopyOwner.java	0	0	0	4	171	13	0	0	0	1	0	0	0	0	0	0	8	8	4	4	9	2	0	0	0	0	0	0	0	0	0	188	3	1	1	0	0	24	4	232	9	686	19	6	6	133	85	139	91
/Users/rizwan/Downloads/fwddatasetwithrandomnfaultinformation/SourceCode/Eclipse_JDT_Core-3.4/org.eclipse.jdt.core/model/org/eclipse/jdt/internal/core/ProjectReferenceChange.java	5	0	1	4	169	22	0	0	0	2	2	0	4	0	0	0	53	53	17	17	63	30	0	0	0	0	0	0	0	0	0	201	5	2	1	6	2	140	4	454	11	1268	25	12	7	415	191	427	198
/Users/rizwan/Downloads/fwddatasetwithrandomnfaultinformation/SourceCode/Eclipse_JDT_Core-3.4/org.eclipse.jdt.core/model/org/eclipse/jdt/internal/core/SourceRefElementInfo.java	0	0	1	3	184	14	0	0	0	0	0	0	0	0	0	0	13	13	6	6	8	2	0	0	0	0	0	0	0	0	0	202	4	0	0	0	0	38	4	258	7	763	17	6	6	148	78	154	84
/Users/rizwan/Downloads/fwddatasetwithrandomnfaultinformation/SourceCode/Eclipse_JDT_Core-3.4/org.eclipse.jdt.core/model/org/eclipse/jdt/internal/core/UserLibrary.java	6	0	2	28	192	63	0	3	2	9	5	0	5	0	0	0	114	114	28	28	112	57	0	0	0	0	0	0	0	0	0	291	5	14	3	10	2	284	4	782	11	2174	27	30	13	715	285	745	298
/Users/rizwan/Downloads/fwddatasetwithrandomnfaultinformation/SourceCode/Eclipse_JDT_Core-3.4/org.eclipse.jdt.core/model/org/eclipse/jdt/internal/core/JarPackageFragment.java	3	0	0	6	229	50	0	0	0	1	7	0	4	2	0	0	115	115	28	28	88	36	0	0	0	0	0	0	0	0	0	288	4	1	1	13	3	286	4	724	11	2047	25	20	11	680	275	700	286
/Users/rizwan/Downloads/fwddatasetwithrandomnfaultinformation/SourceCode/Eclipse_JDT_Core-3.4/org.eclipse.jdt.core/model/org/eclipse/jdt/internal/core/LRUCacheEnumerator.java	0	0	0	2	205	26	0	0	0	1	0	0	8	8	0	0	6	6	6	6	13	5	0	0	0	0	0	0	0	0	0	233	3	1	1	16	2	24	4	302	11	889	23	5	5	179	114	184	119
/Users/rizwan/Downloads/fwddatasetwithrandomnfaultinformation/SourceCode/Eclipse_JDT_Core-3.4/org.eclipse.jdt.core/model/org/eclipse/jdt/internal/core/SetContainerOperation.java	6	0	16	47	171	74	0	2	2	5	8	0	7	2	0	0	108	107	38	38	90	34	0	0	0	0	0	0	0	0	0	314	5	9	3	17	3	291	4	770	11	2182	28	37	12	652	269	689	281
/Users/rizwan/Downloads/fwddatasetwithrandomnfaultinformation/SourceCode/Eclipse_JDT_Core-3.4/org.eclipse.jdt.core/model/org/eclipse/jdt/internal/core/ReconcileWorkingCopyOperation.java	2	0	1	12	211	80	0	10	5	25	6	0	15	15	0	0	141	141	39	39	102	60	0	0	0	0	0	0	0	0	0	306	5	40	3	36	3	360	4	919	11	2591	28	20	14	1013	369	1033	383
/Users/rizwan/Downloads/fwddatasetwithrandomnfaultinformation/SourceCode/Eclipse_JDT_Core-3.4/org.eclipse.jdt.core/model/org/eclipse/jdt/internal/core/MemberElementInfo.java	0	0	0	4	216	26	0	0	0	0	0	0	0	0	0	0	16	16	7	7	10	5	0	0	0	0	0	0	0	0	0	246	3	0	0	0	0	46	4	314	7	927	16	7	6	247	99	254	105
/Users/rizwan/Downloads/fwddatasetwithrandomnfaultinformation/SourceCode/Eclipse_JDT_Core-3.4/org.eclipse.jdt.core/model/org/eclipse/jdt/internal/core/JarEntryDirectory.java	1	0	2	6	166	10	0	0	0	0	0	0	1	1	0	0	18	18	10	10	22	7	0	0	0	0	0	0	0	0	0	185	5	0	0	2	2	56	4	283	9	818	22	10	8	153	91	163	99
/Users/rizwan/Downloads/fwddatasetwithrandomnfaultinformation/SourceCode/Eclipse_JDT_Core-3.4/org.eclipse.jdt.core/model/org/eclipse/jdt/internal/core/Annotation.java	0	0	1	3	169	12	0	0	0	5	0	0	0	0	0	0	45	45	16	16	34	13	0	0	0	0	0	0	0	0	0	185	4	5	1	0	0	122	4	368	9	1057	20	8	8	266	125	274	133
/Users/rizwan/Downloads/fwddatasetwithrandomnfaultinformation/SourceCode/Eclipse_JDT_Core-3.4/org.eclipse.jdt.core/model/org/eclipse/jdt/internal/core/AnnotationInfo.java	0	0	0	5	180	14	0	0	0	0	0	0	0	0	0	0	1	1	1	1	5	2	0	0	0	0	0	0	0	0	0	199	3	0	0	0	0	4	4	217	7	644	16	7	6	109	76	116	82
/Users/rizwan/Downloads/fwddatasetwithrandomnfaultinformation/SourceCode/Eclipse_JDT_Core-3.4/org.eclipse.jdt.core/model/org/eclipse/jdt/internal/core/MoveResourceElementsOperation.java	0	0	0	2	189	14	0	0	0	0	0	0	1	1	0	0	7	7	4	4	6	0	0	0	0	0	0	0	0	0	0	205	3	0	0	2	2	22	4	244	8	725	19	5	5	163	108	168	113
/Users/rizwan/Downloads/fwddatasetwithrandomnfaultinformation/SourceCode/Eclipse_JDT_Core-3.4/org.eclipse.jdt.core/model/org/eclipse/jdt/internal/core/DeletePackageFragmentRootOperation.java	3	0	0	4	174	22	0	1	2	9	6	0	3	0	0	0	91	91	33	33	62	34	0	0	0	0	0	0	0	0	0	203	4	12	3	9	2	248	4	581	11	1645	26	16	8	461	213	477	221
/Users/rizwan/Downloads/fwddatasetwithrandomnfaultinformation/SourceCode/Eclipse_JDT_Core-3.4/org.eclipse.jdt.core/model/org/eclipse/jdt/internal/core/hierarchy/HierarchyBinaryType.java	3	0	1	22	244	89	0	2	0	8	8	0	4	1	0	0	88	88	41	41	91	35	0	0	0	0	0	0	0	0	0	359	5	10	2	13	3	258	4	780	11	2211	27	37	12	923	287	960	299
/Users/rizwan/Downloads/fwddatasetwithrandomnfaultinformation/SourceCode/Eclipse_JDT_Core-3.4/org.eclipse.jdt.core/model/org/eclipse/jdt/internal/core/hierarchy/RegionBasedHierarchyBuilder.java	5	0	0	6	193	32	0	0	1	5	6	0	5	0	0	0	102	102	38	38	94	42	0	0	0	0	0	0	0	0	0	236	4	6	2	11	2	280	4	681	11	1906	25	20	12	642	234	662	246
/Users/rizwan/Downloads/fwddatasetwithrandomnfaultinformation/SourceCode/Eclipse_JDT_Core-3.4/org.eclipse.jdt.core/model/org/eclipse/jdt/internal/core/hierarchy/IndexBasedHierarchyBuilder.java	10	0	9	19	225	139	0	6	0	23	17	0	7	6	0	0	293	292	96	96	244	153	0	0	0	0	0	0	0	0	0	402	5	29	2	30	3	777	4	1649	11	4547	27	64	31	1990	650	2054	681
/Users/rizwan/Downloads/fwddatasetwithrandomnfaultinformation/SourceCode/Eclipse_JDT_Core-3.4/org.eclipse.jdt.core/model/org/eclipse/jdt/internal/core/hierarchy/ChangeCollector.java	12	0	0	3	195	66	0	5	3	20	7	0	12	0	0	0	270	270	77	77	193	100	0	0	0	0	0	0	0	0	0	276	4	28	3	19	2	694	4	1323	11	3674	26	22	6	1246	305	1268	311
/Users/rizwan/Downloads/fwddatasetwithrandomnfaultinformation/SourceCode/Eclipse_JDT_Core-3.4/org.eclipse.jdt.core/model/org/eclipse/jdt/internal/core/hierarchy/HierarchyResolver.java	18	4	3	16	258	242	0	19	2	49	36	0	15	10	0	0	447	446	170	170	373	287	0	0	0	0	0	0	0	0	0	541	6	70	3	61	3	1233	4	2581	11	7078	29	84	25	3158	799	3242	824
/Users/rizwan/Downloads/fwddatasetwithrandomnfaultinformation/SourceCode/Eclipse_JDT_Core-3.4/org.eclipse.jdt.core/model/org/eclipse/jdt/internal/core/hierarchy/HierarchyType.java	0	0	0	2	186	14	0	0	0	0	0	0	0	0	0	0	9	9	5	5	16	5	0	0	0	0	0	0	0	0	0	202	3	0	0	0	0	28	4	258	7	753	16	5	5	182	101	187	106
/Users/rizwan/Downloads/fwddatasetwithrandomnfaultinformation/SourceCode/Eclipse_JDT_Core-3.4/org.eclipse.jdt.core/model/org/eclipse/jdt/internal/core/hierarchy/RegionBasedTypeHierarchy.java	6	0	0	2	198	38	0	3	1	9	5	0	6	1	0	0	99	99	32	32	67	35	0	0	0	0	0	0	0	0	0	244	4	13	3	12	3	262	4	647	11	1836	27	15	8	583	245	598	253
/Users/rizwan/Downloads/fwddatasetwithrandomnfaultinformation/SourceCode/Eclipse_JDT_Core-3.4/org.eclipse.jdt.core/model/org/eclipse/jdt/internal/core/hierarchy/HierarchyBuilder.java	1	0	4	18	230	77	0	0	3	5	18	0	3	2	0	0	162	162	54	54	128	46	0	0	0	0	0	0	0	0	0	330	5	8	2	23	3	432	4	981	11	2766	27	22	12	1180	389	1202	401
/Users/rizwan/Downloads/fwddatasetwithrandomnfaultinformation/SourceCode/Eclipse_JDT_Core-3.4/org.eclipse.jdt.core/model/org/eclipse/jdt/internal/core/hierarchy/TypeHierarchy.java	46	0	23	82	521	339	0	20	8	66	40	0	40	18	0	0	873	873	280	280	633	373	0	0	0	0	0	0	0	0	0	1011	5	94	3	98	3	2306	4	4530	11	12580	28	235	58	4394	948	4629	1006
/Users/rizwan/Downloads/fwddatasetwithrandomnfaultinformation/SourceCode/Eclipse_JDT_Core-3.4/org.eclipse.jdt.core/model/org/eclipse/jdt/internal/core/util/LocalVariableAttribute.java	1	0	2	2	186	14	0	0	0	1	0	0	1	0	0	0	11	11	7	7	20	10	0	0	0	0	0	0	0	0	0	205	5	1	1	1	1	36	4	284	11	822	24	12	10	175	89	187	99
/Users/rizwan/Downloads/fwddatasetwithrandomnfaultinformation/SourceCode/Eclipse_JDT_Core-3.4/org.eclipse.jdt.core/model/org/eclipse/jdt/internal/core/util/MethodInfo.java	12	0	14	3	229	40	0	4	0	11	5	0	5	2	0	0	96	96	39	39	80	44	0	0	0	0	0	0	0	0	0	298	5	15	2	12	3	270	4	733	11	2072	27	37	19	600	174	637	193
/Users/rizwan/Downloads/fwddatasetwithrandomnfaultinformation/SourceCode/Eclipse_JDT_Core-3.4/org.eclipse.jdt.core/model/org/eclipse/jdt/internal/core/util/BindingKeyResolver.java	12	1	3	8	203	58	0	6	1	13	39	0	11	2	0	0	288	288	99	99	273	135	0	0	0	0	0	0	0	0	0	285	6	20	3	52	3	774	4	1555	11	4252	29	40	16	1969	461	2009	477
/Users/rizwan/Downloads/fwddatasetwithrandomnfaultinformation/SourceCode/Eclipse_JDT_Core-3.4/org.eclipse.jdt.core/model/org/eclipse/jdt/internal/core/util/ExceptionTableEntry.java	0	0	0	2	191	18	0	0	0	2	0	0	0	0	0	0	22	22	9	9	23	8	0	0	0	0	0	0	0	0	0	211	3	2	1	0	0	62	4	314	9	912	19	14	10	204	101	218	111
/Users/rizwan/Downloads/fwddatasetwithrandomnfaultinformation/SourceCode/Eclipse_JDT_Core-3.4/org.eclipse.jdt.core/model/org/eclipse/jdt/internal/core/util/CharArrayBuffer.java	3	0	3	13	275	53	0	0	0	6	2	0	24	25	0	0	53	53	19	19	54	29	0	0	0	0	0	0	0	0	0	347	5	6	1	51	3	144	4	644	11	1847	26	37	16	686	224	723	240
/Users/rizwan/Downloads/fwddatasetwithrandomnfaultinformation/SourceCode/Eclipse_JDT_Core-3.4/org.eclipse.jdt.core/model/org/eclipse/jdt/internal/core/util/CodeSnippetParsingUtil.java	1	0	3	13	170	22	0	0	0	2	5	0	1	0	0	0	88	88	24	24	81	44	0	0	0	0	0	0	0	0	0	209	5	2	1	6	2	224	4	578	11	1608	25	27	8	633	181	660	189
/Users/rizwan/Downloads/fwddatasetwithrandomnfaultinformation/SourceCode/Eclipse_JDT_Core-3.4/org.eclipse.jdt.core/model/org/eclipse/jdt/internal/core/util/VerificationInfo.java	0	0	2	2	166	6	0	0	0	2	0	0	0	0	0	0	17	17	10	10	28	12	0	0	0	0	0	0	0	0	0	176	4	2	1	0	0	54	4	281	9	803	20	15	11	200	92	215	103
/Users/rizwan/Downloads/fwddatasetwithrandomnfaultinformation/SourceCode/Eclipse_JDT_Core-3.4/org.eclipse.jdt.core/model/org/eclipse/jdt/internal/core/util/FieldInfo.java	8	0	10	2	220	32	0	0	0	6	0	0	1	0	0	0	70	70	27	27	66	35	0	0	0	0	0	0	0	0	0	272	5	6	1	1	1	194	4	585	11	1654	24	28	16	458	145	486	161
/Users/rizwan/Downloads/fwddatasetwithrandomnfaultinformation/SourceCode/Eclipse_JDT_Core-3.4/org.eclipse.jdt.core/model/org/eclipse/jdt/internal/core/util/HashSetOfArray.java	7	3	0	9	172	22	3	3	0	7	7	0	2	3	0	0	62	62	22	22	70	51	0	0	0	0	0	0	0	0	0	216	6	10	2	12	3	168	4	542	11	1501	28	28	15	418	138	446	153
/Users/rizwan/Downloads/fwddatasetwithrandomnfaultinformation/SourceCode/Eclipse_JDT_Core-3.4/org.eclipse.jdt.core/model/org/eclipse/jdt/internal/core/util/ConstantPoolEntry.java	0	0	0	14	362	92	0	0	0	0	0	0	0	0	0	0	66	66	45	45	103	59	0	0	0	0	0	0	0	0	0	468	3	0	0	0	0	222	4	859	7	2415	16	59	18	706	147	765	165
/Users/rizwan/Downloads/fwddatasetwithrandomnfaultinformation/SourceCode/Eclipse_JDT_Core-3.4/org.eclipse.jdt.core/model/org/eclipse/jdt/internal/core/util/Util.java	108	15	83	216	1030	676	0	18	21	89	153	0	315	278	0	0	1430	1431	494	493	1364	752	0	0	0	0	0	0	0	0	0	2128	6	128	3	746	3	3848	4	8982	11	24825	29	556	96	11212	1856	11768	1952
/Users/rizwan/Downloads/fwddatasetwithrandomnfaultinformation/SourceCode/Eclipse_JDT_Core-3.4/org.eclipse.jdt.core/model/org/eclipse/jdt/internal/core/util/EnclosingMethodAttribute.java	0	0	0	9	193	22	0	0	0	5	0	0	0	0	0	0	48	48	14	14	37	17	0	0	0	0	0	0	0	0	0	224	3	5	1	0	0	124	4	415	9	1192	19	16	11	308	105	324	116
/Users/rizwan/Downloads/fwddatasetwithrandomnfaultinformation/SourceCode/Eclipse_JDT_Core-3.4/org.eclipse.jdt.core/model/org/eclipse/jdt/internal/core/util/ILRUCacheable.java	0	0	0	2	181	10	0	0	0	0	0	0	0	0	0	0	2	2	1	1	2	0	0	0	0	0	0	0	0	0	0	193	3	0	0	0	0	6	4	208	6	621	15	6	6	114	82	120	88
/Users/rizwan/Downloads/fwddatasetwithrandomnfaultinformation/SourceCode/Eclipse_JDT_Core-3.4/org.eclipse.jdt.core/model/org/eclipse/jdt/internal/core/util/ConstantPool.java	0	0	2	2	182	14	0	0	0	0	0	0	0	0	0	0	75	75	7	7	56	12	0	0	0	0	0	0	0	0	0	200	4	0	0	0	0	164	4	440	7	1251	17	65	35	298	109	363	144
/Users/rizwan/Downloads/fwddatasetwithrandomnfaultinformation/SourceCode/Eclipse_JDT_Core-3.4/org.eclipse.jdt.core/model/org/eclipse/jdt/internal/core/util/AnnotationComponent.java	0	0	2	5	179	14	0	0	0	2	0	0	0	0	0	0	21	21	8	8	24	10	0	0	0	0	0	0	0	0	0	200	4	2	1	0	0	58	4	303	9	875	20	11	10	213	92	224	102
/Users/rizwan/Downloads/fwddatasetwithrandomnfaultinformation/SourceCode/Eclipse_JDT_Core-3.4/org.eclipse.jdt.core/model/org/eclipse/jdt/internal/core/util/RuntimeVisibleAnnotationsAttribute.java	1	0	2	4	184	14	0	0	0	1	0	0	1	0	0	0	14	14	7	7	21	11	0	0	0	0	0	0	0	0	0	205	5	1	1	1	1	42	4	292	11	844	24	11	9	192	95	203	104
/Users/rizwan/Downloads/fwddatasetwithrandomnfaultinformation/SourceCode/Eclipse_JDT_Core-3.4/org.eclipse.jdt.core/model/org/eclipse/jdt/internal/core/util/Disassembler.java	54	4	108	244	208	337	2	44	5	153	40	0	55	12	0	0	1516	1514	409	409	1026	520	0	0	0	0	0	0	0	0	0	957	7	202	3	107	3	3848	4	6677	11	18479	30	448	81	6315	1111	6763	1192
/Users/rizwan/Downloads/fwddatasetwithrandomnfaultinformation/SourceCode/Eclipse_JDT_Core-3.4/org.eclipse.jdt.core/model/org/eclipse/jdt/internal/core/util/StackMapFrame.java	3	0	11	4	179	24	0	0	0	2	0	0	5	0	0	0	35	35	19	19	96	73	0	0	0	0	0	0	0	0	0	221	5	2	1	5	1	108	4	516	11	1379	24	64	31	444	114	508	145
/Users/rizwan/Downloads/fwddatasetwithrandomnfaultinformation/SourceCode/Eclipse_JDT_Core-3.4/org.eclipse.jdt.core/model/org/eclipse/jdt/internal/core/util/BindingKeyParser.java	12	1	13	70	189	134	4	29	7	31	41	0	29	14	0	0	391	391	155	155	365	141	0	0	0	0	0	0	0	0	0	423	7	67	3	84	3	1092	4	2189	11	6055	30	89	27	2105	366	2194	393
/Users/rizwan/Downloads/fwddatasetwithrandomnfaultinformation/SourceCode/Eclipse_JDT_Core-3.4/org.eclipse.jdt.core/model/org/eclipse/jdt/internal/core/util/ClassFileStruct.java	21	3	26	3	170	8	0	0	1	6	3	0	36	1	0	0	90	90	17	17	35	23	0	0	0	0	0	0	0	0	0	231	6	7	2	40	3	214	4	565	11	1633	28	69	33	319	107	388	140
/Users/rizwan/Downloads/fwddatasetwithrandomnfaultinformation/SourceCode/Eclipse_JDT_Core-3.4/org.eclipse.jdt.core/model/org/eclipse/jdt/internal/core/util/LocalVariableTypeTableEntry.java	0	0	0	2	207	24	0	0	0	2	0	0	0	0	0	0	31	31	11	11	31	11	0	0	0	0	0	0	0	0	0	233	3	2	1	0	0	84	4	369	9	1066	19	19	13	241	100	260	113
/Users/rizwan/Downloads/fwddatasetwithrandomnfaultinformation/SourceCode/Eclipse_JDT_Core-3.4/org.eclipse.jdt.core/model/org/eclipse/jdt/internal/core/util/RuntimeVisibleParameterAnnotationsAttribute.java	1	0	2	4	184	14	0	0	0	1	0	0	1	0	0	0	14	14	7	7	21	11	0	0	0	0	0	0	0	0	0	205	5	1	1	1	1	42	4	292	11	844	24	11	9	192	95	203	104
/Users/rizwan/Downloads/fwddatasetwithrandomnfaultinformation/SourceCode/Eclipse_JDT_Core-3.4/org.eclipse.jdt.core/model/org/eclipse/jdt/internal/core/util/SimpleDocument.java	0	0	2	45	304	174	0	0	0	0	0	0	0	0	0	0	138	138	46	46	38	1	0	0	0	0	0	0	0	0	0	525	4	0	0	0	0	368	4	940	7	2780	17	14	5	901	205	915	210
/Users/rizwan/Downloads/fwddatasetwithrandomnfaultinformation/SourceCode/Eclipse_JDT_Core-3.4/org.eclipse.jdt.core/model/org/eclipse/jdt/internal/core/util/ResourceCompilationUnit.java	0	0	0	2	174	16	0	0	0	1	1	0	0	0	0	0	10	10	5	5	12	2	0	0	0	0	0	0	0	0	0	192	3	1	1	1	1	30	4	247	11	729	22	5	5	154	100	159	105
/Users/rizwan/Downloads/fwddatasetwithrandomnfaultinformation/SourceCode/Eclipse_JDT_Core-3.4/org.eclipse.jdt.core/model/org/eclipse/jdt/internal/core/util/StackMapAttribute.java	1	0	3	2	182	12	0	0	0	2	0	0	1	0	0	0	15	15	10	10	27	16	0	0	0	0	0	0	0	0	0	200	5	2	1	1	1	50	4	307	11	878	24	17	13	212	98	229	111
/Users/rizwan/Downloads/fwddatasetwithrandomnfaultinformation/SourceCode/Eclipse_JDT_Core-3.4/org.eclipse.jdt.core/model/org/eclipse/jdt/internal/core/util/PublicScanner.java	361	281	147	437	337	1144	13	305	36	105	560	0	146	131	0	0	1647	1647	688	689	1490	952	0	0	0	0	0	0	0	0	0	2720	7	446	3	837	3	4671	4	11133	11	30951	30	975	160	10633	1267	11608	1427
/Users/rizwan/Downloads/fwddatasetwithrandomnfaultinformation/SourceCode/Eclipse_JDT_Core-3.4/org.eclipse.jdt.core/model/org/eclipse/jdt/internal/core/util/SimpleWordSet.java	4	1	0	2	168	16	2	0	0	3	3	0	0	2	0	0	27	27	7	7	32	23	0	0	0	0	0	0	0	0	0	193	6	3	1	5	2	68	4	337	11	954	26	12	8	236	104	248	112
/Users/rizwan/Downloads/fwddatasetwithrandomnfaultinformation/SourceCode/Eclipse_JDT_Core-3.4/org.eclipse.jdt.core/model/org/eclipse/jdt/internal/core/util/LRUCache.java	4	1	9	24	409	136	1	1	0	7	9	0	14	13	0	0	139	139	62	62	146	73	0	0	0	0	0	0	0	0	0	584	7	8	2	36	3	402	4	1265	11	3571	29	21	10	1503	408	1524	418
/Users/rizwan/Downloads/fwddatasetwithrandomnfaultinformation/SourceCode/Eclipse_JDT_Core-3.4/org.eclipse.jdt.core/model/org/eclipse/jdt/internal/core/util/DefaultBytecodeVisitor.java	6	0	44	23	990	436	0	2	0	4	4	0	8	1	0	0	1431	1431	323	323	767	53	0	0	0	0	0	0	0	0	0	1499	5	6	2	13	3	3508	4	5860	11	16757	27	341	260	4020	710	4361	970
/Users/rizwan/Downloads/fwddatasetwithrandomnfaultinformation/SourceCode/Eclipse_JDT_Core-3.4/org.eclipse.jdt.core/model/org/eclipse/jdt/internal/core/util/ClassFileAttribute.java	0	0	0	2	178	12	0	0	0	1	0	0	0	0	0	0	14	14	6	6	18	6	0	0	0	0	0	0	0	0	0	192	3	1	1	0	0	40	4	265	9	772	19	12	12	165	87	177	99
/Users/rizwan/Downloads/fwddatasetwithrandomnfaultinformation/SourceCode/Eclipse_JDT_Core-3.4/org.eclipse.jdt.core/model/org/eclipse/jdt/internal/core/util/RuntimeInvisibleAnnotationsAttribute.java	1	0	2	4	184	14	0	0	0	1	0	0	1	0	0	0	14	14	7	7	21	11	0	0	0	0	0	0	0	0	0	205	5	1	1	1	1	42	4	292	11	844	24	11	9	192	95	203	104
/Users/rizwan/Downloads/fwddatasetwithrandomnfaultinformation/SourceCode/Eclipse_JDT_Core-3.4/org.eclipse.jdt.core/model/org/eclipse/jdt/internal/core/util/ToStringSorter.java	2	2	1	4	187	17	0	0	0	0	0	0	5	1	0	0	21	21	6	6	27	15	0	0	0	0	0	0	0	0	0	213	6	0	0	6	2	54	4	327	9	936	23	14	9	251	135	265	144
/Users/rizwan/Downloads/fwddatasetwithrandomnfaultinformation/SourceCode/Eclipse_JDT_Core-3.4/org.eclipse.jdt.core/model/org/eclipse/jdt/internal/core/util/LocalVariableTableEntry.java	0	0	0	2	207	24	0	0	0	2	0	0	0	0	0	0	31	31	11	11	31	11	0	0	0	0	0	0	0	0	0	233	3	2	1	0	0	84	4	369	9	1066	19	19	13	241	100	260	113
/Users/rizwan/Downloads/fwddatasetwithrandomnfaultinformation/SourceCode/Eclipse_JDT_Core-3.4/org.eclipse.jdt.core/model/org/eclipse/jdt/internal/core/util/AnnotationComponentValue.java	1	0	9	18	206	32	0	0	0	8	0	0	1	0	0	0	74	74	27	27	84	48	0	0	0	0	0	0	0	0	0	266	5	8	1	1	1	202	4	620	11	1728	24	35	13	583	160	618	173
/Users/rizwan/Downloads/fwddatasetwithrandomnfaultinformation/SourceCode/Eclipse_JDT_Core-3.4/org.eclipse.jdt.core/model/org/eclipse/jdt/internal/core/util/DefaultStackMapFrame.java	2	0	5	2	179	14	0	0	0	2	0	0	2	0	0	0	20	20	15	15	40	22	0	0	0	0	0	0	0	0	0	202	5	2	1	2	1	70	4	349	11	985	24	18	12	258	102	276	114
/Users/rizwan/Downloads/fwddatasetwithrandomnfaultinformation/SourceCode/Eclipse_JDT_Core-3.4/org.eclipse.jdt.core/model/org/eclipse/jdt/internal/core/util/AnnotationDefaultAttribute.java	0	0	1	3	183	12	0	0	0	0	0	0	0	0	0	0	7	7	3	3	9	1	0	0	0	0	0	0	0	0	0	199	4	0	0	0	0	20	4	237	7	700	17	8	7	138	77	146	84
/Users/rizwan/Downloads/fwddatasetwithrandomnfaultinformation/SourceCode/Eclipse_JDT_Core-3.4/org.eclipse.jdt.core/model/org/eclipse/jdt/internal/core/util/DOMFinder.java	0	0	0	3	166	8	0	16	0	1	2	0	0	0	0	0	91	91	21	21	82	30	0	0	0	0	0	0	0	0	0	177	3	17	2	2	1	224	4	542	11	1515	23	7	6	589	143	596	149
/Users/rizwan/Downloads/fwddatasetwithrandomnfaultinformation/SourceCode/Eclipse_JDT_Core-3.4/org.eclipse.jdt.core/model/org/eclipse/jdt/internal/core/util/KeyToSignature.java	12	0	2	14	178	47	0	0	0	4	2	0	14	8	0	0	199	199	51	51	170	85	0	0	0	0	0	0	0	0	0	253	5	4	1	24	3	500	4	1049	11	2890	26	46	14	987	309	1033	323
/Users/rizwan/Downloads/fwddatasetwithrandomnfaultinformation/SourceCode/Eclipse_JDT_Core-3.4/org.eclipse.jdt.core/model/org/eclipse/jdt/internal/core/util/InnerClassesAttribute.java	1	0	2	2	186	14	0	0	0	1	0	0	1	0	0	0	11	11	7	7	20	10	0	0	0	0	0	0	0	0	0	205	5	1	1	1	1	36	4	284	11	822	24	12	9	176	89	188	98
/Users/rizwan/Downloads/fwddatasetwithrandomnfaultinformation/SourceCode/Eclipse_JDT_Core-3.4/org.eclipse.jdt.core/model/org/eclipse/jdt/internal/core/util/InnerClassesAttributeEntry.java	0	0	0	2	198	22	0	0	0	6	0	0	0	0	0	0	38	38	15	15	34	16	0	0	0	0	0	0	0	0	0	222	3	6	1	0	0	106	4	392	9	1127	19	18	12	253	97	271	109
/Users/rizwan/Downloads/fwddatasetwithrandomnfaultinformation/SourceCode/Eclipse_JDT_Core-3.4/org.eclipse.jdt.core/model/org/eclipse/jdt/internal/core/util/WeakHashSet.java	10	2	6	16	185	40	6	1	0	12	12	0	3	3	0	0	104	104	37	37	95	70	0	0	0	0	0	0	0	0	0	265	7	13	2	18	3	282	4	759	11	2107	29	30	13	667	175	697	188
/Users/rizwan/Downloads/fwddatasetwithrandomnfaultinformation/SourceCode/Eclipse_JDT_Core-3.4/org.eclipse.jdt.core/model/org/eclipse/jdt/internal/core/util/Messages.java	0	0	0	4	198	18	0	0	0	0	0	0	0	0	0	0	11	11	9	9	321	1	0	0	0	0	0	0	0	0	0	220	3	0	0	0	0	40	4	589	7	1445	16	17	14	1502	402	1519	416
/Users/rizwan/Downloads/fwddatasetwithrandomnfaultinformation/SourceCode/Eclipse_JDT_Core-3.4/org.eclipse.jdt.core/model/org/eclipse/jdt/internal/core/util/HashSetOfCharArrayArray.java	8	3	0	14	172	26	3	3	0	8	7	0	3	3	0	0	68	68	25	25	79	55	0	0	0	0	0	0	0	0	0	226	6	11	2	13	3	186	4	585	11	1617	28	34	17	448	145	482	162
/Users/rizwan/Downloads/fwddatasetwithrandomnfaultinformation/SourceCode/Eclipse_JDT_Core-3.4/org.eclipse.jdt.core/model/org/eclipse/jdt/internal/core/util/ConstantValueAttribute.java	0	0	0	2	178	12	0	0	0	0	0	0	0	0	0	0	9	9	4	4	12	2	0	0	0	0	0	0	0	0	0	192	3	0	0	0	0	26	4	239	7	703	16	7	7	131	72	138	79
/Users/rizwan/Downloads/fwddatasetwithrandomnfaultinformation/SourceCode/Eclipse_JDT_Core-3.4/org.eclipse.jdt.core/model/org/eclipse/jdt/internal/core/util/ICacheEnumeration.java	0	0	0	2	190	16	0	0	0	0	0	0	14	14	0	0	8	8	1	1	3	0	0	0	0	0	0	0	0	0	0	208	3	0	0	28	2	18	4	266	8	794	19	5	5	189	122	194	127
/Users/rizwan/Downloads/fwddatasetwithrandomnfaultinformation/SourceCode/Eclipse_JDT_Core-3.4/org.eclipse.jdt.core/model/org/eclipse/jdt/internal/core/util/ReferenceInfoAdapter.java	0	0	0	2	207	44	0	0	0	0	0	0	0	0	0	0	10	10	10	10	1	0	0	0	0	0	0	0	0	0	0	253	3	0	0	0	0	40	4	301	6	901	15	5	5	168	77	173	82
/Users/rizwan/Downloads/fwddatasetwithrandomnfaultinformation/SourceCode/Eclipse_JDT_Core-3.4/org.eclipse.jdt.core/model/org/eclipse/jdt/internal/core/util/LineNumberAttribute.java	1	0	2	2	186	14	0	0	0	1	0	0	1	0	0	0	12	12	7	7	20	11	0	0	0	0	0	0	0	0	0	205	5	1	1	1	1	38	4	287	11	830	24	18	14	166	86	184	100
/Users/rizwan/Downloads/fwddatasetwithrandomnfaultinformation/SourceCode/Eclipse_JDT_Core-3.4/org.eclipse.jdt.core/model/org/eclipse/jdt/internal/core/util/CommentRecorderParser.java	5	5	16	31	234	102	0	5	4	4	6	0	17	13	0	0	97	97	35	35	106	69	0	0	0	0	0	0	0	0	0	393	6	13	3	36	3	264	4	897	11	2511	29	92	37	1000	317	1092	354
/Users/rizwan/Downloads/fwddatasetwithrandomnfaultinformation/SourceCode/Eclipse_JDT_Core-3.4/org.eclipse.jdt.core/model/org/eclipse/jdt/internal/core/util/SignatureAttribute.java	0	0	0	4	176	12	0	0	0	1	0	0	0	0	0	0	15	15	5	5	16	5	0	0	0	0	0	0	0	0	0	192	3	1	1	0	0	40	4	262	9	766	19	11	10	161	84	172	94
/Users/rizwan/Downloads/fwddatasetwithrandomnfaultinformation/SourceCode/Eclipse_JDT_Core-3.4/org.eclipse.jdt.core/model/org/eclipse/jdt/internal/core/util/HashtableOfArrayToObject.java	9	4	0	10	172	22	5	5	0	9	11	0	2	5	0	0	78	78	29	29	92	68	0	0	0	0	0	0	0	0	0	222	6	14	2	18	3	214	4	643	11	1765	28	32	15	537	150	569	165
/Users/rizwan/Downloads/fwddatasetwithrandomnfaultinformation/SourceCode/Eclipse_JDT_Core-3.4/org.eclipse.jdt.core/model/org/eclipse/jdt/internal/core/util/SourceFileAttribute.java	0	0	0	2	186	14	0	0	0	1	0	0	0	0	0	0	13	13	5	5	15	4	0	0	0	0	0	0	0	0	0	202	3	1	1	0	0	36	4	266	9	780	19	9	9	162	86	171	95
/Users/rizwan/Downloads/fwddatasetwithrandomnfaultinformation/SourceCode/Eclipse_JDT_Core-3.4/org.eclipse.jdt.core/model/org/eclipse/jdt/internal/core/util/RecordedParsingInformation.java	0	0	0	2	171	8	0	0	0	2	0	0	0	0	0	0	4	4	4	4	13	8	0	0	0	0	0	0	0	0	0	181	3	2	1	0	0	16	4	228	9	664	19	6	5	137	82	143	87
/Users/rizwan/Downloads/fwddatasetwithrandomnfaultinformation/SourceCode/Eclipse_JDT_Core-3.4/org.eclipse.jdt.core/model/org/eclipse/jdt/internal/core/util/ExceptionAttribute.java	1	0	1	2	182	14	0	0	0	2	0	0	1	0	0	0	18	18	8	8	29	14	0	0	0	0	0	0	0	0	0	200	5	2	1	1	1	52	4	309	11	884	24	12	9	208	101	220	110
/Users/rizwan/Downloads/fwddatasetwithrandomnfaultinformation/SourceCode/Eclipse_JDT_Core-3.4/org.eclipse.jdt.core/model/org/eclipse/jdt/internal/core/util/JavaElementFinder.java	0	0	6	4	167	9	0	0	0	5	5	0	0	1	0	0	99	99	23	23	73	36	0	0	0	0	0	0	0	0	0	186	4	5	1	6	2	244	4	561	11	1574	24	15	12	501	174	516	186
/Users/rizwan/Downloads/fwddatasetwithrandomnfaultinformation/SourceCode/Eclipse_JDT_Core-3.4/org.eclipse.jdt.core/model/org/eclipse/jdt/internal/core/util/WeakHashSetOfCharArray.java	10	2	7	16	185	40	6	1	0	12	12	0	3	3	0	0	113	113	37	37	97	70	0	0	0	0	0	0	0	0	0	266	7	13	2	18	3	300	4	780	11	2168	29	30	13	702	183	732	196
/Users/rizwan/Downloads/fwddatasetwithrandomnfaultinformation/SourceCode/Eclipse_JDT_Core-3.4/org.eclipse.jdt.core/model/org/eclipse/jdt/internal/core/util/ClassFileReader.java	19	0	41	5	267	82	0	0	0	15	1	0	10	0	0	0	146	146	63	63	193	117	0	0	0	0	0	0	0	0	0	414	5	15	1	11	2	418	4	1180	11	3229	25	119	31	1122	336	1241	367
/Users/rizwan/Downloads/fwddatasetwithrandomnfaultinformation/SourceCode/Eclipse_JDT_Core-3.4/org.eclipse.jdt.core/model/org/eclipse/jdt/internal/core/util/KeyKind.java	0	0	0	2	166	6	0	0	0	0	1	0	0	0	0	0	24	24	19	19	35	30	0	0	0	0	0	0	0	0	0	174	3	0	0	1	1	86	4	334	9	938	19	20	18	275	113	295	131
/Users/rizwan/Downloads/fwddatasetwithrandomnfaultinformation/SourceCode/Eclipse_JDT_Core-3.4/org.eclipse.jdt.core/model/org/eclipse/jdt/internal/core/util/ParameterAnnotation.java	1	0	2	4	185	14	0	0	0	1	0	0	1	0	0	0	14	14	8	8	22	11	0	0	0	0	0	0	0	0	0	206	5	1	1	1	1	44	4	296	11	855	24	11	9	198	92	209	101
/Users/rizwan/Downloads/fwddatasetwithrandomnfaultinformation/SourceCode/Eclipse_JDT_Core-3.4/org.eclipse.jdt.core/model/org/eclipse/jdt/internal/core/util/MementoTokenizer.java	4	0	0	5	166	6	0	0	0	1	1	0	2	0	0	0	32	32	9	9	53	25	0	0	0	0	0	0	0	0	0	181	4	1	1	3	2	82	4	356	11	990	24	6	5	416	130	422	135
/Users/rizwan/Downloads/fwddatasetwithrandomnfaultinformation/SourceCode/Eclipse_JDT_Core-3.4/org.eclipse.jdt.core/model/org/eclipse/jdt/internal/core/util/CommentRecorderScanner.java	0	0	0	3	177	12	0	0	0	0	1	0	0	0	0	0	7	7	4	4	5	1	0	0	0	0	0	0	0	0	0	192	3	0	0	1	1	22	4	229	9	682	19	7	6	132	89	139	95
/Users/rizwan/Downloads/fwddatasetwithrandomnfaultinformation/SourceCode/Eclipse_JDT_Core-3.4/org.eclipse.jdt.core/model/org/eclipse/jdt/internal/core/util/CodeAttribute.java	164	0	78	210	214	32	1	7	0	29	2	0	4	1	0	0	430	430	51	51	810	214	0	0	0	0	0	0	0	0	0	699	6	36	2	7	3	962	4	2743	11	7201	28	396	196	2957	464	3353	660
/Users/rizwan/Downloads/fwddatasetwithrandomnfaultinformation/SourceCode/Eclipse_JDT_Core-3.4/org.eclipse.jdt.core/model/org/eclipse/jdt/internal/core/util/ASTNodeFinder.java	7	1	0	2	188	18	0	3	0	9	12	0	6	0	0	0	83	83	31	31	92	55	0	0	0	0	0	0	0	0	0	216	5	12	2	18	2	228	4	634	11	1753	26	16	6	618	190	634	196
/Users/rizwan/Downloads/fwddatasetwithrandomnfaultinformation/SourceCode/Eclipse_JDT_Core-3.4/org.eclipse.jdt.core/model/org/eclipse/jdt/internal/core/util/StackMapTableAttribute.java	1	0	3	2	182	12	0	0	0	2	0	0	1	0	0	0	15	15	10	10	27	16	0	0	0	0	0	0	0	0	0	200	5	2	1	1	1	50	4	307	11	878	24	17	13	212	98	229	111
/Users/rizwan/Downloads/fwddatasetwithrandomnfaultinformation/SourceCode/Eclipse_JDT_Core-3.4/org.eclipse.jdt.core/model/org/eclipse/jdt/internal/core/util/RuntimeInvisibleParameterAnnotationsAttribute.java	1	0	2	4	184	14	0	0	0	1	0	0	1	0	0	0	14	14	7	7	21	11	0	0	0	0	0	0	0	0	0	205	5	1	1	1	1	42	4	292	11	844	24	11	9	192	95	203	104
/Users/rizwan/Downloads/fwddatasetwithrandomnfaultinformation/SourceCode/Eclipse_JDT_Core-3.4/org.eclipse.jdt.core/model/org/eclipse/jdt/internal/core/util/Annotation.java	1	0	2	6	191	18	0	0	0	3	0	0	1	0	0	0	28	28	13	13	34	17	0	0	0	0	0	0	0	0	0	218	5	3	1	1	1	82	4	366	11	1047	24	16	12	275	108	291	120
/Users/rizwan/Downloads/fwddatasetwithrandomnfaultinformation/SourceCode/Eclipse_JDT_Core-3.4/org.eclipse.jdt.core/model/org/eclipse/jdt/internal/core/util/LocalVariableTypeAttribute.java	1	0	2	2	186	14	0	0	0	1	0	0	1	0	0	0	11	11	7	7	20	10	0	0	0	0	0	0	0	0	0	205	5	1	1	1	1	36	4	284	11	822	24	12	10	175	90	187	100
/Users/rizwan/Downloads/fwddatasetwithrandomnfaultinformation/SourceCode/Eclipse_JDT_Core-3.4/org.eclipse.jdt.core/model/org/eclipse/jdt/internal/core/util/HandleFactory.java	8	0	2	10	209	91	0	5	4	17	9	0	8	4	0	0	184	184	57	57	155	93	0	0	0	0	0	0	0	0	0	320	5	26	3	21	3	482	4	1112	11	3084	28	41	18	1349	414	1390	432
/Users/rizwan/Downloads/fwddatasetwithrandomnfaultinformation/SourceCode/Eclipse_JDT_Core-3.4/org.eclipse.jdt.core/model/org/eclipse/jdt/internal/core/eval/GlobalVariableWrapper.java	0	0	0	2	186	16	0	0	0	1	0	0	0	0	0	0	12	12	7	7	10	3	0	0	0	0	0	0	0	0	0	204	3	1	1	0	0	38	4	264	9	780	19	5	5	147	76	152	81
/Users/rizwan/Downloads/fwddatasetwithrandomnfaultinformation/SourceCode/Eclipse_JDT_Core-3.4/org.eclipse.jdt.core/model/org/eclipse/jdt/internal/core/eval/RequestorWrapper.java	2	0	2	2	174	12	0	0	0	0	1	0	2	0	0	0	34	34	8	8	38	14	0	0	0	0	0	0	0	0	0	192	5	0	0	3	2	84	4	342	9	972	22	11	8	264	137	275	145
/Users/rizwan/Downloads/fwddatasetwithrandomnfaultinformation/SourceCode/Eclipse_JDT_Core-3.4/org.eclipse.jdt.core/model/org/eclipse/jdt/internal/core/eval/EvaluationContextWrapper.java	6	0	1	8	280	90	0	0	0	9	4	0	6	0	0	0	196	196	70	70	138	55	0	0	0	0	0	0	0	0	0	385	5	9	1	10	2	532	4	1141	11	3229	25	17	8	1430	413	1447	421
/Users/rizwan/Downloads/fwddatasetwithrandomnfaultinformation/SourceCode/Eclipse_JDT_Core-3.4/org.eclipse.jdt.core/model/org/eclipse/jdt/internal/core/builder/ClasspathLocation.java	0	0	0	2	168	10	0	0	0	0	0	0	0	0	0	0	18	18	9	9	15	0	0	0	0	0	0	0	0	0	0	180	3	0	0	0	0	54	4	256	6	752	15	6	6	196	108	202	114
/Users/rizwan/Downloads/fwddatasetwithrandomnfaultinformation/SourceCode/Eclipse_JDT_Core-3.4/org.eclipse.jdt.core/model/org/eclipse/jdt/internal/core/builder/AbstractImageBuilder.java	36	7	20	31	200	228	0	16	14	39	42	0	22	25	0	0	477	477	115	115	403	274	0	0	0	0	0	0	0	0	0	522	6	69	3	89	3	1184	4	2557	11	6989	29	117	30	3404	1028	3521	1058
/Users/rizwan/Downloads/fwddatasetwithrandomnfaultinformation/SourceCode/Eclipse_JDT_Core-3.4/org.eclipse.jdt.core/model/org/eclipse/jdt/internal/core/builder/ClasspathMultiDirectory.java	0	0	3	6	167	18	0	5	1	5	3	0	0	0	0	0	23	23	5	5	22	11	0	0	0	0	0	0	0	0	0	194	4	11	3	3	1	56	4	309	11	893	25	9	6	237	112	246	118
/Users/rizwan/Downloads/fwddatasetwithrandomnfaultinformation/SourceCode/Eclipse_JDT_Core-3.4/org.eclipse.jdt.core/model/org/eclipse/jdt/internal/core/builder/AdditionalTypeCollection.java	0	0	0	2	166	8	0	0	0	0	0	0	0	0	0	0	4	4	2	2	4	1	0	0	0	0	0	0	0	0	0	176	3	0	0	0	0	12	4	200	7	595	16	5	5	79	65	84	70
/Users/rizwan/Downloads/fwddatasetwithrandomnfaultinformation/SourceCode/Eclipse_JDT_Core-3.4/org.eclipse.jdt.core/model/org/eclipse/jdt/internal/core/builder/StringSet.java	5	2	2	6	168	22	2	0	0	4	3	0	1	3	0	0	35	35	9	9	41	33	0	0	0	0	0	0	0	0	0	207	7	4	1	7	3	88	4	395	11	1107	28	19	11	283	113	302	124
/Users/rizwan/Downloads/fwddatasetwithrandomnfaultinformation/SourceCode/Eclipse_JDT_Core-3.4/org.eclipse.jdt.core/model/org/eclipse/jdt/internal/core/builder/JavaBuilder.java	27	4	40	116	203	213	0	19	5	41	25	0	28	5	0	0	516	516	135	135	352	193	0	0	0	0	0	0	0	0	0	603	6	65	3	58	3	1302	4	2589	11	7217	29	115	19	2760	708	2875	727
/Users/rizwan/Downloads/fwddatasetwithrandomnfaultinformation/SourceCode/Eclipse_JDT_Core-3.4/org.eclipse.jdt.core/model/org/eclipse/jdt/internal/core/builder/BatchImageBuilder.java	5	2	24	40	176	90	4	6	5	20	15	0	5	6	0	0	219	219	43	43	148	77	0	0	0	0	0	0	0	0	0	341	7	31	3	26	3	524	4	1164	11	3261	30	66	25	1157	396	1223	421
/Users/rizwan/Downloads/fwddatasetwithrandomnfaultinformation/SourceCode/Eclipse_JDT_Core-3.4/org.eclipse.jdt.core/model/org/eclipse/jdt/internal/core/builder/IncrementalImageBuilder.java	26	5	37	96	186	302	0	24	5	51	34	0	26	13	0	0	672	672	142	142	457	233	0	0	0	0	0	0	0	0	0	652	6	80	3	73	3	1628	4	3139	11	8722	29	136	31	3844	867	3980	898
/Users/rizwan/Downloads/fwddatasetwithrandomnfaultinformation/SourceCode/Eclipse_JDT_Core-3.4/org.eclipse.jdt.core/model/org/eclipse/jdt/internal/core/builder/SourceFile.java	3	1	6	9	170	24	0	1	0	1	2	0	2	0	0	0	57	57	15	15	56	26	0	0	0	0	0	0	0	0	0	213	6	2	2	4	2	144	4	459	11	1292	27	15	11	377	158	392	169
/Users/rizwan/Downloads/fwddatasetwithrandomnfaultinformation/SourceCode/Eclipse_JDT_Core-3.4/org.eclipse.jdt.core/model/org/eclipse/jdt/internal/core/builder/ClasspathJar.java	0	0	11	19	177	42	0	4	1	8	13	0	0	1	0	0	93	93	31	31	92	49	0	0	0	0	0	0	0	0	0	249	4	13	3	14	2	248	4	678	11	1891	26	18	9	664	226	682	235
/Users/rizwan/Downloads/fwddatasetwithrandomnfaultinformation/SourceCode/Eclipse_JDT_Core-3.4/org.eclipse.jdt.core/model/org/eclipse/jdt/internal/core/builder/ProblemFactory.java	0	0	0	2	167	6	0	0	0	0	1	0	0	0	0	0	10	10	3	3	9	3	0	0	0	0	0	0	0	0	0	175	3	0	0	1	1	26	4	222	9	655	19	6	6	103	68	109	74
/Users/rizwan/Downloads/fwddatasetwithrandomnfaultinformation/SourceCode/Eclipse_JDT_Core-3.4/org.eclipse.jdt.core/model/org/eclipse/jdt/internal/core/builder/WorkQueue.java	1	0	1	4	166	8	0	0	0	0	0	0	1	0	0	0	20	20	9	9	17	4	0	0	0	0	0	0	0	0	0	180	5	0	0	1	1	58	4	270	9	788	21	7	7	136	77	143	84
/Users/rizwan/Downloads/fwddatasetwithrandomnfaultinformation/SourceCode/Eclipse_JDT_Core-3.4/org.eclipse.jdt.core/model/org/eclipse/jdt/internal/core/builder/QualifiedNameSet.java	4	1	2	7	168	20	1	0	0	3	3	0	1	2	0	0	26	26	6	6	34	25	0	0	0	0	0	0	0	0	0	203	7	3	1	6	3	64	4	350	11	987	28	16	11	238	108	254	119
/Users/rizwan/Downloads/fwddatasetwithrandomnfaultinformation/SourceCode/Eclipse_JDT_Core-3.4/org.eclipse.jdt.core/model/org/eclipse/jdt/internal/core/builder/NameEnvironment.java	17	0	4	14	199	100	0	6	0	24	8	0	15	8	0	0	229	229	51	51	169	114	0	0	0	0	0	0	0	0	0	334	5	30	2	31	3	560	4	1252	11	3470	27	50	26	1417	469	1467	495
/Users/rizwan/Downloads/fwddatasetwithrandomnfaultinformation/SourceCode/Eclipse_JDT_Core-3.4/org.eclipse.jdt.core/model/org/eclipse/jdt/internal/core/builder/MissingSourceFileException.java	0	0	0	3	170	11	0	0	0	0	0	0	0	0	0	0	2	2	2	2	4	2	0	0	0	0	0	0	0	0	0	184	3	0	0	0	0	8	4	205	7	609	16	6	6	86	70	92	76
/Users/rizwan/Downloads/fwddatasetwithrandomnfaultinformation/SourceCode/Eclipse_JDT_Core-3.4/org.eclipse.jdt.core/model/org/eclipse/jdt/internal/core/builder/ImageBuilderInternalException.java	0	0	0	4	172	12	0	0	0	1	0	0	0	0	0	0	9	9	6	6	10	3	0	0	0	0	0	0	0	0	0	188	3	1	1	0	0	30	4	240	9	708	19	7	7	120	88	127	95
/Users/rizwan/Downloads/fwddatasetwithrandomnfaultinformation/SourceCode/Eclipse_JDT_Core-3.4/org.eclipse.jdt.core/model/org/eclipse/jdt/internal/core/builder/AbortIncrementalBuildException.java	0	0	0	3	172	10	0	0	0	0	0	0	0	0	0	0	2	2	2	2	4	2	0	0	0	0	0	0	0	0	0	185	3	0	0	0	0	8	4	206	7	612	16	6	6	101	83	107	89
/Users/rizwan/Downloads/fwddatasetwithrandomnfaultinformation/SourceCode/Eclipse_JDT_Core-3.4/org.eclipse.jdt.core/model/org/eclipse/jdt/internal/core/builder/ClasspathDirectory.java	2	1	3	8	168	24	0	1	1	7	7	0	2	1	0	0	72	72	23	23	67	29	0	0	0	0	0	0	0	0	0	206	6	9	3	10	3	190	4	527	11	1480	29	16	10	487	182	503	192
/Users/rizwan/Downloads/fwddatasetwithrandomnfaultinformation/SourceCode/Eclipse_JDT_Core-3.4/org.eclipse.jdt.core/model/org/eclipse/jdt/internal/core/builder/ICompilationUnitLocator.java	0	0	0	2	173	8	0	0	0	0	0	0	0	0	0	0	2	2	1	1	4	0	0	0	0	0	0	0	0	0	0	183	3	0	0	0	0	6	4	200	6	595	15	6	5	86	65	92	70
/Users/rizwan/Downloads/fwddatasetwithrandomnfaultinformation/SourceCode/Eclipse_JDT_Core-3.4/org.eclipse.jdt.core/model/org/eclipse/jdt/internal/core/builder/ReferenceCollection.java	17	4	7	17	167	63	0	1	1	5	20	0	17	9	0	0	102	102	44	44	125	87	0	0	0	0	0	0	0	0	0	275	6	7	3	46	3	292	4	848	11	2327	29	100	44	928	290	1028	334
/Users/rizwan/Downloads/fwddatasetwithrandomnfaultinformation/SourceCode/Eclipse_JDT_Core-3.4/org.eclipse.jdt.core/model/org/eclipse/jdt/internal/core/builder/State.java	46	6	31	34	214	103	0	8	0	31	21	0	52	19	0	0	479	479	103	103	438	295	0	0	0	0	0	0	0	0	0	434	6	39	2	92	3	1164	4	2477	11	6694	28	127	26	2444	600	2571	626
/Users/rizwan/Downloads/fwddatasetwithrandomnfaultinformation/SourceCode/Eclipse_JDT_Core-3.4/org.eclipse.jdt.core/model/org/eclipse/jdt/internal/core/builder/BuildNotifier.java	11	0	12	21	206	66	0	7	3	11	15	0	5	13	0	0	147	147	37	37	125	66	0	0	0	0	0	0	0	0	0	316	5	21	3	33	3	368	4	944	11	2637	28	53	12	873	292	926	304
/Users/rizwan/Downloads/fwddatasetwithrandomnfaultinformation/SourceCode/Eclipse_JDT_Core-3.4/org.eclipse.jdt.core/model/org/eclipse/jdt/internal/core/builder/CompilationParticipantResult.java	0	0	0	3	168	19	0	0	0	0	0	0	0	0	0	0	5	5	4	4	21	11	0	0	0	0	0	0	0	0	0	190	3	0	0	0	0	18	4	247	7	709	16	7	7	174	101	181	108
/Users/rizwan/Downloads/fwddatasetwithrandomnfaultinformation/SourceCode/Eclipse_JDT_Core-3.4/org.eclipse.jdt.core/model/org/eclipse/jdt/internal/core/builder/NameSet.java	4	1	2	6	168	20	1	0	0	3	2	0	1	2	0	0	25	25	6	6	32	24	0	0	0	0	0	0	0	0	0	202	7	3	1	5	3	62	4	343	11	969	28	14	10	230	107	244	117
/Users/rizwan/Downloads/fwddatasetwithrandomnfaultinformation/SourceCode/Eclipse_JDT_Core-3.4/org.eclipse.jdt.core/model/org/eclipse/jdt/internal/core/jdom/AbstractDOMBuilder.java	1	1	4	10	278	51	0	0	1	1	1	0	6	5	0	0	50	50	27	27	53	33	0	0	0	0	0	0	0	0	0	345	6	2	2	12	3	154	4	614	11	1752	28	23	10	718	282	741	292
/Users/rizwan/Downloads/fwddatasetwithrandomnfaultinformation/SourceCode/Eclipse_JDT_Core-3.4/org.eclipse.jdt.core/model/org/eclipse/jdt/internal/core/jdom/SiblingEnumeration.java	0	0	0	3	197	20	0	0	0	2	0	0	2	2	0	0	8	8	5	5	9	5	0	0	0	0	0	0	0	0	0	220	3	2	1	4	2	26	4	276	11	815	23	7	6	173	101	180	107
/Users/rizwan/Downloads/fwddatasetwithrandomnfaultinformation/SourceCode/Eclipse_JDT_Core-3.4/org.eclipse.jdt.core/model/org/eclipse/jdt/internal/core/jdom/DOMMethod.java	4	0	15	82	516	177	0	5	6	16	24	0	37	41	0	0	274	274	137	137	203	85	0	0	0	0	0	0	0	0	0	794	5	27	3	102	3	822	4	2048	11	5852	28	140	35	2453	499	2593	534
/Users/rizwan/Downloads/fwddatasetwithrandomnfaultinformation/SourceCode/Eclipse_JDT_Core-3.4/org.eclipse.jdt.core/model/org/eclipse/jdt/internal/core/jdom/DOMCompilationUnit.java	0	0	2	14	256	53	0	0	2	4	7	0	2	3	0	0	68	68	31	31	45	19	0	0	0	0	0	0	0	0	0	325	4	6	2	12	3	198	4	618	11	1788	26	14	10	492	225	506	235
/Users/rizwan/Downloads/fwddatasetwithrandomnfaultinformation/SourceCode/Eclipse_JDT_Core-3.4/org.eclipse.jdt.core/model/org/eclipse/jdt/internal/core/jdom/SimpleDOMBuilder.java	0	0	2	14	254	67	0	0	0	0	2	0	0	1	0	0	83	82	31	31	62	25	0	0	0	0	0	0	0	0	0	337	4	0	0	3	2	227	4	664	9	1904	21	16	10	641	276	657	286
/Users/rizwan/Downloads/fwddatasetwithrandomnfaultinformation/SourceCode/Eclipse_JDT_Core-3.4/org.eclipse.jdt.core/model/org/eclipse/jdt/internal/core/jdom/DOMField.java	1	0	16	64	461	127	0	6	6	6	7	0	16	12	0	0	294	294	102	102	149	45	0	0	0	0	0	0	0	0	0	669	5	18	3	35	3	792	4	1723	11	4971	28	105	23	1923	496	2028	519
/Users/rizwan/Downloads/fwddatasetwithrandomnfaultinformation/SourceCode/Eclipse_JDT_Core-3.4/org.eclipse.jdt.core/model/org/eclipse/jdt/internal/core/jdom/DOMInitializer.java	1	0	3	33	297	66	0	0	0	3	1	0	3	3	0	0	77	77	33	33	48	13	0	0	0	0	0	0	0	0	0	400	5	3	1	7	3	220	4	704	11	2049	26	41	21	777	285	818	306
/Users/rizwan/Downloads/fwddatasetwithrandomnfaultinformation/SourceCode/Eclipse_JDT_Core-3.4/org.eclipse.jdt.core/model/org/eclipse/jdt/internal/core/jdom/DOMBuilder.java	2	0	15	109	394	107	0	5	6	11	6	0	5	16	0	0	219	218	112	112	199	125	0	0	0	0	0	0	0	0	0	627	5	22	3	27	3	661	4	1676	11	4700	28	152	37	2268	551	2420	588
/Users/rizwan/Downloads/fwddatasetwithrandomnfaultinformation/SourceCode/Eclipse_JDT_Core-3.4/org.eclipse.jdt.core/model/org/eclipse/jdt/internal/core/jdom/DOMNode.java	2	0	9	38	661	237	0	8	3	21	27	0	69	73	0	0	322	322	135	135	223	131	0	0	0	0	0	0	0	0	0	947	5	32	3	169	3	914	4	2431	11	6935	28	73	30	3261	679	3334	709
/Users/rizwan/Downloads/fwddatasetwithrandomnfaultinformation/SourceCode/Eclipse_JDT_Core-3.4/org.eclipse.jdt.core/model/org/eclipse/jdt/internal/core/jdom/DOMType.java	1	0	21	110	517	186	0	5	4	17	16	0	34	29	0	0	281	281	129	129	224	106	0	0	0	0	0	0	0	0	0	835	5	26	3	79	3	820	4	2105	11	5981	28	190	45	2527	563	2717	608
/Users/rizwan/Downloads/fwddatasetwithrandomnfaultinformation/SourceCode/Eclipse_JDT_Core-3.4/org.eclipse.jdt.core/model/org/eclipse/jdt/internal/core/jdom/CompilationUnit.java	0	0	4	15	176	24	0	0	1	0	2	0	3	2	0	0	19	19	7	7	18	8	0	0	0	0	0	0	0	0	0	219	4	1	1	7	3	52	4	317	11	924	25	15	8	165	98	180	106
/Users/rizwan/Downloads/fwddatasetwithrandomnfaultinformation/SourceCode/Eclipse_JDT_Core-3.4/org.eclipse.jdt.core/model/org/eclipse/jdt/internal/core/jdom/DOMImport.java	0	0	3	29	272	55	0	0	0	0	3	0	5	4	0	0	61	61	23	23	40	7	0	0	0	0	0	0	0	0	0	359	4	0	0	12	3	168	4	597	9	1742	22	37	18	628	224	665	242
/Users/rizwan/Downloads/fwddatasetwithrandomnfaultinformation/SourceCode/Eclipse_JDT_Core-3.4/org.eclipse.jdt.core/model/org/eclipse/jdt/internal/core/jdom/DOMPackage.java	0	0	2	21	245	37	0	0	0	0	2	0	5	4	0	0	50	50	19	19	26	1	0	0	0	0	0	0	0	0	0	305	4	0	0	11	3	138	4	492	9	1447	22	23	15	510	192	533	207
/Users/rizwan/Downloads/fwddatasetwithrandomnfaultinformation/SourceCode/Eclipse_JDT_Core-3.4/org.eclipse.jdt.core/model/org/eclipse/jdt/internal/core/jdom/DOMMember.java	0	0	5	26	357	75	0	1	0	4	2	0	10	16	0	0	94	94	44	44	80	40	0	0	0	0	0	0	0	0	0	463	4	5	2	28	3	276	4	905	11	2593	26	48	20	1218	351	1266	371
/Users/rizwan/Downloads/fwddatasetwithrandomnfaultinformation/SourceCode/Eclipse_JDT_Core-3.4/org.eclipse.jdt.core/model/org/eclipse/jdt/internal/core/jdom/ILineStartFinder.java	0	0	0	2	178	11	0	0	0	0	0	0	3	3	0	0	2	2	1	1	2	0	0	0	0	0	0	0	0	0	0	191	3	0	0	6	2	6	4	214	8	639	19	5	5	102	71	107	76
/Users/rizwan/Downloads/fwddatasetwithrandomnfaultinformation/SourceCode/Eclipse_JDT_Core-3.4/org.eclipse.jdt.core/model/org/eclipse/jdt/internal/compiler/SourceElementParser.java	2	25	22	51	228	235	1	19	7	23	34	0	10	46	0	0	434	434	156	156	385	241	0	0	0	0	0	0	0	0	0	564	7	49	3	90	3	1180	4	2526	11	6946	30	124	26	3253	747	3377	773
/Users/rizwan/Downloads/fwddatasetwithrandomnfaultinformation/SourceCode/Eclipse_JDT_Core-3.4/org.eclipse.jdt.core/model/org/eclipse/jdt/internal/compiler/DocumentElementParser.java	11	80	23	65	355	358	0	2	0	27	16	0	14	39	0	0	471	469	160	162	519	386	0	0	0	0	0	0	0	0	0	892	6	29	2	69	3	1262	4	3172	11	8607	28	158	29	3289	758	3447	787
/Users/rizwan/Downloads/fwddatasetwithrandomnfaultinformation/SourceCode/Eclipse_JDT_Core-3.4/org.eclipse.jdt.core/model/org/eclipse/jdt/internal/compiler/SourceElementNotifier.java	19	3	5	15	188	75	0	10	14	39	22	0	29	5	0	0	273	273	129	129	372	279	0	0	0	0	0	0	0	0	0	305	6	63	3	56	3	804	4	1895	11	5029	29	86	26	2326	506	2412	532
/Users/rizwan/Downloads/fwddatasetwithrandomnfaultinformation/SourceCode/Eclipse_JDT_Core-3.4/org.eclipse.jdt.core/model/org/eclipse/jdt/internal/compiler/SourceElementRequestorAdapter.java	0	0	0	2	254	100	0	0	0	0	0	0	0	0	0	0	48	48	26	26	4	0	0	0	0	0	0	0	0	0	0	356	3	0	0	0	0	148	4	515	6	1540	15	5	5	394	136	399	141
/Users/rizwan/Downloads/fwddatasetwithrandomnfaultinformation/SourceCode/Eclipse_JDT_Core-3.4/org.eclipse.jdt.core/model/org/eclipse/jdt/internal/compiler/SourceJavadocParser.java	9	1	11	7	177	38	0	17	10	1	25	0	6	8	0	0	99	99	23	23	49	33	0	0	0	0	0	0	0	0	0	243	6	28	3	39	3	244	4	652	11	1869	29	49	21	488	199	537	220
/Users/rizwan/Downloads/fwddatasetwithrandomnfaultinformation/SourceCode/Eclipse_JDT_Core-3.4/org.eclipse.jdt.core/model/org/eclipse/jdt/internal/compiler/ISourceElementRequestor.java	0	0	0	12	217	14	0	0	0	0	0	0	3	3	0	0	31	31	5	5	77	0	0	0	0	0	0	0	0	0	0	243	3	0	0	6	2	72	4	407	8	1143	19	8	7	641	275	649	282
/Users/rizwan/Downloads/fwddatasetwithrandomnfaultinformation/SourceCode/Eclipse_JDT_Core-3.4/org.eclipse.jdt.core/model/org/eclipse/jdt/internal/compiler/IDocumentElementRequestor.java	0	8	0	122	456	48	0	0	0	0	0	0	6	11	0	0	27	27	12	12	19	0	0	0	0	0	0	0	0	0	0	634	4	0	0	17	2	78	4	758	8	2253	20	98	15	2304	347	2402	362
/Users/rizwan/Downloads/fwddatasetwithrandomnfaultinformation/SourceCode/Eclipse_JDT_Core-3.4/org.eclipse.jdt.core/model/org/eclipse/jdt/internal/compiler/parser/SourceTypeConverter.java	21	0	9	9	269	125	0	4	5	28	13	0	18	10	0	0	277	277	96	96	306	274	0	0	0	0	0	0	0	0	0	433	5	37	3	41	3	746	4	1852	11	4972	28	109	26	2186	614	2295	640
/Users/rizwan/Downloads/fwddatasetwithrandomnfaultinformation/SourceCode/Eclipse_JDT_Core-3.4/org.eclipse.jdt.core/model/org/eclipse/jdt/internal/compiler/parser/TypeConverter.java	44	0	53	25	180	78	0	1	2	18	28	0	79	14	0	0	258	258	85	85	312	169	0	0	0	0	0	0	0	0	0	380	5	21	3	121	3	686	4	1704	11	4627	28	151	30	1800	348	1951	378
/Users/rizwan/Downloads/fwddatasetwithrandomnfaultinformation/SourceCode/Eclipse_JDT_Core-3.4/org.eclipse.jdt.core/dom/org/eclipse/jdt/core/dom/BreakStatement.java	0	0	2	5	259	56	0	0	0	0	2	0	24	24	0	0	58	58	20	20	37	8	0	0	0	0	0	0	0	0	0	322	4	0	0	50	3	156	4	584	9	1705	22	20	15	498	215	518	230
/Users/rizwan/Downloads/fwddatasetwithrandomnfaultinformation/SourceCode/Eclipse_JDT_Core-3.4/org.eclipse.jdt.core/dom/org/eclipse/jdt/core/dom/MethodDeclaration.java	0	0	9	30	664	266	0	2	0	2	31	0	187	188	0	0	341	343	112	112	208	46	0	0	0	0	0	0	0	0	0	969	4	4	2	406	3	908	4	2554	11	7406	26	166	40	2895	567	3061	607
/Users/rizwan/Downloads/fwddatasetwithrandomnfaultinformation/SourceCode/Eclipse_JDT_Core-3.4/org.eclipse.jdt.core/dom/org/eclipse/jdt/core/dom/PrefixExpression.java	4	3	5	22	351	135	0	0	0	3	8	0	71	70	0	0	102	102	38	38	73	22	0	0	0	0	0	0	0	0	0	520	6	3	1	149	3	280	4	1061	11	3085	27	31	17	913	333	944	350
/Users/rizwan/Downloads/fwddatasetwithrandomnfaultinformation/SourceCode/Eclipse_JDT_Core-3.4/org.eclipse.jdt.core/dom/org/eclipse/jdt/core/dom/QualifiedType.java	0	0	3	9	305	81	0	0	0	0	10	0	34	34	0	0	107	107	33	33	62	14	0	0	0	0	0	0	0	0	0	398	4	0	0	78	3	280	4	843	9	2451	22	22	17	838	305	860	322
/Users/rizwan/Downloads/fwddatasetwithrandomnfaultinformation/SourceCode/Eclipse_JDT_Core-3.4/org.eclipse.jdt.core/dom/org/eclipse/jdt/core/dom/VariableDeclarationFragment.java	0	0	3	10	323	99	0	0	0	0	8	0	39	38	0	0	112	112	40	40	72	17	0	0	0	0	0	0	0	0	0	435	4	0	0	85	3	304	4	924	9	2681	22	49	17	923	309	972	326
/Users/rizwan/Downloads/fwddatasetwithrandomnfaultinformation/SourceCode/Eclipse_JDT_Core-3.4/org.eclipse.jdt.core/dom/org/eclipse/jdt/core/dom/PackageDeclaration.java	0	0	4	11	347	97	0	0	0	0	13	0	38	41	0	0	127	127	43	43	78	21	0	0	0	0	0	0	0	0	0	459	4	0	0	92	3	340	4	1001	9	2902	22	73	25	1009	324	1082	349
/Users/rizwan/Downloads/fwddatasetwithrandomnfaultinformation/SourceCode/Eclipse_JDT_Core-3.4/org.eclipse.jdt.core/dom/org/eclipse/jdt/core/dom/Message.java	0	0	0	16	245	31	0	0	0	0	2	0	13	10	0	0	21	21	14	14	19	8	0	0	0	0	0	0	0	0	0	292	3	0	0	25	3	70	4	424	9	1244	21	26	11	428	129	454	140
/Users/rizwan/Downloads/fwddatasetwithrandomnfaultinformation/SourceCode/Eclipse_JDT_Core-3.4/org.eclipse.jdt.core/dom/org/eclipse/jdt/core/dom/ThrowStatement.java	0	0	2	6	260	55	0	0	0	0	5	0	18	18	0	0	66	66	24	24	42	9	0	0	0	0	0	0	0	0	0	323	4	0	0	41	3	180	4	606	9	1765	22	20	15	521	225	541	240
/Users/rizwan/Downloads/fwddatasetwithrandomnfaultinformation/SourceCode/Eclipse_JDT_Core-3.4/org.eclipse.jdt.core/dom/org/eclipse/jdt/core/dom/SwitchCase.java	0	0	2	7	278	72	0	0	0	2	4	0	44	44	0	0	69	69	24	24	44	12	0	0	0	0	0	0	0	0	0	359	4	2	1	92	3	186	4	707	11	2064	25	20	14	628	263	648	277
/Users/rizwan/Downloads/fwddatasetwithrandomnfaultinformation/SourceCode/Eclipse_JDT_Core-3.4/org.eclipse.jdt.core/dom/org/eclipse/jdt/core/dom/ASTRequestor.java	1	0	0	5	248	54	0	0	0	1	0	0	61	60	0	0	12	12	8	8	11	7	0	0	0	0	0	0	0	0	0	308	4	1	1	121	2	40	4	499	11	1479	24	7	6	505	242	512	248
/Users/rizwan/Downloads/fwddatasetwithrandomnfaultinformation/SourceCode/Eclipse_JDT_Core-3.4/org.eclipse.jdt.core/dom/org/eclipse/jdt/core/dom/SingleMemberAnnotation.java	0	0	3	6	268	62	0	0	0	0	7	0	20	20	0	0	88	88	28	28	49	11	0	0	0	0	0	0	0	0	0	339	4	0	0	47	3	232	4	689	9	2005	22	19	16	614	258	633	274
/Users/rizwan/Downloads/fwddatasetwithrandomnfaultinformation/SourceCode/Eclipse_JDT_Core-3.4/org.eclipse.jdt.core/dom/org/eclipse/jdt/core/dom/AST.java	6	2	0	36	2058	841	0	2	2	15	214	0	588	600	0	0	725	723	287	287	511	179	0	0	0	0	0	0	0	0	0	2943	5	19	3	1402	3	2022	4	7091	11	20579	28	349	50	11334	1623	11683	1673
/Users/rizwan/Downloads/fwddatasetwithrandomnfaultinformation/SourceCode/Eclipse_JDT_Core-3.4/org.eclipse.jdt.core/dom/org/eclipse/jdt/core/dom/AbstractTypeDeclaration.java	0	0	1	9	340	77	0	0	1	0	3	0	54	54	0	0	57	57	18	18	36	9	0	0	0	0	0	0	0	0	0	427	4	1	1	111	3	150	4	746	11	2192	25	35	10	791	243	826	253
/Users/rizwan/Downloads/fwddatasetwithrandomnfaultinformation/SourceCode/Eclipse_JDT_Core-3.4/org.eclipse.jdt.core/dom/org/eclipse/jdt/core/dom/IfStatement.java	0	0	4	11	342	107	0	0	0	0	12	0	74	74	0	0	125	125	43	43	77	18	0	0	0	0	0	0	0	0	0	464	4	0	0	160	3	336	4	1066	9	3101	22	28	14	1049	306	1077	320
/Users/rizwan/Downloads/fwddatasetwithrandomnfaultinformation/SourceCode/Eclipse_JDT_Core-3.4/org.eclipse.jdt.core/dom/org/eclipse/jdt/core/dom/Initializer.java	0	0	4	6	297	76	0	0	0	0	12	0	16	18	0	0	124	124	42	42	70	16	0	0	0	0	0	0	0	0	0	383	4	0	0	46	3	332	4	858	9	2486	22	54	24	784	261	838	285
/Users/rizwan/Downloads/fwddatasetwithrandomnfaultinformation/SourceCode/Eclipse_JDT_Core-3.4/org.eclipse.jdt.core/dom/org/eclipse/jdt/core/dom/PostfixExpression.java	4	3	2	11	335	105	0	0	0	0	8	0	47	46	0	0	98	98	38	38	69	18	0	0	0	0	0	0	0	0	0	460	6	0	0	101	3	272	4	933	9	2708	24	27	16	852	306	879	322
/Users/rizwan/Downloads/fwddatasetwithrandomnfaultinformation/SourceCode/Eclipse_JDT_Core-3.4/org.eclipse.jdt.core/dom/org/eclipse/jdt/core/dom/CharacterLiteral.java	0	0	4	66	295	125	0	0	2	6	11	0	26	26	0	0	147	147	43	43	136	36	0	0	0	0	0	0	0	0	0	490	4	8	2	63	3	380	4	1126	11	3204	26	73	36	980	313	1053	349
/Users/rizwan/Downloads/fwddatasetwithrandomnfaultinformation/SourceCode/Eclipse_JDT_Core-3.4/org.eclipse.jdt.core/dom/org/eclipse/jdt/core/dom/PrimitiveType.java	1	0	1	24	351	127	0	0	0	0	3	0	67	66	0	0	72	72	27	27	57	19	0	0	0	0	0	0	0	0	0	504	5	0	0	136	3	198	4	926	9	2699	23	30	25	858	296	888	321
/Users/rizwan/Downloads/fwddatasetwithrandomnfaultinformation/SourceCode/Eclipse_JDT_Core-3.4/org.eclipse.jdt.core/dom/org/eclipse/jdt/core/dom/EnumConstantDeclaration.java	0	0	6	10	362	106	0	0	0	0	11	0	38	38	0	0	145	147	43	44	87	17	0	0	0	0	0	0	0	0	0	484	4	0	0	87	3	379	4	1065	9	3089	22	29	21	1184	360	1213	381
/Users/rizwan/Downloads/fwddatasetwithrandomnfaultinformation/SourceCode/Eclipse_JDT_Core-3.4/org.eclipse.jdt.core/dom/org/eclipse/jdt/core/dom/BlockComment.java	0	0	0	3	235	37	0	0	0	0	0	0	8	8	0	0	36	36	14	14	24	3	0	0	0	0	0	0	0	0	0	275	3	0	0	16	2	100	4	427	9	1254	20	19	15	387	192	406	207
/Users/rizwan/Downloads/fwddatasetwithrandomnfaultinformation/SourceCode/Eclipse_JDT_Core-3.4/org.eclipse.jdt.core/dom/org/eclipse/jdt/core/dom/BooleanLiteral.java	0	0	1	5	256	58	0	0	0	0	1	0	28	28	0	0	47	47	19	19	33	6	0	0	0	0	0	0	0	0	0	320	4	0	0	57	3	132	4	559	9	1636	22	19	15	447	191	466	206
/Users/rizwan/Downloads/fwddatasetwithrandomnfaultinformation/SourceCode/Eclipse_JDT_Core-3.4/org.eclipse.jdt.core/dom/org/eclipse/jdt/core/dom/Type.java	0	0	0	3	299	73	0	0	0	0	0	0	98	98	0	0	36	36	10	10	13	0	0	0	0	0	0	0	0	0	0	375	3	0	0	196	2	92	4	685	8	2041	19	15	10	520	216	535	226
/Users/rizwan/Downloads/fwddatasetwithrandomnfaultinformation/SourceCode/Eclipse_JDT_Core-3.4/org.eclipse.jdt.core/dom/org/eclipse/jdt/core/dom/EnumDeclaration.java	0	0	7	7	325	95	0	0	0	0	8	0	32	32	0	0	142	142	42	43	75	12	0	0	0	0	0	0	0	0	0	434	4	0	0	72	3	369	4	973	9	2830	22	28	22	962	315	990	337
/Users/rizwan/Downloads/fwddatasetwithrandomnfaultinformation/SourceCode/Eclipse_JDT_Core-3.4/org.eclipse.jdt.core/dom/org/eclipse/jdt/core/dom/AssertStatement.java	0	0	3	10	290	80	0	0	0	0	7	0	36	36	0	0	86	86	29	29	57	13	0	0	0	0	0	0	0	0	0	383	4	0	0	79	3	230	4	773	9	2247	22	24	14	719	260	743	274
/Users/rizwan/Downloads/fwddatasetwithrandomnfaultinformation/SourceCode/Eclipse_JDT_Core-3.4/org.eclipse.jdt.core/dom/org/eclipse/jdt/core/dom/NullLiteral.java	0	0	0	3	221	32	0	0	0	0	0	0	4	4	0	0	32	32	13	13	20	3	0	0	0	0	0	0	0	0	0	256	3	0	0	8	2	90	4	386	9	1135	20	14	12	299	152	313	164
/Users/rizwan/Downloads/fwddatasetwithrandomnfaultinformation/SourceCode/Eclipse_JDT_Core-3.4/org.eclipse.jdt.core/dom/org/eclipse/jdt/core/dom/Statement.java	0	0	2	17	308	69	0	0	0	3	0	0	24	24	0	0	37	37	14	14	40	11	0	0	0	0	0	0	0	0	0	396	4	3	1	48	2	102	4	611	11	1782	24	33	17	657	282	690	299
/Users/rizwan/Downloads/fwddatasetwithrandomnfaultinformation/SourceCode/Eclipse_JDT_Core-3.4/org.eclipse.jdt.core/dom/org/eclipse/jdt/core/dom/SynchronizedStatement.java	0	0	3	9	287	74	0	0	0	0	10	0	28	28	0	0	95	95	33	33	60	14	0	0	0	0	0	0	0	0	0	373	4	0	0	66	3	256	4	780	9	2264	22	24	14	701	246	725	260
/Users/rizwan/Downloads/fwddatasetwithrandomnfaultinformation/SourceCode/Eclipse_JDT_Core-3.4/org.eclipse.jdt.core/dom/org/eclipse/jdt/core/dom/IDocElement.java	0	0	0	4	173	10	0	0	0	0	0	0	0	0	0	0	3	3	2	2	1	0	0	0	0	0	0	0	0	0	0	187	3	0	0	0	0	10	4	205	6	613	15	7	6	76	65	83	71
/Users/rizwan/Downloads/fwddatasetwithrandomnfaultinformation/SourceCode/Eclipse_JDT_Core-3.4/org.eclipse.jdt.core/dom/org/eclipse/jdt/core/dom/TextElement.java	0	0	3	7	267	57	0	0	0	1	2	0	12	13	0	0	55	55	22	22	40	9	0	0	0	0	0	0	0	0	0	334	4	1	1	27	3	154	4	577	11	1681	25	23	14	556	235	579	249
/Users/rizwan/Downloads/fwddatasetwithrandomnfaultinformation/SourceCode/Eclipse_JDT_Core-3.4/org.eclipse.jdt.core/dom/org/eclipse/jdt/core/dom/DocCommentParser.java	3	2	42	73	230	154	2	13	1	10	24	0	12	40	0	0	397	397	106	107	345	197	0	0	0	0	0	0	0	0	0	506	7	24	3	76	3	1007	4	2172	11	5968	30	118	57	2272	660	2390	717
/Users/rizwan/Downloads/fwddatasetwithrandomnfaultinformation/SourceCode/Eclipse_JDT_Core-3.4/org.eclipse.jdt.core/dom/org/eclipse/jdt/core/dom/Modifier.java	1	0	1	29	649	247	0	0	0	11	16	0	135	134	0	0	141	141	67	67	104	47	0	0	0	0	0	0	0	0	0	927	5	11	1	285	3	416	4	1803	11	5256	26	147	40	2001	441	2148	481
/Users/rizwan/Downloads/fwddatasetwithrandomnfaultinformation/SourceCode/Eclipse_JDT_Core-3.4/org.eclipse.jdt.core/dom/org/eclipse/jdt/core/dom/IBinding.java	0	0	0	31	457	116	0	0	0	0	0	0	147	147	0	0	39	39	6	6	25	6	0	0	0	0	0	0	0	0	0	604	3	0	0	294	2	90	4	1028	9	3053	20	32	12	1569	459	1601	471
/Users/rizwan/Downloads/fwddatasetwithrandomnfaultinformation/SourceCode/Eclipse_JDT_Core-3.4/org.eclipse.jdt.core/dom/org/eclipse/jdt/core/dom/IMemberValuePairBinding.java	0	0	0	10	209	30	0	0	0	0	0	0	28	28	0	0	6	6	2	2	6	0	0	0	0	0	0	0	0	0	0	249	3	0	0	56	2	16	4	336	8	1001	19	7	7	240	151	247	158
/Users/rizwan/Downloads/fwddatasetwithrandomnfaultinformation/SourceCode/Eclipse_JDT_Core-3.4/org.eclipse.jdt.core/dom/org/eclipse/jdt/core/dom/ConstructorInvocation.java	0	0	3	6	295	80	0	0	0	0	6	0	44	47	0	0	87	87	30	30	50	14	0	0	0	0	0	0	0	0	0	384	4	0	0	97	3	234	4	790	9	2304	22	52	24	689	249	741	273
/Users/rizwan/Downloads/fwddatasetwithrandomnfaultinformation/SourceCode/Eclipse_JDT_Core-3.4/org.eclipse.jdt.core/dom/org/eclipse/jdt/core/dom/MemberValuePairBinding.java	2	0	0	12	177	18	0	0	0	3	13	0	2	0	0	0	122	122	37	37	85	28	0	0	0	0	0	0	0	0	0	209	4	3	1	15	2	318	4	669	11	1894	24	18	11	628	213	646	224
/Users/rizwan/Downloads/fwddatasetwithrandomnfaultinformation/SourceCode/Eclipse_JDT_Core-3.4/org.eclipse.jdt.core/dom/org/eclipse/jdt/core/dom/DoStatement.java	0	0	3	9	295	81	0	0	0	0	10	0	42	42	0	0	96	96	33	33	61	14	0	0	0	0	0	0	0	0	0	388	4	0	0	94	3	258	4	826	9	2401	22	24	14	763	272	787	286
/Users/rizwan/Downloads/fwddatasetwithrandomnfaultinformation/SourceCode/Eclipse_JDT_Core-3.4/org.eclipse.jdt.core/dom/org/eclipse/jdt/core/dom/DefaultBindingResolver.java	2	1	1	80	415	373	0	16	13	101	69	0	22	22	0	0	1090	1090	400	400	717	425	0	0	0	0	0	0	0	0	0	872	6	130	3	113	3	2980	4	5253	11	14612	29	145	28	6799	868	6944	896
/Users/rizwan/Downloads/fwddatasetwithrandomnfaultinformation/SourceCode/Eclipse_JDT_Core-3.4/org.eclipse.jdt.core/dom/org/eclipse/jdt/core/dom/SuperConstructorInvocation.java	0	0	4	8	331	106	0	0	0	0	8	0	64	67	0	0	111	111	36	36	67	18	0	0	0	0	0	0	0	0	0	449	4	0	0	139	3	294	4	978	9	2847	22	56	24	900	301	956	325
/Users/rizwan/Downloads/fwddatasetwithrandomnfaultinformation/SourceCode/Eclipse_JDT_Core-3.4/org.eclipse.jdt.core/dom/org/eclipse/jdt/core/dom/NumberLiteral.java	0	0	6	15	253	61	0	0	1	0	3	0	8	8	0	0	69	69	26	26	57	16	0	0	0	0	0	0	0	0	0	335	4	1	1	19	3	190	4	630	11	1816	25	26	21	619	244	645	265
/Users/rizwan/Downloads/fwddatasetwithrandomnfaultinformation/SourceCode/Eclipse_JDT_Core-3.4/org.eclipse.jdt.core/dom/org/eclipse/jdt/core/dom/FieldDeclaration.java	0	0	5	8	338	95	0	0	0	0	13	0	32	33	0	0	143	144	46	46	81	18	0	0	0	0	0	0	0	0	0	446	4	0	0	78	3	379	4	1013	9	2938	22	57	24	1036	339	1093	363
/Users/rizwan/Downloads/fwddatasetwithrandomnfaultinformation/SourceCode/Eclipse_JDT_Core-3.4/org.eclipse.jdt.core/dom/org/eclipse/jdt/core/dom/VariableBinding.java	2	0	2	7	233	52	0	0	1	9	17	0	1	0	0	0	187	187	59	59	124	50	0	0	0	0	0	0	0	0	0	296	5	10	2	18	2	492	4	1003	11	2833	26	24	10	914	287	938	297
/Users/rizwan/Downloads/fwddatasetwithrandomnfaultinformation/SourceCode/Eclipse_JDT_Core-3.4/org.eclipse.jdt.core/dom/org/eclipse/jdt/core/dom/TypeDeclarationStatement.java	0	0	2	10	361	100	0	0	0	0	8	0	44	44	0	0	113	113	43	43	66	14	0	0	0	0	0	0	0	0	0	473	4	0	0	96	3	312	4	972	9	2834	22	64	24	988	332	1052	356
/Users/rizwan/Downloads/fwddatasetwithrandomnfaultinformation/SourceCode/Eclipse_JDT_Core-3.4/org.eclipse.jdt.core/dom/org/eclipse/jdt/core/dom/SuperFieldAccess.java	0	0	3	8	308	82	0	0	0	0	7	0	40	40	0	0	87	87	30	30	56	13	0	0	0	0	0	0	0	0	0	401	4	0	0	87	3	234	4	802	9	2335	22	26	14	776	291	802	305
/Users/rizwan/Downloads/fwddatasetwithrandomnfaultinformation/SourceCode/Eclipse_JDT_Core-3.4/org.eclipse.jdt.core/dom/org/eclipse/jdt/core/dom/NormalAnnotation.java	0	0	3	5	262	61	0	0	0	0	3	0	18	17	0	0	75	75	24	24	39	7	0	0	0	0	0	0	0	0	0	331	4	0	0	38	3	198	4	624	9	1824	22	18	16	579	240	597	256
/Users/rizwan/Downloads/fwddatasetwithrandomnfaultinformation/SourceCode/Eclipse_JDT_Core-3.4/org.eclipse.jdt.core/dom/org/eclipse/jdt/core/dom/ASTNode.java	1	0	16	142	1964	929	0	8	0	32	37	0	693	702	0	0	534	534	197	197	500	225	0	0	0	0	0	0	0	0	0	3052	5	40	2	1432	3	1462	4	6725	11	19447	27	373	134	9679	1557	10052	1691
/Users/rizwan/Downloads/fwddatasetwithrandomnfaultinformation/SourceCode/Eclipse_JDT_Core-3.4/org.eclipse.jdt.core/dom/org/eclipse/jdt/core/dom/ContinueStatement.java	0	0	2	5	259	56	0	0	0	0	2	0	24	24	0	0	58	58	20	20	37	8	0	0	0	0	0	0	0	0	0	322	4	0	0	50	3	156	4	584	9	1705	22	20	15	497	215	517	230
/Users/rizwan/Downloads/fwddatasetwithrandomnfaultinformation/SourceCode/Eclipse_JDT_Core-3.4/org.eclipse.jdt.core/dom/org/eclipse/jdt/core/dom/VariableDeclaration.java	0	0	0	5	324	61	0	0	0	0	0	0	50	50	0	0	21	21	6	6	17	0	0	0	0	0	0	0	0	0	0	390	3	0	0	100	2	54	4	570	8	1692	19	23	8	582	190	605	198
/Users/rizwan/Downloads/fwddatasetwithrandomnfaultinformation/SourceCode/Eclipse_JDT_Core-3.4/org.eclipse.jdt.core/dom/org/eclipse/jdt/core/dom/EnhancedForStatement.java	0	0	4	11	311	90	0	0	0	0	15	0	36	36	0	0	126	126	42	42	80	19	0	0	0	0	0	0	0	0	0	416	4	0	0	87	3	336	4	949	9	2746	22	22	16	882	264	904	280
/Users/rizwan/Downloads/fwddatasetwithrandomnfaultinformation/SourceCode/Eclipse_JDT_Core-3.4/org.eclipse.jdt.core/dom/org/eclipse/jdt/core/dom/ASTConverter.java	80	12	224	294	350	411	0	121	17	187	193	0	91	106	0	0	3260	3260	958	958	2669	1298	0	0	0	0	0	0	0	0	0	1371	6	325	3	390	3	8436	4	14505	11	39543	29	826	90	17873	1829	18699	1919
/Users/rizwan/Downloads/fwddatasetwithrandomnfaultinformation/SourceCode/Eclipse_JDT_Core-3.4/org.eclipse.jdt.core/dom/org/eclipse/jdt/core/dom/FieldAccess.java	0	0	3	9	330	91	0	0	0	0	10	0	54	54	0	0	103	103	34	34	60	14	0	0	0	0	0	0	0	0	0	433	4	0	0	118	3	274	4	910	9	2654	22	26	14	962	334	988	348
/Users/rizwan/Downloads/fwddatasetwithrandomnfaultinformation/SourceCode/Eclipse_JDT_Core-3.4/org.eclipse.jdt.core/dom/org/eclipse/jdt/core/dom/AnnotationBinding.java	6	0	0	13	177	27	0	0	3	14	18	0	5	0	0	0	188	188	31	31	127	66	0	0	0	0	0	0	0	0	0	223	4	17	2	23	2	438	4	906	11	2524	25	30	9	783	245	813	254
/Users/rizwan/Downloads/fwddatasetwithrandomnfaultinformation/SourceCode/Eclipse_JDT_Core-3.4/org.eclipse.jdt.core/dom/org/eclipse/jdt/core/dom/SimplePropertyDescriptor.java	0	0	0	3	220	32	0	0	1	0	1	0	28	28	0	0	12	12	5	5	9	2	0	0	0	0	0	0	0	0	0	255	3	1	1	57	3	34	4	369	11	1096	24	7	6	333	147	340	153
/Users/rizwan/Downloads/fwddatasetwithrandomnfaultinformation/SourceCode/Eclipse_JDT_Core-3.4/org.eclipse.jdt.core/dom/org/eclipse/jdt/core/dom/CatchClause.java	0	0	3	9	287	76	0	0	0	0	10	0	28	28	0	0	93	93	33	33	59	14	0	0	0	0	0	0	0	0	0	375	4	0	0	66	3	252	4	777	9	2256	22	24	14	719	255	743	269
/Users/rizwan/Downloads/fwddatasetwithrandomnfaultinformation/SourceCode/Eclipse_JDT_Core-3.4/org.eclipse.jdt.core/dom/org/eclipse/jdt/core/dom/DefaultValuePairBinding.java	0	0	0	4	172	8	0	0	0	0	0	0	0	0	0	0	13	13	7	7	12	2	0	0	0	0	0	0	0	0	0	184	3	0	0	0	0	40	4	245	7	721	16	5	5	152	94	157	99
/Users/rizwan/Downloads/fwddatasetwithrandomnfaultinformation/SourceCode/Eclipse_JDT_Core-3.4/org.eclipse.jdt.core/dom/org/eclipse/jdt/core/dom/MethodRefParameter.java	0	0	3	10	353	100	0	0	0	0	9	0	52	53	0	0	117	117	41	41	77	19	0	0	0	0	0	0	0	0	0	466	4	0	0	114	3	316	4	1003	9	2911	22	58	23	1056	340	1114	363
/Users/rizwan/Downloads/fwddatasetwithrandomnfaultinformation/SourceCode/Eclipse_JDT_Core-3.4/org.eclipse.jdt.core/dom/org/eclipse/jdt/core/dom/MethodInvocation.java	0	0	5	11	371	124	0	0	0	0	13	0	72	75	0	0	144	144	46	46	85	23	0	0	0	0	0	0	0	0	0	511	4	0	0	160	3	380	4	1170	9	3400	22	74	27	1134	337	1208	364
/Users/rizwan/Downloads/fwddatasetwithrandomnfaultinformation/SourceCode/Eclipse_JDT_Core-3.4/org.eclipse.jdt.core/dom/org/eclipse/jdt/core/dom/SwitchStatement.java	0	0	3	8	290	82	0	0	0	0	6	0	44	44	0	0	84	84	29	30	49	11	0	0	0	0	0	0	0	0	0	383	4	0	0	94	3	227	4	775	9	2263	22	23	14	681	270	704	284
/Users/rizwan/Downloads/fwddatasetwithrandomnfaultinformation/SourceCode/Eclipse_JDT_Core-3.4/org.eclipse.jdt.core/dom/org/eclipse/jdt/core/dom/NodeSearcher.java	0	0	0	2	166	6	0	6	0	0	0	0	12	0	0	0	14	14	14	14	32	19	0	0	0	0	0	0	0	0	0	174	3	6	1	12	1	56	4	308	11	875	22	5	5	264	87	269	92
/Users/rizwan/Downloads/fwddatasetwithrandomnfaultinformation/SourceCode/Eclipse_JDT_Core-3.4/org.eclipse.jdt.core/dom/org/eclipse/jdt/core/dom/BindingResolver.java	0	0	0	17	988	338	0	0	0	0	0	0	436	436	0	0	63	63	56	56	57	0	0	0	0	0	0	0	0	0	0	1343	3	0	0	872	2	238	4	2519	8	7499	19	44	19	3858	462	3902	481
/Users/rizwan/Downloads/fwddatasetwithrandomnfaultinformation/SourceCode/Eclipse_JDT_Core-3.4/org.eclipse.jdt.core/dom/org/eclipse/jdt/core/dom/WhileStatement.java	0	0	3	9	296	79	0	0	0	0	10	0	38	38	0	0	96	96	33	33	60	14	0	0	0	0	0	0	0	0	0	387	4	0	0	86	3	258	4	816	9	2372	22	24	14	762	271	786	285
/Users/rizwan/Downloads/fwddatasetwithrandomnfaultinformation/SourceCode/Eclipse_JDT_Core-3.4/org.eclipse.jdt.core/dom/org/eclipse/jdt/core/dom/SingleVariableDeclaration.java	0	0	5	24	467	187	0	0	0	0	23	0	67	68	0	0	238	238	82	82	149	40	0	0	0	0	0	0	0	0	0	683	4	0	0	158	3	640	4	1681	9	4852	22	117	29	1814	485	1931	514
/Users/rizwan/Downloads/fwddatasetwithrandomnfaultinformation/SourceCode/Eclipse_JDT_Core-3.4/org.eclipse.jdt.core/dom/org/eclipse/jdt/core/dom/SimpleName.java	0	0	2	8	304	92	0	1	0	4	12	0	56	56	0	0	99	99	38	38	69	20	0	0	0	0	0	0	0	0	0	406	4	5	2	124	3	274	4	911	11	2642	26	27	18	939	336	966	354
/Users/rizwan/Downloads/fwddatasetwithrandomnfaultinformation/SourceCode/Eclipse_JDT_Core-3.4/org.eclipse.jdt.core/dom/org/eclipse/jdt/core/dom/AnnotationTypeDeclaration.java	0	0	4	3	291	73	0	0	0	0	6	0	20	20	0	0	111	111	33	34	59	8	0	0	0	0	0	0	0	0	0	371	4	0	0	46	3	289	4	784	9	2283	22	23	19	770	284	793	303
/Users/rizwan/Downloads/fwddatasetwithrandomnfaultinformation/SourceCode/Eclipse_JDT_Core-3.4/org.eclipse.jdt.core/dom/org/eclipse/jdt/core/dom/ArrayInitializer.java	0	0	2	4	245	50	0	0	0	0	1	0	16	16	0	0	50	50	19	19	28	6	0	0	0	0	0	0	0	0	0	301	4	0	0	33	3	138	4	517	9	1515	22	19	15	426	185	445	200
/Users/rizwan/Downloads/fwddatasetwithrandomnfaultinformation/SourceCode/Eclipse_JDT_Core-3.4/org.eclipse.jdt.core/dom/org/eclipse/jdt/core/dom/InternalASTRewrite.java	1	1	2	6	196	24	0	1	0	9	4	0	1	0	0	0	124	124	42	42	92	48	0	0	0	0	0	0	0	0	0	230	6	10	2	5	2	332	4	731	11	2050	27	13	7	783	284	796	291
/Users/rizwan/Downloads/fwddatasetwithrandomnfaultinformation/SourceCode/Eclipse_JDT_Core-3.4/org.eclipse.jdt.core/dom/org/eclipse/jdt/core/dom/Expression.java	0	0	0	6	276	37	0	0	0	0	0	0	38	38	0	0	21	21	7	7	8	0	0	0	0	0	0	0	0	0	0	319	3	0	0	76	2	56	4	468	8	1395	19	30	19	523	218	553	237
/Users/rizwan/Downloads/fwddatasetwithrandomnfaultinformation/SourceCode/Eclipse_JDT_Core-3.4/org.eclipse.jdt.core/dom/org/eclipse/jdt/core/dom/RecoveredTypeBinding.java	3	0	4	85	339	152	0	4	1	31	5	0	5	6	0	0	386	386	116	116	200	98	0	0	0	0	0	0	0	0	0	583	5	36	3	16	3	1004	4	1952	11	5554	28	41	12	1758	379	1799	391
/Users/rizwan/Downloads/fwddatasetwithrandomnfaultinformation/SourceCode/Eclipse_JDT_Core-3.4/org.eclipse.jdt.core/dom/org/eclipse/jdt/core/dom/ASTSyntaxErrorPropagator.java	1	0	1	2	197	30	0	1	0	1	0	0	3	0	0	0	39	39	16	16	30	14	0	0	0	0	0	0	0	0	0	231	5	2	2	3	1	110	4	402	11	1161	25	6	6	372	153	378	159
/Users/rizwan/Downloads/fwddatasetwithrandomnfaultinformation/SourceCode/Eclipse_JDT_Core-3.4/org.eclipse.jdt.core/dom/org/eclipse/jdt/core/dom/IAnnotationBinding.java	0	0	0	4	212	19	0	0	0	0	0	0	6	6	0	0	7	7	6	6	6	0	0	0	0	0	0	0	0	0	0	235	3	0	0	12	2	26	4	288	8	857	19	7	7	281	144	288	151
/Users/rizwan/Downloads/fwddatasetwithrandomnfaultinformation/SourceCode/Eclipse_JDT_Core-3.4/org.eclipse.jdt.core/dom/org/eclipse/jdt/core/dom/MemberRef.java	0	0	3	8	304	77	0	0	0	0	7	0	34	34	0	0	89	89	31	31	59	13	0	0	0	0	0	0	0	0	0	392	4	0	0	75	3	240	4	790	9	2296	22	24	14	795	297	819	311
/Users/rizwan/Downloads/fwddatasetwithrandomnfaultinformation/SourceCode/Eclipse_JDT_Core-3.4/org.eclipse.jdt.core/dom/org/eclipse/jdt/core/dom/ImportDeclaration.java	0	0	2	30	373	103	0	0	0	0	8	0	58	59	0	0	114	114	40	40	81	18	0	0	0	0	0	0	0	0	0	508	4	0	0	125	3	308	4	1051	9	3052	22	57	24	1188	330	1245	354
/Users/rizwan/Downloads/fwddatasetwithrandomnfaultinformation/SourceCode/Eclipse_JDT_Core-3.4/org.eclipse.jdt.core/dom/org/eclipse/jdt/core/dom/VariableDeclarationStatement.java	0	0	4	17	391	130	0	0	0	0	13	0	60	62	0	0	155	156	53	53	91	26	0	0	0	0	0	0	0	0	0	542	4	0	0	135	3	417	4	1222	9	3547	22	75	27	1286	409	1361	436
/Users/rizwan/Downloads/fwddatasetwithrandomnfaultinformation/SourceCode/Eclipse_JDT_Core-3.4/org.eclipse.jdt.core/dom/org/eclipse/jdt/core/dom/BodyDeclaration.java	0	0	1	15	352	85	0	0	0	1	2	0	30	31	0	0	61	61	22	22	41	15	0	0	0	0	0	0	0	0	0	453	4	1	1	63	3	166	4	751	11	2196	25	51	19	829	301	880	320
/Users/rizwan/Downloads/fwddatasetwithrandomnfaultinformation/SourceCode/Eclipse_JDT_Core-3.4/org.eclipse.jdt.core/dom/org/eclipse/jdt/core/dom/ExpressionStatement.java	0	0	2	6	263	57	0	0	0	0	5	0	22	22	0	0	68	68	24	24	42	9	0	0	0	0	0	0	0	0	0	328	4	0	0	49	3	184	4	623	9	1816	22	20	15	541	233	561	248
/Users/rizwan/Downloads/fwddatasetwithrandomnfaultinformation/SourceCode/Eclipse_JDT_Core-3.4/org.eclipse.jdt.core/dom/org/eclipse/jdt/core/dom/IExtendedModifier.java	0	0	0	2	192	17	0	0	0	0	0	0	10	10	0	0	5	5	3	3	3	0	0	0	0	0	0	0	0	0	0	211	3	0	0	20	2	16	4	259	8	773	19	7	7	124	79	131	86
/Users/rizwan/Downloads/fwddatasetwithrandomnfaultinformation/SourceCode/Eclipse_JDT_Core-3.4/org.eclipse.jdt.core/dom/org/eclipse/jdt/core/dom/ASTVisitor.java	0	0	0	177	2195	902	0	0	0	0	0	0	761	761	0	0	196	196	185	185	91	1	0	0	0	0	0	0	0	0	0	3274	3	0	0	1522	2	762	4	5659	9	16885	20	93	7	8201	511	8294	518
/Users/rizwan/Downloads/fwddatasetwithrandomnfaultinformation/SourceCode/Eclipse_JDT_Core-3.4/org.eclipse.jdt.core/dom/org/eclipse/jdt/core/dom/QualifiedName.java	0	0	3	9	296	75	0	0	0	0	10	0	26	26	0	0	99	99	34	34	64	14	0	0	0	0	0	0	0	0	0	383	4	0	0	62	3	266	4	800	9	2320	22	24	14	789	270	813	284
/Users/rizwan/Downloads/fwddatasetwithrandomnfaultinformation/SourceCode/Eclipse_JDT_Core-3.4/org.eclipse.jdt.core/dom/org/eclipse/jdt/core/dom/ChildPropertyDescriptor.java	0	0	0	4	245	37	0	0	1	1	1	0	30	30	0	0	12	12	9	9	12	3	0	0	0	0	0	0	0	0	0	286	3	2	2	61	3	42	4	418	11	1238	25	7	6	467	182	474	188
/Users/rizwan/Downloads/fwddatasetwithrandomnfaultinformation/SourceCode/Eclipse_JDT_Core-3.4/org.eclipse.jdt.core/dom/org/eclipse/jdt/core/dom/IPackageBinding.java	0	0	0	3	217	57	0	0	0	0	0	0	14	14	0	0	7	7	2	2	6	0	0	0	0	0	0	0	0	0	0	277	3	0	0	28	2	18	4	338	8	1007	19	10	8	324	144	334	152
/Users/rizwan/Downloads/fwddatasetwithrandomnfaultinformation/SourceCode/Eclipse_JDT_Core-3.4/org.eclipse.jdt.core/dom/org/eclipse/jdt/core/dom/TagElement.java	0	0	3	52	438	157	0	0	0	0	2	0	47	47	0	0	105	105	55	55	73	29	0	0	0	0	0	0	0	0	0	650	4	0	0	96	3	320	4	1179	9	3433	22	55	19	1327	414	1382	433
/Users/rizwan/Downloads/fwddatasetwithrandomnfaultinformation/SourceCode/Eclipse_JDT_Core-3.4/org.eclipse.jdt.core/dom/org/eclipse/jdt/core/dom/ASTRecoveryPropagator.java	16	3	14	15	174	22	0	13	1	18	12	0	29	10	0	0	242	242	118	118	208	122	0	0	0	0	0	0	0	0	0	244	6	32	3	51	3	720	4	1393	11	3844	29	55	12	1467	377	1522	389
/Users/rizwan/Downloads/fwddatasetwithrandomnfaultinformation/SourceCode/Eclipse_JDT_Core-3.4/org.eclipse.jdt.core/dom/org/eclipse/jdt/core/dom/ThisExpression.java	0	0	2	4	261	59	0	0	0	0	2	0	26	26	0	0	56	56	20	20	36	8	0	0	0	0	0	0	0	0	0	326	4	0	0	54	3	152	4	587	9	1715	22	20	15	514	228	534	243
/Users/rizwan/Downloads/fwddatasetwithrandomnfaultinformation/SourceCode/Eclipse_JDT_Core-3.4/org.eclipse.jdt.core/dom/org/eclipse/jdt/core/dom/StructuralPropertyDescriptor.java	0	0	0	18	250	50	0	0	1	2	2	0	24	24	0	0	40	37	24	24	24	5	0	0	0	0	0	0	0	0	0	318	3	3	2	50	3	125	4	537	11	1581	25	13	7	448	171	461	178
/Users/rizwan/Downloads/fwddatasetwithrandomnfaultinformation/SourceCode/Eclipse_JDT_Core-3.4/org.eclipse.jdt.core/dom/org/eclipse/jdt/core/dom/TypeParameter.java	0	0	3	8	291	76	0	0	0	0	6	0	24	24	0	0	89	89	29	29	51	11	0	0	0	0	0	0	0	0	0	378	4	0	0	54	3	236	4	741	9	2159	22	19	17	751	301	770	318
/Users/rizwan/Downloads/fwddatasetwithrandomnfaultinformation/SourceCode/Eclipse_JDT_Core-3.4/org.eclipse.jdt.core/dom/org/eclipse/jdt/core/dom/CompilationUnitResolver.java	19	0	18	37	279	300	0	7	1	49	14	0	18	4	0	0	436	436	142	142	387	232	0	0	0	0	0	0	0	0	0	653	5	57	3	36	3	1156	4	2536	11	6985	28	85	21	3706	859	3791	880
/Users/rizwan/Downloads/fwddatasetwithrandomnfaultinformation/SourceCode/Eclipse_JDT_Core-3.4/org.eclipse.jdt.core/dom/org/eclipse/jdt/core/dom/IMethodBinding.java	0	0	0	19	456	118	0	0	0	0	0	0	146	146	0	0	60	61	13	13	30	0	0	0	0	0	0	0	0	0	0	593	3	0	0	292	2	147	4	1071	8	3182	19	50	14	1476	375	1526	389
/Users/rizwan/Downloads/fwddatasetwithrandomnfaultinformation/SourceCode/Eclipse_JDT_Core-3.4/org.eclipse.jdt.core/dom/org/eclipse/jdt/core/dom/TypeLiteral.java	0	0	2	6	258	57	0	0	0	0	5	0	18	18	0	0	66	66	24	24	40	9	0	0	0	0	0	0	0	0	0	323	4	0	0	41	3	180	4	604	9	1761	22	20	15	524	227	544	242
/Users/rizwan/Downloads/fwddatasetwithrandomnfaultinformation/SourceCode/Eclipse_JDT_Core-3.4/org.eclipse.jdt.core/dom/org/eclipse/jdt/core/dom/TryStatement.java	0	0	4	10	312	90	0	0	0	0	8	0	40	40	0	0	103	103	33	33	62	15	0	0	0	0	0	0	0	0	0	416	4	0	0	88	3	272	4	864	9	2513	22	27	14	811	276	838	290
/Users/rizwan/Downloads/fwddatasetwithrandomnfaultinformation/SourceCode/Eclipse_JDT_Core-3.4/org.eclipse.jdt.core/dom/org/eclipse/jdt/core/dom/Comment.java	0	0	1	4	259	48	0	0	0	0	0	0	40	40	0	0	24	24	12	12	10	2	0	0	0	0	0	0	0	0	0	312	4	0	0	80	2	72	4	486	9	1445	21	9	8	411	184	420	192
/Users/rizwan/Downloads/fwddatasetwithrandomnfaultinformation/SourceCode/Eclipse_JDT_Core-3.4/org.eclipse.jdt.core/dom/org/eclipse/jdt/core/dom/MethodBinding.java	8	0	0	5	267	74	0	5	0	19	24	0	7	3	0	0	178	178	78	78	161	98	0	0	0	0	0	0	0	0	0	354	4	24	2	34	3	512	4	1196	11	3327	26	42	12	1190	315	1232	327
/Users/rizwan/Downloads/fwddatasetwithrandomnfaultinformation/SourceCode/Eclipse_JDT_Core-3.4/org.eclipse.jdt.core/dom/org/eclipse/jdt/core/dom/InfixExpression.java	1	0	11	53	474	234	3	2	3	6	19	0	99	102	0	0	171	171	56	56	145	55	0	0	0	0	0	0	0	0	0	776	6	11	3	220	3	454	4	1677	11	4826	29	55	21	1542	472	1597	493
/Users/rizwan/Downloads/fwddatasetwithrandomnfaultinformation/SourceCode/Eclipse_JDT_Core-3.4/org.eclipse.jdt.core/dom/org/eclipse/jdt/core/dom/EmptyStatement.java	0	0	0	3	223	32	0	0	0	0	0	0	8	8	0	0	31	31	12	12	21	3	0	0	0	0	0	0	0	0	0	258	3	0	0	16	2	86	4	393	9	1155	20	14	12	294	155	308	167
/Users/rizwan/Downloads/fwddatasetwithrandomnfaultinformation/SourceCode/Eclipse_JDT_Core-3.4/org.eclipse.jdt.core/dom/org/eclipse/jdt/core/dom/ASTParser.java	1	0	7	36	836	311	1	9	1	32	9	0	331	329	0	0	355	355	162	162	283	170	0	0	0	0	0	0	0	0	0	1192	6	42	3	669	3	1034	4	3406	11	9760	29	99	40	5301	1108	5400	1148
/Users/rizwan/Downloads/fwddatasetwithrandomnfaultinformation/SourceCode/Eclipse_JDT_Core-3.4/org.eclipse.jdt.core/dom/org/eclipse/jdt/core/dom/Assignment.java	1	0	6	39	406	177	3	0	0	0	14	0	71	73	0	0	135	135	47	47	114	68	0	0	0	0	0	0	0	0	0	632	6	0	0	158	3	364	4	1349	9	3861	24	41	19	1173	357	1214	376
/Users/rizwan/Downloads/fwddatasetwithrandomnfaultinformation/SourceCode/Eclipse_JDT_Core-3.4/org.eclipse.jdt.core/dom/org/eclipse/jdt/core/dom/MemberValuePair.java	0	0	3	9	299	75	0	0	0	0	10	0	26	26	0	0	98	98	34	34	61	15	0	0	0	0	0	0	0	0	0	386	4	0	0	62	3	264	4	799	9	2319	22	22	17	755	275	777	292
/Users/rizwan/Downloads/fwddatasetwithrandomnfaultinformation/SourceCode/Eclipse_JDT_Core-3.4/org.eclipse.jdt.core/dom/org/eclipse/jdt/core/dom/WildcardType.java	0	0	2	7	320	89	0	0	0	0	3	0	54	54	0	0	94	94	28	28	52	11	0	0	0	0	0	0	0	0	0	418	4	0	0	111	3	244	4	847	9	2476	22	19	17	849	293	868	310
/Users/rizwan/Downloads/fwddatasetwithrandomnfaultinformation/SourceCode/Eclipse_JDT_Core-3.4/org.eclipse.jdt.core/dom/org/eclipse/jdt/core/dom/DefaultASTVisitor.java	0	0	0	2	181	20	0	0	0	0	0	0	0	0	0	0	337	337	170	170	170	0	0	0	0	0	0	0	0	0	0	203	3	0	0	0	0	1014	4	1394	6	4011	15	9	6	996	241	1005	247
/Users/rizwan/Downloads/fwddatasetwithrandomnfaultinformation/SourceCode/Eclipse_JDT_Core-3.4/org.eclipse.jdt.core/dom/org/eclipse/jdt/core/dom/CompilationUnit.java	3	0	36	116	813	377	0	8	7	10	34	0	372	346	0	0	266	265	122	122	187	100	0	0	0	0	0	0	0	0	0	1345	5	25	3	752	3	775	4	3199	11	9306	28	205	43	4211	818	4416	861
/Users/rizwan/Downloads/fwddatasetwithrandomnfaultinformation/SourceCode/Eclipse_JDT_Core-3.4/org.eclipse.jdt.core/dom/org/eclipse/jdt/core/dom/ClassInstanceCreation.java	0	0	7	17	480	178	0	0	0	0	27	0	104	108	0	0	218	218	65	65	127	33	0	0	0	0	0	0	0	0	0	682	4	0	0	239	3	566	4	1658	9	4812	22	104	26	1764	451	1868	477
/Users/rizwan/Downloads/fwddatasetwithrandomnfaultinformation/SourceCode/Eclipse_JDT_Core-3.4/org.eclipse.jdt.core/dom/org/eclipse/jdt/core/dom/LabeledStatement.java	0	0	3	9	295	76	0	0	0	0	10	0	32	32	0	0	96	96	33	33	59	14	0	0	0	0	0	0	0	0	0	383	4	0	0	74	3	258	4	799	9	2322	22	24	14	760	276	784	290
/Users/rizwan/Downloads/fwddatasetwithrandomnfaultinformation/SourceCode/Eclipse_JDT_Core-3.4/org.eclipse.jdt.core/dom/org/eclipse/jdt/core/dom/StringLiteral.java	1	0	7	54	306	124	0	0	2	2	3	0	44	42	0	0	120	120	33	33	109	22	0	0	0	0	0	0	0	0	0	492	5	4	2	89	3	306	4	1036	11	2974	27	64	37	929	309	993	346
/Users/rizwan/Downloads/fwddatasetwithrandomnfaultinformation/SourceCode/Eclipse_JDT_Core-3.4/org.eclipse.jdt.core/dom/org/eclipse/jdt/core/dom/VariableDeclarationExpression.java	0	0	4	17	388	130	0	0	0	0	13	0	56	58	0	0	153	154	53	53	88	26	0	0	0	0	0	0	0	0	0	539	4	0	0	127	3	413	4	1204	9	3496	22	76	27	1279	412	1355	439
/Users/rizwan/Downloads/fwddatasetwithrandomnfaultinformation/SourceCode/Eclipse_JDT_Core-3.4/org.eclipse.jdt.core/dom/org/eclipse/jdt/core/dom/PackageBinding.java	4	0	0	10	214	48	0	2	2	6	13	0	3	0	0	0	111	111	34	34	110	50	0	0	0	0	0	0	0	0	0	276	4	10	3	16	2	290	4	765	11	2133	26	21	15	714	258	735	273
/Users/rizwan/Downloads/fwddatasetwithrandomnfaultinformation/SourceCode/Eclipse_JDT_Core-3.4/org.eclipse.jdt.core/dom/org/eclipse/jdt/core/dom/InstanceofExpression.java	0	0	3	8	284	73	0	0	0	0	10	0	22	22	0	0	93	93	33	33	59	14	0	0	0	0	0	0	0	0	0	368	4	0	0	54	3	252	4	758	9	2199	22	24	14	704	249	728	263
/Users/rizwan/Downloads/fwddatasetwithrandomnfaultinformation/SourceCode/Eclipse_JDT_Core-3.4/org.eclipse.jdt.core/dom/org/eclipse/jdt/core/dom/Name.java	0	0	1	4	247	39	0	0	0	0	0	0	26	26	0	0	25	25	8	8	12	2	0	0	0	0	0	0	0	0	0	291	4	0	0	52	2	66	4	433	9	1284	21	14	10	373	185	387	195
/Users/rizwan/Downloads/fwddatasetwithrandomnfaultinformation/SourceCode/Eclipse_JDT_Core-3.4/org.eclipse.jdt.core/dom/org/eclipse/jdt/core/dom/LineComment.java	0	0	0	7	232	36	0	0	0	0	0	0	8	8	0	0	34	34	13	13	20	3	0	0	0	0	0	0	0	0	0	275	3	0	0	16	2	94	4	417	9	1228	20	16	12	360	177	376	189
/Users/rizwan/Downloads/fwddatasetwithrandomnfaultinformation/SourceCode/Eclipse_JDT_Core-3.4/org.eclipse.jdt.core/dom/org/eclipse/jdt/core/dom/ASTMatcher.java	0	0	0	9	1581	669	0	91	2	122	27	0	939	954	0	0	1100	1099	251	251	318	123	0	0	0	0	0	0	0	0	0	2259	3	215	3	1920	3	2701	4	7549	11	22204	26	129	34	9941	637	10070	671
/Users/rizwan/Downloads/fwddatasetwithrandomnfaultinformation/SourceCode/Eclipse_JDT_Core-3.4/org.eclipse.jdt.core/dom/org/eclipse/jdt/core/dom/ReturnStatement.java	0	0	2	4	257	56	0	0	0	0	2	0	24	24	0	0	58	58	20	20	38	8	0	0	0	0	0	0	0	0	0	319	4	0	0	50	3	156	4	582	9	1698	22	20	15	499	215	519	230
/Users/rizwan/Downloads/fwddatasetwithrandomnfaultinformation/SourceCode/Eclipse_JDT_Core-3.4/org.eclipse.jdt.core/dom/org/eclipse/jdt/core/dom/SuperMethodInvocation.java	0	0	5	11	368	123	0	0	0	0	13	0	70	73	0	0	144	144	46	46	85	23	0	0	0	0	0	0	0	0	0	507	4	0	0	156	3	380	4	1162	9	3376	22	74	27	1144	341	1218	368
/Users/rizwan/Downloads/fwddatasetwithrandomnfaultinformation/SourceCode/Eclipse_JDT_Core-3.4/org.eclipse.jdt.core/dom/org/eclipse/jdt/core/dom/MethodRef.java	0	0	4	10	328	94	0	0	0	0	8	0	44	44	0	0	106	106	35	35	68	15	0	0	0	0	0	0	0	0	0	436	4	0	0	96	3	282	4	908	9	2639	22	27	13	923	320	950	333
/Users/rizwan/Downloads/fwddatasetwithrandomnfaultinformation/SourceCode/Eclipse_JDT_Core-3.4/org.eclipse.jdt.core/dom/org/eclipse/jdt/core/dom/BindingComparator.java	2	0	0	2	202	24	0	29	1	22	27	0	2	0	0	0	192	192	51	51	104	35	0	0	0	0	0	0	0	0	0	230	4	52	3	29	2	486	4	949	11	2706	26	113	25	1071	217	1184	242
/Users/rizwan/Downloads/fwddatasetwithrandomnfaultinformation/SourceCode/Eclipse_JDT_Core-3.4/org.eclipse.jdt.core/dom/org/eclipse/jdt/core/dom/RecoveredVariableBinding.java	0	0	0	6	170	12	0	3	0	7	1	0	0	0	0	0	59	59	27	27	35	14	0	0	0	0	0	0	0	0	0	188	3	10	2	1	1	172	4	430	11	1242	23	8	5	272	121	280	126
/Users/rizwan/Downloads/fwddatasetwithrandomnfaultinformation/SourceCode/Eclipse_JDT_Core-3.4/org.eclipse.jdt.core/dom/org/eclipse/jdt/core/dom/AnnotationTypeMemberDeclaration.java	0	0	6	12	363	116	0	0	0	0	16	0	50	50	0	0	163	163	52	52	103	20	0	0	0	0	0	0	0	0	0	497	4	0	0	116	3	430	4	1177	9	3406	22	30	21	1218	356	1248	377
/Users/rizwan/Downloads/fwddatasetwithrandomnfaultinformation/SourceCode/Eclipse_JDT_Core-3.4/org.eclipse.jdt.core/dom/org/eclipse/jdt/core/dom/TypeBinding.java	19	0	3	50	380	316	0	8	36	58	31	0	15	11	0	0	699	699	228	228	461	288	0	0	0	0	0	0	0	0	0	768	5	102	3	57	3	1854	4	3545	11	9882	28	124	21	3555	590	3679	611
/Users/rizwan/Downloads/fwddatasetwithrandomnfaultinformation/SourceCode/Eclipse_JDT_Core-3.4/org.eclipse.jdt.core/dom/org/eclipse/jdt/core/dom/ChildListPropertyDescriptor.java	0	0	0	5	235	27	0	0	0	0	1	0	18	18	0	0	9	9	8	8	9	2	0	0	0	0	0	0	0	0	0	267	3	0	0	37	3	34	4	359	9	1065	21	7	6	390	172	397	178
/Users/rizwan/Downloads/fwddatasetwithrandomnfaultinformation/SourceCode/Eclipse_JDT_Core-3.4/org.eclipse.jdt.core/dom/org/eclipse/jdt/core/dom/ArrayAccess.java	0	0	3	9	288	81	0	0	0	0	10	0	26	26	0	0	92	92	33	33	59	14	0	0	0	0	0	0	0	0	0	381	4	0	0	62	3	250	4	777	9	2256	22	24	14	729	250	753	264
/Users/rizwan/Downloads/fwddatasetwithrandomnfaultinformation/SourceCode/Eclipse_JDT_Core-3.4/org.eclipse.jdt.core/dom/org/eclipse/jdt/core/dom/ArrayCreation.java	0	0	4	11	331	151	0	0	0	0	8	0	150	150	0	0	102	102	46	46	67	16	0	0	0	0	0	0	0	0	0	497	4	0	0	308	3	296	4	1195	9	3500	22	30	17	965	315	995	332
/Users/rizwan/Downloads/fwddatasetwithrandomnfaultinformation/SourceCode/Eclipse_JDT_Core-3.4/org.eclipse.jdt.core/dom/org/eclipse/jdt/core/dom/MarkerAnnotation.java	0	0	1	3	238	44	0	0	0	0	2	0	8	8	0	0	58	58	19	19	30	5	0	0	0	0	0	0	0	0	0	286	4	0	0	18	3	154	4	504	9	1475	22	15	14	429	200	444	214
/Users/rizwan/Downloads/fwddatasetwithrandomnfaultinformation/SourceCode/Eclipse_JDT_Core-3.4/org.eclipse.jdt.core/dom/org/eclipse/jdt/core/dom/DefaultCommentMapper.java	13	4	28	55	298	190	0	13	3	19	33	0	64	62	0	0	214	221	114	114	225	199	0	0	0	0	0	0	0	0	0	588	6	35	3	159	3	663	4	1885	11	5226	29	174	45	2301	492	2475	537
/Users/rizwan/Downloads/fwddatasetwithrandomnfaultinformation/SourceCode/Eclipse_JDT_Core-3.4/org.eclipse.jdt.core/dom/org/eclipse/jdt/core/dom/SimpleType.java	0	0	2	6	257	56	0	0	0	0	5	0	16	16	0	0	67	67	24	24	40	9	0	0	0	0	0	0	0	0	0	321	4	0	0	37	3	182	4	600	9	1749	22	20	15	553	234	573	249
/Users/rizwan/Downloads/fwddatasetwithrandomnfaultinformation/SourceCode/Eclipse_JDT_Core-3.4/org.eclipse.jdt.core/dom/org/eclipse/jdt/core/dom/ArrayType.java	1	0	2	9	284	64	0	0	0	0	5	0	24	24	0	0	79	79	28	28	48	14	0	0	0	0	0	0	0	0	0	360	5	0	0	53	3	214	4	701	9	2038	23	22	16	674	256	696	272
/Users/rizwan/Downloads/fwddatasetwithrandomnfaultinformation/SourceCode/Eclipse_JDT_Core-3.4/org.eclipse.jdt.core/dom/org/eclipse/jdt/core/dom/ParameterizedType.java	0	0	3	8	285	75	0	0	0	0	6	0	22	22	0	0	86	86	28	28	53	11	0	0	0	0	0	0	0	0	0	371	4	0	0	50	3	228	4	724	9	2106	22	19	16	712	277	731	293
/Users/rizwan/Downloads/fwddatasetwithrandomnfaultinformation/SourceCode/Eclipse_JDT_Core-3.4/org.eclipse.jdt.core/dom/org/eclipse/jdt/core/dom/AnonymousClassDeclaration.java	0	0	2	5	267	57	0	0	0	0	1	0	18	18	0	0	53	53	19	19	31	6	0	0	0	0	0	0	0	0	0	331	4	0	0	37	3	144	4	560	9	1641	22	20	16	545	243	565	259
/Users/rizwan/Downloads/fwddatasetwithrandomnfaultinformation/SourceCode/Eclipse_JDT_Core-3.4/org.eclipse.jdt.core/dom/org/eclipse/jdt/core/dom/IVariableBinding.java	0	0	0	7	302	54	0	0	0	0	0	0	52	52	0	0	24	24	1	1	17	0	0	0	0	0	0	0	0	0	0	363	3	0	0	104	2	50	4	543	8	1611	19	32	20	752	227	784	247
/Users/rizwan/Downloads/fwddatasetwithrandomnfaultinformation/SourceCode/Eclipse_JDT_Core-3.4/org.eclipse.jdt.core/dom/org/eclipse/jdt/core/dom/CastExpression.java	0	0	3	9	286	74	0	0	0	0	10	0	24	24	0	0	94	94	33	33	59	14	0	0	0	0	0	0	0	0	0	372	4	0	0	58	3	254	4	768	9	2229	22	24	14	696	245	720	259
/Users/rizwan/Downloads/fwddatasetwithrandomnfaultinformation/SourceCode/Eclipse_JDT_Core-3.4/org.eclipse.jdt.core/dom/org/eclipse/jdt/core/dom/ConditionalExpression.java	0	0	4	12	316	91	0	0	0	0	15	0	34	34	0	0	120	120	42	42	78	19	0	0	0	0	0	0	0	0	0	423	4	0	0	83	3	324	4	938	9	2715	22	28	14	878	263	906	277
/Users/rizwan/Downloads/fwddatasetwithrandomnfaultinformation/SourceCode/Eclipse_JDT_Core-3.4/org.eclipse.jdt.core/dom/org/eclipse/jdt/core/dom/Block.java	0	0	2	5	252	50	0	0	0	0	1	0	16	16	0	0	52	52	19	19	30	6	0	0	0	0	0	0	0	0	0	309	4	0	0	33	3	142	4	531	9	1555	22	19	15	459	199	478	214
/Users/rizwan/Downloads/fwddatasetwithrandomnfaultinformation/SourceCode/Eclipse_JDT_Core-3.4/org.eclipse.jdt.core/dom/org/eclipse/jdt/core/dom/TypeDeclaration.java	6	0	10	19	604	228	0	0	0	0	26	0	154	157	0	0	328	328	107	108	203	58	0	0	0	0	0	0	0	0	0	867	5	0	0	337	3	871	4	2348	9	6780	23	152	30	2497	494	2649	524
/Users/rizwan/Downloads/fwddatasetwithrandomnfaultinformation/SourceCode/Eclipse_JDT_Core-3.4/org.eclipse.jdt.core/dom/org/eclipse/jdt/core/dom/Javadoc.java	0	0	3	11	333	81	0	0	0	3	5	0	22	22	0	0	99	99	41	41	71	22	0	0	0	0	0	0	0	0	0	428	4	3	1	49	3	280	4	865	11	2501	25	56	24	996	351	1052	375
/Users/rizwan/Downloads/fwddatasetwithrandomnfaultinformation/SourceCode/Eclipse_JDT_Core-3.4/org.eclipse.jdt.core/dom/org/eclipse/jdt/core/dom/ITypeBinding.java	0	0	0	48	1034	333	0	0	0	0	0	0	457	457	0	0	158	159	29	29	80	0	0	0	0	0	0	0	0	0	0	1415	3	0	0	914	2	375	4	2793	8	8298	19	81	17	4950	637	5031	654
/Users/rizwan/Downloads/fwddatasetwithrandomnfaultinformation/SourceCode/Eclipse_JDT_Core-3.4/org.eclipse.jdt.core/dom/org/eclipse/jdt/core/dom/NodeEventHandler.java	0	0	8	4	297	75	0	0	0	0	0	0	6	6	0	0	34	34	12	12	16	0	0	0	0	0	0	0	0	0	0	384	4	0	0	12	2	92	4	514	8	1524	20	35	16	756	161	791	177
/Users/rizwan/Downloads/fwddatasetwithrandomnfaultinformation/SourceCode/Eclipse_JDT_Core-3.4/org.eclipse.jdt.core/dom/org/eclipse/jdt/core/dom/ParenthesizedExpression.java	0	0	2	6	260	55	0	0	0	0	5	0	18	18	0	0	65	65	24	24	40	9	0	0	0	0	0	0	0	0	0	323	4	0	0	41	3	178	4	602	9	1755	22	20	15	518	223	538	238
/Users/rizwan/Downloads/fwddatasetwithrandomnfaultinformation/SourceCode/Eclipse_JDT_Core-3.4/org.eclipse.jdt.core/dom/org/eclipse/jdt/core/dom/Annotation.java	0	0	1	6	279	54	0	0	0	0	3	0	28	28	0	0	41	41	20	20	25	5	0	0	0	0	0	0	0	0	0	340	4	0	0	59	3	122	4	562	9	1654	22	12	10	464	199	476	209
/Users/rizwan/Downloads/fwddatasetwithrandomnfaultinformation/SourceCode/Eclipse_JDT_Core-3.4/org.eclipse.jdt.core/dom/org/eclipse/jdt/core/dom/ForStatement.java	0	0	5	11	359	114	0	0	0	0	9	0	72	72	0	0	121	121	36	36	76	19	0	0	0	0	0	0	0	0	0	489	4	0	0	153	3	314	4	1062	9	3089	22	35	19	1055	336	1090	355
/Users/rizwan/Downloads/fwddatasetwithrandomnfaultinformation/SourceCode/Eclipse_JDT_Core-3.4/org.eclipse.jdt.core/dom/org/eclipse/jdt/core/dom/rewrite/ASTRewrite.java	1	0	9	34	494	160	0	4	8	11	29	0	64	63	0	0	307	307	107	107	202	86	0	0	0	0	0	0	0	0	0	698	5	23	3	156	3	828	4	2008	11	5732	28	47	13	3307	681	3354	694
/Users/rizwan/Downloads/fwddatasetwithrandomnfaultinformation/SourceCode/Eclipse_JDT_Core-3.4/org.eclipse.jdt.core/dom/org/eclipse/jdt/core/dom/rewrite/ImportRewrite.java	9	2	15	66	637	211	0	11	11	35	33	0	142	141	0	0	463	462	182	182	312	146	0	0	0	0	0	0	0	0	0	940	6	57	3	316	3	1289	4	3076	11	8765	29	94	20	5628	783	5722	803
/Users/rizwan/Downloads/fwddatasetwithrandomnfaultinformation/SourceCode/Eclipse_JDT_Core-3.4/org.eclipse.jdt.core/dom/org/eclipse/jdt/core/dom/rewrite/ListRewrite.java	0	0	2	14	414	72	0	0	4	3	16	0	44	44	0	0	146	146	53	53	75	17	0	0	0	0	0	0	0	0	0	502	4	7	2	104	3	398	4	1116	11	3254	26	33	12	2279	341	2312	353
/Users/rizwan/Downloads/fwddatasetwithrandomnfaultinformation/SourceCode/Eclipse_JDT_Core-3.4/org.eclipse.jdt.core/dom/org/eclipse/jdt/core/dom/rewrite/TargetSourceRangeComputer.java	0	0	0	8	261	39	0	0	0	0	0	0	26	26	0	0	27	27	15	15	15	4	0	0	0	0	0	0	0	0	0	308	3	0	0	52	2	84	4	472	9	1397	20	20	9	533	215	553	224
/Users/rizwan/Downloads/fwddatasetwithrandomnfaultinformation/SourceCode/Eclipse_JDT_Core-3.4/org.eclipse.jdt.core/dom/org/eclipse/jdt/core/dom/rewrite/ITrackedNodePosition.java	0	0	0	4	192	15	0	0	0	0	0	0	6	6	0	0	4	4	1	1	3	0	0	0	0	0	0	0	0	0	0	211	3	0	0	12	2	10	4	245	8	731	19	9	7	178	86	187	93
/Users/rizwan/Downloads/fwddatasetwithrandomnfaultinformation/SourceCode/Eclipse_JDT_Core-3.4/org.eclipse.jdt.core/dom/org/eclipse/jdt/internal/core/dom/NaiveASTFlattener.java	12	6	1	475	542	705	0	3	0	56	13	0	23	37	0	0	1426	1426	297	297	840	171	0	0	0	0	0	0	0	0	0	1741	6	59	2	73	3	3446	4	6345	11	18020	28	340	39	4192	663	4532	702
/Users/rizwan/Downloads/fwddatasetwithrandomnfaultinformation/SourceCode/Eclipse_JDT_Core-3.4/org.eclipse.jdt.core/eval/org/eclipse/jdt/internal/eval/CodeSnippetSingleNameReference.java	1	1	5	9	206	200	0	15	12	48	36	0	0	19	0	0	435	435	154	154	236	103	0	0	0	0	0	0	0	0	0	422	6	75	3	55	2	1178	4	2084	11	5909	28	55	21	2339	527	2394	548
/Users/rizwan/Downloads/fwddatasetwithrandomnfaultinformation/SourceCode/Eclipse_JDT_Core-3.4/org.eclipse.jdt.core/eval/org/eclipse/jdt/internal/eval/CodeSnippetEnvironment.java	1	0	0	2	193	22	0	0	0	2	1	0	1	0	0	0	31	31	15	15	33	13	0	0	0	0	0	0	0	0	0	218	4	2	1	2	2	92	4	371	11	1067	24	6	5	320	154	326	159
/Users/rizwan/Downloads/fwddatasetwithrandomnfaultinformation/SourceCode/Eclipse_JDT_Core-3.4/org.eclipse.jdt.core/eval/org/eclipse/jdt/internal/eval/IRequestor.java	0	0	0	2	178	12	0	0	0	0	0	0	0	0	0	0	3	3	1	1	5	0	0	0	0	0	0	0	0	0	0	192	3	0	0	0	0	8	4	212	6	630	15	5	5	102	70	107	75
/Users/rizwan/Downloads/fwddatasetwithrandomnfaultinformation/SourceCode/Eclipse_JDT_Core-3.4/org.eclipse.jdt.core/eval/org/eclipse/jdt/internal/eval/CodeSnippetReturnStatement.java	0	0	0	8	181	52	0	1	2	7	5	0	2	0	0	0	57	57	26	26	44	12	0	0	0	0	0	0	0	0	0	241	3	10	3	7	2	166	4	492	11	1419	25	12	11	519	225	531	236
/Users/rizwan/Downloads/fwddatasetwithrandomnfaultinformation/SourceCode/Eclipse_JDT_Core-3.4/org.eclipse.jdt.core/eval/org/eclipse/jdt/internal/eval/CodeSnippetScope.java	10	0	0	5	229	132	0	4	4	46	31	0	6	0	0	0	333	332	73	72	221	133	0	0	0	0	0	0	0	0	0	376	4	54	3	37	2	810	4	1644	11	4576	26	47	16	2568	503	2615	519
/Users/rizwan/Downloads/fwddatasetwithrandomnfaultinformation/SourceCode/Eclipse_JDT_Core-3.4/org.eclipse.jdt.core/eval/org/eclipse/jdt/internal/eval/CodeSnippetFieldReference.java	0	1	1	3	183	120	0	6	10	26	23	0	0	7	0	0	223	223	82	82	149	49	0	0	0	0	0	0	0	0	0	308	5	42	3	30	2	610	4	1202	11	3405	27	38	16	1467	351	1505	367
/Users/rizwan/Downloads/fwddatasetwithrandomnfaultinformation/SourceCode/Eclipse_JDT_Core-3.4/org.eclipse.jdt.core/eval/org/eclipse/jdt/internal/eval/CodeSnippetSkeleton.java	0	0	0	16	181	32	0	0	0	0	0	0	1	1	0	0	56	56	42	42	57	5	0	0	0	0	0	0	0	0	0	229	3	0	0	2	2	196	4	498	9	1432	20	14	6	449	174	463	180
/Users/rizwan/Downloads/fwddatasetwithrandomnfaultinformation/SourceCode/Eclipse_JDT_Core-3.4/org.eclipse.jdt.core/eval/org/eclipse/jdt/internal/eval/EvaluationResult.java	3	0	1	32	275	68	0	1	0	3	3	0	4	1	0	0	63	63	29	29	68	25	0	0	0	0	0	0	0	0	0	379	5	4	2	8	3	184	4	682	11	1950	27	32	14	910	254	942	268
/Users/rizwan/Downloads/fwddatasetwithrandomnfaultinformation/SourceCode/Eclipse_JDT_Core-3.4/org.eclipse.jdt.core/eval/org/eclipse/jdt/internal/eval/CodeSnippetCompiler.java	0	0	0	3	177	14	0	0	0	0	0	0	0	0	0	0	8	8	3	3	17	6	0	0	0	0	0	0	0	0	0	194	3	0	0	0	0	22	4	246	7	715	16	6	6	203	96	209	102
/Users/rizwan/Downloads/fwddatasetwithrandomnfaultinformation/SourceCode/Eclipse_JDT_Core-3.4/org.eclipse.jdt.core/eval/org/eclipse/jdt/internal/eval/EvaluationContext.java	7	1	51	137	350	229	0	2	0	9	13	0	5	6	0	0	188	188	93	93	210	109	0	0	0	0	0	0	0	0	0	775	6	11	2	24	3	562	4	1706	11	4795	28	866	110	2280	628	3146	738
/Users/rizwan/Downloads/fwddatasetwithrandomnfaultinformation/SourceCode/Eclipse_JDT_Core-3.4/org.eclipse.jdt.core/eval/org/eclipse/jdt/internal/eval/CodeSnippetTypeDeclaration.java	2	0	0	2	170	20	0	0	0	3	2	0	2	0	0	0	39	39	13	13	32	10	0	0	0	0	0	0	0	0	0	194	4	3	1	4	2	104	4	358	11	1032	24	8	6	272	124	280	130
/Users/rizwan/Downloads/fwddatasetwithrandomnfaultinformation/SourceCode/Eclipse_JDT_Core-3.4/org.eclipse.jdt.core/eval/org/eclipse/jdt/internal/eval/CodeSnippetThisReference.java	0	0	0	6	181	34	0	1	2	3	3	0	1	1	0	0	40	40	17	17	42	10	0	0	0	0	0	0	0	0	0	221	3	6	3	5	3	114	4	411	11	1179	26	8	7	379	173	387	180
/Users/rizwan/Downloads/fwddatasetwithrandomnfaultinformation/SourceCode/Eclipse_JDT_Core-3.4/org.eclipse.jdt.core/eval/org/eclipse/jdt/internal/eval/CodeSnippetClassFile.java	24	0	1	5	190	59	0	1	1	6	7	0	6	29	0	0	105	105	31	31	103	78	0	0	0	0	0	0	0	0	0	279	5	8	3	42	3	272	4	797	11	2206	28	42	19	834	274	876	293
/Users/rizwan/Downloads/fwddatasetwithrandomnfaultinformation/SourceCode/Eclipse_JDT_Core-3.4/org.eclipse.jdt.core/eval/org/eclipse/jdt/internal/eval/VariablesInfo.java	2	0	0	4	189	14	0	0	0	0	0	0	2	0	0	0	11	11	8	8	23	9	0	0	0	0	0	0	0	0	0	209	4	0	0	2	1	38	4	290	9	838	20	9	6	242	119	251	125
/Users/rizwan/Downloads/fwddatasetwithrandomnfaultinformation/SourceCode/Eclipse_JDT_Core-3.4/org.eclipse.jdt.core/eval/org/eclipse/jdt/internal/eval/CodeSnippetMessageSend.java	3	8	0	5	184	112	0	13	3	29	13	0	4	8	0	0	213	213	75	75	141	75	0	0	0	0	0	0	0	0	0	312	5	45	3	25	3	576	4	1189	11	3347	28	33	16	1449	444	1482	460
/Users/rizwan/Downloads/fwddatasetwithrandomnfaultinformation/SourceCode/Eclipse_JDT_Core-3.4/org.eclipse.jdt.core/eval/org/eclipse/jdt/internal/eval/CodeSnippetSuperReference.java	0	0	0	2	177	16	0	0	0	0	0	0	0	0	0	0	14	14	9	9	12	0	0	0	0	0	0	0	0	0	0	195	3	0	0	0	0	46	4	260	6	767	15	5	5	207	113	212	118
/Users/rizwan/Downloads/fwddatasetwithrandomnfaultinformation/SourceCode/Eclipse_JDT_Core-3.4/org.eclipse.jdt.core/eval/org/eclipse/jdt/internal/eval/CodeSnippetQualifiedNameReference.java	2	1	1	10	197	181	0	16	12	45	51	0	8	13	0	0	396	396	146	146	235	108	0	0	0	0	0	0	0	0	0	392	6	73	3	72	3	1084	4	1980	11	5592	29	62	23	2213	496	2275	519
/Users/rizwan/Downloads/fwddatasetwithrandomnfaultinformation/SourceCode/Eclipse_JDT_Core-3.4/org.eclipse.jdt.core/eval/org/eclipse/jdt/internal/eval/Evaluator.java	5	0	3	2	210	40	0	0	0	0	0	0	5	0	0	0	65	65	23	23	82	35	0	0	0	0	0	0	0	0	0	260	5	0	0	5	1	176	4	568	9	1586	21	16	9	686	272	702	281
/Users/rizwan/Downloads/fwddatasetwithrandomnfaultinformation/SourceCode/Eclipse_JDT_Core-3.4/org.eclipse.jdt.core/eval/org/eclipse/jdt/internal/eval/GlobalVariable.java	0	0	0	11	196	28	0	0	0	1	0	0	0	0	0	0	17	17	7	7	21	9	0	0	0	0	0	0	0	0	0	235	3	1	1	0	0	48	4	322	9	937	19	11	8	256	125	267	133
/Users/rizwan/Downloads/fwddatasetwithrandomnfaultinformation/SourceCode/Eclipse_JDT_Core-3.4/org.eclipse.jdt.core/eval/org/eclipse/jdt/internal/eval/CodeSnippetToCuMapper.java	10	0	7	37	211	100	0	8	1	7	6	0	10	8	0	0	146	146	45	45	134	39	0	0	0	0	0	0	0	0	0	365	5	16	3	24	3	382	4	975	11	2748	28	38	10	1079	328	1117	338
/Users/rizwan/Downloads/fwddatasetwithrandomnfaultinformation/SourceCode/Eclipse_JDT_Core-3.4/org.eclipse.jdt.core/eval/org/eclipse/jdt/internal/eval/VariablesEvaluator.java	16	0	15	56	206	134	0	6	1	8	5	0	16	1	0	0	149	149	39	39	168	80	0	0	0	0	0	0	0	0	0	427	5	15	3	22	3	376	4	1103	11	3057	28	59	12	1022	326	1081	338
/Users/rizwan/Downloads/fwddatasetwithrandomnfaultinformation/SourceCode/Eclipse_JDT_Core-3.4/org.eclipse.jdt.core/eval/org/eclipse/jdt/internal/eval/CodeSnippetEvaluator.java	1	0	2	8	216	52	0	1	0	6	2	0	1	0	0	0	65	65	23	23	73	38	0	0	0	0	0	0	0	0	0	279	5	7	2	3	2	176	4	589	11	1654	26	15	8	713	285	728	293
/Users/rizwan/Downloads/fwddatasetwithrandomnfaultinformation/SourceCode/Eclipse_JDT_Core-3.4/org.eclipse.jdt.core/eval/org/eclipse/jdt/internal/eval/InstallException.java	0	0	0	3	182	17	0	0	0	0	0	0	6	6	0	0	5	5	3	3	4	1	0	0	0	0	0	0	0	0	0	202	3	0	0	12	2	16	4	244	9	727	20	6	6	105	78	111	84
/Users/rizwan/Downloads/fwddatasetwithrandomnfaultinformation/SourceCode/Eclipse_JDT_Core-3.4/org.eclipse.jdt.core/eval/org/eclipse/jdt/internal/eval/CodeSnippetParser.java	6	36	32	28	250	269	0	14	2	13	13	0	18	30	0	0	288	288	111	111	307	229	0	0	0	0	0	0	0	0	0	621	6	29	3	61	3	798	4	2061	11	5642	29	108	25	2332	641	2440	666
/Users/rizwan/Downloads/fwddatasetwithrandomnfaultinformation/SourceCode/Eclipse_JDT_Core-3.4/org.eclipse.jdt.core/eval/org/eclipse/jdt/internal/eval/CodeSnippetAllocationExpression.java	4	0	0	5	179	38	0	7	0	17	9	0	5	0	0	0	118	118	48	48	97	45	0	0	0	0	0	0	0	0	0	226	4	24	2	14	2	332	4	750	11	2107	25	16	9	805	272	821	281
/Users/rizwan/Downloads/fwddatasetwithrandomnfaultinformation/SourceCode/Eclipse_JDT_Core-3.4/org.eclipse.jdt.core/eval/org/eclipse/jdt/internal/eval/EvaluationConstants.java	0	0	2	28	166	38	0	0	0	0	0	0	0	0	0	0	14	14	1	1	18	14	0	0	0	0	0	0	0	0	0	234	4	0	0	0	0	30	4	304	7	879	17	18	6	172	92	190	98
/Users/rizwan/Downloads/fwddatasetwithrandomnfaultinformation/SourceCode/Eclipse_JDT_Core-3.4/org.eclipse.jdt.core/compiler/org/eclipse/jdt/core/compiler/InvalidInputException.java	0	0	0	2	182	14	0	0	0	0	0	0	0	0	0	0	5	5	3	3	4	1	0	0	0	0	0	0	0	0	0	198	3	0	0	0	0	16	4	226	7	673	16	6	6	122	82	128	88
/Users/rizwan/Downloads/fwddatasetwithrandomnfaultinformation/SourceCode/Eclipse_JDT_Core-3.4/org.eclipse.jdt.core/compiler/org/eclipse/jdt/core/compiler/IProblem.java	0	1	758	64	1475	917	0	0	0	1	0	0	11	10	0	0	27	27	44	44	561	549	0	0	0	0	0	0	0	0	0	3215	5	1	1	21	2	142	4	4501	11	12392	25	1200	557	3654	946	4854	1503
/Users/rizwan/Downloads/fwddatasetwithrandomnfaultinformation/SourceCode/Eclipse_JDT_Core-3.4/org.eclipse.jdt.core/compiler/org/eclipse/jdt/core/compiler/CategorizedProblem.java	0	0	0	11	309	83	0	0	0	0	0	0	71	71	0	0	24	26	21	22	32	16	0	0	0	0	0	0	0	0	0	403	3	0	0	142	2	93	4	695	9	2037	20	23	22	1119	397	1142	419
/Users/rizwan/Downloads/fwddatasetwithrandomnfaultinformation/SourceCode/Eclipse_JDT_Core-3.4/org.eclipse.jdt.core/compiler/org/eclipse/jdt/core/compiler/CompilationProgress.java	0	0	0	4	229	25	0	0	0	0	0	0	14	14	0	0	10	10	5	5	8	0	0	0	0	0	0	0	0	0	0	258	3	0	0	28	2	30	4	333	8	990	19	6	6	380	158	386	164
/Users/rizwan/Downloads/fwddatasetwithrandomnfaultinformation/SourceCode/Eclipse_JDT_Core-3.4/org.eclipse.jdt.core/compiler/org/eclipse/jdt/core/compiler/CharOperation.java	60	36	73	132	2573	717	0	28	18	75	152	0	1009	1170	0	0	589	589	509	509	623	1125	0	0	0	0	0	0	0	0	0	3591	6	121	3	2331	3	2196	4	10003	11	28256	29	656	78	12277	893	12933	971
/Users/rizwan/Downloads/fwddatasetwithrandomnfaultinformation/SourceCode/Eclipse_JDT_Core-3.4/org.eclipse.jdt.core/compiler/org/eclipse/jdt/internal/compiler/ConfigurableOption.java	2	0	18	80	244	104	0	0	0	2	3	0	3	2	0	0	72	72	35	35	74	36	0	0	0	0	0	0	0	0	0	448	5	2	1	8	3	214	4	795	11	2273	26	51	11	676	224	727	235
/Users/rizwan/Downloads/fwddatasetwithrandomnfaultinformation/SourceCode/Eclipse_JDT_Core-3.4/org.eclipse.jdt.core/compiler/org/eclipse/jdt/internal/compiler/DefaultErrorHandlingPolicies.java	0	0	0	2	186	14	0	0	0	0	0	0	0	0	0	0	18	18	17	17	13	0	0	0	0	0	0	0	0	0	0	202	3	0	0	0	0	70	4	292	6	862	15	5	5	161	84	166	89
/Users/rizwan/Downloads/fwddatasetwithrandomnfaultinformation/SourceCode/Eclipse_JDT_Core-3.4/org.eclipse.jdt.core/compiler/org/eclipse/jdt/internal/compiler/IDebugRequestor.java	0	0	0	3	183	16	0	0	0	0	0	0	0	0	0	0	6	6	1	1	6	0	0	0	0	0	0	0	0	0	0	202	3	0	0	0	0	14	4	229	6	680	15	5	5	113	91	118	96
/Users/rizwan/Downloads/fwddatasetwithrandomnfaultinformation/SourceCode/Eclipse_JDT_Core-3.4/org.eclipse.jdt.core/compiler/org/eclipse/jdt/internal/compiler/ClassFilePool.java	1	0	0	2	166	10	0	0	0	1	1	0	1	0	0	0	14	14	9	9	20	9	0	0	0	0	0	0	0	0	0	179	4	1	1	2	2	46	4	268	11	775	24	8	7	151	89	159	96
/Users/rizwan/Downloads/fwddatasetwithrandomnfaultinformation/SourceCode/Eclipse_JDT_Core-3.4/org.eclipse.jdt.core/compiler/org/eclipse/jdt/internal/compiler/IErrorHandlingPolicy.java	0	0	0	2	177	8	0	0	0	0	0	0	0	0	0	0	4	4	1	1	3	0	0	0	0	0	0	0	0	0	0	187	3	0	0	0	0	10	4	207	6	617	15	8	7	127	98	135	105
/Users/rizwan/Downloads/fwddatasetwithrandomnfaultinformation/SourceCode/Eclipse_JDT_Core-3.4/org.eclipse.jdt.core/compiler/org/eclipse/jdt/internal/compiler/IProblemFactory.java	0	0	0	2	205	16	0	0	0	0	0	0	0	0	0	0	8	8	3	3	8	0	0	0	0	0	0	0	0	0	0	223	3	0	0	0	0	22	4	260	6	771	15	8	6	396	172	404	178
/Users/rizwan/Downloads/fwddatasetwithrandomnfaultinformation/SourceCode/Eclipse_JDT_Core-3.4/org.eclipse.jdt.core/compiler/org/eclipse/jdt/internal/compiler/ReadManager.java	5	2	5	11	166	58	0	1	2	5	12	0	3	8	0	0	71	71	34	34	93	60	0	0	0	0	0	0	0	0	0	247	6	8	3	23	3	210	4	657	11	1813	29	34	15	616	228	650	243
/Users/rizwan/Downloads/fwddatasetwithrandomnfaultinformation/SourceCode/Eclipse_JDT_Core-3.4/org.eclipse.jdt.core/compiler/org/eclipse/jdt/internal/compiler/ClassFile.java	1681	62	525	288	611	1197	0	51	10	164	139	0	221	1303	0	0	4417	4419	1012	1012	4612	3403	0	0	0	0	0	0	0	0	0	4364	6	225	3	1663	3	10860	4	25143	11	67409	29	2527	239	24581	1743	27108	1982
/Users/rizwan/Downloads/fwddatasetwithrandomnfaultinformation/SourceCode/Eclipse_JDT_Core-3.4/org.eclipse.jdt.core/compiler/org/eclipse/jdt/internal/compiler/CompilationResult.java	16	2	8	31	226	69	0	4	0	23	12	0	24	11	0	0	170	170	69	69	178	110	0	0	0	0	0	0	0	0	0	352	6	27	2	47	3	478	4	1207	11	3329	28	69	22	1362	419	1431	441
/Users/rizwan/Downloads/fwddatasetwithrandomnfaultinformation/SourceCode/Eclipse_JDT_Core-3.4/org.eclipse.jdt.core/compiler/org/eclipse/jdt/internal/compiler/Compiler.java	7	0	16	26	432	281	0	11	1	32	18	0	9	11	0	0	311	311	118	118	251	141	0	0	0	0	0	0	0	0	0	762	5	44	3	38	3	858	4	2109	11	5931	28	61	19	3654	773	3715	792
/Users/rizwan/Downloads/fwddatasetwithrandomnfaultinformation/SourceCode/Eclipse_JDT_Core-3.4/org.eclipse.jdt.core/compiler/org/eclipse/jdt/internal/compiler/AbstractAnnotationProcessorManager.java	0	0	0	3	232	26	0	0	0	0	0	0	0	0	0	0	12	12	2	2	15	0	0	0	0	0	0	0	0	0	0	261	3	0	0	0	0	28	4	311	6	917	15	6	6	353	149	359	155
/Users/rizwan/Downloads/fwddatasetwithrandomnfaultinformation/SourceCode/Eclipse_JDT_Core-3.4/org.eclipse.jdt.core/compiler/org/eclipse/jdt/internal/compiler/ASTVisitor.java	0	0	0	2	218	494	0	0	0	0	0	0	0	0	0	0	240	240	240	240	126	0	0	0	0	0	0	0	0	0	0	714	3	0	0	0	0	960	4	1807	6	5294	15	19	7	3043	327	3062	334
/Users/rizwan/Downloads/fwddatasetwithrandomnfaultinformation/SourceCode/Eclipse_JDT_Core-3.4/org.eclipse.jdt.core/compiler/org/eclipse/jdt/internal/compiler/ICompilerRequestor.java	0	0	0	2	174	10	0	0	0	0	0	0	0	0	0	0	2	2	1	1	2	0	0	0	0	0	0	0	0	0	0	186	3	0	0	0	0	6	4	201	6	600	15	5	5	68	55	73	60
/Users/rizwan/Downloads/fwddatasetwithrandomnfaultinformation/SourceCode/Eclipse_JDT_Core-3.4/org.eclipse.jdt.core/compiler/org/eclipse/jdt/internal/compiler/ProcessTaskManager.java	4	0	2	11	166	37	0	1	1	7	5	0	2	6	0	0	71	71	33	33	71	45	0	0	0	0	0	0	0	0	0	220	5	9	3	13	3	208	4	581	11	1623	28	30	13	477	180	507	193
/Users/rizwan/Downloads/fwddatasetwithrandomnfaultinformation/SourceCode/Eclipse_JDT_Core-3.4/org.eclipse.jdt.core/compiler/org/eclipse/jdt/internal/compiler/impl/DoubleConstant.java	0	0	1	6	166	10	0	0	0	0	1	0	0	0	0	0	24	24	13	13	15	1	0	0	0	0	0	0	0	0	0	183	4	0	0	1	1	74	4	283	9	833	20	7	6	139	80	146	86
/Users/rizwan/Downloads/fwddatasetwithrandomnfaultinformation/SourceCode/Eclipse_JDT_Core-3.4/org.eclipse.jdt.core/compiler/org/eclipse/jdt/internal/compiler/impl/ReferenceContext.java	0	0	0	2	171	8	0	0	0	0	0	0	0	0	0	0	5	5	1	1	7	0	0	0	0	0	0	0	0	0	0	181	3	0	0	0	0	12	4	207	6	613	15	5	5	100	74	105	79
/Users/rizwan/Downloads/fwddatasetwithrandomnfaultinformation/SourceCode/Eclipse_JDT_Core-3.4/org.eclipse.jdt.core/compiler/org/eclipse/jdt/internal/compiler/impl/CharConstant.java	0	0	1	4	166	18	0	0	0	0	0	0	0	0	0	0	18	18	13	13	14	1	0	0	0	0	0	0	0	0	0	189	4	0	0	0	0	62	4	274	7	806	17	9	9	150	81	159	90
/Users/rizwan/Downloads/fwddatasetwithrandomnfaultinformation/SourceCode/Eclipse_JDT_Core-3.4/org.eclipse.jdt.core/compiler/org/eclipse/jdt/internal/compiler/impl/FloatConstant.java	0	0	1	4	166	10	0	0	0	0	0	0	0	0	0	0	21	21	13	13	14	1	0	0	0	0	0	0	0	0	0	181	4	0	0	0	0	68	4	272	7	800	17	6	6	136	80	142	86
/Users/rizwan/Downloads/fwddatasetwithrandomnfaultinformation/SourceCode/Eclipse_JDT_Core-3.4/org.eclipse.jdt.core/compiler/org/eclipse/jdt/internal/compiler/impl/ITypeRequestor.java	0	0	0	2	181	12	0	0	0	0	0	0	0	0	0	0	4	4	1	1	9	0	0	0	0	0	0	0	0	0	0	195	3	0	0	0	0	10	4	221	6	653	15	5	5	170	93	175	98
/Users/rizwan/Downloads/fwddatasetwithrandomnfaultinformation/SourceCode/Eclipse_JDT_Core-3.4/org.eclipse.jdt.core/compiler/org/eclipse/jdt/internal/compiler/impl/ByteConstant.java	0	0	1	4	166	20	0	0	0	0	0	0	0	0	0	0	17	17	13	13	14	1	0	0	0	0	0	0	0	0	0	191	4	0	0	0	0	60	4	274	7	806	17	9	9	154	81	163	90
/Users/rizwan/Downloads/fwddatasetwithrandomnfaultinformation/SourceCode/Eclipse_JDT_Core-3.4/org.eclipse.jdt.core/compiler/org/eclipse/jdt/internal/compiler/impl/ShortConstant.java	0	0	1	4	166	18	0	0	0	0	0	0	0	0	0	0	18	18	13	13	14	1	0	0	0	0	0	0	0	0	0	189	4	0	0	0	0	62	4	274	7	806	17	9	9	149	81	158	90
/Users/rizwan/Downloads/fwddatasetwithrandomnfaultinformation/SourceCode/Eclipse_JDT_Core-3.4/org.eclipse.jdt.core/compiler/org/eclipse/jdt/internal/compiler/impl/BooleanConstant.java	0	0	1	4	166	10	0	0	0	0	0	0	0	0	0	0	11	11	7	7	10	3	0	0	0	0	0	0	0	0	0	181	4	0	0	0	0	36	4	238	7	700	17	9	9	116	72	125	81
/Users/rizwan/Downloads/fwddatasetwithrandomnfaultinformation/SourceCode/Eclipse_JDT_Core-3.4/org.eclipse.jdt.core/compiler/org/eclipse/jdt/internal/compiler/impl/IntConstant.java	0	0	1	12	166	16	0	0	0	0	0	0	0	0	0	0	35	35	14	14	44	16	0	0	0	0	0	0	0	0	0	195	4	0	0	0	0	98	4	361	7	1022	17	39	30	311	100	350	130
/Users/rizwan/Downloads/fwddatasetwithrandomnfaultinformation/SourceCode/Eclipse_JDT_Core-3.4/org.eclipse.jdt.core/compiler/org/eclipse/jdt/internal/compiler/impl/Constant.java	0	0	221	98	220	333	49	1	1	2	74	0	439	224	0	0	2566	2565	177	177	1008	104	0	0	0	0	0	0	0	0	0	921	5	4	3	737	3	5485	4	8274	11	23706	28	191	158	7875	302	8066	460
/Users/rizwan/Downloads/fwddatasetwithrandomnfaultinformation/SourceCode/Eclipse_JDT_Core-3.4/org.eclipse.jdt.core/compiler/org/eclipse/jdt/internal/compiler/impl/StringConstant.java	0	0	2	6	168	16	0	0	0	1	1	0	0	0	0	0	11	11	6	6	10	2	0	0	0	0	0	0	0	0	0	192	4	1	1	1	1	34	4	250	11	739	23	10	10	113	76	123	86
/Users/rizwan/Downloads/fwddatasetwithrandomnfaultinformation/SourceCode/Eclipse_JDT_Core-3.4/org.eclipse.jdt.core/compiler/org/eclipse/jdt/internal/compiler/impl/CompilerStats.java	0	0	0	4	175	14	0	0	0	0	1	0	1	0	0	0	9	9	3	3	13	3	0	0	0	0	0	0	0	0	0	193	3	0	0	2	2	24	4	244	9	716	20	14	8	129	80	143	88
/Users/rizwan/Downloads/fwddatasetwithrandomnfaultinformation/SourceCode/Eclipse_JDT_Core-3.4/org.eclipse.jdt.core/compiler/org/eclipse/jdt/internal/compiler/impl/LongConstant.java	0	0	1	4	166	14	0	0	0	0	1	0	0	0	0	0	22	22	14	14	16	2	0	0	0	0	0	0	0	0	0	185	4	0	0	1	1	72	4	285	9	837	20	11	11	151	84	162	95
/Users/rizwan/Downloads/fwddatasetwithrandomnfaultinformation/SourceCode/Eclipse_JDT_Core-3.4/org.eclipse.jdt.core/compiler/org/eclipse/jdt/internal/compiler/impl/CompilerOptions.java	1	1	13	656	209	689	0	2	1	105	25	0	6	134	0	0	1135	1135	161	161	725	519	0	0	0	0	0	0	0	0	0	1569	6	108	3	165	3	2592	4	5694	11	15833	29	511	125	5843	1283	6354	1408
/Users/rizwan/Downloads/fwddatasetwithrandomnfaultinformation/SourceCode/Eclipse_JDT_Core-3.4/org.eclipse.jdt.core/compiler/org/eclipse/jdt/internal/compiler/util/HashtableOfObject.java	7	4	4	9	172	24	4	4	0	6	9	0	1	5	0	0	58	58	23	23	75	61	0	0	0	0	0	0	0	0	0	224	7	10	2	15	3	162	4	563	11	1548	29	25	12	452	139	477	151
/Users/rizwan/Downloads/fwddatasetwithrandomnfaultinformation/SourceCode/Eclipse_JDT_Core-3.4/org.eclipse.jdt.core/compiler/org/eclipse/jdt/internal/compiler/util/HashtableOfObjectToIntArray.java	9	3	4	9	172	24	4	0	0	7	5	0	2	4	0	0	61	61	23	23	68	56	0	0	0	0	0	0	0	0	0	225	7	7	1	11	3	168	4	550	11	1522	28	29	14	431	137	460	151
/Users/rizwan/Downloads/fwddatasetwithrandomnfaultinformation/SourceCode/Eclipse_JDT_Core-3.4/org.eclipse.jdt.core/compiler/org/eclipse/jdt/internal/compiler/util/HashtableOfLong.java	6	1	4	10	172	24	3	0	0	5	7	0	1	12	0	0	45	45	15	15	45	37	0	0	0	0	0	0	0	0	0	220	7	5	1	20	3	120	4	462	11	1300	28	25	13	299	120	324	133
/Users/rizwan/Downloads/fwddatasetwithrandomnfaultinformation/SourceCode/Eclipse_JDT_Core-3.4/org.eclipse.jdt.core/compiler/org/eclipse/jdt/internal/compiler/util/HashtableOfInt.java	6	1	4	10	172	24	3	0	0	5	7	0	1	3	0	0	36	36	15	15	45	37	0	0	0	0	0	0	0	0	0	220	7	5	1	11	3	102	4	435	11	1219	28	22	12	299	118	321	130
/Users/rizwan/Downloads/fwddatasetwithrandomnfaultinformation/SourceCode/Eclipse_JDT_Core-3.4/org.eclipse.jdt.core/compiler/org/eclipse/jdt/internal/compiler/util/Util.java	12	11	42	64	304	179	0	10	2	30	26	0	29	18	0	0	328	328	148	148	287	196	0	0	0	0	0	0	0	0	0	612	6	42	3	73	3	952	4	2178	11	6046	29	127	33	2540	653	2667	686
/Users/rizwan/Downloads/fwddatasetwithrandomnfaultinformation/SourceCode/Eclipse_JDT_Core-3.4/org.eclipse.jdt.core/compiler/org/eclipse/jdt/internal/compiler/util/SimpleLookupTable.java	10	3	8	10	174	28	5	3	0	13	8	0	3	3	0	0	80	80	21	21	88	72	0	0	0	0	0	0	0	0	0	238	7	16	2	14	3	202	4	646	11	1773	29	37	14	549	169	586	183
/Users/rizwan/Downloads/fwddatasetwithrandomnfaultinformation/SourceCode/Eclipse_JDT_Core-3.4/org.eclipse.jdt.core/compiler/org/eclipse/jdt/internal/compiler/util/HashtableOfType.java	6	1	2	6	168	20	3	3	0	5	7	0	2	2	0	0	42	42	15	15	50	40	0	0	0	0	0	0	0	0	0	206	7	8	2	11	3	114	4	445	11	1240	29	19	12	340	124	359	136
/Users/rizwan/Downloads/fwddatasetwithrandomnfaultinformation/SourceCode/Eclipse_JDT_Core-3.4/org.eclipse.jdt.core/compiler/org/eclipse/jdt/internal/compiler/util/CompoundNameVector.java	2	4	4	5	167	16	0	0	0	0	2	0	2	4	0	0	29	29	12	12	35	23	0	0	0	0	0	0	0	0	0	198	6	0	0	8	3	82	4	359	9	1015	24	20	10	229	116	249	126
/Users/rizwan/Downloads/fwddatasetwithrandomnfaultinformation/SourceCode/Eclipse_JDT_Core-3.4/org.eclipse.jdt.core/compiler/org/eclipse/jdt/internal/compiler/util/SimpleNameVector.java	2	4	4	5	167	16	0	0	0	0	2	0	2	4	0	0	31	31	14	14	37	23	0	0	0	0	0	0	0	0	0	198	6	0	0	8	3	90	4	369	9	1043	24	22	10	281	120	303	130
/Users/rizwan/Downloads/fwddatasetwithrandomnfaultinformation/SourceCode/Eclipse_JDT_Core-3.4/org.eclipse.jdt.core/compiler/org/eclipse/jdt/internal/compiler/util/SuffixConstants.java	0	0	4	18	166	22	0	0	0	0	0	0	0	0	0	0	5	5	1	1	13	12	0	0	0	0	0	0	0	0	0	210	4	0	0	0	0	12	4	255	7	739	17	13	6	138	67	151	73
/Users/rizwan/Downloads/fwddatasetwithrandomnfaultinformation/SourceCode/Eclipse_JDT_Core-3.4/org.eclipse.jdt.core/compiler/org/eclipse/jdt/internal/compiler/util/HashSetOfInt.java	6	2	0	3	172	18	3	0	0	6	7	0	1	2	0	0	45	45	18	18	56	41	0	0	0	0	0	0	0	0	0	204	6	6	1	10	3	126	4	457	11	1271	27	25	11	342	119	367	130
/Users/rizwan/Downloads/fwddatasetwithrandomnfaultinformation/SourceCode/Eclipse_JDT_Core-3.4/org.eclipse.jdt.core/compiler/org/eclipse/jdt/internal/compiler/util/HashtableOfIntValues.java	7	3	4	9	172	24	4	4	0	6	9	0	1	4	0	0	55	55	21	21	71	57	0	0	0	0	0	0	0	0	0	223	7	10	2	14	3	152	4	543	11	1496	29	23	12	440	141	463	153
/Users/rizwan/Downloads/fwddatasetwithrandomnfaultinformation/SourceCode/Eclipse_JDT_Core-3.4/org.eclipse.jdt.core/compiler/org/eclipse/jdt/internal/compiler/util/SimpleSetOfCharArray.java	8	4	6	7	174	26	4	1	0	9	5	0	3	5	0	0	65	65	17	17	72	59	0	0	0	0	0	0	0	0	0	229	7	10	2	13	3	164	4	563	11	1553	29	34	15	491	158	525	173
/Users/rizwan/Downloads/fwddatasetwithrandomnfaultinformation/SourceCode/Eclipse_JDT_Core-3.4/org.eclipse.jdt.core/compiler/org/eclipse/jdt/internal/compiler/util/Messages.java	3	1	6	17	209	71	0	0	0	2	6	0	3	1	0	0	74	74	34	34	104	32	0	0	0	0	0	0	0	0	0	307	6	2	1	10	3	216	4	685	11	1916	27	24	16	958	321	982	337
/Users/rizwan/Downloads/fwddatasetwithrandomnfaultinformation/SourceCode/Eclipse_JDT_Core-3.4/org.eclipse.jdt.core/compiler/org/eclipse/jdt/internal/compiler/util/ObjectVector.java	2	6	9	7	175	24	0	0	0	0	2	0	2	8	0	0	45	45	19	19	50	32	0	0	0	0	0	0	0	0	0	223	6	0	0	12	3	128	4	458	9	1288	24	29	10	374	130	403	140
/Users/rizwan/Downloads/fwddatasetwithrandomnfaultinformation/SourceCode/Eclipse_JDT_Core-3.4/org.eclipse.jdt.core/compiler/org/eclipse/jdt/internal/compiler/util/HashtableOfObjectToInt.java	9	3	4	11	172	24	4	0	0	7	5	0	2	4	0	0	61	61	23	23	68	56	0	0	0	0	0	0	0	0	0	227	7	7	1	11	3	168	4	552	11	1528	28	31	14	429	136	460	150
/Users/rizwan/Downloads/fwddatasetwithrandomnfaultinformation/SourceCode/Eclipse_JDT_Core-3.4/org.eclipse.jdt.core/compiler/org/eclipse/jdt/internal/compiler/util/FloatUtil.java	15	3	27	67	240	108	0	0	2	2	18	0	32	41	0	0	92	92	47	47	145	102	0	0	0	0	0	0	0	0	0	460	6	4	2	91	3	278	4	1095	11	3034	28	162	59	1265	295	1427	354
/Users/rizwan/Downloads/fwddatasetwithrandomnfaultinformation/SourceCode/Eclipse_JDT_Core-3.4/org.eclipse.jdt.core/compiler/org/eclipse/jdt/internal/compiler/util/SimpleSet.java	8	4	6	7	174	28	4	1	0	9	5	0	3	5	0	0	65	65	17	17	71	59	0	0	0	0	0	0	0	0	0	231	7	10	2	13	3	164	4	564	11	1557	29	34	14	482	155	516	169
/Users/rizwan/Downloads/fwddatasetwithrandomnfaultinformation/SourceCode/Eclipse_JDT_Core-3.4/org.eclipse.jdt.core/compiler/org/eclipse/jdt/internal/compiler/util/GenericXMLWriter.java	5	1	2	21	181	44	0	1	0	4	0	0	6	4	0	0	75	75	25	25	65	18	0	0	0	0	0	0	0	0	0	254	6	5	2	10	2	200	4	566	11	1612	27	30	15	385	181	415	196
/Users/rizwan/Downloads/fwddatasetwithrandomnfaultinformation/SourceCode/Eclipse_JDT_Core-3.4/org.eclipse.jdt.core/compiler/org/eclipse/jdt/internal/compiler/util/HashtableOfPackage.java	6	1	2	6	168	22	3	3	0	5	7	0	1	2	0	0	42	42	15	15	50	40	0	0	0	0	0	0	0	0	0	208	7	8	2	10	3	114	4	446	11	1243	29	17	11	341	126	358	137
/Users/rizwan/Downloads/fwddatasetwithrandomnfaultinformation/SourceCode/Eclipse_JDT_Core-3.4/org.eclipse.jdt.core/compiler/org/eclipse/jdt/internal/compiler/problem/AbortType.java	0	0	0	3	172	10	0	0	0	0	0	0	0	0	0	0	3	3	2	2	5	1	0	0	0	0	0	0	0	0	0	185	3	0	0	0	0	10	4	208	7	618	16	6	6	103	77	109	83
/Users/rizwan/Downloads/fwddatasetwithrandomnfaultinformation/SourceCode/Eclipse_JDT_Core-3.4/org.eclipse.jdt.core/compiler/org/eclipse/jdt/internal/compiler/problem/DefaultProblem.java	5	2	8	56	250	114	0	1	6	5	12	0	6	5	0	0	73	73	29	29	89	40	0	0	0	0	0	0	0	0	0	435	6	12	3	23	3	204	4	819	11	2323	29	46	12	928	329	974	341
/Users/rizwan/Downloads/fwddatasetwithrandomnfaultinformation/SourceCode/Eclipse_JDT_Core-3.4/org.eclipse.jdt.core/compiler/org/eclipse/jdt/internal/compiler/problem/ProblemReporter.java	17	4	26	148	248	430	20	63	13	87	185	0	20	143	0	0	4596	4596	1349	1349	1742	851	0	0	0	0	0	0	0	0	0	893	7	163	3	348	3	11890	4	15904	11	45113	30	419	71	21617	2664	22036	2735
/Users/rizwan/Downloads/fwddatasetwithrandomnfaultinformation/SourceCode/Eclipse_JDT_Core-3.4/org.eclipse.jdt.core/compiler/org/eclipse/jdt/internal/compiler/problem/ProblemHandler.java	0	0	0	4	190	32	0	0	0	3	3	0	0	2	0	0	38	38	14	14	38	15	0	0	0	0	0	0	0	0	0	226	3	3	1	5	2	104	4	401	11	1151	23	19	7	555	210	574	217
/Users/rizwan/Downloads/fwddatasetwithrandomnfaultinformation/SourceCode/Eclipse_JDT_Core-3.4/org.eclipse.jdt.core/compiler/org/eclipse/jdt/internal/compiler/problem/ProblemSeverities.java	0	0	1	3	166	18	0	0	0	0	0	0	0	0	0	0	1	1	1	1	12	11	0	0	0	0	0	0	0	0	0	188	4	0	0	0	0	4	4	223	7	645	17	17	15	126	77	143	92
/Users/rizwan/Downloads/fwddatasetwithrandomnfaultinformation/SourceCode/Eclipse_JDT_Core-3.4/org.eclipse.jdt.core/compiler/org/eclipse/jdt/internal/compiler/problem/ShouldNotImplement.java	0	0	0	2	172	10	0	0	0	0	0	0	0	0	0	0	4	4	2	2	3	1	0	0	0	0	0	0	0	0	0	184	3	0	0	0	0	12	4	207	7	617	16	6	6	82	70	88	76
/Users/rizwan/Downloads/fwddatasetwithrandomnfaultinformation/SourceCode/Eclipse_JDT_Core-3.4/org.eclipse.jdt.core/compiler/org/eclipse/jdt/internal/compiler/problem/AbortCompilation.java	0	0	0	5	174	14	0	0	2	4	2	0	0	0	0	0	35	35	7	7	35	15	0	0	0	0	0	0	0	0	0	193	3	6	2	2	1	84	4	345	11	986	23	14	8	268	123	282	131
/Users/rizwan/Downloads/fwddatasetwithrandomnfaultinformation/SourceCode/Eclipse_JDT_Core-3.4/org.eclipse.jdt.core/compiler/org/eclipse/jdt/internal/compiler/problem/AbortMethod.java	0	0	0	3	172	10	0	0	0	0	0	0	0	0	0	0	3	3	2	2	5	1	0	0	0	0	0	0	0	0	0	185	3	0	0	0	0	10	4	208	7	618	16	6	6	103	77	109	83
/Users/rizwan/Downloads/fwddatasetwithrandomnfaultinformation/SourceCode/Eclipse_JDT_Core-3.4/org.eclipse.jdt.core/compiler/org/eclipse/jdt/internal/compiler/problem/AbortCompilationUnit.java	0	0	0	3	176	12	0	0	0	0	0	0	0	0	0	0	5	5	3	3	9	2	0	0	0	0	0	0	0	0	0	191	3	0	0	0	0	16	4	225	7	664	16	6	6	130	89	136	95
/Users/rizwan/Downloads/fwddatasetwithrandomnfaultinformation/SourceCode/Eclipse_JDT_Core-3.4/org.eclipse.jdt.core/compiler/org/eclipse/jdt/internal/compiler/problem/DefaultProblemFactory.java	1	0	20	38	213	60	0	0	0	2	7	0	10	12	0	0	98	98	38	38	66	30	0	0	0	0	0	0	0	0	0	332	5	2	1	29	3	272	4	744	11	2134	26	36	16	744	274	780	290
/Users/rizwan/Downloads/fwddatasetwithrandomnfaultinformation/SourceCode/Eclipse_JDT_Core-3.4/org.eclipse.jdt.core/compiler/org/eclipse/jdt/internal/compiler/lookup/UnresolvedReferenceBinding.java	1	0	2	9	166	32	0	0	1	3	7	0	7	6	0	0	33	33	16	16	34	19	0	0	0	0	0	0	0	0	0	210	5	4	2	20	3	98	4	399	11	1141	27	18	13	344	175	362	188
/Users/rizwan/Downloads/fwddatasetwithrandomnfaultinformation/SourceCode/Eclipse_JDT_Core-3.4/org.eclipse.jdt.core/compiler/org/eclipse/jdt/internal/compiler/lookup/InnerEmulationDependency.java	0	0	0	2	166	6	0	0	0	0	0	0	0	0	0	0	2	2	2	2	5	2	0	0	0	0	0	0	0	0	0	174	3	0	0	0	0	8	4	196	7	581	16	5	5	71	51	76	56
/Users/rizwan/Downloads/fwddatasetwithrandomnfaultinformation/SourceCode/Eclipse_JDT_Core-3.4/org.eclipse.jdt.core/compiler/org/eclipse/jdt/internal/compiler/lookup/BinaryLocalVariableBinding.java	0	0	0	2	166	6	0	0	0	0	1	0	0	0	0	0	4	4	3	3	5	1	0	0	0	0	0	0	0	0	0	174	3	0	0	1	1	14	4	203	9	604	19	4	4	86	64	90	68
/Users/rizwan/Downloads/fwddatasetwithrandomnfaultinformation/SourceCode/Eclipse_JDT_Core-3.4/org.eclipse.jdt.core/compiler/org/eclipse/jdt/internal/compiler/lookup/CaptureBinding.java	1	2	2	3	191	51	0	1	3	9	15	0	11	12	0	0	133	131	40	40	117	72	0	0	0	0	0	0	0	0	0	250	6	13	3	38	3	344	4	850	11	2356	29	33	16	890	257	923	273
/Users/rizwan/Downloads/fwddatasetwithrandomnfaultinformation/SourceCode/Eclipse_JDT_Core-3.4/org.eclipse.jdt.core/compiler/org/eclipse/jdt/internal/compiler/lookup/CompilationUnitScope.java	34	5	8	26	191	166	0	28	14	73	47	0	27	15	0	0	487	487	131	131	346	231	0	0	0	0	0	0	0	0	0	430	6	115	3	89	3	1236	4	2463	11	6807	29	120	36	3090	748	3210	784
/Users/rizwan/Downloads/fwddatasetwithrandomnfaultinformation/SourceCode/Eclipse_JDT_Core-3.4/org.eclipse.jdt.core/compiler/org/eclipse/jdt/internal/compiler/lookup/LookupEnvironment.java	37	6	10	25	332	388	0	10	13	86	95	0	31	19	0	0	662	662	190	190	661	456	0	0	0	0	0	0	0	0	0	798	6	109	3	145	3	1704	4	3889	11	10545	29	188	55	5505	1053	5693	1108
/Users/rizwan/Downloads/fwddatasetwithrandomnfaultinformation/SourceCode/Eclipse_JDT_Core-3.4/org.eclipse.jdt.core/compiler/org/eclipse/jdt/internal/compiler/lookup/FieldBinding.java	3	3	6	3	223	109	0	7	1	29	18	0	4	9	0	0	159	162	58	58	138	86	0	0	0	0	0	0	0	0	0	347	6	37	3	31	3	437	4	1092	11	3047	29	30	8	1293	390	1323	398
/Users/rizwan/Downloads/fwddatasetwithrandomnfaultinformation/SourceCode/Eclipse_JDT_Core-3.4/org.eclipse.jdt.core/compiler/org/eclipse/jdt/internal/compiler/lookup/MemberTypeBinding.java	0	0	3	6	176	21	0	0	0	1	3	0	0	0	0	0	32	32	10	10	14	5	0	0	0	0	0	0	0	0	0	206	4	1	1	3	1	84	4	323	11	951	23	10	7	186	113	196	120
/Users/rizwan/Downloads/fwddatasetwithrandomnfaultinformation/SourceCode/Eclipse_JDT_Core-3.4/org.eclipse.jdt.core/compiler/org/eclipse/jdt/internal/compiler/lookup/InferenceContext.java	8	0	1	37	174	58	0	0	1	3	9	0	9	2	0	0	64	64	29	29	84	46	0	0	0	0	0	0	0	0	0	278	5	4	2	20	3	186	4	632	11	1763	27	45	21	455	185	500	206
/Users/rizwan/Downloads/fwddatasetwithrandomnfaultinformation/SourceCode/Eclipse_JDT_Core-3.4/org.eclipse.jdt.core/compiler/org/eclipse/jdt/internal/compiler/lookup/AnnotationHolder.java	0	1	0	2	166	12	0	2	2	4	6	0	0	2	0	0	27	27	16	16	30	14	0	0	0	0	0	0	0	0	0	181	4	8	3	8	2	86	4	340	11	974	26	9	5	235	98	244	103
/Users/rizwan/Downloads/fwddatasetwithrandomnfaultinformation/SourceCode/Eclipse_JDT_Core-3.4/org.eclipse.jdt.core/compiler/org/eclipse/jdt/internal/compiler/lookup/ParameterizedFieldBinding.java	0	0	0	2	185	18	0	0	0	2	0	0	0	0	0	0	15	15	5	5	11	5	0	0	0	0	0	0	0	0	0	205	3	2	1	0	0	40	4	271	9	798	19	7	5	212	118	219	123
/Users/rizwan/Downloads/fwddatasetwithrandomnfaultinformation/SourceCode/Eclipse_JDT_Core-3.4/org.eclipse.jdt.core/compiler/org/eclipse/jdt/internal/compiler/lookup/WildcardBinding.java	15	47	4	46	265	337	0	3	1	12	52	0	69	100	0	0	297	297	190	190	269	204	0	0	0	0	0	0	0	0	0	714	6	16	3	221	3	974	4	2414	11	6764	29	100	16	2421	402	2521	418
/Users/rizwan/Downloads/fwddatasetwithrandomnfaultinformation/SourceCode/Eclipse_JDT_Core-3.4/org.eclipse.jdt.core/compiler/org/eclipse/jdt/internal/compiler/lookup/ElementValuePair.java	1	0	0	5	184	23	0	3	0	4	3	0	3	3	0	0	44	44	19	19	38	21	0	0	0	0	0	0	0	0	0	213	4	7	2	9	3	126	4	427	11	1220	26	10	7	399	168	409	175
/Users/rizwan/Downloads/fwddatasetwithrandomnfaultinformation/SourceCode/Eclipse_JDT_Core-3.4/org.eclipse.jdt.core/compiler/org/eclipse/jdt/internal/compiler/lookup/ImportConflictBinding.java	0	0	1	4	166	10	0	0	0	0	0	0	0	0	0	0	8	8	4	4	8	1	0	0	0	0	0	0	0	0	0	181	4	0	0	0	0	24	4	222	7	656	17	6	6	114	77	120	83
/Users/rizwan/Downloads/fwddatasetwithrandomnfaultinformation/SourceCode/Eclipse_JDT_Core-3.4/org.eclipse.jdt.core/compiler/org/eclipse/jdt/internal/compiler/lookup/NestedTypeBinding.java	5	6	13	3	192	68	0	0	2	2	24	0	9	14	0	0	82	82	34	34	91	54	0	0	0	0	0	0	0	0	0	287	6	4	2	47	3	232	4	730	11	2041	28	35	13	818	247	853	260
/Users/rizwan/Downloads/fwddatasetwithrandomnfaultinformation/SourceCode/Eclipse_JDT_Core-3.4/org.eclipse.jdt.core/compiler/org/eclipse/jdt/internal/compiler/lookup/VariableBinding.java	0	0	0	11	168	18	0	0	0	6	0	0	2	2	0	0	26	26	10	10	28	13	0	0	0	0	0	0	0	0	0	197	3	6	1	4	2	72	4	330	11	950	23	13	7	232	121	245	128
/Users/rizwan/Downloads/fwddatasetwithrandomnfaultinformation/SourceCode/Eclipse_JDT_Core-3.4/org.eclipse.jdt.core/compiler/org/eclipse/jdt/internal/compiler/lookup/Substitution.java	0	0	0	2	182	14	0	0	0	0	0	0	0	0	0	0	4	4	1	1	4	0	0	0	0	0	0	0	0	0	0	198	3	0	0	0	0	10	4	219	6	652	15	5	5	93	73	98	78
/Users/rizwan/Downloads/fwddatasetwithrandomnfaultinformation/SourceCode/Eclipse_JDT_Core-3.4/org.eclipse.jdt.core/compiler/org/eclipse/jdt/internal/compiler/lookup/SyntheticArgumentBinding.java	0	0	0	4	177	12	0	0	0	0	0	0	0	0	0	0	10	10	4	4	10	3	0	0	0	0	0	0	0	0	0	193	3	0	0	0	0	28	4	241	7	710	16	5	5	204	128	209	133
/Users/rizwan/Downloads/fwddatasetwithrandomnfaultinformation/SourceCode/Eclipse_JDT_Core-3.4/org.eclipse.jdt.core/compiler/org/eclipse/jdt/internal/compiler/lookup/TypeConstants.java	0	0	1	228	167	246	0	0	0	1	0	0	4	4	0	0	115	115	56	56	126	126	0	0	0	0	0	0	0	0	0	642	4	1	1	8	2	342	4	1256	11	3516	24	122	9	708	331	830	340
/Users/rizwan/Downloads/fwddatasetwithrandomnfaultinformation/SourceCode/Eclipse_JDT_Core-3.4/org.eclipse.jdt.core/compiler/org/eclipse/jdt/internal/compiler/lookup/AnnotationBinding.java	31	2	4	8	184	30	0	2	0	36	2	0	1	5	0	0	137	137	19	19	83	78	0	0	0	0	0	0	0	0	0	259	6	38	2	8	3	312	4	793	11	2214	28	61	13	723	274	784	287
/Users/rizwan/Downloads/fwddatasetwithrandomnfaultinformation/SourceCode/Eclipse_JDT_Core-3.4/org.eclipse.jdt.core/compiler/org/eclipse/jdt/internal/compiler/lookup/ParameterizedGenericMethodBinding.java	21	2	3	11	239	219	2	5	1	31	30	0	39	14	0	0	227	226	89	89	262	192	0	0	0	0	0	0	0	0	0	497	7	37	3	83	3	631	4	1719	11	4697	30	69	21	2152	560	2221	581
/Users/rizwan/Downloads/fwddatasetwithrandomnfaultinformation/SourceCode/Eclipse_JDT_Core-3.4/org.eclipse.jdt.core/compiler/org/eclipse/jdt/internal/compiler/lookup/ExtraCompilerModifiers.java	0	0	0	5	166	37	0	0	0	0	0	0	0	0	0	0	5	5	1	1	19	16	0	0	0	0	0	0	0	0	0	208	3	0	0	0	0	12	4	262	7	751	16	25	22	234	134	259	156
/Users/rizwan/Downloads/fwddatasetwithrandomnfaultinformation/SourceCode/Eclipse_JDT_Core-3.4/org.eclipse.jdt.core/compiler/org/eclipse/jdt/internal/compiler/lookup/ParameterizedMethodBinding.java	8	0	6	4	202	62	0	3	0	18	9	0	12	2	0	0	104	104	50	50	124	107	0	0	0	0	0	0	0	0	0	282	5	21	2	23	3	308	4	879	11	2403	27	37	10	1048	273	1085	283
/Users/rizwan/Downloads/fwddatasetwithrandomnfaultinformation/SourceCode/Eclipse_JDT_Core-3.4/org.eclipse.jdt.core/compiler/org/eclipse/jdt/internal/compiler/lookup/BlockScope.java	22	7	20	39	315	239	0	27	13	76	36	0	20	11	0	0	523	523	154	153	286	209	0	0	0	0	0	0	0	0	0	642	6	116	3	67	3	1353	4	2689	11	7567	29	121	36	3328	806	3449	842
/Users/rizwan/Downloads/fwddatasetwithrandomnfaultinformation/SourceCode/Eclipse_JDT_Core-3.4/org.eclipse.jdt.core/compiler/org/eclipse/jdt/internal/compiler/lookup/TagBits.java	0	0	0	5	166	66	0	0	0	0	1	0	1	1	0	0	9	8	2	2	62	60	0	0	0	0	0	0	0	0	0	237	3	0	0	3	3	21	4	393	9	1056	21	60	56	465	197	525	253
/Users/rizwan/Downloads/fwddatasetwithrandomnfaultinformation/SourceCode/Eclipse_JDT_Core-3.4/org.eclipse.jdt.core/compiler/org/eclipse/jdt/internal/compiler/lookup/BinaryTypeBinding.java	47	13	13	101	229	323	0	21	1	67	60	0	47	55	0	0	642	644	168	168	529	403	0	0	0	0	0	0	0	0	0	726	6	89	3	162	3	1622	4	3547	11	9704	29	232	28	4061	885	4293	913
/Users/rizwan/Downloads/fwddatasetwithrandomnfaultinformation/SourceCode/Eclipse_JDT_Core-3.4/org.eclipse.jdt.core/compiler/org/eclipse/jdt/internal/compiler/lookup/SyntheticFieldBinding.java	0	0	0	2	166	6	0	0	0	0	0	0	0	0	0	0	4	4	2	2	6	2	0	0	0	0	0	0	0	0	0	174	3	0	0	0	0	12	4	201	7	595	16	5	5	96	67	101	72
/Users/rizwan/Downloads/fwddatasetwithrandomnfaultinformation/SourceCode/Eclipse_JDT_Core-3.4/org.eclipse.jdt.core/compiler/org/eclipse/jdt/internal/compiler/lookup/LocalVariableBinding.java	6	1	21	39	177	87	0	2	0	10	15	0	22	5	0	0	114	114	39	39	107	62	0	0	0	0	0	0	0	0	0	331	6	12	2	42	3	306	4	875	11	2452	28	69	19	790	309	859	328
/Users/rizwan/Downloads/fwddatasetwithrandomnfaultinformation/SourceCode/Eclipse_JDT_Core-3.4/org.eclipse.jdt.core/compiler/org/eclipse/jdt/internal/compiler/lookup/SourceTypeBinding.java	72	10	20	106	264	411	0	33	11	117	147	0	63	66	0	0	994	994	294	294	822	632	0	0	0	0	0	0	0	0	0	883	6	161	3	276	3	2576	4	5366	11	14639	29	383	68	6188	1049	6571	1117
/Users/rizwan/Downloads/fwddatasetwithrandomnfaultinformation/SourceCode/Eclipse_JDT_Core-3.4/org.eclipse.jdt.core/compiler/org/eclipse/jdt/internal/compiler/lookup/ImportBinding.java	0	0	1	6	170	14	0	1	0	1	0	0	0	0	0	0	14	14	6	6	16	5	0	0	0	0	0	0	0	0	0	191	4	2	2	0	0	40	4	264	9	770	21	7	6	164	95	171	101
/Users/rizwan/Downloads/fwddatasetwithrandomnfaultinformation/SourceCode/Eclipse_JDT_Core-3.4/org.eclipse.jdt.core/compiler/org/eclipse/jdt/internal/compiler/lookup/ClassScope.java	41	5	8	25	201	296	0	32	7	116	57	0	45	19	0	0	764	765	205	204	591	465	0	0	0	0	0	0	0	0	0	576	6	155	3	121	3	1938	4	3862	11	10525	29	170	28	4824	910	4994	938
/Users/rizwan/Downloads/fwddatasetwithrandomnfaultinformation/SourceCode/Eclipse_JDT_Core-3.4/org.eclipse.jdt.core/compiler/org/eclipse/jdt/internal/compiler/lookup/ParameterizedTypeBinding.java	31	5	2	60	354	374	0	13	3	74	52	0	49	35	0	0	637	637	192	192	477	301	0	0	0	0	0	0	0	0	0	826	6	90	3	136	3	1658	4	3504	11	9729	29	139	23	3654	808	3793	831
/Users/rizwan/Downloads/fwddatasetwithrandomnfaultinformation/SourceCode/Eclipse_JDT_Core-3.4/org.eclipse.jdt.core/compiler/org/eclipse/jdt/internal/compiler/lookup/ProblemFieldBinding.java	0	0	0	2	170	10	0	0	0	0	0	0	0	0	0	0	5	5	4	4	9	4	0	0	0	0	0	0	0	0	0	182	3	0	0	0	0	18	4	220	7	647	16	5	5	130	81	135	86
/Users/rizwan/Downloads/fwddatasetwithrandomnfaultinformation/SourceCode/Eclipse_JDT_Core-3.4/org.eclipse.jdt.core/compiler/org/eclipse/jdt/internal/compiler/lookup/UpdatedMethodBinding.java	0	0	0	2	166	6	0	0	0	0	0	0	0	0	0	0	4	4	3	3	5	1	0	0	0	0	0	0	0	0	0	174	3	0	0	0	0	14	4	201	7	597	16	5	5	89	65	94	70
/Users/rizwan/Downloads/fwddatasetwithrandomnfaultinformation/SourceCode/Eclipse_JDT_Core-3.4/org.eclipse.jdt.core/compiler/org/eclipse/jdt/internal/compiler/lookup/ReferenceBinding.java	26	5	20	33	356	237	0	18	6	75	64	0	44	31	0	0	644	644	184	184	494	319	0	0	0	0	0	0	0	0	0	677	6	99	3	139	3	1656	4	3400	11	9382	29	246	107	4019	813	4265	920
/Users/rizwan/Downloads/fwddatasetwithrandomnfaultinformation/SourceCode/Eclipse_JDT_Core-3.4/org.eclipse.jdt.core/compiler/org/eclipse/jdt/internal/compiler/lookup/UnresolvedAnnotationBinding.java	0	1	0	3	167	24	0	1	0	2	1	0	0	1	0	0	22	22	10	10	18	12	0	0	0	0	0	0	0	0	0	195	4	3	2	2	2	64	4	306	11	887	25	8	7	211	123	219	130
/Users/rizwan/Downloads/fwddatasetwithrandomnfaultinformation/SourceCode/Eclipse_JDT_Core-3.4/org.eclipse.jdt.core/compiler/org/eclipse/jdt/internal/compiler/lookup/InvocationSite.java	0	0	0	2	166	14	0	0	0	0	0	0	0	0	0	0	10	10	1	1	9	0	0	0	0	0	0	0	0	0	0	182	3	0	0	0	0	22	4	220	6	650	15	6	6	115	80	121	86
/Users/rizwan/Downloads/fwddatasetwithrandomnfaultinformation/SourceCode/Eclipse_JDT_Core-3.4/org.eclipse.jdt.core/compiler/org/eclipse/jdt/internal/compiler/lookup/ProblemReferenceBinding.java	1	0	3	16	182	32	0	0	0	1	3	0	3	3	0	0	38	38	13	13	31	16	0	0	0	0	0	0	0	0	0	234	5	1	1	9	3	102	4	406	11	1169	26	16	9	269	138	285	147
/Users/rizwan/Downloads/fwddatasetwithrandomnfaultinformation/SourceCode/Eclipse_JDT_Core-3.4/org.eclipse.jdt.core/compiler/org/eclipse/jdt/internal/compiler/lookup/MethodBinding.java	37	6	13	35	320	241	0	25	6	95	43	0	66	45	0	0	575	575	181	181	473	311	0	0	0	0	0	0	0	0	0	652	6	126	3	154	3	1512	4	3244	11	8943	29	140	24	3571	715	3711	739
/Users/rizwan/Downloads/fwddatasetwithrandomnfaultinformation/SourceCode/Eclipse_JDT_Core-3.4/org.eclipse.jdt.core/compiler/org/eclipse/jdt/internal/compiler/lookup/MethodScope.java	8	6	27	34	218	167	0	14	10	45	21	0	7	8	0	0	271	271	68	68	177	151	0	0	0	0	0	0	0	0	0	460	6	69	3	36	3	678	4	1587	11	4428	29	107	24	1792	548	1899	572
/Users/rizwan/Downloads/fwddatasetwithrandomnfaultinformation/SourceCode/Eclipse_JDT_Core-3.4/org.eclipse.jdt.core/compiler/org/eclipse/jdt/internal/compiler/lookup/Scope.java	128	14	24	56	420	869	0	136	44	328	305	0	133	73	0	0	2195	2194	663	663	1689	1210	0	0	0	0	0	0	0	0	0	1511	6	508	3	511	3	5715	4	11160	11	30576	29	540	91	13757	1898	14297	1989
/Users/rizwan/Downloads/fwddatasetwithrandomnfaultinformation/SourceCode/Eclipse_JDT_Core-3.4/org.eclipse.jdt.core/compiler/org/eclipse/jdt/internal/compiler/lookup/ProblemReasons.java	0	0	0	2	166	16	0	0	0	0	0	0	0	0	0	0	1	1	1	1	16	15	0	0	0	0	0	0	0	0	0	184	3	0	0	0	0	4	4	226	7	647	16	20	19	120	71	140	90
/Users/rizwan/Downloads/fwddatasetwithrandomnfaultinformation/SourceCode/Eclipse_JDT_Core-3.4/org.eclipse.jdt.core/compiler/org/eclipse/jdt/internal/compiler/lookup/ProblemMethodBinding.java	0	0	0	2	170	10	0	1	2	2	4	0	0	0	0	0	10	10	5	5	16	13	0	0	0	0	0	0	0	0	0	182	3	5	3	4	1	30	4	261	11	754	24	7	5	178	95	185	100
/Users/rizwan/Downloads/fwddatasetwithrandomnfaultinformation/SourceCode/Eclipse_JDT_Core-3.4/org.eclipse.jdt.core/compiler/org/eclipse/jdt/internal/compiler/lookup/PackageBinding.java	0	1	2	15	212	62	0	2	0	13	12	0	0	1	0	0	97	97	36	36	74	38	0	0	0	0	0	0	0	0	0	292	5	15	2	13	2	266	4	711	11	2019	26	27	16	846	277	873	293
/Users/rizwan/Downloads/fwddatasetwithrandomnfaultinformation/SourceCode/Eclipse_JDT_Core-3.4/org.eclipse.jdt.core/compiler/org/eclipse/jdt/internal/compiler/lookup/SignatureWrapper.java	1	0	4	6	166	16	0	3	1	0	2	0	8	6	0	0	21	21	7	7	30	20	0	0	0	0	0	0	0	0	0	193	5	4	2	16	3	56	4	333	11	946	27	12	7	268	94	280	101
/Users/rizwan/Downloads/fwddatasetwithrandomnfaultinformation/SourceCode/Eclipse_JDT_Core-3.4/org.eclipse.jdt.core/compiler/org/eclipse/jdt/internal/compiler/lookup/ArrayBinding.java	0	6	1	24	220	52	0	0	0	6	10	0	7	17	0	0	128	128	41	41	110	64	0	0	0	0	0	0	0	0	0	303	5	6	1	34	3	338	4	868	11	2428	26	46	10	965	350	1011	360
/Users/rizwan/Downloads/fwddatasetwithrandomnfaultinformation/SourceCode/Eclipse_JDT_Core-3.4/org.eclipse.jdt.core/compiler/org/eclipse/jdt/internal/compiler/lookup/ProblemPackageBinding.java	0	0	0	2	170	10	0	0	0	0	0	0	0	0	0	0	5	5	5	5	6	2	0	0	0	0	0	0	0	0	0	182	3	0	0	0	0	20	4	217	7	643	16	5	5	113	78	118	83
/Users/rizwan/Downloads/fwddatasetwithrandomnfaultinformation/SourceCode/Eclipse_JDT_Core-3.4/org.eclipse.jdt.core/compiler/org/eclipse/jdt/internal/compiler/lookup/Binding.java	0	0	0	2	203	36	0	0	0	0	1	0	0	0	0	0	18	18	9	9	38	28	0	0	0	0	0	0	0	0	0	241	3	0	0	1	1	54	4	370	9	1045	19	32	26	486	201	518	227
/Users/rizwan/Downloads/fwddatasetwithrandomnfaultinformation/SourceCode/Eclipse_JDT_Core-3.4/org.eclipse.jdt.core/compiler/org/eclipse/jdt/internal/compiler/lookup/LocalTypeBinding.java	5	2	15	13	194	74	0	2	0	9	9	0	8	7	0	0	164	164	45	45	111	58	0	0	0	0	0	0	0	0	0	303	6	11	2	24	3	418	4	940	11	2647	28	43	19	898	324	941	343
/Users/rizwan/Downloads/fwddatasetwithrandomnfaultinformation/SourceCode/Eclipse_JDT_Core-3.4/org.eclipse.jdt.core/compiler/org/eclipse/jdt/internal/compiler/lookup/TypeBinding.java	18	4	12	12	342	156	0	16	9	76	64	0	46	32	0	0	495	495	165	165	386	219	0	0	0	0	0	0	0	0	0	544	6	101	3	142	3	1320	4	2728	11	7574	29	105	23	3314	646	3419	669
/Users/rizwan/Downloads/fwddatasetwithrandomnfaultinformation/SourceCode/Eclipse_JDT_Core-3.4/org.eclipse.jdt.core/compiler/org/eclipse/jdt/internal/compiler/lookup/ProblemBinding.java	0	0	0	2	173	14	0	0	0	0	0	0	0	0	0	0	13	13	8	8	14	3	0	0	0	0	0	0	0	0	0	189	3	0	0	0	0	42	4	255	7	748	16	5	5	187	96	192	101
/Users/rizwan/Downloads/fwddatasetwithrandomnfaultinformation/SourceCode/Eclipse_JDT_Core-3.4/org.eclipse.jdt.core/compiler/org/eclipse/jdt/internal/compiler/lookup/MethodVerifier.java	36	18	19	47	190	207	0	39	13	72	56	0	28	30	0	0	546	546	156	155	396	261	0	0	0	0	0	0	0	0	0	517	6	124	3	114	3	1403	4	2831	11	7831	29	155	39	3479	727	3634	766
/Users/rizwan/Downloads/fwddatasetwithrandomnfaultinformation/SourceCode/Eclipse_JDT_Core-3.4/org.eclipse.jdt.core/compiler/org/eclipse/jdt/internal/compiler/lookup/SyntheticMethodBinding.java	16	0	4	7	185	100	0	6	0	9	18	0	13	6	0	0	159	159	76	76	211	177	0	0	0	0	0	0	0	0	0	312	5	15	2	37	3	470	4	1236	11	3317	27	57	25	1547	336	1604	361
/Users/rizwan/Downloads/fwddatasetwithrandomnfaultinformation/SourceCode/Eclipse_JDT_Core-3.4/org.eclipse.jdt.core/compiler/org/eclipse/jdt/internal/compiler/lookup/TypeVariableBinding.java	8	7	1	10	254	157	0	6	5	37	26	0	33	33	0	0	226	226	88	88	184	103	0	0	0	0	0	0	0	0	0	437	6	48	3	92	3	628	4	1508	11	4232	29	59	28	1483	427	1542	455
/Users/rizwan/Downloads/fwddatasetwithrandomnfaultinformation/SourceCode/Eclipse_JDT_Core-3.4/org.eclipse.jdt.core/compiler/org/eclipse/jdt/internal/compiler/lookup/TypeIds.java	0	0	63	3	166	28	0	0	0	0	9	0	130	2	0	0	65	65	1	1	125	128	0	0	0	0	0	0	0	0	0	260	4	0	0	141	3	132	4	797	9	2136	22	199	128	552	157	751	285
/Users/rizwan/Downloads/fwddatasetwithrandomnfaultinformation/SourceCode/Eclipse_JDT_Core-3.4/org.eclipse.jdt.core/compiler/org/eclipse/jdt/internal/compiler/lookup/RawTypeBinding.java	1	0	0	11	214	46	0	1	2	2	10	0	8	7	0	0	110	110	31	31	66	25	0	0	0	0	0	0	0	0	0	272	4	5	3	25	3	282	4	689	11	1973	27	26	12	595	251	621	263
/Users/rizwan/Downloads/fwddatasetwithrandomnfaultinformation/SourceCode/Eclipse_JDT_Core-3.4/org.eclipse.jdt.core/compiler/org/eclipse/jdt/internal/compiler/lookup/MissingTypeBinding.java	0	0	2	7	188	24	0	0	0	0	1	0	2	2	0	0	21	21	8	8	26	15	0	0	0	0	0	0	0	0	0	221	4	0	0	5	3	58	4	336	9	965	22	10	10	249	146	259	156
/Users/rizwan/Downloads/fwddatasetwithrandomnfaultinformation/SourceCode/Eclipse_JDT_Core-3.4/org.eclipse.jdt.core/compiler/org/eclipse/jdt/internal/compiler/lookup/BaseTypeBinding.java	0	0	3	7	183	28	0	0	0	1	21	0	0	1	0	0	48	48	22	22	49	5	0	0	0	0	0	0	0	0	0	221	4	1	1	22	2	140	4	449	11	1293	24	7	7	568	143	575	150
/Users/rizwan/Downloads/fwddatasetwithrandomnfaultinformation/SourceCode/Eclipse_JDT_Core-3.4/org.eclipse.jdt.core/compiler/org/eclipse/jdt/internal/compiler/parser/TerminalTokens.java	0	0	0	4	183	12	0	0	0	0	0	0	0	0	0	0	3	3	1	1	3	114	0	0	0	0	0	0	0	0	0	199	3	0	0	0	0	8	4	331	7	876	16	123	123	291	232	414	355
/Users/rizwan/Downloads/fwddatasetwithrandomnfaultinformation/SourceCode/Eclipse_JDT_Core-3.4/org.eclipse.jdt.core/compiler/org/eclipse/jdt/internal/compiler/parser/Parser.java	196	679	500	1559	457	3809	4	138	42	317	240	0	174	260	0	0	4572	4566	1754	1761	4940	3526	0	0	0	0	0	0	0	0	0	7204	7	497	3	674	3	12653	4	29511	11	80061	30	2720	671	32310	3684	35030	4355
/Users/rizwan/Downloads/fwddatasetwithrandomnfaultinformation/SourceCode/Eclipse_JDT_Core-3.4/org.eclipse.jdt.core/compiler/org/eclipse/jdt/internal/compiler/parser/RecoveredUnit.java	9	0	7	20	200	66	0	3	0	6	12	0	6	8	0	0	88	88	43	44	117	69	0	0	0	0	0	0	0	0	0	302	5	9	2	26	3	263	4	800	11	2211	27	74	19	818	248	892	267
/Users/rizwan/Downloads/fwddatasetwithrandomnfaultinformation/SourceCode/Eclipse_JDT_Core-3.4/org.eclipse.jdt.core/compiler/org/eclipse/jdt/internal/compiler/parser/JavadocTagConstants.java	0	0	1	42	183	98	0	0	0	0	0	0	0	0	0	0	21	21	24	24	79	78	0	0	0	0	0	0	0	0	0	324	4	0	0	0	0	90	4	579	7	1579	17	89	27	671	204	760	231
/Users/rizwan/Downloads/fwddatasetwithrandomnfaultinformation/SourceCode/Eclipse_JDT_Core-3.4/org.eclipse.jdt.core/compiler/org/eclipse/jdt/internal/compiler/parser/Scanner.java	361	281	147	437	345	1146	13	305	36	105	560	0	146	131	0	0	1648	1648	688	689	1486	952	0	0	0	0	0	0	0	0	0	2730	7	446	3	837	3	4673	4	11141	11	30979	30	977	160	10650	1283	11627	1443
/Users/rizwan/Downloads/fwddatasetwithrandomnfaultinformation/SourceCode/Eclipse_JDT_Core-3.4/org.eclipse.jdt.core/compiler/org/eclipse/jdt/internal/compiler/parser/RecoveredType.java	25	2	23	50	246	120	0	17	2	41	38	0	22	29	0	0	264	264	148	147	309	213	0	0	0	0	0	0	0	0	0	466	6	60	3	89	3	823	4	1976	11	5401	29	166	27	2152	524	2318	551
/Users/rizwan/Downloads/fwddatasetwithrandomnfaultinformation/SourceCode/Eclipse_JDT_Core-3.4/org.eclipse.jdt.core/compiler/org/eclipse/jdt/internal/compiler/parser/RecoveredElement.java	4	2	3	13	265	108	0	1	1	12	13	0	4	1	0	0	125	125	56	56	116	46	0	0	0	0	0	0	0	0	0	395	6	14	3	18	3	362	4	967	11	2734	29	28	13	1059	286	1087	299
/Users/rizwan/Downloads/fwddatasetwithrandomnfaultinformation/SourceCode/Eclipse_JDT_Core-3.4/org.eclipse.jdt.core/compiler/org/eclipse/jdt/internal/compiler/parser/RecoveredAnnotation.java	0	4	14	18	166	18	0	4	0	10	3	0	5	8	0	0	67	67	35	35	105	72	0	0	0	0	0	0	0	0	0	220	5	14	2	16	3	204	4	645	11	1755	27	30	14	668	219	698	233
/Users/rizwan/Downloads/fwddatasetwithrandomnfaultinformation/SourceCode/Eclipse_JDT_Core-3.4/org.eclipse.jdt.core/compiler/org/eclipse/jdt/internal/compiler/parser/RecoveredImport.java	0	0	2	4	179	16	0	0	0	0	1	0	0	0	0	0	13	13	9	9	13	3	0	0	0	0	0	0	0	0	0	201	4	0	0	1	1	44	4	271	9	797	20	7	6	167	93	174	99
/Users/rizwan/Downloads/fwddatasetwithrandomnfaultinformation/SourceCode/Eclipse_JDT_Core-3.4/org.eclipse.jdt.core/compiler/org/eclipse/jdt/internal/compiler/parser/RecoveredStatement.java	0	0	3	4	179	16	0	0	0	0	1	0	0	0	0	0	14	14	8	8	12	2	0	0	0	0	0	0	0	0	0	202	4	0	0	1	1	44	4	270	9	796	20	9	8	163	92	172	100
/Users/rizwan/Downloads/fwddatasetwithrandomnfaultinformation/SourceCode/Eclipse_JDT_Core-3.4/org.eclipse.jdt.core/compiler/org/eclipse/jdt/internal/compiler/parser/AbstractCommentParser.java	28	8	31	108	324	460	3	51	30	78	145	0	61	55	0	0	719	718	273	276	697	470	0	0	0	0	0	0	0	0	0	962	7	159	3	261	3	1986	4	4552	11	12483	30	279	68	5257	864	5536	932
/Users/rizwan/Downloads/fwddatasetwithrandomnfaultinformation/SourceCode/Eclipse_JDT_Core-3.4/org.eclipse.jdt.core/compiler/org/eclipse/jdt/internal/compiler/parser/NLSTag.java	0	0	6	10	166	14	0	0	0	0	0	0	0	0	0	0	4	4	3	3	10	4	0	0	0	0	0	0	0	0	0	196	4	0	0	0	0	14	4	232	7	681	17	6	6	101	60	107	66
/Users/rizwan/Downloads/fwddatasetwithrandomnfaultinformation/SourceCode/Eclipse_JDT_Core-3.4/org.eclipse.jdt.core/compiler/org/eclipse/jdt/internal/compiler/parser/RecoveredInitializer.java	6	1	3	14	216	72	0	7	4	16	16	0	5	10	0	0	138	138	52	52	117	64	0	0	0	0	0	0	0	0	0	312	6	27	3	31	3	380	4	947	11	2655	29	51	15	1035	283	1086	298
/Users/rizwan/Downloads/fwddatasetwithrandomnfaultinformation/SourceCode/Eclipse_JDT_Core-3.4/org.eclipse.jdt.core/compiler/org/eclipse/jdt/internal/compiler/parser/JavadocParser.java	14	11	20	55	246	277	7	39	11	21	56	0	24	44	0	0	424	424	163	164	376	281	0	0	0	0	0	0	0	0	0	630	7	71	3	124	3	1175	4	2674	11	7359	30	157	58	2992	761	3149	819
/Users/rizwan/Downloads/fwddatasetwithrandomnfaultinformation/SourceCode/Eclipse_JDT_Core-3.4/org.eclipse.jdt.core/compiler/org/eclipse/jdt/internal/compiler/parser/ScannerHelper.java	8	0	8	28	175	34	2	5	0	14	0	0	26	10	0	0	141	141	69	69	191	140	0	0	0	0	0	0	0	0	0	255	6	19	2	36	2	420	4	1075	11	2891	27	222	161	966	200	1188	361
/Users/rizwan/Downloads/fwddatasetwithrandomnfaultinformation/SourceCode/Eclipse_JDT_Core-3.4/org.eclipse.jdt.core/compiler/org/eclipse/jdt/internal/compiler/parser/RecoveredBlock.java	7	1	2	14	237	112	0	13	7	23	24	0	7	10	0	0	180	180	79	79	165	97	0	0	0	0	0	0	0	0	0	373	6	43	3	41	3	518	4	1253	11	3492	29	68	18	1489	374	1557	392
/Users/rizwan/Downloads/fwddatasetwithrandomnfaultinformation/SourceCode/Eclipse_JDT_Core-3.4/org.eclipse.jdt.core/compiler/org/eclipse/jdt/internal/compiler/parser/RecoveredLocalVariable.java	5	1	4	6	196	32	0	2	2	7	5	0	5	4	0	0	45	45	30	30	63	33	0	0	0	0	0	0	0	0	0	244	6	11	3	14	3	150	4	531	11	1492	29	26	11	535	205	561	216
/Users/rizwan/Downloads/fwddatasetwithrandomnfaultinformation/SourceCode/Eclipse_JDT_Core-3.4/org.eclipse.jdt.core/compiler/org/eclipse/jdt/internal/compiler/parser/RecoveryScannerData.java	6	0	0	8	166	6	0	0	0	3	0	0	3	0	0	0	11	11	11	11	40	28	0	0	0	0	0	0	0	0	0	186	4	3	1	3	1	44	4	314	11	875	23	13	5	192	91	205	96
/Users/rizwan/Downloads/fwddatasetwithrandomnfaultinformation/SourceCode/Eclipse_JDT_Core-3.4/org.eclipse.jdt.core/compiler/org/eclipse/jdt/internal/compiler/parser/RecoveryScanner.java	7	3	2	19	176	9	0	8	0	14	11	0	6	7	0	0	70	70	46	46	118	101	0	0	0	0	0	0	0	0	0	216	6	22	2	24	3	232	4	728	11	1961	28	66	14	790	194	856	208
/Users/rizwan/Downloads/fwddatasetwithrandomnfaultinformation/SourceCode/Eclipse_JDT_Core-3.4/org.eclipse.jdt.core/compiler/org/eclipse/jdt/internal/compiler/parser/RecoveredField.java	11	1	4	12	203	46	0	4	4	11	17	0	9	6	0	0	91	91	55	55	111	62	0	0	0	0	0	0	0	0	0	277	6	19	3	32	3	292	4	809	11	2249	29	48	12	849	261	897	273
/Users/rizwan/Downloads/fwddatasetwithrandomnfaultinformation/SourceCode/Eclipse_JDT_Core-3.4/org.eclipse.jdt.core/compiler/org/eclipse/jdt/internal/compiler/parser/ParserBasicInformation.java	0	0	0	2	168	8	0	0	0	0	0	0	0	0	0	0	1	1	1	1	2	17	0	0	0	0	0	0	0	0	0	178	3	0	0	0	0	4	4	208	7	605	16	22	19	98	82	120	101
/Users/rizwan/Downloads/fwddatasetwithrandomnfaultinformation/SourceCode/Eclipse_JDT_Core-3.4/org.eclipse.jdt.core/compiler/org/eclipse/jdt/internal/compiler/parser/RecoveredMethod.java	18	4	20	37	250	142	0	16	8	33	35	0	15	23	0	0	258	258	129	128	258	163	0	0	0	0	0	0	0	0	0	471	6	57	3	73	3	773	4	1811	11	5007	29	131	29	2057	505	2188	534
/Users/rizwan/Downloads/fwddatasetwithrandomnfaultinformation/SourceCode/Eclipse_JDT_Core-3.4/org.eclipse.jdt.core/compiler/org/eclipse/jdt/internal/compiler/parser/diagnose/RangeUtil.java	6	2	3	5	169	15	0	4	2	6	7	0	9	3	0	0	57	57	35	35	82	50	0	0	0	0	0	0	0	0	0	200	6	12	3	19	3	184	4	563	11	1552	29	61	24	472	176	533	200
/Users/rizwan/Downloads/fwddatasetwithrandomnfaultinformation/SourceCode/Eclipse_JDT_Core-3.4/org.eclipse.jdt.core/compiler/org/eclipse/jdt/internal/compiler/parser/diagnose/DiagnoseParser.java	69	20	89	204	181	1076	0	49	26	82	92	0	85	111	0	0	832	834	340	340	1054	800	0	0	0	0	0	0	0	0	0	1639	6	157	3	288	3	2346	4	6300	11	17041	29	444	66	6965	1206	7409	1272
/Users/rizwan/Downloads/fwddatasetwithrandomnfaultinformation/SourceCode/Eclipse_JDT_Core-3.4/org.eclipse.jdt.core/compiler/org/eclipse/jdt/internal/compiler/parser/diagnose/LexStream.java	5	1	15	17	169	12	3	4	2	4	3	0	13	17	0	0	127	127	50	50	146	83	0	0	0	0	0	0	0	0	0	222	7	10	3	33	3	354	4	865	11	2360	30	56	13	702	210	758	223
/Users/rizwan/Downloads/fwddatasetwithrandomnfaultinformation/SourceCode/Eclipse_JDT_Core-3.4/org.eclipse.jdt.core/compiler/org/eclipse/jdt/internal/compiler/codegen/StackMapFrameCodeStream.java	11	3	5	29	201	97	0	3	4	29	24	0	12	7	0	0	327	331	114	114	242	96	0	0	0	0	0	0	0	0	0	346	6	36	3	43	3	886	4	1665	11	4652	29	66	19	1774	506	1840	525
/Users/rizwan/Downloads/fwddatasetwithrandomnfaultinformation/SourceCode/Eclipse_JDT_Core-3.4/org.eclipse.jdt.core/compiler/org/eclipse/jdt/internal/compiler/codegen/VerificationTypeInfo.java	0	0	3	15	211	38	0	1	0	0	3	0	0	0	0	0	53	53	23	23	105	49	0	0	0	0	0	0	0	0	0	267	4	1	1	3	1	152	4	587	11	1608	23	45	21	675	156	720	177
/Users/rizwan/Downloads/fwddatasetwithrandomnfaultinformation/SourceCode/Eclipse_JDT_Core-3.4/org.eclipse.jdt.core/compiler/org/eclipse/jdt/internal/compiler/codegen/Label.java	0	0	0	3	169	12	0	0	0	0	0	0	0	0	0	0	4	4	3	3	6	4	0	0	0	0	0	0	0	0	0	184	3	0	0	0	0	14	4	215	7	635	16	6	6	98	71	104	77
/Users/rizwan/Downloads/fwddatasetwithrandomnfaultinformation/SourceCode/Eclipse_JDT_Core-3.4/org.eclipse.jdt.core/compiler/org/eclipse/jdt/internal/compiler/codegen/BranchLabel.java	16	1	13	30	197	84	0	3	0	11	14	0	18	7	0	0	112	112	46	46	117	84	0	0	0	0	0	0	0	0	0	341	6	14	2	39	3	316	4	926	11	2573	28	87	24	888	289	975	313
/Users/rizwan/Downloads/fwddatasetwithrandomnfaultinformation/SourceCode/Eclipse_JDT_Core-3.4/org.eclipse.jdt.core/compiler/org/eclipse/jdt/internal/compiler/codegen/ConstantPool.java	65	0	39	390	292	912	0	2	0	4	7	0	61	172	0	0	753	753	124	124	654	483	0	0	0	0	0	0	0	0	0	1698	5	6	2	240	3	1754	4	4849	11	13407	27	550	101	4034	750	4584	851
/Users/rizwan/Downloads/fwddatasetwithrandomnfaultinformation/SourceCode/Eclipse_JDT_Core-3.4/org.eclipse.jdt.core/compiler/org/eclipse/jdt/internal/compiler/codegen/AttributeNamesConstants.java	0	0	0	46	166	50	0	0	0	0	0	0	0	0	0	0	23	23	1	1	23	22	0	0	0	0	0	0	0	0	0	262	3	0	0	0	0	48	4	362	7	1041	16	27	6	164	92	191	98
/Users/rizwan/Downloads/fwddatasetwithrandomnfaultinformation/SourceCode/Eclipse_JDT_Core-3.4/org.eclipse.jdt.core/compiler/org/eclipse/jdt/internal/compiler/codegen/StackMapFrame.java	30	3	6	27	166	42	0	7	0	15	26	0	22	3	0	0	120	120	88	88	189	124	0	0	0	0	0	0	0	0	0	274	6	22	2	51	3	416	4	1091	11	2956	28	109	25	1076	232	1185	257
/Users/rizwan/Downloads/fwddatasetwithrandomnfaultinformation/SourceCode/Eclipse_JDT_Core-3.4/org.eclipse.jdt.core/compiler/org/eclipse/jdt/internal/compiler/codegen/IntegerCache.java	6	2	0	12	233	46	1	5	5	10	11	0	14	18	0	0	70	70	26	26	53	44	0	0	0	0	0	0	0	0	0	300	6	20	3	43	3	192	4	668	11	1902	29	40	10	590	178	630	188
/Users/rizwan/Downloads/fwddatasetwithrandomnfaultinformation/SourceCode/Eclipse_JDT_Core-3.4/org.eclipse.jdt.core/compiler/org/eclipse/jdt/internal/compiler/codegen/CharArrayCache.java	8	3	0	16	247	67	5	0	0	7	6	0	12	17	0	0	66	66	31	31	65	48	0	0	0	0	0	0	0	0	0	346	6	7	1	35	3	194	4	709	11	2011	27	31	10	799	219	830	229
/Users/rizwan/Downloads/fwddatasetwithrandomnfaultinformation/SourceCode/Eclipse_JDT_Core-3.4/org.eclipse.jdt.core/compiler/org/eclipse/jdt/internal/compiler/codegen/FloatCache.java	7	1	0	16	217	39	0	5	1	2	17	0	16	13	0	0	55	55	27	27	53	33	0	0	0	0	0	0	0	0	0	280	5	8	3	46	3	164	4	599	11	1707	28	65	13	504	165	569	178
/Users/rizwan/Downloads/fwddatasetwithrandomnfaultinformation/SourceCode/Eclipse_JDT_Core-3.4/org.eclipse.jdt.core/compiler/org/eclipse/jdt/internal/compiler/codegen/LongCache.java	6	2	0	12	233	46	1	5	5	10	11	0	14	18	0	0	71	71	26	26	53	44	0	0	0	0	0	0	0	0	0	300	6	20	3	43	3	194	4	670	11	1908	29	40	10	589	179	629	189
/Users/rizwan/Downloads/fwddatasetwithrandomnfaultinformation/SourceCode/Eclipse_JDT_Core-3.4/org.eclipse.jdt.core/compiler/org/eclipse/jdt/internal/compiler/codegen/Opcodes.java	0	0	0	2	166	6	0	0	0	0	0	0	0	0	0	0	74	74	1	1	202	201	0	0	0	0	0	0	0	0	0	174	3	0	0	0	0	150	4	734	7	1799	16	282	281	1056	173	1338	454
/Users/rizwan/Downloads/fwddatasetwithrandomnfaultinformation/SourceCode/Eclipse_JDT_Core-3.4/org.eclipse.jdt.core/compiler/org/eclipse/jdt/internal/compiler/codegen/ObjectCache.java	5	2	0	14	232	40	1	0	0	5	6	0	10	12	0	0	48	48	22	22	48	35	0	0	0	0	0	0	0	0	0	294	6	5	1	28	3	140	4	564	11	1606	27	26	11	544	191	570	202
/Users/rizwan/Downloads/fwddatasetwithrandomnfaultinformation/SourceCode/Eclipse_JDT_Core-3.4/org.eclipse.jdt.core/compiler/org/eclipse/jdt/internal/compiler/codegen/DoubleCache.java	7	1	0	16	217	39	0	5	1	2	17	0	16	13	0	0	55	55	27	27	53	33	0	0	0	0	0	0	0	0	0	280	5	8	3	46	3	164	4	599	11	1707	28	65	12	504	166	569	178
/Users/rizwan/Downloads/fwddatasetwithrandomnfaultinformation/SourceCode/Eclipse_JDT_Core-3.4/org.eclipse.jdt.core/compiler/org/eclipse/jdt/internal/compiler/codegen/CachedIndexEntry.java	0	0	0	2	166	6	0	0	0	0	0	0	0	0	0	0	2	2	2	2	5	2	0	0	0	0	0	0	0	0	0	174	3	0	0	0	0	8	4	196	7	581	16	4	4	71	51	75	55
/Users/rizwan/Downloads/fwddatasetwithrandomnfaultinformation/SourceCode/Eclipse_JDT_Core-3.4/org.eclipse.jdt.core/compiler/org/eclipse/jdt/internal/compiler/codegen/ExceptionLabel.java	3	2	4	25	167	40	0	1	0	0	9	0	2	1	0	0	48	48	17	17	35	17	0	0	0	0	0	0	0	0	0	241	6	1	1	12	3	130	4	450	11	1295	27	29	12	280	147	309	159
/Users/rizwan/Downloads/fwddatasetwithrandomnfaultinformation/SourceCode/Eclipse_JDT_Core-3.4/org.eclipse.jdt.core/compiler/org/eclipse/jdt/internal/compiler/codegen/CodeStream.java	606	81	545	789	376	1644	3	40	44	75	131	0	164	461	0	0	3228	3230	1087	1088	3284	1719	0	0	0	0	0	0	0	0	0	4044	7	159	3	756	3	8633	4	18612	11	50827	30	2065	374	17386	2214	19451	2588
/Users/rizwan/Downloads/fwddatasetwithrandomnfaultinformation/SourceCode/Eclipse_JDT_Core-3.4/org.eclipse.jdt.core/compiler/org/eclipse/jdt/internal/compiler/codegen/CaseLabel.java	1	0	2	4	187	26	0	0	0	3	2	0	1	0	0	0	25	25	15	15	19	12	0	0	0	0	0	0	0	0	0	220	5	3	1	3	2	80	4	349	11	1015	25	10	7	247	126	257	133
/Users/rizwan/Downloads/fwddatasetwithrandomnfaultinformation/SourceCode/Eclipse_JDT_Core-3.4/org.eclipse.jdt.core/compiler/org/eclipse/jdt/internal/compiler/classfmt/MethodInfo.java	17	0	70	36	239	78	0	3	0	18	28	0	20	9	0	0	261	261	92	92	226	151	0	0	0	0	0	0	0	0	0	440	5	21	2	57	3	706	4	1615	11	4465	27	207	52	1405	394	1612	446
/Users/rizwan/Downloads/fwddatasetwithrandomnfaultinformation/SourceCode/Eclipse_JDT_Core-3.4/org.eclipse.jdt.core/compiler/org/eclipse/jdt/internal/compiler/classfmt/AnnotationMethodInfo.java	2	0	12	8	166	16	0	0	0	5	1	0	2	2	0	0	52	52	21	21	56	39	0	0	0	0	0	0	0	0	0	204	5	5	1	5	3	146	4	468	11	1307	26	36	24	358	153	394	177
/Users/rizwan/Downloads/fwddatasetwithrandomnfaultinformation/SourceCode/Eclipse_JDT_Core-3.4/org.eclipse.jdt.core/compiler/org/eclipse/jdt/internal/compiler/classfmt/FieldInfo.java	5	0	46	35	233	78	0	0	0	11	18	0	4	2	0	0	214	214	59	59	161	90	0	0	0	0	0	0	0	0	0	397	5	11	1	24	3	546	4	1242	11	3473	26	143	47	1145	381	1288	428
/Users/rizwan/Downloads/fwddatasetwithrandomnfaultinformation/SourceCode/Eclipse_JDT_Core-3.4/org.eclipse.jdt.core/compiler/org/eclipse/jdt/internal/compiler/classfmt/ClassFileConstants.java	0	0	8	3	181	41	0	0	0	0	0	0	16	2	0	0	18	18	1	1	79	77	0	0	0	0	0	0	0	0	0	233	4	0	0	18	2	38	4	455	9	1208	21	141	72	333	190	474	262
/Users/rizwan/Downloads/fwddatasetwithrandomnfaultinformation/SourceCode/Eclipse_JDT_Core-3.4/org.eclipse.jdt.core/compiler/org/eclipse/jdt/internal/compiler/classfmt/ClassFileStruct.java	20	2	7	3	166	6	0	0	0	4	0	0	34	0	0	0	82	82	16	16	33	23	0	0	0	0	0	0	0	0	0	204	6	4	1	34	1	196	4	506	11	1461	25	64	31	259	99	323	130
/Users/rizwan/Downloads/fwddatasetwithrandomnfaultinformation/SourceCode/Eclipse_JDT_Core-3.4/org.eclipse.jdt.core/compiler/org/eclipse/jdt/internal/compiler/classfmt/ElementValuePairInfo.java	1	0	0	4	166	8	0	0	0	0	0	0	1	1	0	0	18	18	9	9	20	8	0	0	0	0	0	0	0	0	0	179	4	0	0	2	2	54	4	273	9	790	21	9	8	144	84	153	92
/Users/rizwan/Downloads/fwddatasetwithrandomnfaultinformation/SourceCode/Eclipse_JDT_Core-3.4/org.eclipse.jdt.core/compiler/org/eclipse/jdt/internal/compiler/classfmt/InnerClassInfo.java	0	0	8	16	210	34	0	0	0	9	1	0	0	0	0	0	50	50	18	18	43	28	0	0	0	0	0	0	0	0	0	268	4	9	1	1	1	136	4	495	11	1415	23	49	23	374	165	423	188
/Users/rizwan/Downloads/fwddatasetwithrandomnfaultinformation/SourceCode/Eclipse_JDT_Core-3.4/org.eclipse.jdt.core/compiler/org/eclipse/jdt/internal/compiler/classfmt/FieldInfoWithAnnotation.java	3	0	0	2	166	6	0	0	0	2	0	0	3	0	0	0	24	24	8	8	31	19	0	0	0	0	0	0	0	0	0	177	4	2	1	3	1	64	4	306	11	869	23	10	7	193	98	203	105
/Users/rizwan/Downloads/fwddatasetwithrandomnfaultinformation/SourceCode/Eclipse_JDT_Core-3.4/org.eclipse.jdt.core/compiler/org/eclipse/jdt/internal/compiler/classfmt/MethodInfoWithParameterAnnotations.java	6	0	1	5	166	8	0	0	0	0	6	0	6	0	0	0	23	23	10	10	30	16	0	0	0	0	0	0	0	0	0	186	5	0	0	12	2	66	4	321	9	915	22	19	8	208	90	227	98
/Users/rizwan/Downloads/fwddatasetwithrandomnfaultinformation/SourceCode/Eclipse_JDT_Core-3.4/org.eclipse.jdt.core/compiler/org/eclipse/jdt/internal/compiler/classfmt/ClassFileReader.java	41	0	71	64	387	213	0	14	7	98	32	0	48	19	0	0	536	536	161	160	446	284	0	0	0	0	0	0	0	0	0	776	5	119	3	99	3	1393	4	3132	11	8662	28	271	63	3701	794	3972	857
/Users/rizwan/Downloads/fwddatasetwithrandomnfaultinformation/SourceCode/Eclipse_JDT_Core-3.4/org.eclipse.jdt.core/compiler/org/eclipse/jdt/internal/compiler/classfmt/MethodInfoWithAnnotations.java	3	0	0	2	166	6	0	0	0	2	3	0	3	0	0	0	19	19	7	7	27	17	0	0	0	0	0	0	0	0	0	177	4	2	1	6	2	52	4	292	11	832	24	13	7	195	91	208	98
/Users/rizwan/Downloads/fwddatasetwithrandomnfaultinformation/SourceCode/Eclipse_JDT_Core-3.4/org.eclipse.jdt.core/compiler/org/eclipse/jdt/internal/compiler/classfmt/AnnotationMethodInfoWithAnnotations.java	3	0	0	2	166	6	0	0	0	2	3	0	3	0	0	0	19	19	7	7	19	9	0	0	0	0	0	0	0	0	0	177	4	2	1	6	2	52	4	276	11	800	24	11	6	163	84	174	90
/Users/rizwan/Downloads/fwddatasetwithrandomnfaultinformation/SourceCode/Eclipse_JDT_Core-3.4/org.eclipse.jdt.core/compiler/org/eclipse/jdt/internal/compiler/classfmt/AnnotationInfo.java	11	0	66	29	205	67	0	3	0	1	8	0	17	11	0	0	162	162	34	34	202	124	0	0	0	0	0	0	0	0	0	378	5	4	2	36	3	392	4	1150	11	3121	27	164	40	1023	273	1187	313
/Users/rizwan/Downloads/fwddatasetwithrandomnfaultinformation/SourceCode/Eclipse_JDT_Core-3.4/org.eclipse.jdt.core/compiler/org/eclipse/jdt/internal/compiler/classfmt/ClassFormatException.java	0	0	0	14	197	33	0	0	0	4	0	0	6	6	0	0	31	31	18	18	60	41	0	0	0	0	0	0	0	0	0	244	3	4	1	12	2	98	4	469	11	1307	23	46	36	408	154	454	190
/Users/rizwan/Downloads/fwddatasetwithrandomnfaultinformation/SourceCode/Eclipse_JDT_Core-3.4/org.eclipse.jdt.core/compiler/org/eclipse/jdt/internal/compiler/env/IBinaryType.java	0	0	0	2	260	50	0	0	0	0	0	0	0	0	0	0	17	17	1	1	22	4	0	0	0	0	0	0	0	0	0	312	3	0	0	0	0	36	4	381	7	1117	16	25	11	475	189	500	200
/Users/rizwan/Downloads/fwddatasetwithrandomnfaultinformation/SourceCode/Eclipse_JDT_Core-3.4/org.eclipse.jdt.core/compiler/org/eclipse/jdt/internal/compiler/env/ICompilationUnit.java	0	0	0	3	191	14	0	0	0	0	0	0	0	0	0	0	4	4	3	3	4	0	0	0	0	0	0	0	0	0	0	208	3	0	0	0	0	14	4	233	6	694	15	5	5	156	111	161	116
/Users/rizwan/Downloads/fwddatasetwithrandomnfaultinformation/SourceCode/Eclipse_JDT_Core-3.4/org.eclipse.jdt.core/compiler/org/eclipse/jdt/internal/compiler/env/INameEnvironment.java	0	0	0	2	219	16	0	0	0	0	0	0	2	2	0	0	7	7	8	8	7	0	0	0	0	0	0	0	0	0	0	237	3	0	0	4	2	30	4	287	8	853	19	6	6	374	171	380	177
/Users/rizwan/Downloads/fwddatasetwithrandomnfaultinformation/SourceCode/Eclipse_JDT_Core-3.4/org.eclipse.jdt.core/compiler/org/eclipse/jdt/internal/compiler/env/IGenericField.java	0	0	0	2	171	10	0	0	0	0	0	0	0	0	0	0	2	2	1	1	2	0	0	0	0	0	0	0	0	0	0	183	3	0	0	0	0	6	4	198	6	591	15	5	5	78	65	83	70
/Users/rizwan/Downloads/fwddatasetwithrandomnfaultinformation/SourceCode/Eclipse_JDT_Core-3.4/org.eclipse.jdt.core/compiler/org/eclipse/jdt/internal/compiler/env/IBinaryMethod.java	0	0	0	6	221	41	0	0	0	0	0	0	4	6	0	0	17	17	7	7	12	0	0	0	0	0	0	0	0	0	0	268	3	0	0	10	2	48	4	347	8	1028	19	16	8	349	187	365	195
/Users/rizwan/Downloads/fwddatasetwithrandomnfaultinformation/SourceCode/Eclipse_JDT_Core-3.4/org.eclipse.jdt.core/compiler/org/eclipse/jdt/internal/compiler/env/ClassSignature.java	0	0	0	4	175	12	0	0	0	0	0	0	0	0	0	0	8	8	4	4	8	2	0	0	0	0	0	0	0	0	0	191	3	0	0	0	0	24	4	232	7	686	16	6	6	120	81	126	87
/Users/rizwan/Downloads/fwddatasetwithrandomnfaultinformation/SourceCode/Eclipse_JDT_Core-3.4/org.eclipse.jdt.core/compiler/org/eclipse/jdt/internal/compiler/env/EnumConstantSignature.java	0	0	0	2	179	12	0	0	0	0	0	0	0	0	0	0	10	10	5	5	12	3	0	0	0	0	0	0	0	0	0	193	3	0	0	0	0	30	4	245	7	720	16	5	5	141	84	146	89
/Users/rizwan/Downloads/fwddatasetwithrandomnfaultinformation/SourceCode/Eclipse_JDT_Core-3.4/org.eclipse.jdt.core/compiler/org/eclipse/jdt/internal/compiler/env/ISourceMethod.java	0	0	0	2	208	22	0	0	0	0	0	0	0	0	0	0	9	9	1	1	9	0	0	0	0	0	0	0	0	0	0	232	3	0	0	0	0	20	4	268	6	794	15	5	5	211	97	216	102
/Users/rizwan/Downloads/fwddatasetwithrandomnfaultinformation/SourceCode/Eclipse_JDT_Core-3.4/org.eclipse.jdt.core/compiler/org/eclipse/jdt/internal/compiler/env/IDependent.java	0	0	0	2	195	28	0	0	0	0	0	0	0	0	0	0	6	6	1	1	5	1	0	0	0	0	0	0	0	0	0	225	3	0	0	0	0	14	4	252	7	750	16	5	5	188	112	193	117
/Users/rizwan/Downloads/fwddatasetwithrandomnfaultinformation/SourceCode/Eclipse_JDT_Core-3.4/org.eclipse.jdt.core/compiler/org/eclipse/jdt/internal/compiler/env/IBinaryNestedType.java	0	0	0	2	185	18	0	0	0	0	0	0	0	0	0	0	4	4	1	1	4	0	0	0	0	0	0	0	0	0	0	205	3	0	0	0	0	10	4	226	6	673	15	14	10	138	89	152	99
/Users/rizwan/Downloads/fwddatasetwithrandomnfaultinformation/SourceCode/Eclipse_JDT_Core-3.4/org.eclipse.jdt.core/compiler/org/eclipse/jdt/internal/compiler/env/ISourceType.java	0	0	0	2	231	32	0	0	0	0	0	0	0	0	0	0	14	14	1	1	14	0	0	0	0	0	0	0	0	0	0	265	3	0	0	0	0	30	4	316	6	933	15	5	5	268	123	273	128
/Users/rizwan/Downloads/fwddatasetwithrandomnfaultinformation/SourceCode/Eclipse_JDT_Core-3.4/org.eclipse.jdt.core/compiler/org/eclipse/jdt/internal/compiler/env/AccessRestriction.java	0	0	0	2	166	6	0	0	0	0	0	0	0	0	0	0	6	6	4	4	10	6	0	0	0	0	0	0	0	0	0	174	3	0	0	0	0	20	4	217	7	635	16	8	8	100	65	108	73
/Users/rizwan/Downloads/fwddatasetwithrandomnfaultinformation/SourceCode/Eclipse_JDT_Core-3.4/org.eclipse.jdt.core/compiler/org/eclipse/jdt/internal/compiler/env/AccessRuleSet.java	3	0	0	12	195	33	0	1	2	6	2	0	4	0	0	0	41	41	16	16	41	16	0	0	0	0	0	0	0	0	0	243	4	9	3	6	2	114	4	442	11	1267	26	14	9	391	176	405	185
/Users/rizwan/Downloads/fwddatasetwithrandomnfaultinformation/SourceCode/Eclipse_JDT_Core-3.4/org.eclipse.jdt.core/compiler/org/eclipse/jdt/internal/compiler/env/IBinaryElementValuePair.java	0	0	0	3	183	12	0	0	0	0	0	0	0	0	0	0	3	3	7	7	3	0	0	0	0	0	0	0	0	0	0	198	3	0	0	0	0	20	4	228	6	680	15	5	5	136	88	141	93
/Users/rizwan/Downloads/fwddatasetwithrandomnfaultinformation/SourceCode/Eclipse_JDT_Core-3.4/org.eclipse.jdt.core/compiler/org/eclipse/jdt/internal/compiler/env/AccessRule.java	0	0	1	12	167	18	0	0	0	3	0	0	0	0	0	0	32	30	9	9	28	8	0	0	0	0	0	0	0	0	0	198	4	3	1	0	0	80	4	326	9	942	20	13	8	213	107	226	115
/Users/rizwan/Downloads/fwddatasetwithrandomnfaultinformation/SourceCode/Eclipse_JDT_Core-3.4/org.eclipse.jdt.core/compiler/org/eclipse/jdt/internal/compiler/env/IBinaryField.java	0	0	0	6	199	22	0	0	0	0	0	0	0	0	0	0	7	7	1	1	10	0	0	0	0	0	0	0	0	0	0	227	3	0	0	0	0	16	4	260	6	769	15	14	8	179	112	193	120
/Users/rizwan/Downloads/fwddatasetwithrandomnfaultinformation/SourceCode/Eclipse_JDT_Core-3.4/org.eclipse.jdt.core/compiler/org/eclipse/jdt/internal/compiler/env/IGenericType.java	0	0	0	2	178	10	0	0	0	0	0	0	0	0	0	0	3	3	1	1	3	0	0	0	0	0	0	0	0	0	0	190	3	0	0	0	0	8	4	208	6	620	15	7	7	117	92	124	99
/Users/rizwan/Downloads/fwddatasetwithrandomnfaultinformation/SourceCode/Eclipse_JDT_Core-3.4/org.eclipse.jdt.core/compiler/org/eclipse/jdt/internal/compiler/env/IBinaryAnnotation.java	0	0	0	2	178	12	0	0	0	0	0	0	0	0	0	0	3	3	1	1	3	0	0	0	0	0	0	0	0	0	0	192	3	0	0	0	0	8	4	210	6	626	15	5	5	83	66	88	71
/Users/rizwan/Downloads/fwddatasetwithrandomnfaultinformation/SourceCode/Eclipse_JDT_Core-3.4/org.eclipse.jdt.core/compiler/org/eclipse/jdt/internal/compiler/env/ISourceImport.java	0	0	0	2	180	12	0	0	0	0	0	0	0	0	0	0	4	4	1	1	4	0	0	0	0	0	0	0	0	0	0	194	3	0	0	0	0	10	4	215	6	640	15	7	7	101	73	108	80
/Users/rizwan/Downloads/fwddatasetwithrandomnfaultinformation/SourceCode/Eclipse_JDT_Core-3.4/org.eclipse.jdt.core/compiler/org/eclipse/jdt/internal/compiler/env/ISourceField.java	0	0	0	2	194	18	0	0	0	0	0	0	0	0	0	0	7	7	1	1	7	0	0	0	0	0	0	0	0	0	0	214	3	0	0	0	0	16	4	244	6	724	15	5	5	153	86	158	91
/Users/rizwan/Downloads/fwddatasetwithrandomnfaultinformation/SourceCode/Eclipse_JDT_Core-3.4/org.eclipse.jdt.core/compiler/org/eclipse/jdt/internal/compiler/env/IGenericMethod.java	0	0	0	2	176	12	0	0	0	0	0	0	0	0	0	0	4	4	1	1	4	0	0	0	0	0	0	0	0	0	0	190	3	0	0	0	0	10	4	211	6	628	15	5	5	95	73	100	78
/Users/rizwan/Downloads/fwddatasetwithrandomnfaultinformation/SourceCode/Eclipse_JDT_Core-3.4/org.eclipse.jdt.core/compiler/org/eclipse/jdt/internal/compiler/env/NameEnvironmentAnswer.java	0	0	0	3	205	24	0	2	0	5	2	0	1	0	0	0	19	19	13	13	22	11	0	0	0	0	0	0	0	0	0	232	3	7	2	3	2	64	4	350	11	1017	24	5	5	332	126	337	131
/Users/rizwan/Downloads/fwddatasetwithrandomnfaultinformation/SourceCode/Eclipse_JDT_Core-3.4/org.eclipse.jdt.core/compiler/org/eclipse/jdt/internal/compiler/ast/OR_OR_Expression.java	0	4	0	14	183	57	0	15	15	28	16	0	6	16	0	0	152	152	52	52	107	59	0	0	0	0	0	0	0	0	0	258	4	58	3	38	3	408	4	942	11	2657	27	36	11	807	241	843	252
/Users/rizwan/Downloads/fwddatasetwithrandomnfaultinformation/SourceCode/Eclipse_JDT_Core-3.4/org.eclipse.jdt.core/compiler/org/eclipse/jdt/internal/compiler/ast/BreakStatement.java	1	0	0	4	169	24	0	0	0	4	5	0	0	0	0	0	47	47	16	16	34	17	0	0	0	0	0	0	0	0	0	198	4	4	1	5	1	126	4	394	11	1132	23	13	9	311	176	324	185
/Users/rizwan/Downloads/fwddatasetwithrandomnfaultinformation/SourceCode/Eclipse_JDT_Core-3.4/org.eclipse.jdt.core/compiler/org/eclipse/jdt/internal/compiler/ast/MethodDeclaration.java	8	1	0	2	170	54	0	7	5	23	28	0	10	4	0	0	137	137	44	44	91	52	0	0	0	0	0	0	0	0	0	235	5	35	3	42	3	362	4	832	11	2349	28	29	12	920	304	949	316
/Users/rizwan/Downloads/fwddatasetwithrandomnfaultinformation/SourceCode/Eclipse_JDT_Core-3.4/org.eclipse.jdt.core/compiler/org/eclipse/jdt/internal/compiler/ast/PrefixExpression.java	1	1	0	8	174	14	0	0	0	0	0	0	0	0	0	0	16	16	8	8	14	2	0	0	0	0	0	0	0	0	0	198	5	0	0	0	0	48	4	271	7	795	18	9	7	170	97	179	104
/Users/rizwan/Downloads/fwddatasetwithrandomnfaultinformation/SourceCode/Eclipse_JDT_Core-3.4/org.eclipse.jdt.core/compiler/org/eclipse/jdt/internal/compiler/ast/ImportReference.java	1	0	1	5	174	20	0	1	0	2	0	0	3	4	0	0	25	25	10	10	28	9	0	0	0	0	0	0	0	0	0	201	5	3	2	7	2	70	4	331	11	954	26	17	13	244	132	261	145
/Users/rizwan/Downloads/fwddatasetwithrandomnfaultinformation/SourceCode/Eclipse_JDT_Core-3.4/org.eclipse.jdt.core/compiler/org/eclipse/jdt/internal/compiler/ast/ThrowStatement.java	0	0	0	4	173	14	0	1	0	1	3	0	1	0	0	0	36	36	11	11	33	7	0	0	0	0	0	0	0	0	0	191	3	2	2	4	2	94	4	342	11	986	24	11	10	319	147	330	157
/Users/rizwan/Downloads/fwddatasetwithrandomnfaultinformation/SourceCode/Eclipse_JDT_Core-3.4/org.eclipse.jdt.core/compiler/org/eclipse/jdt/internal/compiler/ast/JavadocArgumentExpression.java	0	0	1	3	176	33	0	2	0	9	1	0	3	0	0	0	57	57	22	22	34	22	0	0	0	0	0	0	0	0	0	213	4	11	2	4	2	158	4	454	11	1305	25	15	13	389	178	404	191
/Users/rizwan/Downloads/fwddatasetwithrandomnfaultinformation/SourceCode/Eclipse_JDT_Core-3.4/org.eclipse.jdt.core/compiler/org/eclipse/jdt/internal/compiler/ast/CompilationUnitDeclaration.java	38	2	7	22	201	119	0	21	2	59	34	0	41	16	0	0	309	308	151	151	334	235	0	0	0	0	0	0	0	0	0	389	6	82	3	91	3	919	4	2066	11	5624	29	136	34	2187	570	2323	604
/Users/rizwan/Downloads/fwddatasetwithrandomnfaultinformation/SourceCode/Eclipse_JDT_Core-3.4/org.eclipse.jdt.core/compiler/org/eclipse/jdt/internal/compiler/ast/SingleNameReference.java	2	1	7	13	223	275	0	43	23	69	96	0	1	30	0	0	585	585	183	183	330	173	0	0	0	0	0	0	0	0	0	521	6	135	3	127	3	1536	4	2838	11	8006	29	76	26	3546	710	3622	736
/Users/rizwan/Downloads/fwddatasetwithrandomnfaultinformation/SourceCode/Eclipse_JDT_Core-3.4/org.eclipse.jdt.core/compiler/org/eclipse/jdt/internal/compiler/ast/SingleMemberAnnotation.java	0	0	0	2	175	12	0	0	0	2	1	0	0	0	0	0	22	22	12	12	18	6	0	0	0	0	0	0	0	0	0	189	3	2	1	1	1	68	4	293	11	857	22	6	6	187	99	193	105
/Users/rizwan/Downloads/fwddatasetwithrandomnfaultinformation/SourceCode/Eclipse_JDT_Core-3.4/org.eclipse.jdt.core/compiler/org/eclipse/jdt/internal/compiler/ast/OperatorIds.java	0	0	0	2	166	6	0	0	0	0	0	0	0	0	0	0	1	1	1	1	28	27	0	0	0	0	0	0	0	0	0	174	3	0	0	0	0	4	4	240	7	665	16	32	31	189	75	221	106
/Users/rizwan/Downloads/fwddatasetwithrandomnfaultinformation/SourceCode/Eclipse_JDT_Core-3.4/org.eclipse.jdt.core/compiler/org/eclipse/jdt/internal/compiler/ast/MagicLiteral.java	0	0	0	2	166	6	0	0	0	0	0	0	0	0	0	0	5	5	4	4	4	0	0	0	0	0	0	0	0	0	0	174	3	0	0	0	0	18	4	203	6	604	15	5	5	74	61	79	66
/Users/rizwan/Downloads/fwddatasetwithrandomnfaultinformation/SourceCode/Eclipse_JDT_Core-3.4/org.eclipse.jdt.core/compiler/org/eclipse/jdt/internal/compiler/ast/IntLiteral.java	4	11	2	8	184	55	0	11	1	1	22	0	6	4	0	0	70	70	27	27	66	36	0	0	0	0	0	0	0	0	0	264	6	13	3	32	3	194	4	621	11	1756	29	61	43	478	218	539	261
/Users/rizwan/Downloads/fwddatasetwithrandomnfaultinformation/SourceCode/Eclipse_JDT_Core-3.4/org.eclipse.jdt.core/compiler/org/eclipse/jdt/internal/compiler/ast/IfStatement.java	0	0	2	19	183	76	0	6	4	22	12	0	0	0	0	0	120	120	29	29	89	55	0	0	0	0	0	0	0	0	0	280	4	32	3	12	1	298	4	778	11	2189	25	22	9	771	240	793	249
/Users/rizwan/Downloads/fwddatasetwithrandomnfaultinformation/SourceCode/Eclipse_JDT_Core-3.4/org.eclipse.jdt.core/compiler/org/eclipse/jdt/internal/compiler/ast/Initializer.java	0	0	0	7	182	16	0	1	0	11	1	0	0	0	0	0	50	50	23	23	44	22	0	0	0	0	0	0	0	0	0	205	3	12	2	1	1	146	4	440	11	1255	23	10	6	354	158	364	164
/Users/rizwan/Downloads/fwddatasetwithrandomnfaultinformation/SourceCode/Eclipse_JDT_Core-3.4/org.eclipse.jdt.core/compiler/org/eclipse/jdt/internal/compiler/ast/PostfixExpression.java	1	1	0	8	176	20	0	0	0	0	0	0	0	0	0	0	23	23	10	10	18	3	0	0	0	0	0	0	0	0	0	206	5	0	0	0	0	66	4	302	7	883	18	8	6	232	131	240	137
/Users/rizwan/Downloads/fwddatasetwithrandomnfaultinformation/SourceCode/Eclipse_JDT_Core-3.4/org.eclipse.jdt.core/compiler/org/eclipse/jdt/internal/compiler/ast/Argument.java	2	0	0	10	177	44	0	7	0	10	7	0	3	4	0	0	98	98	33	33	69	37	0	0	0	0	0	0	0	0	0	233	4	17	2	14	3	262	4	645	11	1827	26	14	8	624	245	638	253
/Users/rizwan/Downloads/fwddatasetwithrandomnfaultinformation/SourceCode/Eclipse_JDT_Core-3.4/org.eclipse.jdt.core/compiler/org/eclipse/jdt/internal/compiler/ast/OperatorExpression.java	4	18	1581	226	210	2008	2	2	2	7	4	0	3197	36	0	0	1677	1675	39	39	1219	1114	0	0	0	0	0	0	0	0	0	4049	7	11	3	3237	3	3430	4	13077	11	36892	30	1625	404	1950	320	3575	724
/Users/rizwan/Downloads/fwddatasetwithrandomnfaultinformation/SourceCode/Eclipse_JDT_Core-3.4/org.eclipse.jdt.core/compiler/org/eclipse/jdt/internal/compiler/ast/AND_AND_Expression.java	0	4	0	14	183	59	0	31	0	36	13	0	6	16	0	0	149	149	52	52	106	60	0	0	0	0	0	0	0	0	0	260	4	67	2	35	3	402	4	943	11	2661	26	36	11	792	235	828	246
/Users/rizwan/Downloads/fwddatasetwithrandomnfaultinformation/SourceCode/Eclipse_JDT_Core-3.4/org.eclipse.jdt.core/compiler/org/eclipse/jdt/internal/compiler/ast/JavadocSingleNameReference.java	0	0	0	5	179	12	0	2	0	2	0	0	0	0	0	0	31	31	11	11	20	9	0	0	0	0	0	0	0	0	0	196	3	4	2	0	0	84	4	322	9	937	20	7	6	247	126	254	132
/Users/rizwan/Downloads/fwddatasetwithrandomnfaultinformation/SourceCode/Eclipse_JDT_Core-3.4/org.eclipse.jdt.core/compiler/org/eclipse/jdt/internal/compiler/ast/AssertStatement.java	1	0	1	11	169	36	0	2	1	13	5	0	5	1	0	0	97	97	32	32	76	43	0	0	0	0	0	0	0	0	0	218	5	16	3	11	3	258	4	637	11	1788	28	19	13	609	280	628	293
/Users/rizwan/Downloads/fwddatasetwithrandomnfaultinformation/SourceCode/Eclipse_JDT_Core-3.4/org.eclipse.jdt.core/compiler/org/eclipse/jdt/internal/compiler/ast/NullLiteral.java	0	0	0	2	176	8	0	0	0	0	0	0	0	0	0	0	16	16	11	11	19	3	0	0	0	0	0	0	0	0	0	186	3	0	0	0	0	54	4	269	7	785	16	5	5	204	109	209	114
/Users/rizwan/Downloads/fwddatasetwithrandomnfaultinformation/SourceCode/Eclipse_JDT_Core-3.4/org.eclipse.jdt.core/compiler/org/eclipse/jdt/internal/compiler/ast/Statement.java	3	2	0	27	182	74	0	2	1	3	5	0	3	3	0	0	69	69	21	21	50	16	0	0	0	0	0	0	0	0	0	288	5	6	3	11	3	180	4	566	11	1628	28	38	20	602	289	640	309
/Users/rizwan/Downloads/fwddatasetwithrandomnfaultinformation/SourceCode/Eclipse_JDT_Core-3.4/org.eclipse.jdt.core/compiler/org/eclipse/jdt/internal/compiler/ast/SynchronizedStatement.java	0	0	1	10	180	48	0	0	1	6	6	0	0	0	0	0	98	98	24	24	84	24	0	0	0	0	0	0	0	0	0	239	4	7	2	6	1	244	4	615	11	1737	24	18	10	616	286	634	296
/Users/rizwan/Downloads/fwddatasetwithrandomnfaultinformation/SourceCode/Eclipse_JDT_Core-3.4/org.eclipse.jdt.core/compiler/org/eclipse/jdt/internal/compiler/ast/JavadocAllocationExpression.java	6	1	2	3	171	30	0	6	2	18	8	0	6	7	0	0	133	133	52	52	83	65	0	0	0	0	0	0	0	0	0	213	6	26	3	21	3	370	4	794	11	2229	29	20	12	689	225	709	237
/Users/rizwan/Downloads/fwddatasetwithrandomnfaultinformation/SourceCode/Eclipse_JDT_Core-3.4/org.eclipse.jdt.core/compiler/org/eclipse/jdt/internal/compiler/ast/AnnotationMethodDeclaration.java	4	0	1	14	170	28	0	0	1	13	1	0	6	3	0	0	83	83	29	29	65	27	0	0	0	0	0	0	0	0	0	217	5	14	2	10	3	224	4	571	11	1618	27	27	12	485	212	512	224
/Users/rizwan/Downloads/fwddatasetwithrandomnfaultinformation/SourceCode/Eclipse_JDT_Core-3.4/org.eclipse.jdt.core/compiler/org/eclipse/jdt/internal/compiler/ast/StringLiteralConcatenation.java	4	0	3	7	179	20	0	0	0	0	1	0	2	0	0	0	22	22	11	11	31	15	0	0	0	0	0	0	0	0	0	213	5	0	0	3	2	66	4	339	9	969	22	23	14	233	120	256	134
/Users/rizwan/Downloads/fwddatasetwithrandomnfaultinformation/SourceCode/Eclipse_JDT_Core-3.4/org.eclipse.jdt.core/compiler/org/eclipse/jdt/internal/compiler/ast/CharLiteral.java	0	0	2	3	179	22	0	0	0	3	0	0	0	0	0	0	31	31	10	10	41	23	0	0	0	0	0	0	0	0	0	206	4	3	1	0	0	82	4	364	9	1028	20	15	12	329	141	344	153
/Users/rizwan/Downloads/fwddatasetwithrandomnfaultinformation/SourceCode/Eclipse_JDT_Core-3.4/org.eclipse.jdt.core/compiler/org/eclipse/jdt/internal/compiler/ast/ArrayAllocationExpression.java	6	1	0	13	176	52	0	1	0	15	5	0	9	5	0	0	86	86	34	34	70	40	0	0	0	0	0	0	0	0	0	248	5	16	2	19	3	240	4	647	11	1828	27	31	16	603	226	634	242
/Users/rizwan/Downloads/fwddatasetwithrandomnfaultinformation/SourceCode/Eclipse_JDT_Core-3.4/org.eclipse.jdt.core/compiler/org/eclipse/jdt/internal/compiler/ast/AllocationExpression.java	10	2	0	14	184	114	0	11	3	38	11	0	14	7	0	0	232	232	82	82	152	99	0	0	0	0	0	0	0	0	0	324	5	52	3	32	3	628	4	1302	11	3651	28	41	18	1379	490	1420	508
/Users/rizwan/Downloads/fwddatasetwithrandomnfaultinformation/SourceCode/Eclipse_JDT_Core-3.4/org.eclipse.jdt.core/compiler/org/eclipse/jdt/internal/compiler/ast/JavadocReturnStatement.java	0	0	0	10	181	18	0	0	1	1	4	0	1	1	0	0	40	40	8	8	17	6	0	0	0	0	0	0	0	0	0	209	3	2	2	6	3	96	4	348	11	1020	25	9	6	273	121	282	127
/Users/rizwan/Downloads/fwddatasetwithrandomnfaultinformation/SourceCode/Eclipse_JDT_Core-3.4/org.eclipse.jdt.core/compiler/org/eclipse/jdt/internal/compiler/ast/DoStatement.java	0	0	1	12	182	52	0	6	0	17	8	0	0	1	0	0	105	105	23	23	76	45	0	0	0	0	0	0	0	0	0	247	4	23	2	9	2	256	4	668	11	1882	25	22	11	638	274	660	285
/Users/rizwan/Downloads/fwddatasetwithrandomnfaultinformation/SourceCode/Eclipse_JDT_Core-3.4/org.eclipse.jdt.core/compiler/org/eclipse/jdt/internal/compiler/ast/ForeachStatement.java	0	0	5	32	177	138	0	7	7	35	13	0	15	3	0	0	288	288	74	74	244	102	0	0	0	0	0	0	0	0	0	352	4	49	3	31	3	724	4	1516	11	4199	27	52	17	1684	440	1736	457
/Users/rizwan/Downloads/fwddatasetwithrandomnfaultinformation/SourceCode/Eclipse_JDT_Core-3.4/org.eclipse.jdt.core/compiler/org/eclipse/jdt/internal/compiler/ast/NumberLiteral.java	0	0	0	2	166	6	0	0	0	0	0	0	0	0	0	0	7	7	5	5	7	1	0	0	0	0	0	0	0	0	0	174	3	0	0	0	0	24	4	213	7	631	16	5	5	86	64	91	69
/Users/rizwan/Downloads/fwddatasetwithrandomnfaultinformation/SourceCode/Eclipse_JDT_Core-3.4/org.eclipse.jdt.core/compiler/org/eclipse/jdt/internal/compiler/ast/FieldDeclaration.java	1	28	1	8	186	106	0	20	5	38	18	0	4	3	0	0	191	191	52	52	104	63	0	0	0	0	0	0	0	0	0	330	6	63	3	25	3	486	4	1087	11	3089	29	24	13	1236	423	1260	436
/Users/rizwan/Downloads/fwddatasetwithrandomnfaultinformation/SourceCode/Eclipse_JDT_Core-3.4/org.eclipse.jdt.core/compiler/org/eclipse/jdt/internal/compiler/ast/NormalAnnotation.java	3	0	0	2	175	10	0	0	0	3	3	0	3	1	0	0	26	26	12	12	29	14	0	0	0	0	0	0	0	0	0	190	4	3	1	7	3	76	4	331	11	949	25	11	6	222	103	233	109
/Users/rizwan/Downloads/fwddatasetwithrandomnfaultinformation/SourceCode/Eclipse_JDT_Core-3.4/org.eclipse.jdt.core/compiler/org/eclipse/jdt/internal/compiler/ast/ASTNode.java	9	2	1	39	184	283	0	30	5	64	21	0	12	9	0	0	446	446	88	88	360	285	0	0	0	0	0	0	0	0	0	518	6	99	3	42	3	1068	4	2388	11	6514	29	291	166	3030	649	3321	815
/Users/rizwan/Downloads/fwddatasetwithrandomnfaultinformation/SourceCode/Eclipse_JDT_Core-3.4/org.eclipse.jdt.core/compiler/org/eclipse/jdt/internal/compiler/ast/ContinueStatement.java	1	0	0	4	169	26	0	0	0	4	6	0	0	0	0	0	47	47	17	17	35	17	0	0	0	0	0	0	0	0	0	200	4	4	1	6	1	128	4	400	11	1149	23	13	9	314	177	327	186
/Users/rizwan/Downloads/fwddatasetwithrandomnfaultinformation/SourceCode/Eclipse_JDT_Core-3.4/org.eclipse.jdt.core/compiler/org/eclipse/jdt/internal/compiler/ast/CombinedBinaryExpression.java	9	5	1	15	256	107	0	6	0	9	20	0	24	31	0	0	154	154	63	63	135	60	0	0	0	0	0	0	0	0	0	393	6	15	2	75	3	434	4	1127	11	3182	28	42	13	1494	459	1536	472
/Users/rizwan/Downloads/fwddatasetwithrandomnfaultinformation/SourceCode/Eclipse_JDT_Core-3.4/org.eclipse.jdt.core/compiler/org/eclipse/jdt/internal/compiler/ast/JavadocFieldReference.java	0	0	0	3	178	23	0	1	1	11	4	0	0	0	0	0	74	74	31	31	40	23	0	0	0	0	0	0	0	0	0	204	3	13	3	4	1	210	4	505	11	1452	24	8	6	467	207	475	213
/Users/rizwan/Downloads/fwddatasetwithrandomnfaultinformation/SourceCode/Eclipse_JDT_Core-3.4/org.eclipse.jdt.core/compiler/org/eclipse/jdt/internal/compiler/ast/JavadocSingleTypeReference.java	0	0	0	3	175	36	0	1	1	3	2	0	0	0	0	0	49	49	18	18	40	16	0	0	0	0	0	0	0	0	0	214	3	5	3	2	1	134	4	422	11	1210	24	7	7	436	193	443	200
/Users/rizwan/Downloads/fwddatasetwithrandomnfaultinformation/SourceCode/Eclipse_JDT_Core-3.4/org.eclipse.jdt.core/compiler/org/eclipse/jdt/internal/compiler/ast/EqualExpression.java	0	7	1	7	213	292	0	18	7	72	83	0	32	62	0	0	541	541	184	184	337	133	0	0	0	0	0	0	0	0	0	520	5	97	3	177	3	1450	4	2729	11	7713	28	99	23	2527	388	2626	411
/Users/rizwan/Downloads/fwddatasetwithrandomnfaultinformation/SourceCode/Eclipse_JDT_Core-3.4/org.eclipse.jdt.core/compiler/org/eclipse/jdt/internal/compiler/ast/CompoundAssignment.java	0	1	6	28	170	77	1	6	4	12	7	0	20	20	0	0	93	93	27	27	71	46	0	0	0	0	0	0	0	0	0	283	6	22	3	47	3	240	4	725	11	2053	29	42	18	674	276	716	294
/Users/rizwan/Downloads/fwddatasetwithrandomnfaultinformation/SourceCode/Eclipse_JDT_Core-3.4/org.eclipse.jdt.core/compiler/org/eclipse/jdt/internal/compiler/ast/FloatLiteral.java	1	0	0	7	174	36	0	0	0	0	1	0	2	1	0	0	30	30	18	18	38	12	0	0	0	0	0	0	0	0	0	218	4	0	0	4	3	96	4	379	9	1085	22	19	12	402	189	421	201
/Users/rizwan/Downloads/fwddatasetwithrandomnfaultinformation/SourceCode/Eclipse_JDT_Core-3.4/org.eclipse.jdt.core/compiler/org/eclipse/jdt/internal/compiler/ast/ConstructorDeclaration.java	18	1	7	9	201	98	0	9	7	50	25	0	16	4	0	0	276	276	100	100	215	141	0	0	0	0	0	0	0	0	0	334	6	66	3	45	3	752	4	1569	11	4346	29	63	20	1732	545	1795	565
/Users/rizwan/Downloads/fwddatasetwithrandomnfaultinformation/SourceCode/Eclipse_JDT_Core-3.4/org.eclipse.jdt.core/compiler/org/eclipse/jdt/internal/compiler/ast/JavadocArrayQualifiedTypeReference.java	0	0	0	3	170	8	0	0	0	0	0	0	0	0	0	0	19	19	6	6	14	0	0	0	0	0	0	0	0	0	0	181	3	0	0	0	0	50	4	252	6	741	15	5	5	183	92	188	97
/Users/rizwan/Downloads/fwddatasetwithrandomnfaultinformation/SourceCode/Eclipse_JDT_Core-3.4/org.eclipse.jdt.core/compiler/org/eclipse/jdt/internal/compiler/ast/SingleTypeReference.java	0	0	1	2	169	14	0	3	0	3	3	0	2	3	0	0	54	54	15	15	32	13	0	0	0	0	0	0	0	0	0	186	4	6	2	8	3	138	4	396	11	1141	26	9	8	299	153	308	161
/Users/rizwan/Downloads/fwddatasetwithrandomnfaultinformation/SourceCode/Eclipse_JDT_Core-3.4/org.eclipse.jdt.core/compiler/org/eclipse/jdt/internal/compiler/ast/SwitchStatement.java	17	8	2	20	183	130	0	9	0	23	21	0	14	5	0	0	202	202	80	80	180	117	0	0	0	0	0	0	0	0	0	360	6	32	2	40	3	564	4	1308	11	3623	28	62	22	1399	457	1461	479
/Users/rizwan/Downloads/fwddatasetwithrandomnfaultinformation/SourceCode/Eclipse_JDT_Core-3.4/org.eclipse.jdt.core/compiler/org/eclipse/jdt/internal/compiler/ast/WhileStatement.java	0	0	1	12	179	52	0	7	3	19	12	0	1	0	0	0	130	130	32	32	100	56	0	0	0	0	0	0	0	0	0	244	4	29	3	13	2	324	4	779	11	2179	26	20	11	793	294	813	305
/Users/rizwan/Downloads/fwddatasetwithrandomnfaultinformation/SourceCode/Eclipse_JDT_Core-3.4/org.eclipse.jdt.core/compiler/org/eclipse/jdt/internal/compiler/ast/LongLiteralMinValue.java	0	0	0	3	169	8	0	0	0	0	0	0	0	0	0	0	5	5	4	4	6	3	0	0	0	0	0	0	0	0	0	180	3	0	0	0	0	18	4	214	7	633	16	7	7	87	65	94	72
/Users/rizwan/Downloads/fwddatasetwithrandomnfaultinformation/SourceCode/Eclipse_JDT_Core-3.4/org.eclipse.jdt.core/compiler/org/eclipse/jdt/internal/compiler/ast/JavadocMessageSend.java	5	0	0	8	183	43	0	3	2	18	9	0	5	4	0	0	155	155	55	55	93	64	0	0	0	0	0	0	0	0	0	239	4	23	3	18	3	420	4	871	11	2453	27	17	10	859	279	876	289
/Users/rizwan/Downloads/fwddatasetwithrandomnfaultinformation/SourceCode/Eclipse_JDT_Core-3.4/org.eclipse.jdt.core/compiler/org/eclipse/jdt/internal/compiler/ast/UnaryExpression.java	0	1	2	10	195	54	0	3	1	10	7	0	18	31	0	0	129	129	43	43	108	39	0	0	0	0	0	0	0	0	0	262	5	14	3	56	3	344	4	838	11	2363	28	42	25	803	253	845	278
/Users/rizwan/Downloads/fwddatasetwithrandomnfaultinformation/SourceCode/Eclipse_JDT_Core-3.4/org.eclipse.jdt.core/compiler/org/eclipse/jdt/internal/compiler/ast/ParameterizedQualifiedTypeReference.java	18	0	1	25	192	66	0	13	1	26	8	0	21	12	0	0	236	236	79	79	176	117	0	0	0	0	0	0	0	0	0	302	5	40	3	41	3	630	4	1321	11	3666	28	64	23	1173	330	1237	353
/Users/rizwan/Downloads/fwddatasetwithrandomnfaultinformation/SourceCode/Eclipse_JDT_Core-3.4/org.eclipse.jdt.core/compiler/org/eclipse/jdt/internal/compiler/ast/ExtendedStringLiteral.java	0	0	3	5	183	24	0	0	0	0	0	0	0	0	0	0	20	20	8	8	20	7	0	0	0	0	0	0	0	0	0	215	4	0	0	0	0	56	4	306	7	890	17	19	13	220	114	239	127
/Users/rizwan/Downloads/fwddatasetwithrandomnfaultinformation/SourceCode/Eclipse_JDT_Core-3.4/org.eclipse.jdt.core/compiler/org/eclipse/jdt/internal/compiler/ast/MessageSend.java	8	9	1	12	197	167	0	34	8	56	18	0	14	17	0	0	363	363	105	105	234	150	0	0	0	0	0	0	0	0	0	394	6	98	3	49	3	936	4	1877	11	5242	29	59	25	2407	629	2466	654
/Users/rizwan/Downloads/fwddatasetwithrandomnfaultinformation/SourceCode/Eclipse_JDT_Core-3.4/org.eclipse.jdt.core/compiler/org/eclipse/jdt/internal/compiler/ast/ArrayInitializer.java	7	1	1	10	177	46	0	5	4	18	8	0	8	5	0	0	131	131	42	42	100	51	0	0	0	0	0	0	0	0	0	242	6	27	3	21	3	346	4	803	11	2253	29	34	18	751	289	785	307
/Users/rizwan/Downloads/fwddatasetwithrandomnfaultinformation/SourceCode/Eclipse_JDT_Core-3.4/org.eclipse.jdt.core/compiler/org/eclipse/jdt/internal/compiler/ast/Expression.java	4	21	6	19	316	273	0	19	7	41	85	0	21	17	0	0	493	493	140	140	322	107	0	0	0	0	0	0	0	0	0	639	6	67	3	123	3	1266	4	2540	11	7186	29	53	22	3454	748	3507	770
/Users/rizwan/Downloads/fwddatasetwithrandomnfaultinformation/SourceCode/Eclipse_JDT_Core-3.4/org.eclipse.jdt.core/compiler/org/eclipse/jdt/internal/compiler/ast/Reference.java	0	1	0	4	173	14	0	0	2	1	6	0	0	1	0	0	33	33	17	17	21	2	0	0	0	0	0	0	0	0	0	192	4	3	2	7	2	100	4	337	11	987	25	9	8	238	124	247	132
/Users/rizwan/Downloads/fwddatasetwithrandomnfaultinformation/SourceCode/Eclipse_JDT_Core-3.4/org.eclipse.jdt.core/compiler/org/eclipse/jdt/internal/compiler/ast/ArrayQualifiedTypeReference.java	3	0	1	12	173	14	0	0	0	2	0	0	3	1	0	0	34	34	17	17	43	19	0	0	0	0	0	0	0	0	0	203	5	2	1	4	2	102	4	385	11	1092	25	22	15	257	132	279	147
/Users/rizwan/Downloads/fwddatasetwithrandomnfaultinformation/SourceCode/Eclipse_JDT_Core-3.4/org.eclipse.jdt.core/compiler/org/eclipse/jdt/internal/compiler/ast/Literal.java	0	0	0	2	168	10	0	0	0	0	1	0	0	0	0	0	15	15	6	6	17	4	0	0	0	0	0	0	0	0	0	180	3	0	0	1	1	42	4	252	9	736	19	5	5	169	101	174	106
/Users/rizwan/Downloads/fwddatasetwithrandomnfaultinformation/SourceCode/Eclipse_JDT_Core-3.4/org.eclipse.jdt.core/compiler/org/eclipse/jdt/internal/compiler/ast/TypeParameter.java	4	0	0	7	175	21	0	3	1	13	0	0	4	0	0	0	55	55	26	26	39	20	0	0	0	0	0	0	0	0	0	207	4	17	3	4	1	162	4	461	11	1323	25	13	8	355	132	368	140
/Users/rizwan/Downloads/fwddatasetwithrandomnfaultinformation/SourceCode/Eclipse_JDT_Core-3.4/org.eclipse.jdt.core/compiler/org/eclipse/jdt/internal/compiler/ast/LocalDeclaration.java	1	0	2	7	185	78	0	12	4	16	16	0	6	6	0	0	156	156	43	43	79	41	0	0	0	0	0	0	0	0	0	273	5	32	3	28	3	398	4	866	11	2474	28	25	11	880	353	905	364
/Users/rizwan/Downloads/fwddatasetwithrandomnfaultinformation/SourceCode/Eclipse_JDT_Core-3.4/org.eclipse.jdt.core/compiler/org/eclipse/jdt/internal/compiler/ast/TryStatement.java	14	1	5	40	193	236	0	6	1	51	23	0	13	3	0	0	424	424	127	127	362	193	0	0	0	0	0	0	0	0	0	489	6	58	3	39	3	1102	4	2259	11	6217	29	93	24	2902	716	2995	740
/Users/rizwan/Downloads/fwddatasetwithrandomnfaultinformation/SourceCode/Eclipse_JDT_Core-3.4/org.eclipse.jdt.core/compiler/org/eclipse/jdt/internal/compiler/ast/ClassLiteralAccess.java	0	2	0	4	181	28	0	2	0	2	3	0	3	4	0	0	53	53	19	19	39	18	0	0	0	0	0	0	0	0	0	215	4	4	2	10	3	144	4	443	11	1270	26	9	9	382	191	391	200
/Users/rizwan/Downloads/fwddatasetwithrandomnfaultinformation/SourceCode/Eclipse_JDT_Core-3.4/org.eclipse.jdt.core/compiler/org/eclipse/jdt/internal/compiler/ast/QualifiedThisReference.java	1	0	0	4	183	42	0	1	1	4	3	0	2	1	0	0	48	48	20	20	41	18	0	0	0	0	0	0	0	0	0	230	4	6	3	6	3	136	4	451	11	1291	27	14	11	435	208	449	219
/Users/rizwan/Downloads/fwddatasetwithrandomnfaultinformation/SourceCode/Eclipse_JDT_Core-3.4/org.eclipse.jdt.core/compiler/org/eclipse/jdt/internal/compiler/ast/EmptyStatement.java	0	0	0	2	166	12	0	0	0	0	1	0	1	0	0	0	21	21	11	11	18	2	0	0	0	0	0	0	0	0	0	180	3	0	0	2	2	64	4	275	9	805	20	9	8	216	125	225	133
/Users/rizwan/Downloads/fwddatasetwithrandomnfaultinformation/SourceCode/Eclipse_JDT_Core-3.4/org.eclipse.jdt.core/compiler/org/eclipse/jdt/internal/compiler/ast/NameReference.java	0	0	0	5	167	40	0	0	1	0	2	0	2	1	0	0	18	18	10	10	15	4	0	0	0	0	0	0	0	0	0	212	3	1	1	5	3	56	4	304	11	893	24	8	7	253	160	261	167
/Users/rizwan/Downloads/fwddatasetwithrandomnfaultinformation/SourceCode/Eclipse_JDT_Core-3.4/org.eclipse.jdt.core/compiler/org/eclipse/jdt/internal/compiler/ast/Assignment.java	5	1	0	8	176	80	0	19	5	19	18	0	0	3	0	0	183	183	53	53	97	44	0	0	0	0	0	0	0	0	0	270	5	43	3	21	2	472	4	961	11	2739	27	18	11	1018	356	1036	367
/Users/rizwan/Downloads/fwddatasetwithrandomnfaultinformation/SourceCode/Eclipse_JDT_Core-3.4/org.eclipse.jdt.core/compiler/org/eclipse/jdt/internal/compiler/ast/Clinit.java	7	4	1	7	180	87	0	3	0	14	6	0	13	9	0	0	130	130	49	49	134	63	0	0	0	0	0	0	0	0	0	286	6	17	2	28	3	358	4	901	11	2502	28	30	17	1066	373	1096	390
/Users/rizwan/Downloads/fwddatasetwithrandomnfaultinformation/SourceCode/Eclipse_JDT_Core-3.4/org.eclipse.jdt.core/compiler/org/eclipse/jdt/internal/compiler/ast/MemberValuePair.java	4	0	0	6	177	28	0	5	5	16	9	0	4	0	0	0	147	147	55	55	90	46	0	0	0	0	0	0	0	0	0	215	4	26	3	13	2	404	4	807	11	2283	26	12	9	865	231	877	240
/Users/rizwan/Downloads/fwddatasetwithrandomnfaultinformation/SourceCode/Eclipse_JDT_Core-3.4/org.eclipse.jdt.core/compiler/org/eclipse/jdt/internal/compiler/ast/QualifiedTypeReference.java	2	0	1	5	169	18	0	7	1	7	8	0	3	4	0	0	98	98	29	29	58	31	0	0	0	0	0	0	0	0	0	195	5	15	3	15	3	254	4	583	11	1656	28	16	11	495	211	511	222
/Users/rizwan/Downloads/fwddatasetwithrandomnfaultinformation/SourceCode/Eclipse_JDT_Core-3.4/org.eclipse.jdt.core/compiler/org/eclipse/jdt/internal/compiler/ast/QualifiedSuperReference.java	0	0	0	4	167	10	0	0	0	1	2	0	0	0	0	0	29	29	12	12	18	2	0	0	0	0	0	0	0	0	0	181	3	1	1	2	1	82	4	295	11	867	22	8	7	172	99	180	106
/Users/rizwan/Downloads/fwddatasetwithrandomnfaultinformation/SourceCode/Eclipse_JDT_Core-3.4/org.eclipse.jdt.core/compiler/org/eclipse/jdt/internal/compiler/ast/ArrayTypeReference.java	3	0	1	9	179	16	0	0	0	2	0	0	3	1	0	0	29	29	16	16	38	13	0	0	0	0	0	0	0	0	0	208	5	2	1	4	2	90	4	367	11	1049	25	17	11	255	117	272	128
/Users/rizwan/Downloads/fwddatasetwithrandomnfaultinformation/SourceCode/Eclipse_JDT_Core-3.4/org.eclipse.jdt.core/compiler/org/eclipse/jdt/internal/compiler/ast/LabeledStatement.java	0	0	0	6	182	28	0	1	0	6	5	0	0	3	0	0	60	60	18	18	44	20	0	0	0	0	0	0	0	0	0	216	3	7	2	8	2	156	4	462	11	1322	24	15	10	415	210	430	220
/Users/rizwan/Downloads/fwddatasetwithrandomnfaultinformation/SourceCode/Eclipse_JDT_Core-3.4/org.eclipse.jdt.core/compiler/org/eclipse/jdt/internal/compiler/ast/DoubleLiteral.java	1	0	0	6	177	34	0	0	0	0	1	0	2	1	0	0	29	29	18	18	36	11	0	0	0	0	0	0	0	0	0	218	4	0	0	4	3	94	4	374	9	1073	22	17	11	384	185	401	196
/Users/rizwan/Downloads/fwddatasetwithrandomnfaultinformation/SourceCode/Eclipse_JDT_Core-3.4/org.eclipse.jdt.core/compiler/org/eclipse/jdt/internal/compiler/ast/StringLiteral.java	1	0	0	19	174	36	0	0	0	0	0	0	1	0	0	0	39	39	14	14	45	5	0	0	0	0	0	0	0	0	0	230	4	0	0	1	1	106	4	396	9	1138	20	16	7	329	165	345	172
/Users/rizwan/Downloads/fwddatasetwithrandomnfaultinformation/SourceCode/Eclipse_JDT_Core-3.4/org.eclipse.jdt.core/compiler/org/eclipse/jdt/internal/compiler/ast/ExplicitConstructorCall.java	11	1	0	19	188	114	0	10	5	41	19	0	13	4	0	0	242	241	96	96	172	115	0	0	0	0	0	0	0	0	0	333	5	56	3	36	3	675	4	1402	11	3915	28	45	20	1626	477	1671	497
/Users/rizwan/Downloads/fwddatasetwithrandomnfaultinformation/SourceCode/Eclipse_JDT_Core-3.4/org.eclipse.jdt.core/compiler/org/eclipse/jdt/internal/compiler/ast/FalseLiteral.java	0	0	0	2	178	14	0	0	0	1	1	0	0	0	0	0	20	20	13	13	20	5	0	0	0	0	0	0	0	0	0	194	3	1	1	1	1	66	4	296	11	865	22	5	5	249	128	254	133
/Users/rizwan/Downloads/fwddatasetwithrandomnfaultinformation/SourceCode/Eclipse_JDT_Core-3.4/org.eclipse.jdt.core/compiler/org/eclipse/jdt/internal/compiler/ast/InstanceOfExpression.java	0	0	0	4	183	22	0	2	2	5	3	0	2	0	0	0	51	51	14	14	40	17	0	0	0	0	0	0	0	0	0	209	3	9	3	5	2	130	4	422	11	1208	25	8	7	373	179	381	186
/Users/rizwan/Downloads/fwddatasetwithrandomnfaultinformation/SourceCode/Eclipse_JDT_Core-3.4/org.eclipse.jdt.core/compiler/org/eclipse/jdt/internal/compiler/ast/FieldReference.java	0	1	1	7	195	132	0	29	16	56	36	0	5	17	0	0	354	354	117	117	222	110	0	0	0	0	0	0	0	0	0	336	5	101	3	58	3	942	4	1784	11	5016	28	47	23	2281	555	2328	578
/Users/rizwan/Downloads/fwddatasetwithrandomnfaultinformation/SourceCode/Eclipse_JDT_Core-3.4/org.eclipse.jdt.core/compiler/org/eclipse/jdt/internal/compiler/ast/CaseStatement.java	1	0	2	11	180	41	0	7	3	7	8	0	0	3	0	0	82	82	24	24	53	16	0	0	0	0	0	0	0	0	0	235	5	17	3	11	2	212	4	558	11	1602	27	16	10	597	239	613	249
/Users/rizwan/Downloads/fwddatasetwithrandomnfaultinformation/SourceCode/Eclipse_JDT_Core-3.4/org.eclipse.jdt.core/compiler/org/eclipse/jdt/internal/compiler/ast/Wildcard.java	0	0	0	2	175	22	0	0	0	5	2	0	0	0	0	0	59	59	29	29	41	13	0	0	0	0	0	0	0	0	0	199	3	5	1	2	1	176	4	445	11	1283	22	11	8	413	156	424	164
/Users/rizwan/Downloads/fwddatasetwithrandomnfaultinformation/SourceCode/Eclipse_JDT_Core-3.4/org.eclipse.jdt.core/compiler/org/eclipse/jdt/internal/compiler/ast/SubRoutineStatement.java	1	0	0	2	182	17	0	0	0	1	2	0	4	2	0	0	21	21	10	10	20	5	0	0	0	0	0	0	0	0	0	202	4	1	1	8	3	62	4	310	11	904	25	7	5	233	128	240	133
/Users/rizwan/Downloads/fwddatasetwithrandomnfaultinformation/SourceCode/Eclipse_JDT_Core-3.4/org.eclipse.jdt.core/compiler/org/eclipse/jdt/internal/compiler/ast/ReturnStatement.java	2	0	0	8	184	50	0	11	5	25	19	0	1	1	0	0	164	164	49	49	100	62	0	0	0	0	0	0	0	0	0	244	4	41	3	21	3	426	4	908	11	2559	27	28	14	914	323	942	337
/Users/rizwan/Downloads/fwddatasetwithrandomnfaultinformation/SourceCode/Eclipse_JDT_Core-3.4/org.eclipse.jdt.core/compiler/org/eclipse/jdt/internal/compiler/ast/JavadocImplicitTypeReference.java	0	0	0	5	182	32	0	1	1	3	4	0	0	0	0	0	64	64	26	26	43	17	0	0	0	0	0	0	0	0	0	219	3	5	3	4	1	180	4	479	11	1377	24	6	6	420	187	426	193
/Users/rizwan/Downloads/fwddatasetwithrandomnfaultinformation/SourceCode/Eclipse_JDT_Core-3.4/org.eclipse.jdt.core/compiler/org/eclipse/jdt/internal/compiler/ast/QualifiedNameReference.java	5	1	8	41	212	290	0	61	27	97	131	0	20	46	0	0	648	648	218	218	410	261	0	0	0	0	0	0	0	0	0	557	6	185	3	197	3	1732	4	3358	11	9398	29	172	34	4001	775	4173	809
/Users/rizwan/Downloads/fwddatasetwithrandomnfaultinformation/SourceCode/Eclipse_JDT_Core-3.4/org.eclipse.jdt.core/compiler/org/eclipse/jdt/internal/compiler/ast/ArrayReference.java	0	0	0	2	170	36	0	5	1	3	9	0	0	2	0	0	130	130	33	33	82	17	0	0	0	0	0	0	0	0	0	208	3	9	3	11	2	326	4	665	11	1895	25	20	12	720	239	740	251
/Users/rizwan/Downloads/fwddatasetwithrandomnfaultinformation/SourceCode/Eclipse_JDT_Core-3.4/org.eclipse.jdt.core/compiler/org/eclipse/jdt/internal/compiler/ast/TypeReference.java	0	0	0	2	186	40	0	3	0	3	8	0	0	0	0	0	123	123	33	33	78	12	0	0	0	0	0	0	0	0	0	228	3	6	2	8	1	312	4	654	11	1873	23	26	5	771	251	797	256
/Users/rizwan/Downloads/fwddatasetwithrandomnfaultinformation/SourceCode/Eclipse_JDT_Core-3.4/org.eclipse.jdt.core/compiler/org/eclipse/jdt/internal/compiler/ast/SuperReference.java	0	0	0	4	166	8	0	0	0	1	1	0	0	0	0	0	22	22	10	10	20	3	0	0	0	0	0	0	0	0	0	178	3	1	1	1	1	64	4	276	11	807	22	6	6	176	100	182	106
/Users/rizwan/Downloads/fwddatasetwithrandomnfaultinformation/SourceCode/Eclipse_JDT_Core-3.4/org.eclipse.jdt.core/compiler/org/eclipse/jdt/internal/compiler/ast/JavadocQualifiedTypeReference.java	0	0	0	3	175	36	0	0	1	2	1	0	0	0	0	0	45	45	13	13	34	12	0	0	0	0	0	0	0	0	0	214	3	3	2	1	1	116	4	390	11	1125	23	7	7	385	186	392	193
/Users/rizwan/Downloads/fwddatasetwithrandomnfaultinformation/SourceCode/Eclipse_JDT_Core-3.4/org.eclipse.jdt.core/compiler/org/eclipse/jdt/internal/compiler/ast/MarkerAnnotation.java	0	0	0	8	177	10	0	0	0	1	0	0	0	0	0	0	10	10	6	6	9	4	0	0	0	0	0	0	0	0	0	195	3	1	1	0	0	32	4	249	9	735	19	6	6	139	89	145	95
/Users/rizwan/Downloads/fwddatasetwithrandomnfaultinformation/SourceCode/Eclipse_JDT_Core-3.4/org.eclipse.jdt.core/compiler/org/eclipse/jdt/internal/compiler/ast/BranchStatement.java	1	0	0	6	178	16	0	0	0	3	1	0	1	0	0	0	21	21	10	10	26	12	0	0	0	0	0	0	0	0	0	201	4	3	1	2	2	62	4	317	11	913	24	11	8	218	119	229	127
/Users/rizwan/Downloads/fwddatasetwithrandomnfaultinformation/SourceCode/Eclipse_JDT_Core-3.4/org.eclipse.jdt.core/compiler/org/eclipse/jdt/internal/compiler/ast/IntLiteralMinValue.java	0	0	0	3	169	8	0	0	0	0	0	0	0	0	0	0	5	5	4	4	6	3	0	0	0	0	0	0	0	0	0	180	3	0	0	0	0	18	4	214	7	633	16	7	7	87	64	94	71
/Users/rizwan/Downloads/fwddatasetwithrandomnfaultinformation/SourceCode/Eclipse_JDT_Core-3.4/org.eclipse.jdt.core/compiler/org/eclipse/jdt/internal/compiler/ast/BinaryExpression.java	0	17	7	6	242	473	0	49	10	89	118	0	59	96	0	0	1000	1000	313	313	679	205	0	0	0	0	0	0	0	0	0	745	5	148	3	273	3	2626	4	4691	11	13185	28	133	24	5399	555	5532	579
/Users/rizwan/Downloads/fwddatasetwithrandomnfaultinformation/SourceCode/Eclipse_JDT_Core-3.4/org.eclipse.jdt.core/compiler/org/eclipse/jdt/internal/compiler/ast/AbstractVariableDeclaration.java	0	0	0	9	189	30	0	0	0	4	0	0	0	0	0	0	44	44	16	16	43	12	0	0	0	0	0	0	0	0	0	228	3	4	1	0	0	120	4	415	9	1191	19	13	13	371	153	384	166
/Users/rizwan/Downloads/fwddatasetwithrandomnfaultinformation/SourceCode/Eclipse_JDT_Core-3.4/org.eclipse.jdt.core/compiler/org/eclipse/jdt/internal/compiler/ast/CastExpression.java	3	3	8	10	234	213	0	14	11	24	48	0	45	14	0	0	366	364	123	123	222	113	0	0	0	0	0	0	0	0	0	471	6	49	3	107	3	976	4	1954	11	5522	29	79	30	2292	630	2371	660
/Users/rizwan/Downloads/fwddatasetwithrandomnfaultinformation/SourceCode/Eclipse_JDT_Core-3.4/org.eclipse.jdt.core/compiler/org/eclipse/jdt/internal/compiler/ast/AbstractMethodDeclaration.java	17	1	3	17	196	75	0	8	3	34	22	0	15	5	0	0	203	203	85	85	203	108	0	0	0	0	0	0	0	0	0	309	6	45	3	42	3	576	4	1299	11	3581	29	65	23	1395	442	1460	465
/Users/rizwan/Downloads/fwddatasetwithrandomnfaultinformation/SourceCode/Eclipse_JDT_Core-3.4/org.eclipse.jdt.core/compiler/org/eclipse/jdt/internal/compiler/ast/ConditionalExpression.java	0	7	0	20	182	142	0	44	11	47	47	0	3	13	0	0	309	309	83	83	199	152	0	0	0	0	0	0	0	0	0	351	4	102	3	63	3	784	4	1665	11	4641	27	41	18	1683	398	1724	416
/Users/rizwan/Downloads/fwddatasetwithrandomnfaultinformation/SourceCode/Eclipse_JDT_Core-3.4/org.eclipse.jdt.core/compiler/org/eclipse/jdt/internal/compiler/ast/Block.java	6	0	1	5	177	22	0	0	0	9	5	0	6	0	0	0	57	57	29	29	50	27	0	0	0	0	0	0	0	0	0	211	5	9	1	11	2	172	4	492	11	1398	25	18	9	385	166	403	175
/Users/rizwan/Downloads/fwddatasetwithrandomnfaultinformation/SourceCode/Eclipse_JDT_Core-3.4/org.eclipse.jdt.core/compiler/org/eclipse/jdt/internal/compiler/ast/TrueLiteral.java	0	0	0	2	178	16	0	0	0	1	2	0	0	0	0	0	20	20	13	13	20	5	0	0	0	0	0	0	0	0	0	196	3	1	1	2	1	66	4	299	11	874	22	5	5	253	126	258	131
/Users/rizwan/Downloads/fwddatasetwithrandomnfaultinformation/SourceCode/Eclipse_JDT_Core-3.4/org.eclipse.jdt.core/compiler/org/eclipse/jdt/internal/compiler/ast/LongLiteral.java	4	13	3	7	188	50	0	20	1	0	28	0	7	9	0	0	75	75	21	21	64	40	0	0	0	0	0	0	0	0	0	265	6	21	2	44	3	192	4	641	11	1815	28	87	49	442	203	529	252
/Users/rizwan/Downloads/fwddatasetwithrandomnfaultinformation/SourceCode/Eclipse_JDT_Core-3.4/org.eclipse.jdt.core/compiler/org/eclipse/jdt/internal/compiler/ast/TypeDeclaration.java	44	5	14	37	339	365	0	35	9	114	132	0	48	21	0	0	705	705	272	272	558	389	0	0	0	0	0	0	0	0	0	804	6	158	3	201	3	1954	4	4080	11	11288	29	176	38	4685	985	4861	1023
/Users/rizwan/Downloads/fwddatasetwithrandomnfaultinformation/SourceCode/Eclipse_JDT_Core-3.4/org.eclipse.jdt.core/compiler/org/eclipse/jdt/internal/compiler/ast/JavadocArraySingleTypeReference.java	0	0	0	3	170	8	0	0	0	0	0	0	0	0	0	0	19	19	6	6	14	1	0	0	0	0	0	0	0	0	0	181	3	0	0	0	0	50	4	253	7	744	16	5	5	183	91	188	96
/Users/rizwan/Downloads/fwddatasetwithrandomnfaultinformation/SourceCode/Eclipse_JDT_Core-3.4/org.eclipse.jdt.core/compiler/org/eclipse/jdt/internal/compiler/ast/Javadoc.java	51	4	7	34	217	244	0	62	12	100	59	0	53	16	0	0	454	454	199	199	373	300	0	0	0	0	0	0	0	0	0	557	6	174	3	128	3	1306	4	2854	11	7884	29	133	22	2990	549	3123	571
/Users/rizwan/Downloads/fwddatasetwithrandomnfaultinformation/SourceCode/Eclipse_JDT_Core-3.4/org.eclipse.jdt.core/compiler/org/eclipse/jdt/internal/compiler/ast/ThisReference.java	0	0	0	4	180	30	0	1	0	3	1	0	0	0	0	0	45	45	19	19	33	8	0	0	0	0	0	0	0	0	0	214	3	4	2	1	1	128	4	398	11	1154	23	11	8	339	149	350	157
/Users/rizwan/Downloads/fwddatasetwithrandomnfaultinformation/SourceCode/Eclipse_JDT_Core-3.4/org.eclipse.jdt.core/compiler/org/eclipse/jdt/internal/compiler/ast/ParameterizedSingleTypeReference.java	9	0	2	18	197	74	0	2	0	11	7	0	13	10	0	0	181	181	61	61	136	80	0	0	0	0	0	0	0	0	0	300	5	13	2	30	3	484	4	1057	11	2952	27	49	21	994	324	1043	345
/Users/rizwan/Downloads/fwddatasetwithrandomnfaultinformation/SourceCode/Eclipse_JDT_Core-3.4/org.eclipse.jdt.core/compiler/org/eclipse/jdt/internal/compiler/ast/Annotation.java	7	0	1	2	179	52	0	10	2	32	21	0	7	1	0	0	222	222	68	68	189	118	0	0	0	0	0	0	0	0	0	241	5	44	3	29	3	580	4	1216	11	3337	28	50	12	1273	380	1323	392
/Users/rizwan/Downloads/fwddatasetwithrandomnfaultinformation/SourceCode/Eclipse_JDT_Core-3.4/org.eclipse.jdt.core/compiler/org/eclipse/jdt/internal/compiler/ast/QualifiedAllocationExpression.java	7	2	0	10	184	126	0	12	6	50	19	0	10	4	0	0	284	284	98	98	190	131	0	0	0	0	0	0	0	0	0	329	5	68	3	33	3	764	4	1530	11	4265	28	32	14	1814	538	1846	552
/Users/rizwan/Downloads/fwddatasetwithrandomnfaultinformation/SourceCode/Eclipse_JDT_Core-3.4/org.eclipse.jdt.core/compiler/org/eclipse/jdt/internal/compiler/ast/ForStatement.java	10	0	1	25	178	88	0	14	4	50	19	0	11	2	0	0	209	209	65	65	168	121	0	0	0	0	0	0	0	0	0	302	5	68	3	32	3	548	4	1254	11	3469	28	45	13	1163	322	1208	335
/Users/rizwan/Downloads/fwddatasetwithrandomnfaultinformation/SourceCode/Eclipse_JDT_Core-3.4/org.eclipse.jdt.core/compiler/org/eclipse/jdt/internal/compiler/flow/FlowContext.java	12	7	2	11	223	168	0	8	3	24	14	0	11	1	0	0	232	232	113	113	200	117	0	0	0	0	0	0	0	0	0	423	6	35	3	26	3	690	4	1507	11	4199	29	40	20	1954	518	1994	538
/Users/rizwan/Downloads/fwddatasetwithrandomnfaultinformation/SourceCode/Eclipse_JDT_Core-3.4/org.eclipse.jdt.core/compiler/org/eclipse/jdt/internal/compiler/flow/LoopingFlowContext.java	10	0	3	17	189	50	0	1	2	7	20	0	6	0	0	0	228	228	84	84	184	79	0	0	0	0	0	0	0	0	0	269	5	10	3	26	2	624	4	1206	11	3352	27	60	18	1274	332	1334	350
/Users/rizwan/Downloads/fwddatasetwithrandomnfaultinformation/SourceCode/Eclipse_JDT_Core-3.4/org.eclipse.jdt.core/compiler/org/eclipse/jdt/internal/compiler/flow/InitializationFlowContext.java	3	0	0	5	174	14	0	0	0	0	1	0	2	0	0	0	26	26	8	8	27	13	0	0	0	0	0	0	0	0	0	196	4	0	0	3	2	68	4	317	9	910	21	20	11	253	149	273	160
/Users/rizwan/Downloads/fwddatasetwithrandomnfaultinformation/SourceCode/Eclipse_JDT_Core-3.4/org.eclipse.jdt.core/compiler/org/eclipse/jdt/internal/compiler/flow/LabelFlowContext.java	0	0	2	6	171	14	0	1	0	2	0	0	0	0	0	0	16	16	7	7	15	6	0	0	0	0	0	0	0	0	0	193	4	3	2	0	0	46	4	273	9	797	21	7	7	172	105	179	112
/Users/rizwan/Downloads/fwddatasetwithrandomnfaultinformation/SourceCode/Eclipse_JDT_Core-3.4/org.eclipse.jdt.core/compiler/org/eclipse/jdt/internal/compiler/flow/SwitchFlowContext.java	0	0	0	7	171	12	0	0	0	0	1	0	0	0	0	0	18	18	8	8	14	5	0	0	0	0	0	0	0	0	0	190	3	0	0	1	1	52	4	270	9	792	19	8	6	153	101	161	107
/Users/rizwan/Downloads/fwddatasetwithrandomnfaultinformation/SourceCode/Eclipse_JDT_Core-3.4/org.eclipse.jdt.core/compiler/org/eclipse/jdt/internal/compiler/flow/NullInfoRegistry.java	16	0	49	31	205	104	4	9	0	14	16	0	41	8	0	0	175	175	77	77	142	173	0	0	0	0	0	0	0	0	0	409	6	23	2	65	3	504	4	1331	11	3674	28	343	87	1226	296	1569	383
/Users/rizwan/Downloads/fwddatasetwithrandomnfaultinformation/SourceCode/Eclipse_JDT_Core-3.4/org.eclipse.jdt.core/compiler/org/eclipse/jdt/internal/compiler/flow/UnconditionalFlowInfo.java	44	1	171	136	224	482	21	42	28	118	93	0	161	31	0	0	934	934	318	318	599	708	0	0	0	0	0	0	0	0	0	1079	7	188	3	285	3	2504	4	5380	11	14827	30	1846	162	5073	495	6919	657
/Users/rizwan/Downloads/fwddatasetwithrandomnfaultinformation/SourceCode/Eclipse_JDT_Core-3.4/org.eclipse.jdt.core/compiler/org/eclipse/jdt/internal/compiler/flow/InsideSubRoutineFlowContext.java	0	0	0	7	171	12	0	0	0	0	2	0	0	0	0	0	24	24	10	10	14	4	0	0	0	0	0	0	0	0	0	190	3	0	0	2	1	68	4	286	9	841	19	8	6	169	98	177	104
/Users/rizwan/Downloads/fwddatasetwithrandomnfaultinformation/SourceCode/Eclipse_JDT_Core-3.4/org.eclipse.jdt.core/compiler/org/eclipse/jdt/internal/compiler/flow/FinallyFlowContext.java	6	0	0	11	180	55	0	1	0	2	10	0	4	0	0	0	145	145	55	55	114	32	0	0	0	0	0	0	0	0	0	252	4	3	2	14	2	400	4	827	11	2334	25	33	14	879	280	912	294
/Users/rizwan/Downloads/fwddatasetwithrandomnfaultinformation/SourceCode/Eclipse_JDT_Core-3.4/org.eclipse.jdt.core/compiler/org/eclipse/jdt/internal/compiler/flow/FlowInfo.java	0	1	0	9	415	90	0	3	3	0	3	0	10	10	0	0	81	81	28	28	64	15	0	0	0	0	0	0	0	0	0	515	4	6	2	23	3	218	4	854	11	2481	26	12	8	1712	370	1724	378
/Users/rizwan/Downloads/fwddatasetwithrandomnfaultinformation/SourceCode/Eclipse_JDT_Core-3.4/org.eclipse.jdt.core/compiler/org/eclipse/jdt/internal/compiler/flow/ConditionalFlowInfo.java	0	0	4	9	171	20	0	7	5	0	1	0	1	1	0	0	102	102	38	38	59	7	0	0	0	0	0	0	0	0	0	204	4	12	2	3	3	280	4	578	11	1666	26	8	8	422	164	430	172
/Users/rizwan/Downloads/fwddatasetwithrandomnfaultinformation/SourceCode/Eclipse_JDT_Core-3.4/org.eclipse.jdt.core/compiler/org/eclipse/jdt/internal/compiler/flow/ExceptionHandlingFlowContext.java	7	1	1	19	183	46	5	5	2	11	11	0	18	3	0	0	113	113	43	43	103	58	0	0	0	0	0	0	0	0	0	262	7	18	3	32	3	312	4	802	11	2239	30	44	13	840	304	884	317
/Users/rizwan/Downloads/fwddatasetwithrandomnfaultinformation/SourceCode/Eclipse_JDT_Core-3.4/org.eclipse.jdt.core/antadapter/org/eclipse/jdt/core/JDTCompilerAdapter.java	7	2	28	105	264	207	0	6	0	35	8	0	24	12	0	0	310	310	104	104	228	134	0	0	0	0	0	0	0	0	0	613	6	41	2	44	3	828	4	1903	11	5343	28	109	20	2013	600	2122	620
/Users/rizwan/Downloads/fwddatasetwithrandomnfaultinformation/SourceCode/Eclipse_JDT_Core-3.4/org.eclipse.jdt.core/antadapter/org/eclipse/jdt/core/CheckDebugAttributes.java	1	0	1	12	181	30	0	2	0	3	2	0	9	8	0	0	41	41	19	19	39	19	0	0	0	0	0	0	0	0	0	225	5	5	2	19	3	120	4	441	11	1262	27	13	8	364	172	377	180
/Users/rizwan/Downloads/fwddatasetwithrandomnfaultinformation/SourceCode/Eclipse_JDT_Core-3.4/org.eclipse.jdt.core/antadapter/org/eclipse/jdt/internal/antadapter/AntAdapterMessages.java	0	0	7	8	166	15	0	0	0	4	0	0	0	0	0	0	16	16	12	12	16	4	0	0	0	0	0	0	0	0	0	196	4	4	1	0	0	56	4	285	9	835	20	7	7	161	94	168	101
/Users/rizwan/Downloads/fwddatasetwithrandomnfaultinformation/SourceCode/Eclipse_JDT_Core-3.4/org.eclipse.jdt.core/codeassist/org/eclipse/jdt/internal/codeassist/CompletionElementNotifier.java	9	0	2	3	166	8	0	2	1	12	5	0	8	0	0	0	81	81	39	39	110	60	0	0	0	0	0	0	0	0	0	188	5	15	3	13	2	240	4	640	11	1747	27	37	11	737	212	774	223
/Users/rizwan/Downloads/fwddatasetwithrandomnfaultinformation/SourceCode/Eclipse_JDT_Core-3.4/org.eclipse.jdt.core/codeassist/org/eclipse/jdt/internal/codeassist/UnresolvedReferenceNameFinder.java	7	2	7	24	169	37	0	9	2	19	7	0	34	3	0	0	192	192	87	87	217	111	0	0	0	0	0	0	0	0	0	246	6	30	3	44	3	558	4	1222	11	3333	29	60	16	1440	364	1500	380
/Users/rizwan/Downloads/fwddatasetwithrandomnfaultinformation/SourceCode/Eclipse_JDT_Core-3.4/org.eclipse.jdt.core/codeassist/org/eclipse/jdt/internal/codeassist/CompletionRequestorWrapper.java	2	0	0	2	172	10	0	0	0	2	25	0	2	0	0	0	288	288	33	33	59	15	0	0	0	0	0	0	0	0	0	186	4	2	1	27	2	642	4	942	11	2752	24	13	7	902	168	915	175
/Users/rizwan/Downloads/fwddatasetwithrandomnfaultinformation/SourceCode/Eclipse_JDT_Core-3.4/org.eclipse.jdt.core/codeassist/org/eclipse/jdt/internal/codeassist/ISearchRequestor.java	0	0	0	8	227	98	0	0	0	0	0	0	0	0	0	0	7	7	1	1	8	0	0	0	0	0	0	0	0	0	0	333	3	0	0	0	0	16	4	364	6	1083	15	5	5	454	126	459	131
/Users/rizwan/Downloads/fwddatasetwithrandomnfaultinformation/SourceCode/Eclipse_JDT_Core-3.4/org.eclipse.jdt.core/codeassist/org/eclipse/jdt/internal/codeassist/SelectionEngine.java	29	2	16	55	261	151	0	18	11	60	51	0	30	13	0	0	578	578	215	215	568	367	0	0	0	0	0	0	0	0	0	514	6	89	3	94	3	1586	4	3234	11	8762	29	191	48	4016	948	4207	996
/Users/rizwan/Downloads/fwddatasetwithrandomnfaultinformation/SourceCode/Eclipse_JDT_Core-3.4/org.eclipse.jdt.core/codeassist/org/eclipse/jdt/internal/codeassist/InternalCompletionProposal.java	3	0	0	12	177	28	0	1	1	3	4	0	3	0	0	0	51	51	35	35	85	51	0	0	0	0	0	0	0	0	0	220	4	5	3	7	2	172	4	553	11	1521	26	46	26	482	186	528	212
/Users/rizwan/Downloads/fwddatasetwithrandomnfaultinformation/SourceCode/Eclipse_JDT_Core-3.4/org.eclipse.jdt.core/codeassist/org/eclipse/jdt/internal/codeassist/CompletionEngine.java	189	35	357	596	364	913	1	346	81	705	294	0	181	187	0	0	5774	5769	1562	1562	4351	2516	0	0	0	0	0	0	0	0	0	2455	7	1132	3	662	3	14667	4	25800	11	70527	30	876	93	27029	3168	27905	3261
/Users/rizwan/Downloads/fwddatasetwithrandomnfaultinformation/SourceCode/Eclipse_JDT_Core-3.4/org.eclipse.jdt.core/codeassist/org/eclipse/jdt/internal/codeassist/InternalExtendedCompletionContext.java	28	5	12	4	166	41	0	20	3	47	18	0	26	18	0	0	326	326	119	119	350	232	0	0	0	0	0	0	0	0	0	256	6	70	3	62	3	890	4	1876	11	5041	29	62	10	2273	486	2335	496
/Users/rizwan/Downloads/fwddatasetwithrandomnfaultinformation/SourceCode/Eclipse_JDT_Core-3.4/org.eclipse.jdt.core/codeassist/org/eclipse/jdt/internal/codeassist/CompletionUnitStructureRequestor.java	5	0	0	4	166	6	0	1	2	6	4	0	6	1	0	0	83	83	36	36	112	35	0	0	0	0	0	0	0	0	0	181	4	9	3	11	3	238	4	600	11	1650	27	17	7	860	236	877	243
/Users/rizwan/Downloads/fwddatasetwithrandomnfaultinformation/SourceCode/Eclipse_JDT_Core-3.4/org.eclipse.jdt.core/codeassist/org/eclipse/jdt/internal/codeassist/ThrownExceptionFinder.java	5	0	0	2	166	6	0	2	1	6	4	0	5	0	0	0	58	58	26	26	69	27	0	0	0	0	0	0	0	0	0	179	4	9	3	9	2	168	4	474	11	1324	26	12	4	459	153	471	157
/Users/rizwan/Downloads/fwddatasetwithrandomnfaultinformation/SourceCode/Eclipse_JDT_Core-3.4/org.eclipse.jdt.core/codeassist/org/eclipse/jdt/internal/codeassist/MissingTypesGuesser.java	9	5	2	15	173	150	0	3	6	19	20	0	9	7	0	0	267	267	92	92	292	163	0	0	0	0	0	0	0	0	0	354	6	28	3	36	3	718	4	1607	11	4361	29	75	17	1601	371	1676	388
/Users/rizwan/Downloads/fwddatasetwithrandomnfaultinformation/SourceCode/Eclipse_JDT_Core-3.4/org.eclipse.jdt.core/codeassist/org/eclipse/jdt/internal/codeassist/IExtendedCompletionRequestor.java	0	0	0	2	170	10	0	0	0	0	0	0	0	0	0	0	2	2	2	2	2	0	0	0	0	0	0	0	0	0	0	182	3	0	0	0	0	8	4	199	6	594	15	5	5	90	69	95	74
/Users/rizwan/Downloads/fwddatasetwithrandomnfaultinformation/SourceCode/Eclipse_JDT_Core-3.4/org.eclipse.jdt.core/codeassist/org/eclipse/jdt/internal/codeassist/InternalCompletionContext.java	0	0	0	8	171	18	0	0	0	0	1	0	0	1	0	0	16	16	13	13	33	18	0	0	0	0	0	0	0	0	0	197	3	0	0	2	2	58	4	317	9	900	20	16	9	298	132	314	141
/Users/rizwan/Downloads/fwddatasetwithrandomnfaultinformation/SourceCode/Eclipse_JDT_Core-3.4/org.eclipse.jdt.core/codeassist/org/eclipse/jdt/internal/codeassist/RelevanceConstants.java	0	0	0	2	166	6	0	0	0	0	0	0	0	0	0	0	1	1	1	1	32	31	0	0	0	0	0	0	0	0	0	174	3	0	0	0	0	4	4	248	7	681	16	36	17	115	76	151	93
[truncated: 314 more rows]
[truncated: 16 more columns]
