# Supplementary material for: Evaluating the effectiveness of decomposed Halstead Metrics in software fault prediction
Source: PeerJ Comput Sci. 2023 Nov 27;9:e1647. doi: 10.7717/peerj-cs.1647 (PMC10703020; doi:10.7717/peerj-cs.1647)
Supplement: Supplemental Information 3 [file peerj-cs-09-1647-s003.csv]

Class	++	--	+	-	*	/	%	&&	||	!	==	!=	<	>	<=	>=	(	)	{	}	;	=	+=	-=	*=	/=	%=	^=	|=	<<=	>>=	TotalAOpr	DistinctAOpr	TotalLOpr	DistinctLOpr	TotalROpr	DistinctROpr	TotalOthers	DistinctOthers	TotalAssignOpr	DistinctAssignOpr	TotalOpr	DistinctOpr	TotalConstants	TotalDistinctConstants	TotalVariables	TotalDistinctVariables	TotalOperands	TotalDistinctOperands
/Users/rizwan/Downloads/fwddatasetwithrandomnfaultinformation/SourceCode/PDE_UI-3.4.1/PDE_UI 3.4.1/src/org.eclipse.pde.junit.runtime/src/org/eclipse/pde/internal/junit/runtime/CoreTestApplication.java	0	0	0	2	172	8	0	0	0	0	0	0	0	0	0	0	4	4	2	2	4	0	0	0	0	0	0	0	0	0	0	182	3	0	0	0	0	12	4	205	6	610	15	4	4	95	74	99	78
/Users/rizwan/Downloads/fwddatasetwithrandomnfaultinformation/SourceCode/PDE_UI-3.4.1/PDE_UI 3.4.1/src/org.eclipse.pde.junit.runtime/src/org/eclipse/pde/internal/junit/runtime/LegacyUITestApplication.java	1	0	1	15	188	34	0	1	0	1	0	0	2	2	0	0	39	39	10	10	35	10	0	0	0	0	0	0	0	0	0	239	5	2	2	4	2	98	4	401	11	1156	26	21	12	357	172	378	184
/Users/rizwan/Downloads/fwddatasetwithrandomnfaultinformation/SourceCode/PDE_UI-3.4.1/PDE_UI 3.4.1/src/org.eclipse.pde.junit.runtime/src/org/eclipse/pde/internal/junit/runtime/RemotePluginTestRunner.java	1	0	3	16	184	21	0	1	0	0	3	0	4	2	0	0	40	40	14	14	34	9	0	0	0	0	0	0	0	0	0	225	5	1	1	9	3	108	4	399	11	1152	26	13	8	302	167	315	175
/Users/rizwan/Downloads/fwddatasetwithrandomnfaultinformation/SourceCode/PDE_UI-3.4.1/PDE_UI 3.4.1/src/org.eclipse.pde.junit.runtime/src/org/eclipse/pde/internal/junit/runtime/UITestApplication.java	1	0	1	16	197	36	0	1	1	2	0	0	2	2	0	0	50	50	12	12	37	13	0	0	0	0	0	0	0	0	0	251	5	4	3	4	2	124	4	447	11	1288	27	23	14	378	186	401	200
/Users/rizwan/Downloads/fwddatasetwithrandomnfaultinformation/SourceCode/PDE_UI-3.4.1/PDE_UI 3.4.1/src/org.eclipse.pde.core/src_ant/org/eclipse/pde/internal/core/ant/ConvertSchemaToHTML.java	1	0	3	21	169	24	0	0	2	10	7	0	1	1	0	0	135	135	29	29	95	45	0	0	0	0	0	0	0	0	0	218	5	12	2	9	3	328	4	721	11	2020	27	20	10	598	218	618	228
/Users/rizwan/Downloads/fwddatasetwithrandomnfaultinformation/SourceCode/PDE_UI-3.4.1/PDE_UI 3.4.1/src/org.eclipse.pde.core/src_ant/org/eclipse/pde/internal/core/ant/BaseExportTask.java	1	0	1	18	169	26	0	1	0	2	2	0	1	0	0	0	38	38	18	18	39	9	0	0	0	0	0	0	0	0	0	215	5	3	2	3	2	112	4	394	11	1132	26	15	8	306	151	321	159
/Users/rizwan/Downloads/fwddatasetwithrandomnfaultinformation/SourceCode/PDE_UI-3.4.1/PDE_UI 3.4.1/src/org.eclipse.pde.core/src_ant/org/eclipse/pde/internal/core/ant/ExportBuildListener.java	0	0	0	9	187	20	0	0	0	0	1	0	0	0	0	0	25	25	9	9	6	0	0	0	0	0	0	0	0	0	0	216	3	0	0	1	1	68	4	299	8	891	18	5	5	194	76	199	81
/Users/rizwan/Downloads/fwddatasetwithrandomnfaultinformation/SourceCode/PDE_UI-3.4.1/PDE_UI 3.4.1/src/org.eclipse.pde.core/src_ant/org/eclipse/pde/internal/core/ant/FeatureExportTask.java	0	0	0	4	166	10	0	0	0	2	0	0	0	0	0	0	28	28	5	5	28	18	0	0	0	0	0	0	0	0	0	180	3	2	1	0	0	66	4	302	9	861	19	7	7	207	122	214	129
/Users/rizwan/Downloads/fwddatasetwithrandomnfaultinformation/SourceCode/PDE_UI-3.4.1/PDE_UI 3.4.1/src/org.eclipse.pde.core/src_ant/org/eclipse/pde/internal/core/ant/PluginExportTask.java	0	0	0	4	166	10	0	0	0	2	0	0	0	0	0	0	26	26	5	5	27	17	0	0	0	0	0	0	0	0	0	180	3	2	1	0	0	62	4	296	9	845	19	7	7	202	118	209	125
/Users/rizwan/Downloads/fwddatasetwithrandomnfaultinformation/SourceCode/PDE_UI-3.4.1/PDE_UI 3.4.1/src/org.eclipse.pde.core/text/org/eclipse/pde/internal/core/text/IDocumentRange.java	0	0	0	2	166	6	0	0	0	0	0	0	0	0	0	0	3	3	1	1	3	0	0	0	0	0	0	0	0	0	0	174	3	0	0	0	0	8	4	192	6	572	15	5	5	58	48	63	53
/Users/rizwan/Downloads/fwddatasetwithrandomnfaultinformation/SourceCode/PDE_UI-3.4.1/PDE_UI 3.4.1/src/org.eclipse.pde.core/text/org/eclipse/pde/internal/core/text/AbstractKeyValueTextChangeListener.java	0	0	0	3	166	6	0	1	0	4	2	0	0	1	0	0	44	44	9	9	26	11	0	0	0	0	0	0	0	0	0	175	3	5	2	3	2	106	4	337	11	974	24	9	7	224	106	233	113
/Users/rizwan/Downloads/fwddatasetwithrandomnfaultinformation/SourceCode/PDE_UI-3.4.1/PDE_UI 3.4.1/src/org.eclipse.pde.core/text/org/eclipse/pde/internal/core/text/IModelTextChangeListener.java	0	0	0	2	176	8	0	0	0	0	0	0	0	0	0	0	3	3	1	1	5	0	0	0	0	0	0	0	0	0	0	186	3	0	0	0	0	8	4	206	6	612	15	5	5	113	78	118	83
/Users/rizwan/Downloads/fwddatasetwithrandomnfaultinformation/SourceCode/PDE_UI-3.4.1/PDE_UI 3.4.1/src/org.eclipse.pde.core/text/org/eclipse/pde/internal/core/text/IDocumentAttributeNode.java	0	0	0	2	166	10	0	0	0	0	0	0	0	0	0	0	17	17	1	1	19	0	0	0	0	0	0	0	0	0	0	178	3	0	0	0	0	36	4	240	6	700	15	5	5	124	88	129	93
/Users/rizwan/Downloads/fwddatasetwithrandomnfaultinformation/SourceCode/PDE_UI-3.4.1/PDE_UI 3.4.1/src/org.eclipse.pde.core/text/org/eclipse/pde/internal/core/text/DocumentHandler.java	5	2	23	47	195	69	0	3	3	10	12	0	15	7	0	0	229	229	54	54	143	80	0	0	0	0	0	0	0	0	0	341	6	16	3	34	3	566	4	1196	11	3360	29	52	11	971	335	1023	346
/Users/rizwan/Downloads/fwddatasetwithrandomnfaultinformation/SourceCode/PDE_UI-3.4.1/PDE_UI 3.4.1/src/org.eclipse.pde.core/text/org/eclipse/pde/internal/core/text/IDocumentTextNode.java	0	0	0	4	166	14	0	0	0	0	0	0	0	0	0	0	9	9	1	1	11	1	0	0	0	0	0	0	0	0	0	184	3	0	0	0	0	20	4	223	7	657	16	6	6	108	78	114	84
/Users/rizwan/Downloads/fwddatasetwithrandomnfaultinformation/SourceCode/PDE_UI-3.4.1/PDE_UI 3.4.1/src/org.eclipse.pde.core/text/org/eclipse/pde/internal/core/text/DocumentAttributeNode.java	0	0	7	34	227	90	0	0	0	0	0	0	0	0	0	0	65	65	21	21	45	25	0	0	0	0	0	0	0	0	0	358	4	0	0	0	0	172	4	608	7	1753	17	22	10	539	175	561	185
/Users/rizwan/Downloads/fwddatasetwithrandomnfaultinformation/SourceCode/PDE_UI-3.4.1/PDE_UI 3.4.1/src/org.eclipse.pde.core/text/org/eclipse/pde/internal/core/text/DocumentNodeFactory.java	0	0	0	6	189	24	0	0	0	0	0	0	0	0	0	0	23	23	8	8	15	2	0	0	0	0	0	0	0	0	0	219	3	0	0	0	0	62	4	305	7	898	16	4	4	197	99	201	103
/Users/rizwan/Downloads/fwddatasetwithrandomnfaultinformation/SourceCode/PDE_UI-3.4.1/PDE_UI 3.4.1/src/org.eclipse.pde.core/text/org/eclipse/pde/internal/core/text/DocumentObject.java	5	1	3	27	362	272	0	14	9	3	15	0	20	10	0	0	311	311	106	106	186	95	0	0	0	0	0	0	0	0	0	670	6	26	3	45	3	834	4	1872	11	5330	29	41	12	1915	472	1956	484
/Users/rizwan/Downloads/fwddatasetwithrandomnfaultinformation/SourceCode/PDE_UI-3.4.1/PDE_UI 3.4.1/src/org.eclipse.pde.core/text/org/eclipse/pde/internal/core/text/IDocumentKey.java	0	0	0	2	166	6	0	0	0	0	0	0	0	0	0	0	6	6	1	1	7	0	0	0	0	0	0	0	0	0	0	174	3	0	0	0	0	14	4	202	6	598	15	5	5	76	60	81	65
/Users/rizwan/Downloads/fwddatasetwithrandomnfaultinformation/SourceCode/PDE_UI-3.4.1/PDE_UI 3.4.1/src/org.eclipse.pde.core/text/org/eclipse/pde/internal/core/text/IEditingModel.java	0	0	0	2	166	6	0	0	0	0	0	0	0	0	0	0	6	6	1	1	10	0	0	0	0	0	0	0	0	0	0	174	3	0	0	0	0	14	4	205	6	604	15	5	5	100	65	105	70
/Users/rizwan/Downloads/fwddatasetwithrandomnfaultinformation/SourceCode/PDE_UI-3.4.1/PDE_UI 3.4.1/src/org.eclipse.pde.core/text/org/eclipse/pde/internal/core/text/IReconcilingParticipant.java	0	0	0	2	166	6	0	0	0	0	0	0	0	0	0	0	2	2	1	1	3	0	0	0	0	0	0	0	0	0	0	174	3	0	0	0	0	6	4	190	6	566	15	5	5	63	51	68	56
/Users/rizwan/Downloads/fwddatasetwithrandomnfaultinformation/SourceCode/PDE_UI-3.4.1/PDE_UI 3.4.1/src/org.eclipse.pde.core/text/org/eclipse/pde/internal/core/text/IDocumentNodeFactory.java	0	0	0	2	171	8	0	0	0	0	0	0	0	0	0	0	4	4	1	1	4	0	0	0	0	0	0	0	0	0	0	181	3	0	0	0	0	10	4	202	6	601	15	4	4	75	58	79	62
/Users/rizwan/Downloads/fwddatasetwithrandomnfaultinformation/SourceCode/PDE_UI-3.4.1/PDE_UI 3.4.1/src/org.eclipse.pde.core/text/org/eclipse/pde/internal/core/text/AbstractEditingModel.java	2	1	0	33	245	68	0	3	2	7	7	0	2	1	0	0	162	162	49	49	91	28	0	0	0	0	0	0	0	0	0	349	5	12	3	10	3	422	4	927	11	2658	28	13	8	818	262	831	270
/Users/rizwan/Downloads/fwddatasetwithrandomnfaultinformation/SourceCode/PDE_UI-3.4.1/PDE_UI 3.4.1/src/org.eclipse.pde.core/text/org/eclipse/pde/internal/core/text/XMLEditingModel.java	0	0	0	12	183	42	0	0	0	0	4	0	0	0	0	0	92	92	39	39	61	20	0	0	0	0	0	0	0	0	0	237	3	0	0	4	1	262	4	592	9	1696	19	10	7	477	189	487	196
/Users/rizwan/Downloads/fwddatasetwithrandomnfaultinformation/SourceCode/PDE_UI-3.4.1/PDE_UI 3.4.1/src/org.eclipse.pde.core/text/org/eclipse/pde/internal/core/text/DocumentXMLNode.java	0	0	0	4	182	16	0	0	0	0	0	0	0	0	0	0	7	7	3	3	3	0	0	0	0	0	0	0	0	0	0	202	3	0	0	0	0	20	4	232	6	692	15	4	4	76	59	80	63
/Users/rizwan/Downloads/fwddatasetwithrandomnfaultinformation/SourceCode/PDE_UI-3.4.1/PDE_UI 3.4.1/src/org.eclipse.pde.core/text/org/eclipse/pde/internal/core/text/IDocumentObject.java	0	0	0	2	171	8	0	0	0	0	0	0	0	0	0	0	27	27	1	1	30	0	0	0	0	0	0	0	0	0	0	181	3	0	0	0	0	56	4	274	6	791	15	6	6	212	99	218	105
/Users/rizwan/Downloads/fwddatasetwithrandomnfaultinformation/SourceCode/PDE_UI-3.4.1/PDE_UI 3.4.1/src/org.eclipse.pde.core/text/org/eclipse/pde/internal/core/text/DocumentTextNode.java	0	0	0	28	203	50	0	0	0	0	1	0	1	1	0	0	50	50	14	14	36	13	0	0	0	0	0	0	0	0	0	281	3	0	0	3	3	128	4	471	9	1363	21	17	9	324	131	341	140
/Users/rizwan/Downloads/fwddatasetwithrandomnfaultinformation/SourceCode/PDE_UI-3.4.1/PDE_UI 3.4.1/src/org.eclipse.pde.core/text/org/eclipse/pde/internal/core/text/AbstractTextChangeListener.java	0	0	0	2	166	6	0	0	0	0	0	0	0	0	0	0	4	4	2	2	9	3	0	0	0	0	0	0	0	0	0	174	3	0	0	0	0	12	4	205	7	603	16	4	4	92	64	96	68
/Users/rizwan/Downloads/fwddatasetwithrandomnfaultinformation/SourceCode/PDE_UI-3.4.1/PDE_UI 3.4.1/src/org.eclipse.pde.core/text/org/eclipse/pde/internal/core/text/IDocumentElementNode.java	0	0	0	4	171	50	0	0	0	0	0	0	0	0	0	0	47	47	1	1	52	1	0	0	0	0	0	0	0	0	0	225	3	0	0	0	0	96	4	381	7	1090	16	8	8	351	152	359	160
/Users/rizwan/Downloads/fwddatasetwithrandomnfaultinformation/SourceCode/PDE_UI-3.4.1/PDE_UI 3.4.1/src/org.eclipse.pde.core/text/org/eclipse/pde/internal/core/text/IDocumentXMLNode.java	0	0	0	2	171	8	0	0	0	0	0	0	0	0	0	0	2	2	1	1	5	3	0	0	0	0	0	0	0	0	0	181	3	0	0	0	0	6	4	202	7	598	16	7	6	73	53	80	59
/Users/rizwan/Downloads/fwddatasetwithrandomnfaultinformation/SourceCode/PDE_UI-3.4.1/PDE_UI 3.4.1/src/org.eclipse.pde.core/text/org/eclipse/pde/internal/core/text/NodeDocumentHandler.java	3	0	1	14	195	28	0	0	0	3	4	0	4	1	0	0	67	67	22	22	44	16	0	0	0	0	0	0	0	0	0	241	5	3	1	9	3	178	4	504	11	1450	26	17	10	340	160	357	170
/Users/rizwan/Downloads/fwddatasetwithrandomnfaultinformation/SourceCode/PDE_UI-3.4.1/PDE_UI 3.4.1/src/org.eclipse.pde.core/text/org/eclipse/pde/internal/core/text/DocumentElementNode.java	6	0	11	103	360	360	0	6	2	4	20	0	26	7	0	0	430	430	113	113	222	89	0	0	0	0	0	0	0	0	0	840	5	12	3	53	3	1086	4	2317	11	6636	28	82	26	2147	472	2229	498
/Users/rizwan/Downloads/fwddatasetwithrandomnfaultinformation/SourceCode/PDE_UI-3.4.1/PDE_UI 3.4.1/src/org.eclipse.pde.core/text/org/eclipse/pde/internal/core/text/toc/TocDocumentHandler.java	0	0	0	4	181	14	0	0	0	0	0	0	0	0	0	0	13	13	4	4	9	1	0	0	0	0	0	0	0	0	0	199	3	0	0	0	0	34	4	250	7	740	16	4	4	126	72	130	76
/Users/rizwan/Downloads/fwddatasetwithrandomnfaultinformation/SourceCode/PDE_UI-3.4.1/PDE_UI 3.4.1/src/org.eclipse.pde.core/text/org/eclipse/pde/internal/core/text/toc/TocModel.java	0	0	0	6	188	20	0	0	0	0	2	0	0	0	0	0	23	23	9	9	21	5	0	0	0	0	0	0	0	0	0	214	3	0	0	2	1	64	4	314	9	917	19	4	4	210	98	214	102
/Users/rizwan/Downloads/fwddatasetwithrandomnfaultinformation/SourceCode/PDE_UI-3.4.1/PDE_UI 3.4.1/src/org.eclipse.pde.core/text/org/eclipse/pde/internal/core/text/toc/Toc.java	0	0	0	5	211	24	0	0	0	0	0	0	3	3	0	0	18	18	8	8	10	1	0	0	0	0	0	0	0	0	0	240	3	0	0	6	2	52	4	318	9	943	20	5	5	269	151	274	156
/Users/rizwan/Downloads/fwddatasetwithrandomnfaultinformation/SourceCode/PDE_UI-3.4.1/PDE_UI 3.4.1/src/org.eclipse.pde.core/text/org/eclipse/pde/internal/core/text/toc/TocDocumentFactory.java	0	0	0	4	232	49	0	0	0	0	0	0	0	0	0	0	45	45	19	19	25	1	0	0	0	0	0	0	0	0	0	285	3	0	0	0	0	128	4	446	7	1312	16	4	4	283	122	287	126
/Users/rizwan/Downloads/fwddatasetwithrandomnfaultinformation/SourceCode/PDE_UI-3.4.1/PDE_UI 3.4.1/src/org.eclipse.pde.core/text/org/eclipse/pde/internal/core/text/toc/TocObject.java	1	0	0	5	236	53	0	1	0	4	2	0	6	7	0	0	51	51	22	22	40	11	0	0	0	0	0	0	0	0	0	295	4	5	2	15	3	146	4	525	11	1522	26	9	7	554	213	563	220
/Users/rizwan/Downloads/fwddatasetwithrandomnfaultinformation/SourceCode/PDE_UI-3.4.1/PDE_UI 3.4.1/src/org.eclipse.pde.core/text/org/eclipse/pde/internal/core/text/toc/TocTopic.java	1	0	1	11	266	56	0	0	0	1	0	0	3	3	0	0	61	61	21	21	26	3	0	0	0	0	0	0	0	0	0	335	5	1	1	6	2	164	4	547	11	1611	25	7	7	601	202	608	209
/Users/rizwan/Downloads/fwddatasetwithrandomnfaultinformation/SourceCode/PDE_UI-3.4.1/PDE_UI 3.4.1/src/org.eclipse.pde.core/text/org/eclipse/pde/internal/core/text/toc/TocLink.java	0	0	1	9	210	34	0	0	0	0	0	0	0	0	0	0	33	33	11	11	15	2	0	0	0	0	0	0	0	0	0	254	4	0	0	0	0	88	4	367	7	1083	17	8	7	338	157	346	164
/Users/rizwan/Downloads/fwddatasetwithrandomnfaultinformation/SourceCode/PDE_UI-3.4.1/PDE_UI 3.4.1/src/org.eclipse.pde.core/text/org/eclipse/pde/internal/core/text/toc/TocAnchor.java	0	0	0	5	203	24	0	0	0	0	0	0	0	0	0	0	18	18	8	8	9	1	0	0	0	0	0	0	0	0	0	232	3	0	0	0	0	52	4	301	7	893	16	5	5	257	143	262	148
/Users/rizwan/Downloads/fwddatasetwithrandomnfaultinformation/SourceCode/PDE_UI-3.4.1/PDE_UI 3.4.1/src/org.eclipse.pde.core/text/org/eclipse/pde/internal/core/text/plugin/PluginDocumentNodeFactory.java	0	0	0	35	187	44	0	4	0	2	1	0	0	0	0	0	96	96	23	23	64	14	0	0	0	0	0	0	0	0	0	266	3	6	2	1	1	238	4	599	11	1720	23	17	6	470	146	487	152
/Users/rizwan/Downloads/fwddatasetwithrandomnfaultinformation/SourceCode/PDE_UI-3.4.1/PDE_UI 3.4.1/src/org.eclipse.pde.core/text/org/eclipse/pde/internal/core/text/plugin/PluginObjectNode.java	0	0	1	37	267	90	0	7	0	7	4	0	0	1	0	0	157	157	44	44	71	27	0	0	0	0	0	0	0	0	0	395	4	14	2	5	2	402	4	926	11	2679	25	13	7	804	274	817	281
/Users/rizwan/Downloads/fwddatasetwithrandomnfaultinformation/SourceCode/PDE_UI-3.4.1/PDE_UI 3.4.1/src/org.eclipse.pde.core/text/org/eclipse/pde/internal/core/text/plugin/PluginElementNode.java	2	0	7	32	208	60	0	0	6	2	5	0	4	12	0	0	134	134	24	24	71	22	0	0	0	0	0	0	0	0	0	309	5	8	2	21	3	316	4	761	11	2187	27	27	9	614	209	641	218
/Users/rizwan/Downloads/fwddatasetwithrandomnfaultinformation/SourceCode/PDE_UI-3.4.1/PDE_UI 3.4.1/src/org.eclipse.pde.core/text/org/eclipse/pde/internal/core/text/plugin/FragmentNode.java	0	0	12	45	191	59	0	3	1	3	2	0	2	5	0	0	57	57	9	9	33	17	0	0	0	0	0	0	0	0	0	307	4	7	3	9	3	132	4	519	11	1504	27	28	9	316	136	344	145
/Users/rizwan/Downloads/fwddatasetwithrandomnfaultinformation/SourceCode/PDE_UI-3.4.1/PDE_UI 3.4.1/src/org.eclipse.pde.core/text/org/eclipse/pde/internal/core/text/plugin/DocumentGenericNode.java	0	0	0	3	175	14	0	0	0	0	0	0	0	0	0	0	3	3	2	2	4	1	0	0	0	0	0	0	0	0	0	192	3	0	0	0	0	10	4	214	7	637	16	5	5	84	65	89	70
/Users/rizwan/Downloads/fwddatasetwithrandomnfaultinformation/SourceCode/PDE_UI-3.4.1/PDE_UI 3.4.1/src/org.eclipse.pde.core/text/org/eclipse/pde/internal/core/text/plugin/PluginParentNode.java	1	0	0	9	187	20	0	0	0	0	0	0	1	0	0	0	50	50	8	8	26	4	0	0	0	0	0	0	0	0	0	217	4	0	0	1	1	116	4	373	9	1089	20	13	8	278	115	291	123
/Users/rizwan/Downloads/fwddatasetwithrandomnfaultinformation/SourceCode/PDE_UI-3.4.1/PDE_UI 3.4.1/src/org.eclipse.pde.core/text/org/eclipse/pde/internal/core/text/plugin/XMLTextChangeListener.java	6	1	26	43	168	114	0	7	2	20	21	0	17	23	0	0	355	355	92	92	219	115	0	0	0	0	0	0	0	0	0	358	6	29	3	61	3	894	4	1692	11	4737	29	84	23	1549	452	1633	475
/Users/rizwan/Downloads/fwddatasetwithrandomnfaultinformation/SourceCode/PDE_UI-3.4.1/PDE_UI 3.4.1/src/org.eclipse.pde.core/text/org/eclipse/pde/internal/core/text/plugin/PluginBaseNode.java	11	0	37	106	253	140	0	7	1	16	2	0	16	11	0	0	341	341	75	75	184	83	0	0	0	0	0	0	0	0	0	547	5	24	3	29	3	832	4	1714	11	4871	28	98	24	1295	289	1393	313
/Users/rizwan/Downloads/fwddatasetwithrandomnfaultinformation/SourceCode/PDE_UI-3.4.1/PDE_UI 3.4.1/src/org.eclipse.pde.core/text/org/eclipse/pde/internal/core/text/plugin/PluginNode.java	0	0	4	11	175	18	0	1	0	1	0	0	0	1	0	0	17	17	6	6	10	4	0	0	0	0	0	0	0	0	0	208	4	2	2	1	1	46	4	282	11	832	24	11	10	146	90	157	100
/Users/rizwan/Downloads/fwddatasetwithrandomnfaultinformation/SourceCode/PDE_UI-3.4.1/PDE_UI 3.4.1/src/org.eclipse.pde.core/text/org/eclipse/pde/internal/core/text/plugin/PluginImportNode.java	0	0	1	60	202	77	0	2	1	2	3	0	1	1	0	0	88	88	18	18	49	10	0	0	0	0	0	0	0	0	0	340	4	5	3	5	3	212	4	635	11	1843	27	30	8	406	163	436	171
/Users/rizwan/Downloads/fwddatasetwithrandomnfaultinformation/SourceCode/PDE_UI-3.4.1/PDE_UI 3.4.1/src/org.eclipse.pde.core/text/org/eclipse/pde/internal/core/text/plugin/PluginModelBase.java	0	0	1	21	199	36	0	1	0	2	4	0	0	0	0	0	70	70	26	26	55	9	0	0	0	0	0	0	0	0	0	257	4	3	2	4	1	192	4	531	11	1529	24	10	6	453	162	463	168
/Users/rizwan/Downloads/fwddatasetwithrandomnfaultinformation/SourceCode/PDE_UI-3.4.1/PDE_UI 3.4.1/src/org.eclipse.pde.core/text/org/eclipse/pde/internal/core/text/plugin/PluginDocumentHandler.java	3	0	1	25	191	34	0	0	0	4	4	0	4	1	0	0	89	89	29	29	57	22	0	0	0	0	0	0	0	0	0	254	5	4	1	9	3	236	4	595	11	1704	26	28	19	454	178	482	197
/Users/rizwan/Downloads/fwddatasetwithrandomnfaultinformation/SourceCode/PDE_UI-3.4.1/PDE_UI 3.4.1/src/org.eclipse.pde.core/text/org/eclipse/pde/internal/core/text/plugin/PluginExtensionPointNode.java	0	0	3	28	203	45	0	2	0	3	0	0	1	1	0	0	68	68	13	13	29	8	0	0	0	0	0	0	0	0	0	279	4	5	2	2	2	162	4	497	11	1453	25	15	10	369	149	384	159
/Users/rizwan/Downloads/fwddatasetwithrandomnfaultinformation/SourceCode/PDE_UI-3.4.1/PDE_UI 3.4.1/src/org.eclipse.pde.core/text/org/eclipse/pde/internal/core/text/plugin/PluginAttribute.java	0	0	3	35	230	80	0	0	0	0	0	0	0	0	0	0	89	89	22	22	36	5	0	0	0	0	0	0	0	0	0	348	4	0	0	0	0	222	4	619	7	1815	17	14	10	546	195	560	205
/Users/rizwan/Downloads/fwddatasetwithrandomnfaultinformation/SourceCode/PDE_UI-3.4.1/PDE_UI 3.4.1/src/org.eclipse.pde.core/text/org/eclipse/pde/internal/core/text/plugin/FragmentModel.java	0	0	0	6	178	14	0	0	0	0	0	0	0	0	0	0	17	17	6	6	9	0	0	0	0	0	0	0	0	0	0	198	3	0	0	0	0	46	4	260	6	770	15	5	5	150	79	155	84
/Users/rizwan/Downloads/fwddatasetwithrandomnfaultinformation/SourceCode/PDE_UI-3.4.1/PDE_UI 3.4.1/src/org.eclipse.pde.core/text/org/eclipse/pde/internal/core/text/plugin/PluginModel.java	0	0	0	6	178	14	0	0	0	0	0	0	0	0	0	0	17	17	6	6	9	0	0	0	0	0	0	0	0	0	0	198	3	0	0	0	0	46	4	260	6	770	15	5	5	150	79	155	84
/Users/rizwan/Downloads/fwddatasetwithrandomnfaultinformation/SourceCode/PDE_UI-3.4.1/PDE_UI 3.4.1/src/org.eclipse.pde.core/text/org/eclipse/pde/internal/core/text/plugin/PluginLibraryNode.java	7	0	9	50	221	70	0	5	1	9	0	0	9	3	0	0	162	162	39	39	82	35	0	0	0	0	0	0	0	0	0	357	5	15	3	12	2	402	4	917	11	2631	27	34	13	615	187	649	200
/Users/rizwan/Downloads/fwddatasetwithrandomnfaultinformation/SourceCode/PDE_UI-3.4.1/PDE_UI 3.4.1/src/org.eclipse.pde.core/text/org/eclipse/pde/internal/core/text/plugin/PluginExtensionNode.java	1	0	13	26	202	52	0	4	0	4	2	0	3	6	0	0	109	109	16	16	53	22	0	0	0	0	0	0	0	0	0	294	5	8	2	11	3	250	4	652	11	1878	27	18	8	511	188	529	196
/Users/rizwan/Downloads/fwddatasetwithrandomnfaultinformation/SourceCode/PDE_UI-3.4.1/PDE_UI 3.4.1/src/org.eclipse.pde.core/text/org/eclipse/pde/internal/core/text/bundle/ImportPackageHeader.java	0	0	0	2	166	6	0	0	0	0	1	0	0	0	0	0	17	17	6	6	14	4	0	0	0	0	0	0	0	0	0	174	3	0	0	1	1	46	4	247	9	724	19	8	7	143	101	151	108
/Users/rizwan/Downloads/fwddatasetwithrandomnfaultinformation/SourceCode/PDE_UI-3.4.1/PDE_UI 3.4.1/src/org.eclipse.pde.core/text/org/eclipse/pde/internal/core/text/bundle/RequiredExecutionEnvironmentHeader.java	1	0	0	2	177	10	0	1	0	2	0	0	1	1	0	0	46	46	14	14	26	9	0	0	0	0	0	0	0	0	0	190	4	3	2	2	2	120	4	362	11	1050	25	10	7	241	145	251	152
/Users/rizwan/Downloads/fwddatasetwithrandomnfaultinformation/SourceCode/PDE_UI-3.4.1/PDE_UI 3.4.1/src/org.eclipse.pde.core/text/org/eclipse/pde/internal/core/text/bundle/ManifestHeader.java	0	0	1	17	190	36	0	0	0	1	1	0	0	0	0	0	70	70	27	27	51	19	0	0	0	0	0	0	0	0	0	244	4	1	1	1	1	194	4	520	11	1491	23	13	9	444	182	457	191
/Users/rizwan/Downloads/fwddatasetwithrandomnfaultinformation/SourceCode/PDE_UI-3.4.1/PDE_UI 3.4.1/src/org.eclipse.pde.core/text/org/eclipse/pde/internal/core/text/bundle/BundleActivatorHeader.java	0	0	0	2	166	6	0	0	0	0	0	0	0	0	0	0	7	7	4	4	6	1	0	0	0	0	0	0	0	0	0	174	3	0	0	0	0	22	4	210	7	623	16	5	5	93	70	98	75
/Users/rizwan/Downloads/fwddatasetwithrandomnfaultinformation/SourceCode/PDE_UI-3.4.1/PDE_UI 3.4.1/src/org.eclipse.pde.core/text/org/eclipse/pde/internal/core/text/bundle/SingleManifestHeader.java	0	0	0	4	166	10	0	0	0	0	2	0	0	1	0	0	36	36	14	14	25	7	0	0	0	0	0	0	0	0	0	180	3	0	0	3	2	100	4	324	9	940	20	9	8	211	124	220	132
/Users/rizwan/Downloads/fwddatasetwithrandomnfaultinformation/SourceCode/PDE_UI-3.4.1/PDE_UI 3.4.1/src/org.eclipse.pde.core/text/org/eclipse/pde/internal/core/text/bundle/BundleClasspathHeader.java	0	0	0	2	171	8	0	0	0	0	0	0	0	0	0	0	9	9	5	5	7	1	0	0	0	0	0	0	0	0	0	181	3	0	0	0	0	28	4	224	7	664	16	5	5	105	73	110	78
/Users/rizwan/Downloads/fwddatasetwithrandomnfaultinformation/SourceCode/PDE_UI-3.4.1/PDE_UI 3.4.1/src/org.eclipse.pde.core/text/org/eclipse/pde/internal/core/text/bundle/ExportPackageHeader.java	0	0	0	2	166	6	0	0	1	0	2	0	0	0	0	0	19	19	7	7	16	4	0	0	0	0	0	0	0	0	0	174	3	1	1	2	1	52	4	258	11	756	22	8	7	154	105	162	112
/Users/rizwan/Downloads/fwddatasetwithrandomnfaultinformation/SourceCode/PDE_UI-3.4.1/PDE_UI 3.4.1/src/org.eclipse.pde.core/text/org/eclipse/pde/internal/core/text/bundle/BundleActivationPolicyHeader.java	0	0	0	4	166	10	0	0	0	0	0	0	0	0	0	0	13	13	5	5	9	1	0	0	0	0	0	0	0	0	0	180	3	0	0	0	0	36	4	233	7	689	16	6	6	141	100	147	106
/Users/rizwan/Downloads/fwddatasetwithrandomnfaultinformation/SourceCode/PDE_UI-3.4.1/PDE_UI 3.4.1/src/org.eclipse.pde.core/text/org/eclipse/pde/internal/core/text/bundle/BundleVendorHeader.java	0	0	0	2	166	6	0	0	0	0	0	0	0	0	0	0	7	7	4	4	6	1	0	0	0	0	0	0	0	0	0	174	3	0	0	0	0	22	4	210	7	623	16	5	5	93	70	98	75
/Users/rizwan/Downloads/fwddatasetwithrandomnfaultinformation/SourceCode/PDE_UI-3.4.1/PDE_UI 3.4.1/src/org.eclipse.pde.core/text/org/eclipse/pde/internal/core/text/bundle/CompositeManifestHeader.java	6	0	1	10	203	78	0	5	3	8	17	0	18	7	0	0	179	179	64	64	134	59	0	0	0	0	0	0	0	0	0	298	5	16	3	42	3	486	4	1050	11	2953	28	52	20	897	242	949	262
/Users/rizwan/Downloads/fwddatasetwithrandomnfaultinformation/SourceCode/PDE_UI-3.4.1/PDE_UI 3.4.1/src/org.eclipse.pde.core/text/org/eclipse/pde/internal/core/text/bundle/PDEManifestElement.java	4	0	0	28	171	34	0	2	6	11	14	0	4	2	0	0	174	173	49	49	116	49	0	0	0	0	0	0	0	0	0	237	4	19	3	20	3	445	4	900	11	2532	27	36	13	678	232	714	245
/Users/rizwan/Downloads/fwddatasetwithrandomnfaultinformation/SourceCode/PDE_UI-3.4.1/PDE_UI 3.4.1/src/org.eclipse.pde.core/text/org/eclipse/pde/internal/core/text/bundle/RequireBundleObject.java	1	0	0	10	166	20	0	1	0	1	4	0	1	7	0	0	82	82	21	21	52	14	0	0	0	0	0	0	0	0	0	197	4	2	2	12	3	206	4	496	11	1420	26	24	11	336	143	360	154
/Users/rizwan/Downloads/fwddatasetwithrandomnfaultinformation/SourceCode/PDE_UI-3.4.1/PDE_UI 3.4.1/src/org.eclipse.pde.core/text/org/eclipse/pde/internal/core/text/bundle/BundleLocalizationHeader.java	0	0	0	2	166	6	0	0	0	0	0	0	0	0	0	0	7	7	4	4	6	1	0	0	0	0	0	0	0	0	0	174	3	0	0	0	0	22	4	210	7	623	16	5	5	93	70	98	75
/Users/rizwan/Downloads/fwddatasetwithrandomnfaultinformation/SourceCode/PDE_UI-3.4.1/PDE_UI 3.4.1/src/org.eclipse.pde.core/text/org/eclipse/pde/internal/core/text/bundle/BundleModel.java	0	0	0	7	186	18	0	0	0	1	1	0	0	0	0	0	43	43	11	11	29	6	0	0	0	0	0	0	0	0	0	211	3	1	1	1	1	108	4	365	11	1062	22	5	5	272	120	277	125
/Users/rizwan/Downloads/fwddatasetwithrandomnfaultinformation/SourceCode/PDE_UI-3.4.1/PDE_UI 3.4.1/src/org.eclipse.pde.core/text/org/eclipse/pde/internal/core/text/bundle/Bundle.java	1	0	3	13	172	14	0	0	0	8	2	0	1	0	0	0	117	117	28	28	71	41	0	0	0	0	0	0	0	0	0	203	5	8	1	3	2	290	4	628	11	1771	25	13	10	491	177	504	187
/Users/rizwan/Downloads/fwddatasetwithrandomnfaultinformation/SourceCode/PDE_UI-3.4.1/PDE_UI 3.4.1/src/org.eclipse.pde.core/text/org/eclipse/pde/internal/core/text/bundle/ExecutionEnvironment.java	0	0	0	2	166	6	0	0	0	0	0	0	0	0	0	0	7	7	4	4	5	1	0	0	0	0	0	0	0	0	0	174	3	0	0	0	0	22	4	209	7	621	16	6	6	79	62	85	68
/Users/rizwan/Downloads/fwddatasetwithrandomnfaultinformation/SourceCode/PDE_UI-3.4.1/PDE_UI 3.4.1/src/org.eclipse.pde.core/text/org/eclipse/pde/internal/core/text/bundle/BundleNameHeader.java	0	0	0	2	166	6	0	0	0	0	0	0	0	0	0	0	7	7	4	4	6	1	0	0	0	0	0	0	0	0	0	174	3	0	0	0	0	22	4	210	7	623	16	5	5	93	70	98	75
/Users/rizwan/Downloads/fwddatasetwithrandomnfaultinformation/SourceCode/PDE_UI-3.4.1/PDE_UI 3.4.1/src/org.eclipse.pde.core/text/org/eclipse/pde/internal/core/text/bundle/BundleModelFactory.java	0	0	0	4	167	8	0	0	2	0	0	0	0	0	0	0	56	56	19	19	29	20	0	0	0	0	0	0	0	0	0	179	3	2	1	0	0	150	4	388	9	1116	19	6	6	292	120	298	126
/Users/rizwan/Downloads/fwddatasetwithrandomnfaultinformation/SourceCode/PDE_UI-3.4.1/PDE_UI 3.4.1/src/org.eclipse.pde.core/text/org/eclipse/pde/internal/core/text/bundle/ImportPackageObject.java	0	0	0	7	175	18	0	0	0	1	0	0	0	2	0	0	48	48	11	11	29	5	0	0	0	0	0	0	0	0	0	200	3	1	1	2	1	118	4	364	11	1060	22	10	8	279	145	289	153
/Users/rizwan/Downloads/fwddatasetwithrandomnfaultinformation/SourceCode/PDE_UI-3.4.1/PDE_UI 3.4.1/src/org.eclipse.pde.core/text/org/eclipse/pde/internal/core/text/bundle/PackageObject.java	0	0	2	10	166	16	0	1	1	2	3	0	0	2	0	0	39	39	11	11	30	11	0	0	0	0	0	0	0	0	0	194	4	4	3	5	2	100	4	357	11	1028	26	18	11	213	119	231	130
/Users/rizwan/Downloads/fwddatasetwithrandomnfaultinformation/SourceCode/PDE_UI-3.4.1/PDE_UI 3.4.1/src/org.eclipse.pde.core/text/org/eclipse/pde/internal/core/text/bundle/BundleVersionHeader.java	0	0	0	2	166	6	0	0	0	0	0	0	0	0	0	0	8	8	4	4	7	1	0	0	0	0	0	0	0	0	0	174	3	0	0	0	0	24	4	213	7	631	16	5	5	101	75	106	80
/Users/rizwan/Downloads/fwddatasetwithrandomnfaultinformation/SourceCode/PDE_UI-3.4.1/PDE_UI 3.4.1/src/org.eclipse.pde.core/text/org/eclipse/pde/internal/core/text/bundle/ExportPackageObject.java	1	0	0	30	200	70	0	1	1	13	3	0	3	4	0	0	186	184	50	50	109	45	0	0	0	0	0	0	0	0	0	301	4	15	3	10	3	470	4	964	11	2735	27	28	15	883	358	911	373
/Users/rizwan/Downloads/fwddatasetwithrandomnfaultinformation/SourceCode/PDE_UI-3.4.1/PDE_UI 3.4.1/src/org.eclipse.pde.core/text/org/eclipse/pde/internal/core/text/bundle/FragmentHostHeader.java	0	0	0	2	166	6	0	0	0	0	0	0	0	0	0	0	12	12	6	6	10	1	0	0	0	0	0	0	0	0	0	174	3	0	0	0	0	36	4	228	7	673	16	5	5	119	84	124	89
/Users/rizwan/Downloads/fwddatasetwithrandomnfaultinformation/SourceCode/PDE_UI-3.4.1/PDE_UI 3.4.1/src/org.eclipse.pde.core/text/org/eclipse/pde/internal/core/text/bundle/PackageFriend.java	0	0	0	3	173	10	0	0	0	0	0	0	0	0	0	0	11	11	7	7	13	4	0	0	0	0	0	0	0	0	0	186	3	0	0	0	0	36	4	246	7	721	16	6	6	131	80	137	86
/Users/rizwan/Downloads/fwddatasetwithrandomnfaultinformation/SourceCode/PDE_UI-3.4.1/PDE_UI 3.4.1/src/org.eclipse.pde.core/text/org/eclipse/pde/internal/core/text/bundle/LazyStartHeader.java	0	0	0	4	166	8	0	0	0	0	0	0	0	0	0	0	9	9	4	4	6	1	0	0	0	0	0	0	0	0	0	178	3	0	0	0	0	26	4	218	7	647	16	6	6	95	73	101	79
/Users/rizwan/Downloads/fwddatasetwithrandomnfaultinformation/SourceCode/PDE_UI-3.4.1/PDE_UI 3.4.1/src/org.eclipse.pde.core/text/org/eclipse/pde/internal/core/text/bundle/RequireBundleHeader.java	0	0	0	12	178	24	0	1	0	2	1	0	0	7	0	0	75	75	17	17	48	14	0	0	0	0	0	0	0	0	0	214	3	3	2	8	2	184	4	482	11	1384	24	19	8	396	160	415	168
/Users/rizwan/Downloads/fwddatasetwithrandomnfaultinformation/SourceCode/PDE_UI-3.4.1/PDE_UI 3.4.1/src/org.eclipse.pde.core/text/org/eclipse/pde/internal/core/text/bundle/BundleTextChangeListener.java	1	0	1	6	177	12	0	1	2	4	6	0	1	0	0	0	63	63	15	15	40	18	0	0	0	0	0	0	0	0	0	197	5	7	3	7	2	156	4	439	11	1256	27	13	9	453	208	466	217
/Users/rizwan/Downloads/fwddatasetwithrandomnfaultinformation/SourceCode/PDE_UI-3.4.1/PDE_UI 3.4.1/src/org.eclipse.pde.core/text/org/eclipse/pde/internal/core/text/bundle/BundleSymbolicNameHeader.java	0	0	0	4	166	8	0	0	0	3	0	0	0	2	0	0	30	30	10	10	16	6	0	0	0	0	0	0	0	0	0	178	3	3	1	2	1	80	4	294	11	862	22	9	8	166	95	175	103
/Users/rizwan/Downloads/fwddatasetwithrandomnfaultinformation/SourceCode/PDE_UI-3.4.1/PDE_UI 3.4.1/src/org.eclipse.pde.core/text/org/eclipse/pde/internal/core/text/bundle/BasePackageHeader.java	2	0	0	2	166	8	0	0	0	0	0	0	3	1	0	0	36	36	17	17	30	8	0	0	0	0	0	0	0	0	0	178	4	0	0	4	2	106	4	336	9	969	21	11	9	236	143	247	152
/Users/rizwan/Downloads/fwddatasetwithrandomnfaultinformation/SourceCode/PDE_UI-3.4.1/PDE_UI 3.4.1/src/org.eclipse.pde.core/text/org/eclipse/pde/internal/core/text/ctxhelp/CtxHelpObject.java	2	0	0	10	245	57	0	1	0	4	1	0	3	3	0	0	74	74	29	29	46	10	0	0	0	0	0	0	0	0	0	314	4	5	2	7	3	206	4	601	11	1745	26	11	8	631	240	642	248
/Users/rizwan/Downloads/fwddatasetwithrandomnfaultinformation/SourceCode/PDE_UI-3.4.1/PDE_UI 3.4.1/src/org.eclipse.pde.core/text/org/eclipse/pde/internal/core/text/ctxhelp/CtxHelpRoot.java	0	0	0	8	195	20	0	0	0	0	1	0	0	0	0	0	22	22	8	8	10	1	0	0	0	0	0	0	0	0	0	223	3	0	0	1	1	60	4	303	9	899	19	7	7	211	111	218	118
/Users/rizwan/Downloads/fwddatasetwithrandomnfaultinformation/SourceCode/PDE_UI-3.4.1/PDE_UI 3.4.1/src/org.eclipse.pde.core/text/org/eclipse/pde/internal/core/text/ctxhelp/CtxHelpCommand.java	0	0	0	7	211	30	0	0	1	0	2	0	8	8	0	0	27	27	11	11	12	1	0	0	0	0	0	0	0	0	0	248	3	1	1	18	3	76	4	367	11	1088	24	7	7	268	129	275	136
/Users/rizwan/Downloads/fwddatasetwithrandomnfaultinformation/SourceCode/PDE_UI-3.4.1/PDE_UI 3.4.1/src/org.eclipse.pde.core/text/org/eclipse/pde/internal/core/text/ctxhelp/CtxHelpTopic.java	0	0	0	7	211	30	0	0	1	1	3	0	8	8	0	0	33	33	14	14	17	3	0	0	0	0	0	0	0	0	0	248	3	2	2	19	3	94	4	395	11	1164	25	7	7	292	137	299	144
/Users/rizwan/Downloads/fwddatasetwithrandomnfaultinformation/SourceCode/PDE_UI-3.4.1/PDE_UI 3.4.1/src/org.eclipse.pde.core/text/org/eclipse/pde/internal/core/text/ctxhelp/CtxHelpDocumentHandler.java	0	0	0	4	181	12	0	0	0	0	0	0	0	0	0	0	13	13	4	4	9	1	0	0	0	0	0	0	0	0	0	197	3	0	0	0	0	34	4	248	7	734	16	6	6	137	81	143	87
/Users/rizwan/Downloads/fwddatasetwithrandomnfaultinformation/SourceCode/PDE_UI-3.4.1/PDE_UI 3.4.1/src/org.eclipse.pde.core/text/org/eclipse/pde/internal/core/text/ctxhelp/CtxHelpContext.java	0	0	0	7	226	37	0	0	1	1	4	0	14	14	0	0	47	47	18	18	22	5	0	0	0	0	0	0	0	0	0	270	3	2	2	32	3	130	4	473	11	1391	25	8	8	433	176	441	184
/Users/rizwan/Downloads/fwddatasetwithrandomnfaultinformation/SourceCode/PDE_UI-3.4.1/PDE_UI 3.4.1/src/org.eclipse.pde.core/text/org/eclipse/pde/internal/core/text/ctxhelp/CtxHelpDescription.java	0	0	0	10	206	28	0	0	1	0	2	0	4	4	0	0	26	26	10	10	11	1	0	0	0	0	0	0	0	0	0	244	3	1	1	10	3	72	4	350	11	1038	24	8	8	259	132	267	140
/Users/rizwan/Downloads/fwddatasetwithrandomnfaultinformation/SourceCode/PDE_UI-3.4.1/PDE_UI 3.4.1/src/org.eclipse.pde.core/text/org/eclipse/pde/internal/core/text/ctxhelp/CtxHelpModel.java	0	0	0	7	190	20	0	0	0	0	3	0	0	0	0	0	26	26	10	10	19	3	0	0	0	0	0	0	0	0	0	217	3	0	0	3	1	72	4	322	9	945	19	6	6	230	105	236	111
/Users/rizwan/Downloads/fwddatasetwithrandomnfaultinformation/SourceCode/PDE_UI-3.4.1/PDE_UI 3.4.1/src/org.eclipse.pde.core/text/org/eclipse/pde/internal/core/text/ctxhelp/CtxHelpDocumentFactory.java	0	0	0	3	200	30	0	0	0	0	0	0	0	0	0	0	41	41	18	18	21	1	0	0	0	0	0	0	0	0	0	233	3	0	0	0	0	118	4	380	7	1118	16	6	6	282	137	288	143
/Users/rizwan/Downloads/fwddatasetwithrandomnfaultinformation/SourceCode/PDE_UI-3.4.1/PDE_UI 3.4.1/src/org.eclipse.pde.core/text/org/eclipse/pde/internal/core/text/build/Build.java	1	0	3	26	184	28	0	1	0	9	5	0	1	0	0	0	102	102	28	28	63	33	0	0	0	0	0	0	0	0	0	242	5	10	2	6	2	260	4	627	11	1783	26	20	9	492	191	512	200
/Users/rizwan/Downloads/fwddatasetwithrandomnfaultinformation/SourceCode/PDE_UI-3.4.1/PDE_UI 3.4.1/src/org.eclipse.pde.core/text/org/eclipse/pde/internal/core/text/build/BuildModelFactory.java	0	0	0	3	169	8	0	0	0	0	0	0	0	0	0	0	6	6	3	3	7	1	0	0	0	0	0	0	0	0	0	180	3	0	0	0	0	18	4	213	7	631	16	5	5	104	65	109	70
/Users/rizwan/Downloads/fwddatasetwithrandomnfaultinformation/SourceCode/PDE_UI-3.4.1/PDE_UI 3.4.1/src/org.eclipse.pde.core/text/org/eclipse/pde/internal/core/text/build/PropertiesTextChangeListener.java	1	0	0	3	166	6	0	0	0	3	1	0	1	0	0	0	24	24	6	6	22	11	0	0	0	0	0	0	0	0	0	176	4	3	1	2	2	60	4	285	11	822	24	6	5	182	104	188	109
/Users/rizwan/Downloads/fwddatasetwithrandomnfaultinformation/SourceCode/PDE_UI-3.4.1/PDE_UI 3.4.1/src/org.eclipse.pde.core/text/org/eclipse/pde/internal/core/text/build/BuildEntry.java	2	0	2	33	225	90	0	0	0	2	1	0	13	2	0	0	148	148	44	44	87	35	0	0	0	0	0	0	0	0	0	352	5	2	1	16	3	384	4	889	11	2543	26	42	17	736	221	778	238
/Users/rizwan/Downloads/fwddatasetwithrandomnfaultinformation/SourceCode/PDE_UI-3.4.1/PDE_UI 3.4.1/src/org.eclipse.pde.core/text/org/eclipse/pde/internal/core/text/build/BuildModel.java	0	0	0	7	186	20	0	0	0	0	2	0	0	0	0	0	31	31	9	9	23	4	0	0	0	0	0	0	0	0	0	213	3	0	0	2	1	80	4	330	9	964	19	5	5	236	110	241	115
/Users/rizwan/Downloads/fwddatasetwithrandomnfaultinformation/SourceCode/PDE_UI-3.4.1/PDE_UI 3.4.1/src/org.eclipse.pde.core/text/org/eclipse/pde/internal/core/text/cheatsheet/simple/SimpleCSDescription.java	0	0	0	8	193	22	0	0	0	0	0	0	0	0	0	0	25	25	8	8	13	1	0	0	0	0	0	0	0	0	0	223	3	0	0	0	0	66	4	310	7	916	16	5	5	195	95	200	100
/Users/rizwan/Downloads/fwddatasetwithrandomnfaultinformation/SourceCode/PDE_UI-3.4.1/PDE_UI 3.4.1/src/org.eclipse.pde.core/text/org/eclipse/pde/internal/core/text/cheatsheet/simple/SimpleCSRepeatedSubItem.java	0	0	0	9	196	30	0	0	0	0	0	0	0	0	0	0	31	31	9	9	15	1	0	0	0	0	0	0	0	0	0	235	3	0	0	0	0	80	4	338	7	998	16	5	5	259	120	264	125
/Users/rizwan/Downloads/fwddatasetwithrandomnfaultinformation/SourceCode/PDE_UI-3.4.1/PDE_UI 3.4.1/src/org.eclipse.pde.core/text/org/eclipse/pde/internal/core/text/cheatsheet/simple/SimpleCSRunObject.java	0	0	0	10	200	26	0	0	0	0	0	0	0	0	0	0	35	35	10	10	13	1	0	0	0	0	0	0	0	0	0	236	3	0	0	0	0	90	4	347	7	1027	16	5	5	226	103	231	108
/Users/rizwan/Downloads/fwddatasetwithrandomnfaultinformation/SourceCode/PDE_UI-3.4.1/PDE_UI 3.4.1/src/org.eclipse.pde.core/text/org/eclipse/pde/internal/core/text/cheatsheet/simple/SimpleCSObject.java	0	0	0	15	206	40	0	0	0	0	0	0	0	0	0	0	42	42	10	10	21	1	0	0	0	0	0	0	0	0	0	261	3	0	0	0	0	104	4	394	7	1160	16	7	6	342	137	349	143
/Users/rizwan/Downloads/fwddatasetwithrandomnfaultinformation/SourceCode/PDE_UI-3.4.1/PDE_UI 3.4.1/src/org.eclipse.pde.core/text/org/eclipse/pde/internal/core/text/cheatsheet/simple/SimpleCSCommand.java	0	0	0	11	199	30	0	0	0	0	0	0	0	0	0	0	32	32	10	10	15	1	0	0	0	0	0	0	0	0	0	240	3	0	0	0	0	84	4	347	7	1025	16	5	5	251	122	256	127
/Users/rizwan/Downloads/fwddatasetwithrandomnfaultinformation/SourceCode/PDE_UI-3.4.1/PDE_UI 3.4.1/src/org.eclipse.pde.core/text/org/eclipse/pde/internal/core/text/cheatsheet/simple/SimpleCSPerformWhen.java	0	0	0	10	199	28	0	0	0	0	0	0	0	0	0	0	38	38	10	10	18	2	0	0	0	0	0	0	0	0	0	237	3	0	0	0	0	96	4	360	7	1060	16	5	5	278	117	283	122
/Users/rizwan/Downloads/fwddatasetwithrandomnfaultinformation/SourceCode/PDE_UI-3.4.1/PDE_UI 3.4.1/src/org.eclipse.pde.core/text/org/eclipse/pde/internal/core/text/cheatsheet/simple/SimpleCSDocumentTextNode.java	0	0	0	9	178	20	0	0	0	0	0	0	0	0	0	0	13	13	4	4	12	3	0	0	0	0	0	0	0	0	0	207	3	0	0	0	0	34	4	263	7	774	16	9	7	121	76	130	83
/Users/rizwan/Downloads/fwddatasetwithrandomnfaultinformation/SourceCode/PDE_UI-3.4.1/PDE_UI 3.4.1/src/org.eclipse.pde.core/text/org/eclipse/pde/internal/core/text/cheatsheet/simple/SimpleCSModel.java	0	0	0	7	191	24	0	0	0	0	2	0	0	0	0	0	28	28	9	9	25	5	0	0	0	0	0	0	0	0	0	222	3	0	0	2	1	74	4	336	9	979	19	4	4	262	114	266	118
/Users/rizwan/Downloads/fwddatasetwithrandomnfaultinformation/SourceCode/PDE_UI-3.4.1/PDE_UI 3.4.1/src/org.eclipse.pde.core/text/org/eclipse/pde/internal/core/text/cheatsheet/simple/SimpleCSConditionalSubItem.java	0	0	0	10	199	30	0	0	0	0	0	0	0	0	0	0	38	38	10	10	18	2	0	0	0	0	0	0	0	0	0	239	3	0	0	0	0	96	4	362	7	1066	16	5	5	278	118	283	123
/Users/rizwan/Downloads/fwddatasetwithrandomnfaultinformation/SourceCode/PDE_UI-3.4.1/PDE_UI 3.4.1/src/org.eclipse.pde.core/text/org/eclipse/pde/internal/core/text/cheatsheet/simple/SimpleCSItem.java	0	0	0	35	271	78	0	0	0	0	0	0	0	0	0	0	150	150	35	35	47	3	0	0	0	0	0	0	0	0	0	384	3	0	0	0	0	370	4	811	7	2383	16	5	5	815	210	820	215
/Users/rizwan/Downloads/fwddatasetwithrandomnfaultinformation/SourceCode/PDE_UI-3.4.1/PDE_UI 3.4.1/src/org.eclipse.pde.core/text/org/eclipse/pde/internal/core/text/cheatsheet/simple/SimpleCSAction.java	1	0	0	14	208	44	0	0	2	0	1	0	3	2	0	0	63	63	17	17	31	8	0	0	0	0	0	0	0	0	0	267	4	2	1	6	3	160	4	486	11	1418	25	9	7	372	164	381	171
/Users/rizwan/Downloads/fwddatasetwithrandomnfaultinformation/SourceCode/PDE_UI-3.4.1/PDE_UI 3.4.1/src/org.eclipse.pde.core/text/org/eclipse/pde/internal/core/text/cheatsheet/simple/SimpleCSDocumentHandler.java	1	0	0	7	206	43	0	2	0	4	1	0	2	1	0	0	66	66	18	18	43	19	0	0	0	0	0	0	0	0	0	257	4	6	2	4	3	168	4	510	11	1466	26	5	4	412	158	417	162
/Users/rizwan/Downloads/fwddatasetwithrandomnfaultinformation/SourceCode/PDE_UI-3.4.1/PDE_UI 3.4.1/src/org.eclipse.pde.core/text/org/eclipse/pde/internal/core/text/cheatsheet/simple/SimpleCSOnCompletion.java	0	0	0	8	193	22	0	0	0	0	0	0	0	0	0	0	24	24	8	8	13	1	0	0	0	0	0	0	0	0	0	223	3	0	0	0	0	64	4	308	7	910	16	5	5	195	95	200	100
/Users/rizwan/Downloads/fwddatasetwithrandomnfaultinformation/SourceCode/PDE_UI-3.4.1/PDE_UI 3.4.1/src/org.eclipse.pde.core/text/org/eclipse/pde/internal/core/text/cheatsheet/simple/SimpleCSSubItem.java	0	0	0	15	208	36	0	0	0	0	0	0	0	0	0	0	48	48	13	13	20	1	0	0	0	0	0	0	0	0	0	259	3	0	0	0	0	122	4	409	7	1206	16	5	5	338	141	343	146
/Users/rizwan/Downloads/fwddatasetwithrandomnfaultinformation/SourceCode/PDE_UI-3.4.1/PDE_UI 3.4.1/src/org.eclipse.pde.core/text/org/eclipse/pde/internal/core/text/cheatsheet/simple/SimpleCSDocumentFactory.java	0	0	0	17	284	127	0	0	0	0	1	0	0	0	0	0	198	198	63	63	77	3	0	0	0	0	0	0	0	0	0	428	3	0	0	1	1	522	4	1039	9	3038	19	5	5	986	261	991	266
/Users/rizwan/Downloads/fwddatasetwithrandomnfaultinformation/SourceCode/PDE_UI-3.4.1/PDE_UI 3.4.1/src/org.eclipse.pde.core/text/org/eclipse/pde/internal/core/text/cheatsheet/simple/SimpleCS.java	0	0	0	22	235	52	0	0	0	0	0	0	0	0	0	0	98	98	22	22	31	2	0	0	0	0	0	0	0	0	0	309	3	0	0	0	0	240	4	589	7	1734	16	5	5	554	156	559	161
/Users/rizwan/Downloads/fwddatasetwithrandomnfaultinformation/SourceCode/PDE_UI-3.4.1/PDE_UI 3.4.1/src/org.eclipse.pde.core/text/org/eclipse/pde/internal/core/text/cheatsheet/simple/SimpleCSIntro.java	0	0	0	11	202	28	0	0	0	0	0	0	0	0	0	0	39	39	11	11	19	1	0	0	0	0	0	0	0	0	0	241	3	0	0	0	0	100	4	368	7	1084	16	6	6	280	108	286	114
/Users/rizwan/Downloads/fwddatasetwithrandomnfaultinformation/SourceCode/PDE_UI-3.4.1/PDE_UI 3.4.1/src/org.eclipse.pde.core/src/org/eclipse/pde/core/IWritable.java	0	0	0	2	187	10	0	0	0	0	0	0	0	0	0	0	2	2	1	1	3	0	0	0	0	0	0	0	0	0	0	199	3	0	0	0	0	6	4	215	6	641	15	7	6	152	100	159	106
/Users/rizwan/Downloads/fwddatasetwithrandomnfaultinformation/SourceCode/PDE_UI-3.4.1/PDE_UI 3.4.1/src/org.eclipse.pde.core/src/org/eclipse/pde/core/ISourceObject.java	0	0	0	4	188	12	0	0	0	0	0	0	0	0	0	0	3	3	1	1	3	0	0	0	0	0	0	0	0	0	0	204	3	0	0	0	0	8	4	222	6	662	15	9	7	140	80	149	87
/Users/rizwan/Downloads/fwddatasetwithrandomnfaultinformation/SourceCode/PDE_UI-3.4.1/PDE_UI 3.4.1/src/org.eclipse.pde.core/src/org/eclipse/pde/core/IModelChangedListener.java	0	0	0	2	183	10	0	0	0	0	0	0	0	0	0	0	2	2	1	1	2	0	0	0	0	0	0	0	0	0	0	195	3	0	0	0	0	6	4	210	6	627	15	7	6	110	77	117	83
/Users/rizwan/Downloads/fwddatasetwithrandomnfaultinformation/SourceCode/PDE_UI-3.4.1/PDE_UI 3.4.1/src/org.eclipse.pde.core/src/org/eclipse/pde/core/ModelChangedEvent.java	0	0	0	2	232	25	0	0	0	0	1	0	2	2	0	0	10	10	10	10	22	10	0	0	0	0	0	0	0	0	0	259	3	0	0	5	3	40	4	346	9	1005	21	8	7	270	113	278	120
/Users/rizwan/Downloads/fwddatasetwithrandomnfaultinformation/SourceCode/PDE_UI-3.4.1/PDE_UI 3.4.1/src/org.eclipse.pde.core/src/org/eclipse/pde/core/IEditableModel.java	0	0	0	2	182	14	0	0	0	0	0	0	8	8	0	0	3	3	1	1	2	0	0	0	0	0	0	0	0	0	0	198	3	0	0	16	2	8	4	233	8	696	19	7	6	115	82	122	88
/Users/rizwan/Downloads/fwddatasetwithrandomnfaultinformation/SourceCode/PDE_UI-3.4.1/PDE_UI 3.4.1/src/org.eclipse.pde.core/src/org/eclipse/pde/core/IIdentifiable.java	0	0	0	4	192	16	0	0	0	0	0	0	0	0	0	0	3	3	1	1	5	1	0	0	0	0	0	0	0	0	0	212	3	0	0	0	0	8	4	233	7	693	16	8	7	147	94	155	101
/Users/rizwan/Downloads/fwddatasetwithrandomnfaultinformation/SourceCode/PDE_UI-3.4.1/PDE_UI 3.4.1/src/org.eclipse.pde.core/src/org/eclipse/pde/core/IModelChangedEvent.java	0	0	0	2	234	35	0	0	0	0	0	0	14	14	0	0	10	10	1	1	11	4	0	0	0	0	0	0	0	0	0	271	3	0	0	28	2	22	4	345	9	1020	20	11	9	308	130	319	139
/Users/rizwan/Downloads/fwddatasetwithrandomnfaultinformation/SourceCode/PDE_UI-3.4.1/PDE_UI 3.4.1/src/org.eclipse.pde.core/src/org/eclipse/pde/core/IEditable.java	0	0	0	4	217	19	0	0	0	0	0	0	6	6	0	0	9	8	1	1	6	0	0	0	0	0	0	0	0	0	0	240	3	0	0	12	2	19	4	286	8	851	19	7	6	312	168	319	174
/Users/rizwan/Downloads/fwddatasetwithrandomnfaultinformation/SourceCode/PDE_UI-3.4.1/PDE_UI 3.4.1/src/org.eclipse.pde.core/src/org/eclipse/pde/core/IModelProviderEvent.java	0	0	0	2	221	26	0	0	0	0	0	0	0	0	0	0	7	7	1	1	10	4	0	0	0	0	0	0	0	0	0	249	3	0	0	0	0	16	4	286	7	844	16	13	11	215	109	228	120
/Users/rizwan/Downloads/fwddatasetwithrandomnfaultinformation/SourceCode/PDE_UI-3.4.1/PDE_UI 3.4.1/src/org.eclipse.pde.core/src/org/eclipse/pde/core/IBaseModel.java	0	0	0	2	208	24	0	0	0	0	0	0	14	14	0	0	6	6	1	1	6	0	0	0	0	0	0	0	0	0	0	234	3	0	0	28	2	14	4	291	8	866	19	7	6	232	131	239	137
/Users/rizwan/Downloads/fwddatasetwithrandomnfaultinformation/SourceCode/PDE_UI-3.4.1/PDE_UI 3.4.1/src/org.eclipse.pde.core/src/org/eclipse/pde/core/IModelProvider.java	0	0	0	2	206	15	0	0	0	0	0	0	5	5	0	0	4	4	1	1	5	0	0	0	0	0	0	0	0	0	0	223	3	0	0	10	2	10	4	257	8	765	19	7	6	215	126	222	132
/Users/rizwan/Downloads/fwddatasetwithrandomnfaultinformation/SourceCode/PDE_UI-3.4.1/PDE_UI 3.4.1/src/org.eclipse.pde.core/src/org/eclipse/pde/core/IModelChangeProvider.java	0	0	0	2	211	17	0	0	0	0	0	0	2	2	0	0	5	5	1	1	5	0	0	0	0	0	0	0	0	0	0	230	3	0	0	4	2	12	4	260	8	774	19	7	6	224	111	231	117
/Users/rizwan/Downloads/fwddatasetwithrandomnfaultinformation/SourceCode/PDE_UI-3.4.1/PDE_UI 3.4.1/src/org.eclipse.pde.core/src/org/eclipse/pde/core/IModelProviderListener.java	0	0	0	2	183	10	0	0	0	0	0	0	0	0	0	0	2	2	1	1	2	0	0	0	0	0	0	0	0	0	0	195	3	0	0	0	0	6	4	210	6	627	15	7	6	128	92	135	98
/Users/rizwan/Downloads/fwddatasetwithrandomnfaultinformation/SourceCode/PDE_UI-3.4.1/PDE_UI 3.4.1/src/org.eclipse.pde.core/src/org/eclipse/pde/core/IModel.java	0	0	0	6	283	37	0	0	0	0	0	0	26	26	0	0	18	18	1	1	13	0	0	0	0	0	0	0	0	0	0	326	3	0	0	52	2	38	4	438	8	1300	19	7	6	689	273	696	279
/Users/rizwan/Downloads/fwddatasetwithrandomnfaultinformation/SourceCode/PDE_UI-3.4.1/PDE_UI 3.4.1/src/org.eclipse.pde.core/src/org/eclipse/pde/core/plugin/IPluginLibrary.java	0	0	0	18	279	54	0	0	0	0	0	0	0	0	0	0	13	13	1	1	19	6	0	0	0	0	0	0	0	0	0	351	3	0	0	0	0	28	4	411	7	1208	16	11	6	468	158	479	164
/Users/rizwan/Downloads/fwddatasetwithrandomnfaultinformation/SourceCode/PDE_UI-3.4.1/PDE_UI 3.4.1/src/org.eclipse.pde.core/src/org/eclipse/pde/core/plugin/ISharedPluginModel.java	0	0	0	6	204	13	0	0	0	0	0	0	4	4	0	0	3	3	1	1	5	0	0	0	0	0	0	0	0	0	0	223	3	0	0	8	2	8	4	253	8	753	19	5	5	294	144	299	149
/Users/rizwan/Downloads/fwddatasetwithrandomnfaultinformation/SourceCode/PDE_UI-3.4.1/PDE_UI 3.4.1/src/org.eclipse.pde.core/src/org/eclipse/pde/core/plugin/IExtensionsModel.java	0	0	0	6	189	8	0	0	0	0	0	0	2	2	0	0	1	1	1	1	1	0	0	0	0	0	0	0	0	0	0	203	3	0	0	4	2	4	4	221	8	661	19	5	5	209	117	214	122
/Users/rizwan/Downloads/fwddatasetwithrandomnfaultinformation/SourceCode/PDE_UI-3.4.1/PDE_UI 3.4.1/src/org.eclipse.pde.core/src/org/eclipse/pde/core/plugin/PluginRegistry.java	0	0	0	54	306	55	0	0	0	0	0	0	38	38	0	0	47	47	11	11	15	0	0	0	0	0	0	0	0	0	0	415	3	0	0	76	2	116	4	631	8	1877	19	7	6	885	210	892	216
/Users/rizwan/Downloads/fwddatasetwithrandomnfaultinformation/SourceCode/PDE_UI-3.4.1/PDE_UI 3.4.1/src/org.eclipse.pde.core/src/org/eclipse/pde/core/plugin/ModelEntry.java	4	0	0	35	265	47	0	2	0	4	4	0	43	42	0	0	75	75	20	20	52	20	0	0	0	0	0	0	0	0	0	351	4	6	2	89	3	190	4	721	11	2089	26	16	7	719	214	735	221
/Users/rizwan/Downloads/fwddatasetwithrandomnfaultinformation/SourceCode/PDE_UI-3.4.1/PDE_UI 3.4.1/src/org.eclipse.pde.core/src/org/eclipse/pde/core/plugin/IExtensions.java	0	0	0	7	236	28	0	0	0	0	0	0	0	0	0	0	9	9	1	1	11	1	0	0	0	0	0	0	0	0	0	271	3	0	0	0	0	20	4	310	7	918	16	13	11	312	123	325	134
/Users/rizwan/Downloads/fwddatasetwithrandomnfaultinformation/SourceCode/PDE_UI-3.4.1/PDE_UI 3.4.1/src/org.eclipse.pde.core/src/org/eclipse/pde/core/plugin/IPluginExtensionPoint.java	0	0	0	6	200	18	0	0	0	0	0	0	0	0	0	0	4	4	1	1	7	1	0	0	0	0	0	0	0	0	0	224	3	0	0	0	0	10	4	249	7	739	16	6	6	190	104	196	110
/Users/rizwan/Downloads/fwddatasetwithrandomnfaultinformation/SourceCode/PDE_UI-3.4.1/PDE_UI 3.4.1/src/org.eclipse.pde.core/src/org/eclipse/pde/core/plugin/IPluginObject.java	0	0	0	7	247	37	0	0	0	0	0	0	6	6	0	0	13	13	1	1	16	1	0	0	0	0	0	0	0	0	0	291	3	0	0	12	2	28	4	357	9	1054	20	6	6	375	156	381	162
/Users/rizwan/Downloads/fwddatasetwithrandomnfaultinformation/SourceCode/PDE_UI-3.4.1/PDE_UI 3.4.1/src/org.eclipse.pde.core/src/org/eclipse/pde/core/plugin/IPluginAttribute.java	0	0	0	5	189	16	0	0	0	0	0	0	0	0	0	0	3	3	1	1	5	1	0	0	0	0	0	0	0	0	0	210	3	0	0	0	0	8	4	231	7	687	16	6	6	132	86	138	92
/Users/rizwan/Downloads/fwddatasetwithrandomnfaultinformation/SourceCode/PDE_UI-3.4.1/PDE_UI 3.4.1/src/org.eclipse.pde.core/src/org/eclipse/pde/core/plugin/IPluginModelBase.java	0	0	0	22	272	36	0	0	0	0	0	0	12	12	0	0	13	13	1	1	16	0	0	0	0	0	0	0	0	0	0	330	3	0	0	24	2	28	4	407	8	1204	19	9	6	499	200	508	206
/Users/rizwan/Downloads/fwddatasetwithrandomnfaultinformation/SourceCode/PDE_UI-3.4.1/PDE_UI 3.4.1/src/org.eclipse.pde.core/src/org/eclipse/pde/core/plugin/IMatchRules.java	0	0	0	17	225	44	0	0	0	0	0	0	0	0	0	0	1	1	2	2	13	12	0	0	0	0	0	0	0	0	0	286	3	0	0	0	0	6	4	324	7	947	16	17	11	223	125	240	136
/Users/rizwan/Downloads/fwddatasetwithrandomnfaultinformation/SourceCode/PDE_UI-3.4.1/PDE_UI 3.4.1/src/org.eclipse.pde.core/src/org/eclipse/pde/core/plugin/IExtensionsModelFactory.java	0	0	0	2	200	16	0	0	0	0	0	0	0	0	0	0	5	5	1	1	5	0	0	0	0	0	0	0	0	0	0	218	3	0	0	0	0	12	4	242	6	720	15	7	6	136	76	143	82
/Users/rizwan/Downloads/fwddatasetwithrandomnfaultinformation/SourceCode/PDE_UI-3.4.1/PDE_UI 3.4.1/src/org.eclipse.pde.core/src/org/eclipse/pde/core/plugin/IPluginModelFactory.java	0	0	0	5	182	12	0	0	0	0	0	0	0	0	0	0	3	3	1	1	3	0	0	0	0	0	0	0	0	0	0	199	3	0	0	0	0	8	4	217	6	647	15	5	5	93	66	98	71
/Users/rizwan/Downloads/fwddatasetwithrandomnfaultinformation/SourceCode/PDE_UI-3.4.1/PDE_UI 3.4.1/src/org.eclipse.pde.core/src/org/eclipse/pde/core/plugin/IPluginElement.java	0	0	0	10	246	39	0	0	0	0	0	0	7	7	0	0	9	9	1	1	13	3	0	0	0	0	0	0	0	0	0	295	3	0	0	14	2	20	4	354	9	1046	20	8	6	379	150	387	156
/Users/rizwan/Downloads/fwddatasetwithrandomnfaultinformation/SourceCode/PDE_UI-3.4.1/PDE_UI 3.4.1/src/org.eclipse.pde.core/src/org/eclipse/pde/core/plugin/TargetPlatform.java	0	0	0	32	303	76	0	2	0	5	0	0	58	63	0	0	63	63	17	17	43	22	0	0	0	0	0	0	0	0	0	411	3	7	2	121	2	160	4	775	11	2260	24	14	7	942	311	956	318
/Users/rizwan/Downloads/fwddatasetwithrandomnfaultinformation/SourceCode/PDE_UI-3.4.1/PDE_UI 3.4.1/src/org.eclipse.pde.core/src/org/eclipse/pde/core/plugin/IPluginReference.java	0	0	0	14	211	25	0	0	0	0	0	0	2	2	0	0	5	5	1	1	9	2	0	0	0	0	0	0	0	0	0	250	3	0	0	4	2	12	4	286	9	847	20	7	6	239	115	246	121
/Users/rizwan/Downloads/fwddatasetwithrandomnfaultinformation/SourceCode/PDE_UI-3.4.1/PDE_UI 3.4.1/src/org.eclipse.pde.core/src/org/eclipse/pde/core/plugin/IPluginModel.java	0	0	0	6	188	10	0	0	0	0	0	0	2	2	0	0	2	2	1	1	2	0	0	0	0	0	0	0	0	0	0	204	3	0	0	4	2	6	4	225	8	672	19	5	5	203	117	208	122
/Users/rizwan/Downloads/fwddatasetwithrandomnfaultinformation/SourceCode/PDE_UI-3.4.1/PDE_UI 3.4.1/src/org.eclipse.pde.core/src/org/eclipse/pde/core/plugin/IFragmentModel.java	0	0	0	5	193	10	0	0	0	0	0	0	2	2	0	0	2	2	1	1	2	0	0	0	0	0	0	0	0	0	0	208	3	0	0	4	2	6	4	229	8	684	19	5	5	203	118	208	123
/Users/rizwan/Downloads/fwddatasetwithrandomnfaultinformation/SourceCode/PDE_UI-3.4.1/PDE_UI 3.4.1/src/org.eclipse.pde.core/src/org/eclipse/pde/core/plugin/IPluginParent.java	0	0	0	6	229	26	0	0	0	0	0	0	0	0	0	0	8	8	1	1	10	1	0	0	0	0	0	0	0	0	0	261	3	0	0	0	0	18	4	297	7	880	16	12	10	289	121	301	131
/Users/rizwan/Downloads/fwddatasetwithrandomnfaultinformation/SourceCode/PDE_UI-3.4.1/PDE_UI 3.4.1/src/org.eclipse.pde.core/src/org/eclipse/pde/core/plugin/ISharedExtensionsModel.java	0	0	0	8	186	13	0	0	0	0	0	0	2	2	0	0	4	4	1	1	3	0	0	0	0	0	0	0	0	0	0	207	3	0	0	4	2	10	4	233	8	695	19	5	5	125	85	130	90
/Users/rizwan/Downloads/fwddatasetwithrandomnfaultinformation/SourceCode/PDE_UI-3.4.1/PDE_UI 3.4.1/src/org.eclipse.pde.core/src/org/eclipse/pde/core/plugin/IPluginImport.java	0	0	0	12	211	24	0	0	0	0	0	0	0	0	0	0	5	5	1	1	8	2	0	0	0	0	0	0	0	0	0	247	3	0	0	0	0	12	4	276	7	818	16	7	6	231	114	238	120
/Users/rizwan/Downloads/fwddatasetwithrandomnfaultinformation/SourceCode/PDE_UI-3.4.1/PDE_UI 3.4.1/src/org.eclipse.pde.core/src/org/eclipse/pde/core/plugin/IPluginBase.java	0	0	0	29	299	57	0	0	0	0	0	0	2	2	0	0	15	15	1	1	22	5	0	0	0	0	0	0	0	0	0	385	3	0	0	4	2	32	4	457	9	1344	20	22	14	537	170	559	184
/Users/rizwan/Downloads/fwddatasetwithrandomnfaultinformation/SourceCode/PDE_UI-3.4.1/PDE_UI 3.4.1/src/org.eclipse.pde.core/src/org/eclipse/pde/core/plugin/IPlugin.java	0	0	0	8	189	17	0	0	0	0	0	0	2	2	0	0	3	3	1	1	5	1	0	0	0	0	0	0	0	0	0	214	3	0	0	4	2	8	4	241	9	717	20	6	6	138	89	144	95
/Users/rizwan/Downloads/fwddatasetwithrandomnfaultinformation/SourceCode/PDE_UI-3.4.1/PDE_UI 3.4.1/src/org.eclipse.pde.core/src/org/eclipse/pde/core/plugin/IFragment.java	0	0	0	18	225	32	0	0	0	0	0	0	0	0	0	0	7	7	1	1	11	3	0	0	0	0	0	0	0	0	0	275	3	0	0	0	0	16	4	312	7	922	16	8	6	317	111	325	117
/Users/rizwan/Downloads/fwddatasetwithrandomnfaultinformation/SourceCode/PDE_UI-3.4.1/PDE_UI 3.4.1/src/org.eclipse.pde.core/src/org/eclipse/pde/core/plugin/IPluginExtension.java	0	0	0	6	195	19	0	0	0	0	0	0	3	3	0	0	4	4	1	1	7	1	0	0	0	0	0	0	0	0	0	220	3	0	0	6	2	10	4	253	9	751	20	6	6	190	108	196	114
/Users/rizwan/Downloads/fwddatasetwithrandomnfaultinformation/SourceCode/PDE_UI-3.4.1/PDE_UI 3.4.1/src/org.eclipse.pde.core/src/org/eclipse/pde/core/build/IBuild.java	0	0	0	3	203	17	0	0	0	0	0	0	2	2	0	0	5	5	1	1	7	0	0	0	0	0	0	0	0	0	0	223	3	0	0	4	2	12	4	255	8	757	19	5	5	185	98	190	103
/Users/rizwan/Downloads/fwddatasetwithrandomnfaultinformation/SourceCode/PDE_UI-3.4.1/PDE_UI 3.4.1/src/org.eclipse.pde.core/src/org/eclipse/pde/core/build/IBuildModelFactory.java	0	0	0	2	178	10	0	0	0	0	0	0	0	0	0	0	2	2	1	1	2	0	0	0	0	0	0	0	0	0	0	190	3	0	0	0	0	6	4	205	6	612	15	5	5	87	67	92	72
/Users/rizwan/Downloads/fwddatasetwithrandomnfaultinformation/SourceCode/PDE_UI-3.4.1/PDE_UI 3.4.1/src/org.eclipse.pde.core/src/org/eclipse/pde/core/build/IBuildEntry.java	0	0	0	17	260	52	0	0	0	0	0	0	0	0	0	0	9	9	1	1	18	8	0	0	0	0	0	0	0	0	0	329	3	0	0	0	0	20	4	382	7	1120	16	14	8	472	173	486	181
/Users/rizwan/Downloads/fwddatasetwithrandomnfaultinformation/SourceCode/PDE_UI-3.4.1/PDE_UI 3.4.1/src/org.eclipse.pde.core/src/org/eclipse/pde/core/build/IBuildModel.java	0	0	0	6	198	15	0	0	0	0	0	0	3	3	0	0	5	5	1	1	6	0	0	0	0	0	0	0	0	0	0	219	3	0	0	6	2	12	4	252	8	749	19	5	5	193	107	198	112
/Users/rizwan/Downloads/fwddatasetwithrandomnfaultinformation/SourceCode/PDE_UI-3.4.1/PDE_UI 3.4.1/src/org.eclipse.pde.core/src/org/eclipse/pde/internal/core/TracingOptionsManager.java	1	0	0	12	166	20	0	1	1	12	5	0	2	0	0	0	124	124	42	42	92	49	0	0	0	0	0	0	0	0	0	199	4	14	3	7	2	332	4	706	11	1975	26	14	8	543	185	557	193
/Users/rizwan/Downloads/fwddatasetwithrandomnfaultinformation/SourceCode/PDE_UI-3.4.1/PDE_UI 3.4.1/src/org.eclipse.pde.core/src/org/eclipse/pde/internal/core/RequiredPluginsInitializer.java	0	0	2	7	178	15	0	0	1	0	2	0	0	0	0	0	18	18	6	6	16	2	0	0	0	0	0	0	0	0	0	202	4	1	1	2	1	48	4	281	11	826	23	8	7	213	93	221	100
/Users/rizwan/Downloads/fwddatasetwithrandomnfaultinformation/SourceCode/PDE_UI-3.4.1/PDE_UI 3.4.1/src/org.eclipse.pde.core/src/org/eclipse/pde/internal/core/IFeatureModelDelta.java	0	0	0	2	166	6	0	0	0	0	0	0	0	0	0	0	5	5	1	1	9	3	0	0	0	0	0	0	0	0	0	174	3	0	0	0	0	12	4	205	7	603	16	7	7	92	59	99	66
/Users/rizwan/Downloads/fwddatasetwithrandomnfaultinformation/SourceCode/PDE_UI-3.4.1/PDE_UI 3.4.1/src/org.eclipse.pde.core/src/org/eclipse/pde/internal/core/PluginPathFinder.java	6	0	10	37	200	66	0	3	0	16	1	0	6	0	0	0	172	172	52	52	105	63	0	0	0	0	0	0	0	0	0	319	5	19	2	7	2	448	4	974	11	2752	26	35	10	822	296	857	306
/Users/rizwan/Downloads/fwddatasetwithrandomnfaultinformation/SourceCode/PDE_UI-3.4.1/PDE_UI 3.4.1/src/org.eclipse.pde.core/src/org/eclipse/pde/internal/core/IStateDeltaListener.java	0	0	0	2	166	6	0	0	0	0	0	0	0	0	0	0	3	3	1	1	5	0	0	0	0	0	0	0	0	0	0	174	3	0	0	0	0	8	4	194	6	576	15	4	4	75	55	79	59
/Users/rizwan/Downloads/fwddatasetwithrandomnfaultinformation/SourceCode/PDE_UI-3.4.1/PDE_UI 3.4.1/src/org.eclipse.pde.core/src/org/eclipse/pde/internal/core/DependencyManager.java	8	0	0	12	191	22	0	2	2	10	2	0	8	0	0	0	88	88	20	20	67	30	0	0	0	0	0	0	0	0	0	233	4	14	3	10	2	216	4	583	11	1650	26	19	9	489	193	508	202
/Users/rizwan/Downloads/fwddatasetwithrandomnfaultinformation/SourceCode/PDE_UI-3.4.1/PDE_UI 3.4.1/src/org.eclipse.pde.core/src/org/eclipse/pde/internal/core/AbstractModel.java	2	0	0	5	171	10	0	2	1	1	2	0	2	0	0	0	58	58	25	25	59	13	0	0	0	0	0	0	0	0	0	188	4	4	3	4	2	166	4	447	11	1267	26	9	7	396	180	405	187
/Users/rizwan/Downloads/fwddatasetwithrandomnfaultinformation/SourceCode/PDE_UI-3.4.1/PDE_UI 3.4.1/src/org.eclipse.pde.core/src/org/eclipse/pde/internal/core/XMLCopyrightHandler.java	0	0	0	2	166	8	0	2	0	1	1	0	0	0	0	0	13	13	11	11	8	5	0	0	0	0	0	0	0	0	0	176	3	3	2	1	1	48	4	251	11	741	23	5	5	156	92	161	97
/Users/rizwan/Downloads/fwddatasetwithrandomnfaultinformation/SourceCode/PDE_UI-3.4.1/PDE_UI 3.4.1/src/org.eclipse.pde.core/src/org/eclipse/pde/internal/core/WorkspaceFeatureModelManager.java	0	0	0	2	166	6	0	2	1	2	5	0	0	0	0	0	50	50	13	13	30	9	0	0	0	0	0	0	0	0	0	174	3	5	3	5	1	126	4	360	11	1041	24	6	5	241	129	247	134
/Users/rizwan/Downloads/fwddatasetwithrandomnfaultinformation/SourceCode/PDE_UI-3.4.1/PDE_UI 3.4.1/src/org.eclipse.pde.core/src/org/eclipse/pde/internal/core/PDECore.java	1	0	4	23	167	37	0	1	0	9	13	0	1	0	0	0	135	135	44	44	114	53	0	0	0	0	0	0	0	0	0	232	5	10	2	14	2	358	4	794	11	2213	26	16	7	696	246	712	253
/Users/rizwan/Downloads/fwddatasetwithrandomnfaultinformation/SourceCode/PDE_UI-3.4.1/PDE_UI 3.4.1/src/org.eclipse.pde.core/src/org/eclipse/pde/internal/core/ModelProviderEvent.java	0	0	0	2	166	6	0	0	0	0	3	0	0	0	0	0	10	10	7	7	18	5	0	0	0	0	0	0	0	0	0	174	3	0	0	3	1	34	4	242	9	704	19	8	6	148	72	156	78
/Users/rizwan/Downloads/fwddatasetwithrandomnfaultinformation/SourceCode/PDE_UI-3.4.1/PDE_UI 3.4.1/src/org.eclipse.pde.core/src/org/eclipse/pde/internal/core/SourceLocation.java	0	0	0	2	166	6	0	0	0	0	0	0	0	0	0	0	15	15	10	10	14	5	0	0	0	0	0	0	0	0	0	174	3	0	0	0	0	50	4	250	7	731	16	5	5	126	71	131	76
/Users/rizwan/Downloads/fwddatasetwithrandomnfaultinformation/SourceCode/PDE_UI-3.4.1/PDE_UI 3.4.1/src/org.eclipse.pde.core/src/org/eclipse/pde/internal/core/ClasspathUtilCore.java	2	0	9	51	170	46	0	3	5	19	7	0	2	0	0	0	162	162	31	31	91	53	0	0	0	0	0	0	0	0	0	278	5	27	3	9	2	386	4	858	11	2427	27	38	8	668	239	706	247
/Users/rizwan/Downloads/fwddatasetwithrandomnfaultinformation/SourceCode/PDE_UI-3.4.1/PDE_UI 3.4.1/src/org.eclipse.pde.core/src/org/eclipse/pde/internal/core/FeatureTable.java	4	0	4	14	223	40	0	5	2	5	12	0	6	1	0	0	133	133	35	35	92	39	0	0	0	0	0	0	0	0	0	285	5	12	3	19	3	336	4	798	11	2259	28	44	12	592	194	636	206
/Users/rizwan/Downloads/fwddatasetwithrandomnfaultinformation/SourceCode/PDE_UI-3.4.1/PDE_UI 3.4.1/src/org.eclipse.pde.core/src/org/eclipse/pde/internal/core/AbstractNLModel.java	0	0	0	4	166	8	0	0	0	2	5	0	0	0	0	0	20	20	8	8	17	8	0	0	0	0	0	0	0	0	0	178	3	2	1	5	1	56	4	275	11	802	22	7	7	146	82	153	89
/Users/rizwan/Downloads/fwddatasetwithrandomnfaultinformation/SourceCode/PDE_UI-3.4.1/PDE_UI 3.4.1/src/org.eclipse.pde.core/src/org/eclipse/pde/internal/core/PreferenceInitializer.java	0	0	0	5	172	14	0	0	0	0	0	0	0	0	0	0	52	52	4	4	41	2	0	0	0	0	0	0	0	0	0	191	3	0	0	0	0	112	4	353	7	1016	16	6	6	310	145	316	151
/Users/rizwan/Downloads/fwddatasetwithrandomnfaultinformation/SourceCode/PDE_UI-3.4.1/PDE_UI 3.4.1/src/org.eclipse.pde.core/src/org/eclipse/pde/internal/core/TargetDefinitionManager.java	4	0	3	26	166	32	0	2	1	4	5	0	4	1	0	0	82	82	27	27	71	31	0	0	0	0	0	0	0	0	0	231	5	7	3	10	3	218	4	583	11	1643	28	30	13	413	170	443	183
/Users/rizwan/Downloads/fwddatasetwithrandomnfaultinformation/SourceCode/PDE_UI-3.4.1/PDE_UI 3.4.1/src/org.eclipse.pde.core/src/org/eclipse/pde/internal/core/WorkspacePluginModelManager.java	3	0	1	53	289	138	0	11	5	19	18	0	38	35	0	0	335	335	77	77	186	74	0	0	0	0	0	0	0	0	0	484	5	35	3	91	3	824	4	1709	11	4863	28	26	9	1952	558	1978	567
/Users/rizwan/Downloads/fwddatasetwithrandomnfaultinformation/SourceCode/PDE_UI-3.4.1/PDE_UI 3.4.1/src/org.eclipse.pde.core/src/org/eclipse/pde/internal/core/UpdateManagerHelper.java	4	0	3	11	166	22	0	0	1	4	2	0	4	1	0	0	93	93	20	20	68	33	0	0	0	0	0	0	0	0	0	206	5	5	2	7	3	226	4	559	11	1573	27	17	9	463	205	480	214
/Users/rizwan/Downloads/fwddatasetwithrandomnfaultinformation/SourceCode/PDE_UI-3.4.1/PDE_UI 3.4.1/src/org.eclipse.pde.core/src/org/eclipse/pde/internal/core/P2Utils.java	0	0	16	89	240	139	0	5	1	17	5	0	24	27	0	0	238	238	65	65	154	79	0	0	0	0	0	0	0	0	0	484	4	23	3	56	3	606	4	1416	11	4012	27	76	19	1427	430	1503	449
/Users/rizwan/Downloads/fwddatasetwithrandomnfaultinformation/SourceCode/PDE_UI-3.4.1/PDE_UI 3.4.1/src/org.eclipse.pde.core/src/org/eclipse/pde/internal/core/TargetPDERegistryStrategy.java	0	0	0	2	166	8	0	0	0	0	0	0	0	0	0	0	4	4	3	3	3	0	0	0	0	0	0	0	0	0	0	176	3	0	0	0	0	14	4	200	6	596	15	4	4	88	73	92	77
/Users/rizwan/Downloads/fwddatasetwithrandomnfaultinformation/SourceCode/PDE_UI-3.4.1/PDE_UI 3.4.1/src/org.eclipse.pde.core/src/org/eclipse/pde/internal/core/ModelFileAdapter.java	0	0	0	2	166	6	0	0	0	0	0	0	0	0	0	0	4	4	3	3	7	1	0	0	0	0	0	0	0	0	0	174	3	0	0	0	0	14	4	203	7	601	16	5	5	86	63	91	68
/Users/rizwan/Downloads/fwddatasetwithrandomnfaultinformation/SourceCode/PDE_UI-3.4.1/PDE_UI 3.4.1/src/org.eclipse.pde.core/src/org/eclipse/pde/internal/core/IModelChangeProviderExtension.java	0	0	0	2	178	11	0	0	0	0	0	0	2	2	0	0	2	2	1	1	3	0	0	0	0	0	0	0	0	0	0	191	3	0	0	4	2	6	4	213	8	635	19	5	5	111	75	116	80
/Users/rizwan/Downloads/fwddatasetwithrandomnfaultinformation/SourceCode/PDE_UI-3.4.1/PDE_UI 3.4.1/src/org.eclipse.pde.core/src/org/eclipse/pde/internal/core/IFeatureModelListener.java	0	0	0	2	166	6	0	0	0	0	0	0	0	0	0	0	2	2	1	1	2	0	0	0	0	0	0	0	0	0	0	174	3	0	0	0	0	6	4	189	6	564	15	5	5	57	47	62	52
/Users/rizwan/Downloads/fwddatasetwithrandomnfaultinformation/SourceCode/PDE_UI-3.4.1/PDE_UI 3.4.1/src/org.eclipse.pde.core/src/org/eclipse/pde/internal/core/PDERegistryStrategy.java	8	0	0	6	176	56	0	8	1	16	11	0	8	1	0	0	219	219	53	53	141	76	0	0	0	0	0	0	0	0	0	246	4	25	3	20	3	544	4	1066	11	2978	27	17	6	952	367	969	373
/Users/rizwan/Downloads/fwddatasetwithrandomnfaultinformation/SourceCode/PDE_UI-3.4.1/PDE_UI 3.4.1/src/org.eclipse.pde.core/src/org/eclipse/pde/internal/core/ExternalJavaSearchInitializer.java	0	0	0	3	170	8	0	0	0	0	0	0	0	0	0	0	7	7	6	6	11	0	0	0	0	0	0	0	0	0	0	181	3	0	0	0	0	26	4	225	6	663	15	5	5	140	78	145	83
/Users/rizwan/Downloads/fwddatasetwithrandomnfaultinformation/SourceCode/PDE_UI-3.4.1/PDE_UI 3.4.1/src/org.eclipse.pde.core/src/org/eclipse/pde/internal/core/IWorkspaceModel.java	0	0	0	2	175	10	0	0	0	0	0	0	0	0	0	0	2	2	1	1	3	0	0	0	0	0	0	0	0	0	0	187	3	0	0	0	0	6	4	203	6	605	15	4	4	65	49	69	53
/Users/rizwan/Downloads/fwddatasetwithrandomnfaultinformation/SourceCode/PDE_UI-3.4.1/PDE_UI 3.4.1/src/org.eclipse.pde.core/src/org/eclipse/pde/internal/core/SourceLocationManager.java	3	0	7	20	323	82	0	2	6	9	24	0	25	23	0	0	209	209	56	56	119	67	0	0	0	0	0	0	0	0	0	435	5	17	3	72	3	530	4	1255	11	3575	28	20	10	1663	413	1683	423
/Users/rizwan/Downloads/fwddatasetwithrandomnfaultinformation/SourceCode/PDE_UI-3.4.1/PDE_UI 3.4.1/src/org.eclipse.pde.core/src/org/eclipse/pde/internal/core/IModelChangedListenerFilter.java	0	0	0	2	179	12	0	0	0	0	0	0	4	4	0	0	2	2	1	1	3	0	0	0	0	0	0	0	0	0	0	193	3	0	0	8	2	6	4	219	8	653	19	5	5	111	76	116	81
/Users/rizwan/Downloads/fwddatasetwithrandomnfaultinformation/SourceCode/PDE_UI-3.4.1/PDE_UI 3.4.1/src/org.eclipse.pde.core/src/org/eclipse/pde/internal/core/EclipseHomeInitializer.java	0	0	0	4	170	10	0	0	0	0	0	0	0	0	0	0	11	11	5	5	11	3	0	0	0	0	0	0	0	0	0	184	3	0	0	0	0	32	4	237	7	697	16	6	6	121	78	127	84
/Users/rizwan/Downloads/fwddatasetwithrandomnfaultinformation/SourceCode/PDE_UI-3.4.1/PDE_UI 3.4.1/src/org.eclipse.pde.core/src/org/eclipse/pde/internal/core/NLResourceHelper.java	1	0	12	32	166	34	3	0	0	3	4	0	1	0	0	0	42	42	15	15	45	25	0	0	0	0	0	0	0	0	0	248	6	3	1	5	2	114	4	453	11	1287	26	35	18	284	125	319	143
/Users/rizwan/Downloads/fwddatasetwithrandomnfaultinformation/SourceCode/PDE_UI-3.4.1/PDE_UI 3.4.1/src/org.eclipse.pde.core/src/org/eclipse/pde/internal/core/FileAdapter.java	1	0	0	10	170	16	0	1	2	1	4	0	1	1	0	0	33	33	13	13	32	12	0	0	0	0	0	0	0	0	0	197	4	4	3	6	3	92	4	357	11	1024	27	12	9	221	115	233	124
/Users/rizwan/Downloads/fwddatasetwithrandomnfaultinformation/SourceCode/PDE_UI-3.4.1/PDE_UI 3.4.1/src/org.eclipse.pde.core/src/org/eclipse/pde/internal/core/BinaryRepositoryProvider.java	1	0	0	7	219	40	0	0	1	2	0	0	2	1	0	0	79	79	26	26	58	10	0	0	0	0	0	0	0	0	0	267	4	3	2	3	2	210	4	563	11	1620	25	11	9	662	184	673	193
/Users/rizwan/Downloads/fwddatasetwithrandomnfaultinformation/SourceCode/PDE_UI-3.4.1/PDE_UI 3.4.1/src/org.eclipse.pde.core/src/org/eclipse/pde/internal/core/ICoreConstants.java	0	0	0	193	185	214	0	0	0	0	0	0	13	13	0	0	7	7	3	3	89	85	0	0	0	0	0	0	0	0	0	592	3	0	0	26	2	20	4	821	9	2289	20	105	24	625	275	730	299
/Users/rizwan/Downloads/fwddatasetwithrandomnfaultinformation/SourceCode/PDE_UI-3.4.1/PDE_UI 3.4.1/src/org.eclipse.pde.core/src/org/eclipse/pde/internal/core/XMLDefaultHandler.java	2	0	1	9	181	24	0	1	1	7	2	0	2	0	0	0	81	81	19	19	48	12	0	0	0	0	0	0	0	0	0	217	5	9	3	4	2	200	4	504	11	1449	27	13	7	400	173	413	180
/Users/rizwan/Downloads/fwddatasetwithrandomnfaultinformation/SourceCode/PDE_UI-3.4.1/PDE_UI 3.4.1/src/org.eclipse.pde.core/src/org/eclipse/pde/internal/core/PDEState.java	13	0	12	48	178	81	0	10	4	17	11	0	13	4	0	0	344	344	82	82	222	104	0	0	0	0	0	0	0	0	0	332	5	31	3	28	3	852	4	1584	11	4422	28	53	15	1444	495	1497	510
/Users/rizwan/Downloads/fwddatasetwithrandomnfaultinformation/SourceCode/PDE_UI-3.4.1/PDE_UI 3.4.1/src/org.eclipse.pde.core/src/org/eclipse/pde/internal/core/MinimalState.java	4	0	10	40	169	58	0	12	3	24	13	0	3	2	0	0	202	202	69	69	131	66	0	0	0	0	0	0	0	0	0	281	5	39	3	18	3	542	4	1092	11	3075	28	34	12	980	372	1014	384
/Users/rizwan/Downloads/fwddatasetwithrandomnfaultinformation/SourceCode/PDE_UI-3.4.1/PDE_UI 3.4.1/src/org.eclipse.pde.core/src/org/eclipse/pde/internal/core/PDEClasspathContainer.java	3	0	2	8	172	13	0	4	0	9	6	0	3	0	0	0	109	109	29	29	68	40	0	0	0	0	0	0	0	0	0	198	5	13	2	9	2	276	4	617	11	1741	26	16	11	501	212	517	223
/Users/rizwan/Downloads/fwddatasetwithrandomnfaultinformation/SourceCode/PDE_UI-3.4.1/PDE_UI 3.4.1/src/org.eclipse.pde.core/src/org/eclipse/pde/internal/core/PDEManager.java	2	0	0	4	166	14	0	2	0	8	1	0	2	0	0	0	60	60	16	16	44	25	0	0	0	0	0	0	0	0	0	186	4	10	2	3	2	152	4	432	11	1226	25	8	6	339	138	347	144
/Users/rizwan/Downloads/fwddatasetwithrandomnfaultinformation/SourceCode/PDE_UI-3.4.1/PDE_UI 3.4.1/src/org.eclipse.pde.core/src/org/eclipse/pde/internal/core/TargetPlatformResetJob.java	1	0	0	4	168	8	0	0	0	1	0	0	3	1	0	0	36	36	6	6	27	6	0	0	0	0	0	0	0	0	0	181	4	1	1	4	2	84	4	314	11	909	24	8	7	188	127	196	134
/Users/rizwan/Downloads/fwddatasetwithrandomnfaultinformation/SourceCode/PDE_UI-3.4.1/PDE_UI 3.4.1/src/org.eclipse.pde.core/src/org/eclipse/pde/internal/core/PluginModelManager.java	15	0	0	100	484	314	0	10	5	47	19	0	72	64	0	0	452	451	107	107	242	135	0	0	0	0	0	0	0	0	0	913	4	62	3	155	3	1117	4	2638	11	7534	27	41	10	3522	716	3563	726
/Users/rizwan/Downloads/fwddatasetwithrandomnfaultinformation/SourceCode/PDE_UI-3.4.1/PDE_UI 3.4.1/src/org.eclipse.pde.core/src/org/eclipse/pde/internal/core/IExtensionDeltaListener.java	0	0	0	0	0	0	0	0	0	0	0	0	0	0	0	0	1	1	1	1	2	0	0	0	0	0	0	0	0	0	0	0	0	0	0	0	0	4	4	10	4	28	10	0	0	13	12	13	12
/Users/rizwan/Downloads/fwddatasetwithrandomnfaultinformation/SourceCode/PDE_UI-3.4.1/PDE_UI 3.4.1/src/org.eclipse.pde.core/src/org/eclipse/pde/internal/core/BundleValidationOperation.java	2	0	1	5	166	8	0	1	0	2	1	0	2	2	0	0	33	33	11	11	38	10	0	0	0	0	0	0	0	0	0	182	5	3	2	5	3	88	4	340	11	969	27	10	7	237	118	247	125
/Users/rizwan/Downloads/fwddatasetwithrandomnfaultinformation/SourceCode/PDE_UI-3.4.1/PDE_UI 3.4.1/src/org.eclipse.pde.core/src/org/eclipse/pde/internal/core/BundleManifestSourceLocationManager.java	5	0	2	12	254	44	0	8	0	14	3	0	7	5	0	0	138	138	49	49	99	57	0	0	0	0	0	0	0	0	0	317	5	22	2	15	3	374	4	898	11	2535	27	24	10	1125	296	1149	306
/Users/rizwan/Downloads/fwddatasetwithrandomnfaultinformation/SourceCode/PDE_UI-3.4.1/PDE_UI 3.4.1/src/org.eclipse.pde.core/src/org/eclipse/pde/internal/core/TargetPlatformHelper.java	9	0	5	74	192	107	0	14	2	25	20	0	10	14	0	0	321	321	85	85	206	126	0	0	0	0	0	0	0	0	0	387	5	41	3	44	3	812	4	1631	11	4557	28	88	25	1466	494	1554	519
/Users/rizwan/Downloads/fwddatasetwithrandomnfaultinformation/SourceCode/PDE_UI-3.4.1/PDE_UI 3.4.1/src/org.eclipse.pde.core/src/org/eclipse/pde/internal/core/TargetWeaver.java	0	0	0	10	221	32	0	3	0	11	1	0	0	1	0	0	65	65	28	28	42	32	0	0	0	0	0	0	0	0	0	263	3	14	2	2	2	186	4	550	11	1576	24	11	9	480	217	491	226
/Users/rizwan/Downloads/fwddatasetwithrandomnfaultinformation/SourceCode/PDE_UI-3.4.1/PDE_UI 3.4.1/src/org.eclipse.pde.core/src/org/eclipse/pde/internal/core/PDEExtensionRegistry.java	8	0	1	8	178	50	0	5	1	19	10	0	8	1	0	0	198	198	45	45	128	73	0	0	0	0	0	0	0	0	0	245	5	25	3	19	3	486	4	991	11	2768	28	20	9	953	351	973	360
/Users/rizwan/Downloads/fwddatasetwithrandomnfaultinformation/SourceCode/PDE_UI-3.4.1/PDE_UI 3.4.1/src/org.eclipse.pde.core/src/org/eclipse/pde/internal/core/IPluginModelListener.java	0	0	0	2	166	6	0	0	0	0	0	0	0	0	0	0	2	2	1	1	2	0	0	0	0	0	0	0	0	0	0	174	3	0	0	0	0	6	4	189	6	564	15	5	5	57	47	62	52
/Users/rizwan/Downloads/fwddatasetwithrandomnfaultinformation/SourceCode/PDE_UI-3.4.1/PDE_UI 3.4.1/src/org.eclipse.pde.core/src/org/eclipse/pde/internal/core/JavaElementChangeListener.java	1	0	3	14	169	20	0	8	4	11	8	0	2	0	0	0	133	133	43	43	85	39	0	0	0	0	0	0	0	0	0	207	5	23	3	10	2	352	4	730	11	2063	27	13	8	582	215	595	223
/Users/rizwan/Downloads/fwddatasetwithrandomnfaultinformation/SourceCode/PDE_UI-3.4.1/PDE_UI 3.4.1/src/org.eclipse.pde.core/src/org/eclipse/pde/internal/core/ExternalFeatureModelManager.java	2	0	3	12	177	20	0	3	2	10	5	0	2	6	0	0	124	124	40	40	100	39	0	0	0	0	0	0	0	0	0	214	5	15	3	13	3	328	4	724	11	2029	28	34	14	605	245	639	259
/Users/rizwan/Downloads/fwddatasetwithrandomnfaultinformation/SourceCode/PDE_UI-3.4.1/PDE_UI 3.4.1/src/org.eclipse.pde.core/src/org/eclipse/pde/internal/core/RequiredPluginsClasspathContainer.java	16	0	4	53	202	83	0	11	7	30	15	0	17	2	0	0	357	357	86	86	202	123	0	0	0	0	0	0	0	0	0	358	5	48	3	34	3	886	4	1666	11	4669	28	56	20	1387	440	1443	460
/Users/rizwan/Downloads/fwddatasetwithrandomnfaultinformation/SourceCode/PDE_UI-3.4.1/PDE_UI 3.4.1/src/org.eclipse.pde.core/src/org/eclipse/pde/internal/core/IFileAdapterFactory.java	0	0	0	2	166	6	0	0	0	0	0	0	0	0	0	0	2	2	1	1	3	0	0	0	0	0	0	0	0	0	0	174	3	0	0	0	0	6	4	190	6	566	15	5	5	63	52	68	57
/Users/rizwan/Downloads/fwddatasetwithrandomnfaultinformation/SourceCode/PDE_UI-3.4.1/PDE_UI 3.4.1/src/org.eclipse.pde.core/src/org/eclipse/pde/internal/core/PDECoreMessages.java	0	0	0	4	166	14	0	0	0	0	0	0	0	0	0	0	2	2	2	2	187	1	0	0	0	0	0	0	0	0	0	184	3	0	0	0	0	8	4	387	7	973	16	9	9	816	247	825	256
/Users/rizwan/Downloads/fwddatasetwithrandomnfaultinformation/SourceCode/PDE_UI-3.4.1/PDE_UI 3.4.1/src/org.eclipse.pde.core/src/org/eclipse/pde/internal/core/ClasspathHelper.java	10	0	3	47	172	77	0	9	5	35	14	0	11	6	0	0	316	316	72	72	182	131	0	0	0	0	0	0	0	0	0	309	5	49	3	31	3	776	4	1493	11	4162	28	55	13	1268	399	1323	412
/Users/rizwan/Downloads/fwddatasetwithrandomnfaultinformation/SourceCode/PDE_UI-3.4.1/PDE_UI 3.4.1/src/org.eclipse.pde.core/src/org/eclipse/pde/internal/core/FeatureModelManager.java	12	0	5	14	245	76	0	2	0	20	9	0	13	3	0	0	210	210	64	64	158	83	0	0	0	0	0	0	0	0	0	352	5	22	2	25	3	548	4	1202	11	3362	27	46	19	1097	309	1143	328
/Users/rizwan/Downloads/fwddatasetwithrandomnfaultinformation/SourceCode/PDE_UI-3.4.1/PDE_UI 3.4.1/src/org.eclipse.pde.core/src/org/eclipse/pde/internal/core/FeatureModelDelta.java	0	0	0	6	186	14	0	6	0	6	2	0	0	0	0	0	41	41	14	14	27	12	0	0	0	0	0	0	0	0	0	206	3	12	2	2	1	110	4	379	11	1099	23	10	6	232	106	242	112
/Users/rizwan/Downloads/fwddatasetwithrandomnfaultinformation/SourceCode/PDE_UI-3.4.1/PDE_UI 3.4.1/src/org.eclipse.pde.core/src/org/eclipse/pde/internal/core/PluginModelDelta.java	0	0	0	2	166	6	0	0	0	0	2	0	0	0	0	0	23	23	10	10	26	9	0	0	0	0	0	0	0	0	0	174	3	0	0	2	1	66	4	285	9	821	19	10	9	175	94	185	103
/Users/rizwan/Downloads/fwddatasetwithrandomnfaultinformation/SourceCode/PDE_UI-3.4.1/PDE_UI 3.4.1/src/org.eclipse.pde.core/src/org/eclipse/pde/internal/core/IExtensionDeltaEvent.java	0	0	0	0	12	6	0	0	0	0	0	0	0	0	0	0	4	4	1	1	9	3	0	0	0	0	0	0	0	0	0	18	2	0	0	0	0	10	4	46	7	127	15	3	3	61	35	64	38
/Users/rizwan/Downloads/fwddatasetwithrandomnfaultinformation/SourceCode/PDE_UI-3.4.1/PDE_UI 3.4.1/src/org.eclipse.pde.core/src/org/eclipse/pde/internal/core/PDEAuxiliaryState.java	6	0	0	56	227	82	0	2	0	19	13	0	6	0	0	0	260	260	49	49	183	102	0	0	0	0	0	0	0	0	0	371	4	21	2	19	2	618	4	1326	11	3692	25	44	8	1334	388	1378	396
/Users/rizwan/Downloads/fwddatasetwithrandomnfaultinformation/SourceCode/PDE_UI-3.4.1/PDE_UI 3.4.1/src/org.eclipse.pde.core/src/org/eclipse/pde/internal/core/ClasspathComputer.java	4	0	2	15	218	47	0	7	2	21	13	0	5	2	0	0	255	255	59	59	147	71	0	0	0	0	0	0	0	0	0	286	5	30	3	20	3	628	4	1197	11	3369	28	45	25	1414	432	1459	457
/Users/rizwan/Downloads/fwddatasetwithrandomnfaultinformation/SourceCode/PDE_UI-3.4.1/PDE_UI 3.4.1/src/org.eclipse.pde.core/src/org/eclipse/pde/internal/core/AbstractModelManager.java	1	0	0	2	166	8	0	0	0	1	0	0	1	0	0	0	17	17	8	8	13	4	0	0	0	0	0	0	0	0	0	177	4	1	1	1	1	50	4	256	11	752	23	7	6	130	85	137	91
/Users/rizwan/Downloads/fwddatasetwithrandomnfaultinformation/SourceCode/PDE_UI-3.4.1/PDE_UI 3.4.1/src/org.eclipse.pde.core/src/org/eclipse/pde/internal/core/WorkspaceModelManager.java	1	0	0	8	175	16	0	4	7	10	11	0	1	3	0	0	167	167	49	49	116	39	0	0	0	0	0	0	0	0	0	200	4	21	3	15	3	432	4	837	11	2353	27	16	6	769	258	785	264
/Users/rizwan/Downloads/fwddatasetwithrandomnfaultinformation/SourceCode/PDE_UI-3.4.1/PDE_UI 3.4.1/src/org.eclipse.pde.core/src/org/eclipse/pde/internal/core/ExternalJavaSearchClasspathContainer.java	0	0	0	6	182	14	0	0	0	0	1	0	0	0	0	0	19	19	8	8	13	2	0	0	0	0	0	0	0	0	0	202	3	0	0	1	1	54	4	280	9	826	19	5	5	149	84	154	89
/Users/rizwan/Downloads/fwddatasetwithrandomnfaultinformation/SourceCode/PDE_UI-3.4.1/PDE_UI 3.4.1/src/org.eclipse.pde.core/src/org/eclipse/pde/internal/core/SearchablePluginsManager.java	12	0	1	20	180	36	0	4	0	16	4	0	13	3	0	0	302	302	87	87	172	93	0	0	0	0	0	0	0	0	0	249	5	20	2	20	3	778	4	1346	11	3770	27	35	11	1077	392	1112	403
/Users/rizwan/Downloads/fwddatasetwithrandomnfaultinformation/SourceCode/PDE_UI-3.4.1/PDE_UI 3.4.1/src/org.eclipse.pde.core/src/org/eclipse/pde/internal/core/XMLPrintHandler.java	4	2	1	58	171	69	0	0	0	4	2	0	8	5	0	0	127	127	29	29	110	40	0	0	0	0	0	0	0	0	0	305	6	4	1	15	3	312	4	800	11	2247	27	48	13	596	213	644	226
/Users/rizwan/Downloads/fwddatasetwithrandomnfaultinformation/SourceCode/PDE_UI-3.4.1/PDE_UI 3.4.1/src/org.eclipse.pde.core/src/org/eclipse/pde/internal/core/ExtensionDeltaEvent.java	0	0	0	0	0	0	0	0	0	0	0	0	0	0	0	0	5	5	6	6	14	4	0	0	0	0	0	0	0	0	0	0	0	0	0	0	0	22	4	44	5	115	11	0	0	71	31	71	31
/Users/rizwan/Downloads/fwddatasetwithrandomnfaultinformation/SourceCode/PDE_UI-3.4.1/PDE_UI 3.4.1/src/org.eclipse.pde.core/src/org/eclipse/pde/internal/core/JavadocLocationManager.java	3	0	1	32	168	40	0	0	1	6	6	0	3	0	0	0	96	96	24	24	64	31	0	0	0	0	0	0	0	0	0	244	5	7	2	9	2	240	4	608	11	1727	26	24	8	401	191	425	199
/Users/rizwan/Downloads/fwddatasetwithrandomnfaultinformation/SourceCode/PDE_UI-3.4.1/PDE_UI 3.4.1/src/org.eclipse.pde.core/src/org/eclipse/pde/internal/core/PDEStateHelper.java	1	0	0	3	175	8	0	1	0	2	1	0	1	0	0	0	18	18	2	2	11	3	0	0	0	0	0	0	0	0	0	187	4	3	2	2	2	40	4	258	11	759	25	7	6	149	94	156	100
/Users/rizwan/Downloads/fwddatasetwithrandomnfaultinformation/SourceCode/PDE_UI-3.4.1/PDE_UI 3.4.1/src/org.eclipse.pde.core/src/org/eclipse/pde/internal/core/LoadTargetOperation.java	11	1	6	20	173	100	0	1	5	20	3	0	11	4	0	0	329	329	55	55	216	96	0	0	0	0	0	0	0	0	0	311	6	26	3	18	3	768	4	1451	11	4036	29	71	32	1163	408	1234	440
/Users/rizwan/Downloads/fwddatasetwithrandomnfaultinformation/SourceCode/PDE_UI-3.4.1/PDE_UI 3.4.1/src/org.eclipse.pde.core/src/org/eclipse/pde/internal/core/ExternalModelManager.java	3	0	1	6	166	10	0	0	1	4	2	0	3	0	0	0	45	45	10	10	40	21	0	0	0	0	0	0	0	0	0	186	5	5	2	5	2	110	4	380	11	1077	26	16	8	249	133	265	141
/Users/rizwan/Downloads/fwddatasetwithrandomnfaultinformation/SourceCode/PDE_UI-3.4.1/PDE_UI 3.4.1/src/org.eclipse.pde.core/src/org/eclipse/pde/internal/core/ExecutionEnvironmentAnalyzer.java	3	0	0	61	169	64	0	4	1	4	4	0	3	0	0	0	112	112	27	27	88	44	0	0	0	0	0	0	0	0	0	297	4	9	3	7	2	278	4	736	11	2074	26	149	67	560	184	709	251
/Users/rizwan/Downloads/fwddatasetwithrandomnfaultinformation/SourceCode/PDE_UI-3.4.1/PDE_UI 3.4.1/src/org.eclipse.pde.core/src/org/eclipse/pde/internal/core/ibundle/IManifestHeader.java	0	0	0	2	202	18	0	0	0	0	0	0	0	0	0	0	7	7	1	1	9	0	0	0	0	0	0	0	0	0	0	222	3	0	0	0	0	16	4	254	6	752	15	5	5	187	91	192	96
/Users/rizwan/Downloads/fwddatasetwithrandomnfaultinformation/SourceCode/PDE_UI-3.4.1/PDE_UI 3.4.1/src/org.eclipse.pde.core/src/org/eclipse/pde/internal/core/ibundle/IBundlePlugin.java	0	0	0	5	174	8	0	0	0	0	0	0	0	0	0	0	2	2	1	1	3	0	0	0	0	0	0	0	0	0	0	187	3	0	0	0	0	6	4	203	6	605	15	7	6	102	77	109	83
/Users/rizwan/Downloads/fwddatasetwithrandomnfaultinformation/SourceCode/PDE_UI-3.4.1/PDE_UI 3.4.1/src/org.eclipse.pde.core/src/org/eclipse/pde/internal/core/ibundle/IBundleModelFactory.java	0	0	0	2	185	12	0	0	0	0	0	0	0	0	0	0	3	3	1	1	3	0	0	0	0	0	0	0	0	0	0	199	3	0	0	0	0	8	4	217	6	647	15	5	5	108	68	113	73
/Users/rizwan/Downloads/fwddatasetwithrandomnfaultinformation/SourceCode/PDE_UI-3.4.1/PDE_UI 3.4.1/src/org.eclipse.pde.core/src/org/eclipse/pde/internal/core/ibundle/IBundleFragmentModel.java	0	0	0	3	173	8	0	0	0	0	0	0	0	0	0	0	1	1	1	1	2	0	0	0	0	0	0	0	0	0	0	184	3	0	0	0	0	4	4	197	6	588	15	7	6	83	65	90	71
/Users/rizwan/Downloads/fwddatasetwithrandomnfaultinformation/SourceCode/PDE_UI-3.4.1/PDE_UI 3.4.1/src/org.eclipse.pde.core/src/org/eclipse/pde/internal/core/ibundle/IBundleModel.java	0	0	0	5	197	18	0	0	0	0	0	0	7	7	0	0	6	6	1	1	7	0	0	0	0	0	0	0	0	0	0	220	3	0	0	14	2	14	4	264	8	784	19	9	6	192	115	201	121
/Users/rizwan/Downloads/fwddatasetwithrandomnfaultinformation/SourceCode/PDE_UI-3.4.1/PDE_UI 3.4.1/src/org.eclipse.pde.core/src/org/eclipse/pde/internal/core/ibundle/IBundleFragment.java	0	0	0	4	176	8	0	0	0	0	0	0	0	0	0	0	1	1	1	1	2	0	0	0	0	0	0	0	0	0	0	188	3	0	0	0	0	4	4	201	6	600	15	9	7	101	76	110	83
/Users/rizwan/Downloads/fwddatasetwithrandomnfaultinformation/SourceCode/PDE_UI-3.4.1/PDE_UI 3.4.1/src/org.eclipse.pde.core/src/org/eclipse/pde/internal/core/ibundle/IBundlePluginModelBase.java	0	0	0	9	237	35	0	0	0	0	0	0	18	18	0	0	10	10	1	1	14	0	0	0	0	0	0	0	0	0	0	281	3	0	0	36	2	22	4	362	8	1071	19	9	7	389	166	398	173
/Users/rizwan/Downloads/fwddatasetwithrandomnfaultinformation/SourceCode/PDE_UI-3.4.1/PDE_UI 3.4.1/src/org.eclipse.pde.core/src/org/eclipse/pde/internal/core/ibundle/IBundlePluginModelProvider.java	0	0	0	7	184	12	0	0	0	0	0	0	4	4	0	0	2	2	1	1	2	0	0	0	0	0	0	0	0	0	0	203	3	0	0	8	2	6	4	228	8	681	19	7	6	146	91	153	97
/Users/rizwan/Downloads/fwddatasetwithrandomnfaultinformation/SourceCode/PDE_UI-3.4.1/PDE_UI 3.4.1/src/org.eclipse.pde.core/src/org/eclipse/pde/internal/core/ibundle/IBundlePluginModel.java	0	0	0	4	173	8	0	0	0	0	0	0	0	0	0	0	1	1	1	1	2	0	0	0	0	0	0	0	0	0	0	185	3	0	0	0	0	4	4	198	6	591	15	7	6	83	64	90	70
/Users/rizwan/Downloads/fwddatasetwithrandomnfaultinformation/SourceCode/PDE_UI-3.4.1/PDE_UI 3.4.1/src/org.eclipse.pde.core/src/org/eclipse/pde/internal/core/ibundle/IBundle.java	0	0	0	2	166	6	0	0	0	0	0	0	0	0	0	0	8	8	1	1	8	0	0	0	0	0	0	0	0	0	0	174	3	0	0	0	0	18	4	207	6	612	15	5	5	77	61	82	66
/Users/rizwan/Downloads/fwddatasetwithrandomnfaultinformation/SourceCode/PDE_UI-3.4.1/PDE_UI 3.4.1/src/org.eclipse.pde.core/src/org/eclipse/pde/internal/core/ibundle/IBundlePluginBase.java	0	0	0	8	175	10	0	0	0	0	0	0	0	0	0	0	6	6	1	1	5	0	0	0	0	0	0	0	0	0	0	193	3	0	0	0	0	14	4	219	6	651	15	5	5	127	88	132	93
/Users/rizwan/Downloads/fwddatasetwithrandomnfaultinformation/SourceCode/PDE_UI-3.4.1/PDE_UI 3.4.1/src/org.eclipse.pde.core/src/org/eclipse/pde/internal/core/itarget/ITargetFeature.java	0	0	0	2	166	6	0	0	0	0	0	0	0	0	0	0	5	5	1	1	5	0	0	0	0	0	0	0	0	0	0	174	3	0	0	0	0	12	4	198	6	588	15	5	5	66	56	71	61
/Users/rizwan/Downloads/fwddatasetwithrandomnfaultinformation/SourceCode/PDE_UI-3.4.1/PDE_UI 3.4.1/src/org.eclipse.pde.core/src/org/eclipse/pde/internal/core/itarget/ITargetJRE.java	0	0	0	4	172	10	0	0	0	0	0	0	0	0	0	0	8	8	1	1	11	4	0	0	0	0	0	0	0	0	0	186	3	0	0	0	0	18	4	226	7	663	16	9	8	117	72	126	80
/Users/rizwan/Downloads/fwddatasetwithrandomnfaultinformation/SourceCode/PDE_UI-3.4.1/PDE_UI 3.4.1/src/org.eclipse.pde.core/src/org/eclipse/pde/internal/core/itarget/IArgumentsInfo.java	0	0	0	6	166	10	0	0	0	0	0	0	0	0	0	0	5	5	1	1	7	2	0	0	0	0	0	0	0	0	0	182	3	0	0	0	0	12	4	210	7	621	16	7	6	82	60	89	66
/Users/rizwan/Downloads/fwddatasetwithrandomnfaultinformation/SourceCode/PDE_UI-3.4.1/PDE_UI 3.4.1/src/org.eclipse.pde.core/src/org/eclipse/pde/internal/core/itarget/ITargetModelFactory.java	0	0	0	2	166	6	0	0	0	0	0	0	0	0	0	0	10	10	1	1	10	0	0	0	0	0	0	0	0	0	0	174	3	0	0	0	0	22	4	213	6	628	15	5	5	72	63	77	68
/Users/rizwan/Downloads/fwddatasetwithrandomnfaultinformation/SourceCode/PDE_UI-3.4.1/PDE_UI 3.4.1/src/org.eclipse.pde.core/src/org/eclipse/pde/internal/core/itarget/ITargetObject.java	0	0	0	2	166	6	0	0	0	0	0	0	0	0	0	0	5	5	1	1	8	0	0	0	0	0	0	0	0	0	0	174	3	0	0	0	0	12	4	201	6	594	15	5	5	81	63	86	68
/Users/rizwan/Downloads/fwddatasetwithrandomnfaultinformation/SourceCode/PDE_UI-3.4.1/PDE_UI 3.4.1/src/org.eclipse.pde.core/src/org/eclipse/pde/internal/core/itarget/ITargetPlugin.java	0	0	0	2	166	6	0	0	0	0	0	0	0	0	0	0	5	5	1	1	5	0	0	0	0	0	0	0	0	0	0	174	3	0	0	0	0	12	4	198	6	588	15	5	5	66	56	71	61
/Users/rizwan/Downloads/fwddatasetwithrandomnfaultinformation/SourceCode/PDE_UI-3.4.1/PDE_UI 3.4.1/src/org.eclipse.pde.core/src/org/eclipse/pde/internal/core/itarget/ITarget.java	0	0	0	6	166	10	0	0	0	0	0	0	0	0	0	0	34	34	1	1	36	2	0	0	0	0	0	0	0	0	0	182	3	0	0	0	0	70	4	297	7	853	16	7	6	151	108	158	114
/Users/rizwan/Downloads/fwddatasetwithrandomnfaultinformation/SourceCode/PDE_UI-3.4.1/PDE_UI 3.4.1/src/org.eclipse.pde.core/src/org/eclipse/pde/internal/core/itarget/ITargetModel.java	0	0	0	2	166	6	0	0	0	0	0	0	0	0	0	0	4	4	1	1	6	0	0	0	0	0	0	0	0	0	0	174	3	0	0	0	0	10	4	197	6	584	15	4	4	75	56	79	60
/Users/rizwan/Downloads/fwddatasetwithrandomnfaultinformation/SourceCode/PDE_UI-3.4.1/PDE_UI 3.4.1/src/org.eclipse.pde.core/src/org/eclipse/pde/internal/core/itarget/IEnvironmentInfo.java	0	0	0	10	166	14	0	0	0	0	0	0	0	0	0	0	13	13	1	1	17	4	0	0	0	0	0	0	0	0	0	190	3	0	0	0	0	28	4	246	7	717	16	9	6	120	75	129	81
/Users/rizwan/Downloads/fwddatasetwithrandomnfaultinformation/SourceCode/PDE_UI-3.4.1/PDE_UI 3.4.1/src/org.eclipse.pde.core/src/org/eclipse/pde/internal/core/itarget/IImplicitDependenciesInfo.java	0	0	0	5	166	8	0	0	0	0	0	0	0	0	0	0	7	7	1	1	8	1	0	0	0	0	0	0	0	0	0	179	3	0	0	0	0	16	4	211	7	624	16	6	6	84	64	90	70
/Users/rizwan/Downloads/fwddatasetwithrandomnfaultinformation/SourceCode/PDE_UI-3.4.1/PDE_UI 3.4.1/src/org.eclipse.pde.core/src/org/eclipse/pde/internal/core/itarget/IAdditionalLocation.java	0	0	0	4	166	8	0	0	0	0	0	0	0	0	0	0	3	3	1	1	4	1	0	0	0	0	0	0	0	0	0	178	3	0	0	0	0	8	4	198	7	589	16	6	6	67	56	73	62
/Users/rizwan/Downloads/fwddatasetwithrandomnfaultinformation/SourceCode/PDE_UI-3.4.1/PDE_UI 3.4.1/src/org.eclipse.pde.core/src/org/eclipse/pde/internal/core/itarget/ILocationInfo.java	0	0	0	4	166	8	0	0	0	0	0	0	0	0	0	0	5	5	1	1	6	1	0	0	0	0	0	0	0	0	0	178	3	0	0	0	0	12	4	204	7	605	16	6	6	74	59	80	65
/Users/rizwan/Downloads/fwddatasetwithrandomnfaultinformation/SourceCode/PDE_UI-3.4.1/PDE_UI 3.4.1/src/org.eclipse.pde.core/src/org/eclipse/pde/internal/core/converter/PluginConverterParser.java	3	0	26	90	190	216	0	6	1	14	16	0	6	3	0	0	408	407	111	111	286	99	0	0	0	0	0	0	0	0	0	525	5	21	3	25	3	1037	4	2008	11	5635	28	101	47	2146	605	2247	652
/Users/rizwan/Downloads/fwddatasetwithrandomnfaultinformation/SourceCode/PDE_UI-3.4.1/PDE_UI 3.4.1/src/org.eclipse.pde.core/src/org/eclipse/pde/internal/core/converter/PluginConverter.java	4	0	24	130	197	173	0	6	4	40	15	0	13	4	0	0	507	507	105	105	323	179	0	0	0	0	0	0	0	0	0	528	5	50	3	32	3	1224	4	2351	11	6547	28	133	41	2170	659	2303	700
/Users/rizwan/Downloads/fwddatasetwithrandomnfaultinformation/SourceCode/PDE_UI-3.4.1/PDE_UI 3.4.1/src/org.eclipse.pde.core/src/org/eclipse/pde/internal/core/converter/PDEPluginConverter.java	0	0	0	2	168	6	0	2	0	2	0	0	0	2	0	0	37	37	13	13	25	8	0	0	0	0	0	0	0	0	0	176	3	4	2	2	1	100	4	325	11	943	23	7	5	238	129	245	134
/Users/rizwan/Downloads/fwddatasetwithrandomnfaultinformation/SourceCode/PDE_UI-3.4.1/PDE_UI 3.4.1/src/org.eclipse.pde.core/src/org/eclipse/pde/internal/core/converter/IModel.java	0	0	0	76	170	84	0	0	0	0	0	0	0	0	0	0	1	1	1	1	35	34	0	0	0	0	0	0	0	0	0	330	3	0	0	0	0	4	4	410	7	1161	16	39	6	274	116	313	122
/Users/rizwan/Downloads/fwddatasetwithrandomnfaultinformation/SourceCode/PDE_UI-3.4.1/PDE_UI 3.4.1/src/org.eclipse.pde.core/src/org/eclipse/pde/internal/core/util/PDEXMLHelper.java	2	0	0	30	176	46	0	0	0	2	3	0	6	2	0	0	78	78	29	29	101	31	0	0	0	0	0	0	0	0	0	254	4	2	1	11	3	214	4	625	11	1742	25	26	10	469	153	495	163
/Users/rizwan/Downloads/fwddatasetwithrandomnfaultinformation/SourceCode/PDE_UI-3.4.1/PDE_UI 3.4.1/src/org.eclipse.pde.core/src/org/eclipse/pde/internal/core/util/XMLComponentRegistry.java	0	0	0	6	191	22	0	0	0	8	9	0	0	0	0	0	67	67	33	33	51	27	0	0	0	0	0	0	0	0	0	219	3	8	1	9	1	200	4	523	11	1493	22	10	8	388	127	398	135
/Users/rizwan/Downloads/fwddatasetwithrandomnfaultinformation/SourceCode/PDE_UI-3.4.1/PDE_UI 3.4.1/src/org.eclipse.pde.core/src/org/eclipse/pde/internal/core/util/SAXParserWrapper.java	0	0	0	2	175	18	0	0	0	0	1	0	0	0	0	0	17	17	8	8	21	3	0	0	0	0	0	0	0	0	0	195	3	0	0	1	1	50	4	278	9	811	19	5	5	192	106	197	111
/Users/rizwan/Downloads/fwddatasetwithrandomnfaultinformation/SourceCode/PDE_UI-3.4.1/PDE_UI 3.4.1/src/org.eclipse.pde.core/src/org/eclipse/pde/internal/core/util/PDEPerfTesterUtil.java	1	0	25	36	215	68	0	0	0	0	0	0	0	4	0	0	47	47	21	21	53	32	0	0	0	0	0	0	0	0	0	345	5	0	0	4	1	136	4	580	9	1654	21	36	9	301	117	337	126
/Users/rizwan/Downloads/fwddatasetwithrandomnfaultinformation/SourceCode/PDE_UI-3.4.1/PDE_UI 3.4.1/src/org.eclipse.pde.core/src/org/eclipse/pde/internal/core/util/PatternConstructor.java	0	0	2	26	186	39	0	0	0	0	0	0	2	2	0	0	34	34	6	6	17	10	0	0	0	0	0	0	0	0	0	253	4	0	0	4	2	80	4	374	9	1094	21	27	13	226	122	253	135
/Users/rizwan/Downloads/fwddatasetwithrandomnfaultinformation/SourceCode/PDE_UI-3.4.1/PDE_UI 3.4.1/src/org.eclipse.pde.core/src/org/eclipse/pde/internal/core/util/Headers.java	4	1	4	16	273	44	0	1	0	4	4	0	14	11	0	0	88	88	39	39	78	33	0	0	0	0	0	0	0	0	0	342	6	5	2	29	3	254	4	756	11	2153	28	31	11	785	237	816	248
/Users/rizwan/Downloads/fwddatasetwithrandomnfaultinformation/SourceCode/PDE_UI-3.4.1/PDE_UI 3.4.1/src/org.eclipse.pde.core/src/org/eclipse/pde/internal/core/util/PDESchemaHelper.java	6	0	5	10	185	35	0	2	0	4	2	0	6	1	0	0	80	80	23	23	59	34	0	0	0	0	0	0	0	0	0	241	5	6	2	9	3	206	4	569	11	1611	27	19	9	427	192	446	201
/Users/rizwan/Downloads/fwddatasetwithrandomnfaultinformation/SourceCode/PDE_UI-3.4.1/PDE_UI 3.4.1/src/org.eclipse.pde.core/src/org/eclipse/pde/internal/core/util/IdUtil.java	3	0	7	37	177	38	0	13	16	9	5	0	24	4	0	0	97	97	27	27	47	29	0	0	0	0	0	0	0	0	0	262	5	38	3	33	3	248	4	672	11	1936	28	48	17	424	145	472	162
/Users/rizwan/Downloads/fwddatasetwithrandomnfaultinformation/SourceCode/PDE_UI-3.4.1/PDE_UI 3.4.1/src/org.eclipse.pde.core/src/org/eclipse/pde/internal/core/util/PDEHTMLHelper.java	2	0	0	26	171	50	0	4	1	6	9	0	4	2	0	0	43	43	18	18	41	22	0	0	0	0	0	0	0	0	0	249	4	11	3	15	3	122	4	474	11	1356	27	20	8	271	128	291	136
/Users/rizwan/Downloads/fwddatasetwithrandomnfaultinformation/SourceCode/PDE_UI-3.4.1/PDE_UI 3.4.1/src/org.eclipse.pde.core/src/org/eclipse/pde/internal/core/util/ManifestUtils.java	2	0	1	12	168	22	0	3	2	5	7	0	2	0	0	0	46	46	17	17	40	21	0	0	0	0	0	0	0	0	0	205	5	10	3	9	2	126	4	425	11	1211	27	15	8	281	133	296	141
/Users/rizwan/Downloads/fwddatasetwithrandomnfaultinformation/SourceCode/PDE_UI-3.4.1/PDE_UI 3.4.1/src/org.eclipse.pde.core/src/org/eclipse/pde/internal/core/util/PropertiesUtil.java	7	1	8	20	170	44	0	0	5	1	13	0	12	13	0	0	113	113	38	38	82	34	0	0	0	0	0	0	0	0	0	250	6	6	2	38	3	302	4	727	11	2061	28	62	36	540	222	602	258
/Users/rizwan/Downloads/fwddatasetwithrandomnfaultinformation/SourceCode/PDE_UI-3.4.1/PDE_UI 3.4.1/src/org.eclipse.pde.core/src/org/eclipse/pde/internal/core/util/PDEJavaHelper.java	11	0	2	18	215	55	0	5	7	23	10	0	13	4	0	0	237	237	68	68	142	86	0	0	0	0	0	0	0	0	0	301	5	35	3	27	3	610	4	1216	11	3416	28	39	13	1067	352	1106	365
/Users/rizwan/Downloads/fwddatasetwithrandomnfaultinformation/SourceCode/PDE_UI-3.4.1/PDE_UI 3.4.1/src/org.eclipse.pde.core/src/org/eclipse/pde/internal/core/util/VMUtil.java	4	0	0	5	175	10	0	0	0	3	1	0	5	1	0	0	49	49	15	15	44	20	0	0	0	0	0	0	0	0	0	194	4	3	1	7	3	128	4	408	11	1159	25	11	7	328	154	339	161
/Users/rizwan/Downloads/fwddatasetwithrandomnfaultinformation/SourceCode/PDE_UI-3.4.1/PDE_UI 3.4.1/src/org.eclipse.pde.core/src/org/eclipse/pde/internal/core/util/CoreUtility.java	2	0	3	20	174	28	0	1	1	15	8	0	2	2	0	0	147	147	61	61	119	61	0	0	0	0	0	0	0	0	0	227	5	17	3	12	3	416	4	867	11	2417	28	34	13	781	261	815	274
/Users/rizwan/Downloads/fwddatasetwithrandomnfaultinformation/SourceCode/PDE_UI-3.4.1/PDE_UI 3.4.1/src/org.eclipse.pde.core/src/org/eclipse/pde/internal/core/util/PDETextHelper.java	5	0	5	28	273	234	0	5	3	4	23	0	15	8	0	0	155	155	58	58	119	78	0	0	0	0	0	0	0	0	0	545	5	12	3	46	3	426	4	1241	11	3522	28	34	15	1258	360	1292	375
/Users/rizwan/Downloads/fwddatasetwithrandomnfaultinformation/SourceCode/PDE_UI-3.4.1/PDE_UI 3.4.1/src/org.eclipse.pde.core/src/org/eclipse/pde/internal/core/util/VersionUtil.java	0	0	4	9	166	10	0	1	1	8	3	0	3	9	0	0	97	97	19	19	46	16	0	0	0	0	0	0	0	0	0	189	4	10	3	15	3	232	4	522	11	1501	27	81	22	345	113	426	135
/Users/rizwan/Downloads/fwddatasetwithrandomnfaultinformation/SourceCode/PDE_UI-3.4.1/PDE_UI 3.4.1/src/org.eclipse.pde.core/src/org/eclipse/pde/internal/core/util/DOMParserWrapper.java	0	0	0	2	175	18	0	0	0	0	1	0	0	0	0	0	15	15	7	7	18	3	0	0	0	0	0	0	0	0	0	195	3	0	0	1	1	44	4	269	9	787	19	6	6	160	100	166	106
/Users/rizwan/Downloads/fwddatasetwithrandomnfaultinformation/SourceCode/PDE_UI-3.4.1/PDE_UI 3.4.1/src/org.eclipse.pde.core/src/org/eclipse/pde/internal/core/util/CheatSheetUtil.java	2	0	0	5	185	80	0	0	0	1	4	0	4	4	0	0	59	59	13	13	43	16	0	0	0	0	0	0	0	0	0	272	4	1	1	12	3	144	4	500	11	1440	25	16	7	432	194	448	201
/Users/rizwan/Downloads/fwddatasetwithrandomnfaultinformation/SourceCode/PDE_UI-3.4.1/PDE_UI 3.4.1/src/org.eclipse.pde.core/src/org/eclipse/pde/internal/core/util/HeaderMap.java	0	0	0	2	173	8	0	0	0	0	0	0	0	0	0	0	9	9	4	4	8	3	0	0	0	0	0	0	0	0	0	183	3	0	0	0	0	26	4	227	7	670	16	13	11	112	81	125	92
/Users/rizwan/Downloads/fwddatasetwithrandomnfaultinformation/SourceCode/PDE_UI-3.4.1/PDE_UI 3.4.1/src/org.eclipse.pde.core/src/org/eclipse/pde/internal/core/util/SchemaUtil.java	0	0	0	6	171	26	0	0	0	1	1	0	0	0	0	0	27	27	14	14	23	4	0	0	0	0	0	0	0	0	0	203	3	1	1	1	1	82	4	323	11	944	22	7	6	227	130	234	136
/Users/rizwan/Downloads/fwddatasetwithrandomnfaultinformation/SourceCode/PDE_UI-3.4.1/PDE_UI 3.4.1/src/org.eclipse.pde.core/src/org/eclipse/pde/internal/core/builders/SchemaTransformer.java	9	0	40	227	169	285	0	5	2	25	15	0	95	91	0	0	278	278	67	67	243	112	0	0	0	0	0	0	0	0	0	730	5	32	3	201	3	690	4	2023	11	5710	28	159	25	1126	404	1285	429
/Users/rizwan/Downloads/fwddatasetwithrandomnfaultinformation/SourceCode/PDE_UI-3.4.1/PDE_UI 3.4.1/src/org.eclipse.pde.core/src/org/eclipse/pde/internal/core/builders/BuildErrorReporter.java	20	0	14	42	176	115	0	13	6	38	38	0	21	7	0	0	450	450	101	101	304	171	0	0	0	0	0	0	0	0	0	367	5	57	3	66	3	1102	4	2082	11	5767	28	79	19	2033	606	2112	625
/Users/rizwan/Downloads/fwddatasetwithrandomnfaultinformation/SourceCode/PDE_UI-3.4.1/PDE_UI 3.4.1/src/org.eclipse.pde.core/src/org/eclipse/pde/internal/core/builders/PluginRebuilder.java	2	0	0	3	166	20	0	1	2	2	6	0	2	0	0	0	58	58	18	18	50	15	0	0	0	0	0	0	0	0	0	191	4	5	3	8	2	152	4	434	11	1235	26	7	5	394	192	401	197
/Users/rizwan/Downloads/fwddatasetwithrandomnfaultinformation/SourceCode/PDE_UI-3.4.1/PDE_UI 3.4.1/src/org.eclipse.pde.core/src/org/eclipse/pde/internal/core/builders/ElementOccurenceChecker.java	10	0	1	4	316	222	0	0	0	1	8	0	25	9	0	0	187	187	67	67	116	59	0	0	0	0	0	0	0	0	0	553	5	1	1	42	3	508	4	1292	11	3699	26	22	7	1634	350	1656	357
/Users/rizwan/Downloads/fwddatasetwithrandomnfaultinformation/SourceCode/PDE_UI-3.4.1/PDE_UI 3.4.1/src/org.eclipse.pde.core/src/org/eclipse/pde/internal/core/builders/UpdateSiteErrorReporter.java	9	0	0	78	185	90	0	12	0	19	1	0	9	1	0	0	138	138	29	29	85	38	0	0	0	0	0	0	0	0	0	362	4	31	2	11	3	334	4	874	11	2497	26	60	12	468	149	528	161
/Users/rizwan/Downloads/fwddatasetwithrandomnfaultinformation/SourceCode/PDE_UI-3.4.1/PDE_UI 3.4.1/src/org.eclipse.pde.core/src/org/eclipse/pde/internal/core/builders/ElementOccurrenceResult.java	0	0	0	2	191	18	0	0	0	0	0	0	0	0	0	0	6	6	6	6	15	4	0	0	0	0	0	0	0	0	0	211	3	0	0	0	0	24	4	261	7	764	16	5	5	120	70	125	75
/Users/rizwan/Downloads/fwddatasetwithrandomnfaultinformation/SourceCode/PDE_UI-3.4.1/PDE_UI 3.4.1/src/org.eclipse.pde.core/src/org/eclipse/pde/internal/core/builders/UpdateSiteBuilder.java	0	0	0	6	166	18	0	0	1	2	3	0	0	0	0	0	42	42	16	16	39	12	0	0	0	0	0	0	0	0	0	190	3	3	2	3	1	116	4	373	11	1069	23	8	6	302	153	310	159
/Users/rizwan/Downloads/fwddatasetwithrandomnfaultinformation/SourceCode/PDE_UI-3.4.1/PDE_UI 3.4.1/src/org.eclipse.pde.core/src/org/eclipse/pde/internal/core/builders/ErrorReporter.java	0	0	1	8	167	10	0	0	0	3	6	0	1	1	0	0	54	54	24	24	57	14	0	0	0	0	0	0	0	0	0	186	4	3	1	8	3	156	4	436	11	1236	25	12	9	412	153	424	162
/Users/rizwan/Downloads/fwddatasetwithrandomnfaultinformation/SourceCode/PDE_UI-3.4.1/PDE_UI 3.4.1/src/org.eclipse.pde.core/src/org/eclipse/pde/internal/core/builders/XMLErrorReporter.java	4	2	18	52	185	57	0	1	0	14	13	0	12	7	0	0	242	242	72	72	205	77	0	0	0	0	0	0	0	0	0	318	6	15	2	32	3	628	4	1290	11	3584	28	67	16	1251	396	1318	412
/Users/rizwan/Downloads/fwddatasetwithrandomnfaultinformation/SourceCode/PDE_UI-3.4.1/PDE_UI 3.4.1/src/org.eclipse.pde.core/src/org/eclipse/pde/internal/core/builders/JarManifestHeader.java	1	0	4	4	175	10	0	0	0	1	1	0	0	1	0	0	23	23	15	15	29	12	0	0	0	0	0	0	0	0	0	194	5	1	1	2	2	76	4	326	11	936	25	11	9	202	105	213	114
/Users/rizwan/Downloads/fwddatasetwithrandomnfaultinformation/SourceCode/PDE_UI-3.4.1/PDE_UI 3.4.1/src/org.eclipse.pde.core/src/org/eclipse/pde/internal/core/builders/DependencyLoopFinder.java	3	0	2	7	166	50	0	0	1	7	4	0	3	2	0	0	75	75	19	19	51	23	0	0	0	0	0	0	0	0	0	228	5	8	2	9	3	188	4	521	11	1486	27	13	8	486	206	499	214
/Users/rizwan/Downloads/fwddatasetwithrandomnfaultinformation/SourceCode/PDE_UI-3.4.1/PDE_UI 3.4.1/src/org.eclipse.pde.core/src/org/eclipse/pde/internal/core/builders/FragmentErrorReporter.java	0	0	0	19	169	20	0	0	0	1	0	0	0	0	0	0	19	19	4	4	11	2	0	0	0	0	0	0	0	0	0	208	3	1	1	0	0	46	4	276	9	816	19	14	7	120	83	134	90
/Users/rizwan/Downloads/fwddatasetwithrandomnfaultinformation/SourceCode/PDE_UI-3.4.1/PDE_UI 3.4.1/src/org.eclipse.pde.core/src/org/eclipse/pde/internal/core/builders/DependencyLoop.java	0	0	0	2	166	6	0	0	0	0	0	0	0	0	0	0	6	6	6	6	9	2	0	0	0	0	0	0	0	0	0	174	3	0	0	0	0	24	4	216	7	637	16	5	5	95	60	100	65
/Users/rizwan/Downloads/fwddatasetwithrandomnfaultinformation/SourceCode/PDE_UI-3.4.1/PDE_UI 3.4.1/src/org.eclipse.pde.core/src/org/eclipse/pde/internal/core/builders/CompilerFlags.java	0	0	0	64	218	69	0	0	0	0	2	0	2	2	0	0	19	19	10	10	41	29	0	0	0	0	0	0	0	0	0	351	3	0	0	6	3	58	4	495	9	1414	21	35	9	522	204	557	213
/Users/rizwan/Downloads/fwddatasetwithrandomnfaultinformation/SourceCode/PDE_UI-3.4.1/PDE_UI 3.4.1/src/org.eclipse.pde.core/src/org/eclipse/pde/internal/core/builders/PluginBaseErrorReporter.java	4	0	0	55	169	58	0	1	1	14	3	0	4	0	0	0	138	138	36	36	74	40	0	0	0	0	0	0	0	0	0	286	4	16	3	7	2	348	4	784	11	2236	26	38	9	496	175	534	184
/Users/rizwan/Downloads/fwddatasetwithrandomnfaultinformation/SourceCode/PDE_UI-3.4.1/PDE_UI 3.4.1/src/org.eclipse.pde.core/src/org/eclipse/pde/internal/core/builders/IHeader.java	0	0	0	2	166	6	0	0	0	0	0	0	0	0	0	0	6	6	1	1	7	0	0	0	0	0	0	0	0	0	0	174	3	0	0	0	0	14	4	202	6	598	15	5	5	75	57	80	62
/Users/rizwan/Downloads/fwddatasetwithrandomnfaultinformation/SourceCode/PDE_UI-3.4.1/PDE_UI 3.4.1/src/org.eclipse.pde.core/src/org/eclipse/pde/internal/core/builders/ValidatingSAXParser.java	0	0	0	2	166	6	0	0	0	1	1	0	0	0	0	0	17	17	12	12	17	4	0	0	0	0	0	0	0	0	0	174	3	1	1	1	1	58	4	264	11	773	22	6	6	157	89	163	95
/Users/rizwan/Downloads/fwddatasetwithrandomnfaultinformation/SourceCode/PDE_UI-3.4.1/PDE_UI 3.4.1/src/org.eclipse.pde.core/src/org/eclipse/pde/internal/core/builders/PDEBuilderHelper.java	5	0	0	2	166	8	0	0	0	2	1	0	4	0	0	0	32	32	8	8	36	19	0	0	0	0	0	0	0	0	0	181	4	2	1	5	2	80	4	334	11	947	24	10	5	230	122	240	127
/Users/rizwan/Downloads/fwddatasetwithrandomnfaultinformation/SourceCode/PDE_UI-3.4.1/PDE_UI 3.4.1/src/org.eclipse.pde.core/src/org/eclipse/pde/internal/core/builders/IMarkerFactory.java	0	0	0	2	166	6	0	0	0	0	0	0	0	0	0	0	2	2	1	1	5	0	0	0	0	0	0	0	0	0	0	174	3	0	0	0	0	6	4	192	6	570	15	5	5	77	54	82	59
/Users/rizwan/Downloads/fwddatasetwithrandomnfaultinformation/SourceCode/PDE_UI-3.4.1/PDE_UI 3.4.1/src/org.eclipse.pde.core/src/org/eclipse/pde/internal/core/builders/ExtensionsErrorReporter.java	12	0	11	93	200	146	2	29	4	70	28	0	13	5	0	0	568	568	135	135	268	192	0	0	0	0	0	0	0	0	0	464	6	103	3	46	3	1406	4	2495	11	7020	29	85	20	2082	579	2167	599
/Users/rizwan/Downloads/fwddatasetwithrandomnfaultinformation/SourceCode/PDE_UI-3.4.1/PDE_UI 3.4.1/src/org.eclipse.pde.core/src/org/eclipse/pde/internal/core/builders/BundleErrorReporter.java	30	0	27	96	185	131	1	25	19	93	55	0	38	14	0	0	827	827	238	238	493	292	0	0	0	0	0	0	0	0	0	470	6	137	3	107	3	2130	4	3645	11	10145	29	171	30	3160	796	3331	826
/Users/rizwan/Downloads/fwddatasetwithrandomnfaultinformation/SourceCode/PDE_UI-3.4.1/PDE_UI 3.4.1/src/org.eclipse.pde.core/src/org/eclipse/pde/internal/core/builders/FeatureRebuilder.java	1	0	0	6	170	20	0	1	2	6	1	0	1	2	0	0	52	52	17	17	39	14	0	0	0	0	0	0	0	0	0	197	4	9	3	4	3	138	4	415	11	1189	27	16	9	334	154	350	163
/Users/rizwan/Downloads/fwddatasetwithrandomnfaultinformation/SourceCode/PDE_UI-3.4.1/PDE_UI 3.4.1/src/org.eclipse.pde.core/src/org/eclipse/pde/internal/core/builders/JarManifestErrorReporter.java	8	0	23	26	185	62	1	3	5	11	14	0	15	4	0	0	199	199	70	70	130	55	0	0	0	0	0	0	0	0	0	305	6	19	3	33	3	538	4	1096	11	3098	29	57	20	907	288	964	308
/Users/rizwan/Downloads/fwddatasetwithrandomnfaultinformation/SourceCode/PDE_UI-3.4.1/PDE_UI 3.4.1/src/org.eclipse.pde.core/src/org/eclipse/pde/internal/core/builders/PluginErrorReporter.java	0	0	0	7	169	12	0	0	0	1	0	0	0	0	0	0	11	11	4	4	9	2	0	0	0	0	0	0	0	0	0	188	3	1	1	0	0	30	4	238	9	704	19	10	7	104	74	114	81
/Users/rizwan/Downloads/fwddatasetwithrandomnfaultinformation/SourceCode/PDE_UI-3.4.1/PDE_UI 3.4.1/src/org.eclipse.pde.core/src/org/eclipse/pde/internal/core/builders/FeatureConsistencyChecker.java	0	0	0	6	166	18	0	1	2	3	3	0	0	0	0	0	58	58	18	18	45	12	0	0	0	0	0	0	0	0	0	190	3	6	3	3	1	152	4	419	11	1200	24	11	7	348	171	359	178
/Users/rizwan/Downloads/fwddatasetwithrandomnfaultinformation/SourceCode/PDE_UI-3.4.1/PDE_UI 3.4.1/src/org.eclipse.pde.core/src/org/eclipse/pde/internal/core/builders/ManifestConsistencyChecker.java	3	0	17	80	166	125	0	5	5	30	9	0	1	1	0	0	283	283	78	78	174	92	0	0	0	0	0	0	0	0	0	391	5	40	3	11	3	722	4	1445	11	4065	28	64	15	1455	422	1519	437
/Users/rizwan/Downloads/fwddatasetwithrandomnfaultinformation/SourceCode/PDE_UI-3.4.1/PDE_UI 3.4.1/src/org.eclipse.pde.core/src/org/eclipse/pde/internal/core/builders/SchemaErrorReporter.java	7	2	4	97	166	108	0	7	3	12	2	0	8	4	0	0	167	167	53	53	107	61	0	0	0	0	0	0	0	0	0	384	6	22	3	14	3	440	4	1044	11	2959	29	69	11	683	258	752	269
/Users/rizwan/Downloads/fwddatasetwithrandomnfaultinformation/SourceCode/PDE_UI-3.4.1/PDE_UI 3.4.1/src/org.eclipse.pde.core/src/org/eclipse/pde/internal/core/builders/ManifestErrorReporter.java	3	0	1	20	176	30	0	5	1	12	2	0	3	2	0	0	136	136	38	38	69	26	0	0	0	0	0	0	0	0	0	230	5	18	3	7	3	348	4	713	11	2040	28	23	8	588	208	611	216
/Users/rizwan/Downloads/fwddatasetwithrandomnfaultinformation/SourceCode/PDE_UI-3.4.1/PDE_UI 3.4.1/src/org.eclipse.pde.core/src/org/eclipse/pde/internal/core/builders/FeatureErrorReporter.java	15	0	0	232	173	232	0	28	5	44	10	0	15	8	0	0	435	435	99	99	214	96	0	0	0	0	0	0	0	0	0	652	4	77	3	33	3	1068	4	2154	11	6149	27	165	19	1279	335	1444	354
/Users/rizwan/Downloads/fwddatasetwithrandomnfaultinformation/SourceCode/PDE_UI-3.4.1/PDE_UI 3.4.1/src/org.eclipse.pde.core/src/org/eclipse/pde/internal/core/builders/DefaultSAXParser.java	0	0	0	2	166	6	0	0	0	1	0	0	0	0	0	0	13	13	10	10	15	5	0	0	0	0	0	0	0	0	0	174	3	1	1	0	0	46	4	249	9	728	19	6	6	141	82	147	88
/Users/rizwan/Downloads/fwddatasetwithrandomnfaultinformation/SourceCode/PDE_UI-3.4.1/PDE_UI 3.4.1/src/org.eclipse.pde.core/src/org/eclipse/pde/internal/core/builders/ExtensionPointSchemaBuilder.java	2	0	3	10	166	18	0	4	1	9	3	0	2	0	0	0	143	143	39	39	110	46	0	0	0	0	0	0	0	0	0	199	5	14	3	5	2	364	4	752	11	2097	27	16	10	697	262	713	272
/Users/rizwan/Downloads/fwddatasetwithrandomnfaultinformation/SourceCode/PDE_UI-3.4.1/PDE_UI 3.4.1/src/org.eclipse.pde.core/src/org/eclipse/pde/internal/core/builders/PDEMarkerFactory.java	0	0	0	30	173	86	0	0	0	0	0	0	3	3	0	0	8	8	3	3	51	43	0	0	0	0	0	0	0	0	0	289	3	0	0	6	2	22	4	420	9	1166	20	53	42	417	155	470	197
/Users/rizwan/Downloads/fwddatasetwithrandomnfaultinformation/SourceCode/PDE_UI-3.4.1/PDE_UI 3.4.1/src/org.eclipse.pde.core/src/org/eclipse/pde/internal/core/target/TargetObject.java	0	0	0	2	166	6	0	0	0	0	0	0	0	0	0	0	25	25	14	14	22	5	0	0	0	0	0	0	0	0	0	174	3	0	0	0	0	78	4	286	7	831	16	6	6	214	103	220	109
/Users/rizwan/Downloads/fwddatasetwithrandomnfaultinformation/SourceCode/PDE_UI-3.4.1/PDE_UI 3.4.1/src/org.eclipse.pde.core/src/org/eclipse/pde/internal/core/target/ArgumentsInfo.java	1	0	18	32	166	39	0	2	2	1	6	0	7	8	0	0	51	51	16	16	33	14	0	0	0	0	0	0	0	0	0	256	5	5	3	21	3	134	4	478	11	1383	28	28	12	250	119	278	131
/Users/rizwan/Downloads/fwddatasetwithrandomnfaultinformation/SourceCode/PDE_UI-3.4.1/PDE_UI 3.4.1/src/org.eclipse.pde.core/src/org/eclipse/pde/internal/core/target/WorkspaceTargetModel.java	0	0	0	22	201	48	0	0	0	0	1	0	2	3	0	0	89	89	31	31	51	16	0	0	0	0	0	0	0	0	0	271	3	0	0	6	3	240	4	594	9	1714	21	17	13	447	186	464	199
/Users/rizwan/Downloads/fwddatasetwithrandomnfaultinformation/SourceCode/PDE_UI-3.4.1/PDE_UI 3.4.1/src/org.eclipse.pde.core/src/org/eclipse/pde/internal/core/target/EnvironmentInfo.java	1	0	30	40	166	51	0	8	8	5	18	0	11	14	0	0	97	97	24	24	57	22	0	0	0	0	0	0	0	0	0	288	5	21	3	43	3	242	4	688	11	1981	28	40	11	414	150	454	161
/Users/rizwan/Downloads/fwddatasetwithrandomnfaultinformation/SourceCode/PDE_UI-3.4.1/PDE_UI 3.4.1/src/org.eclipse.pde.core/src/org/eclipse/pde/internal/core/target/AdditionalDirectory.java	0	0	3	10	166	15	0	0	0	0	1	0	1	1	0	0	15	15	6	6	15	6	0	0	0	0	0	0	0	0	0	194	4	0	0	3	3	42	4	271	9	790	22	12	9	141	91	153	100
/Users/rizwan/Downloads/fwddatasetwithrandomnfaultinformation/SourceCode/PDE_UI-3.4.1/PDE_UI 3.4.1/src/org.eclipse.pde.core/src/org/eclipse/pde/internal/core/target/TargetFeature.java	0	0	2	14	166	22	0	0	0	0	1	0	1	2	0	0	20	20	9	9	19	9	0	0	0	0	0	0	0	0	0	204	4	0	0	4	3	58	4	305	9	885	22	14	9	168	106	182	115
/Users/rizwan/Downloads/fwddatasetwithrandomnfaultinformation/SourceCode/PDE_UI-3.4.1/PDE_UI 3.4.1/src/org.eclipse.pde.core/src/org/eclipse/pde/internal/core/target/TargetModel.java	0	0	0	2	166	6	0	0	0	1	3	0	0	0	0	0	38	38	20	20	38	8	0	0	0	0	0	0	0	0	0	174	3	1	1	3	1	116	4	349	11	1003	22	8	7	275	131	283	138
/Users/rizwan/Downloads/fwddatasetwithrandomnfaultinformation/SourceCode/PDE_UI-3.4.1/PDE_UI 3.4.1/src/org.eclipse.pde.core/src/org/eclipse/pde/internal/core/target/ImplicitDependenciesInfo.java	3	0	3	10	166	15	0	2	0	1	1	0	5	4	0	0	75	75	17	17	46	14	0	0	0	0	0	0	0	0	0	197	5	3	2	10	3	184	4	468	11	1341	27	20	10	298	146	318	156
/Users/rizwan/Downloads/fwddatasetwithrandomnfaultinformation/SourceCode/PDE_UI-3.4.1/PDE_UI 3.4.1/src/org.eclipse.pde.core/src/org/eclipse/pde/internal/core/target/LocationInfo.java	0	0	3	26	166	31	0	1	0	2	0	0	1	2	0	0	29	29	8	8	27	14	0	0	0	0	0	0	0	0	0	226	4	3	2	3	2	74	4	359	11	1035	25	21	9	193	112	214	121
/Users/rizwan/Downloads/fwddatasetwithrandomnfaultinformation/SourceCode/PDE_UI-3.4.1/PDE_UI 3.4.1/src/org.eclipse.pde.core/src/org/eclipse/pde/internal/core/target/TargetModelFactory.java	0	0	0	2	166	6	0	0	0	0	0	0	0	0	0	0	20	20	11	11	23	1	0	0	0	0	0	0	0	0	0	174	3	0	0	0	0	62	4	267	7	777	16	5	5	206	83	211	88
/Users/rizwan/Downloads/fwddatasetwithrandomnfaultinformation/SourceCode/PDE_UI-3.4.1/PDE_UI 3.4.1/src/org.eclipse.pde.core/src/org/eclipse/pde/internal/core/target/TargetJRE.java	2	0	8	28	166	39	0	2	0	5	10	0	8	7	0	0	80	80	22	22	67	35	0	0	0	0	0	0	0	0	0	243	5	7	2	25	3	204	4	595	11	1680	27	29	12	418	163	447	175
/Users/rizwan/Downloads/fwddatasetwithrandomnfaultinformation/SourceCode/PDE_UI-3.4.1/PDE_UI 3.4.1/src/org.eclipse.pde.core/src/org/eclipse/pde/internal/core/target/Target.java	11	0	23	80	166	91	0	10	7	21	15	0	22	14	0	0	329	329	90	90	214	111	0	0	0	0	0	0	0	0	0	371	5	38	3	51	3	838	4	1638	11	4585	28	68	12	1243	319	1311	331
/Users/rizwan/Downloads/fwddatasetwithrandomnfaultinformation/SourceCode/PDE_UI-3.4.1/PDE_UI 3.4.1/src/org.eclipse.pde.core/src/org/eclipse/pde/internal/core/target/TargetPlugin.java	0	0	2	14	166	20	0	0	0	0	1	0	1	2	0	0	20	20	9	9	19	9	0	0	0	0	0	0	0	0	0	202	4	0	0	4	3	58	4	303	9	879	22	14	9	163	102	177	111
/Users/rizwan/Downloads/fwddatasetwithrandomnfaultinformation/SourceCode/PDE_UI-3.4.1/PDE_UI 3.4.1/src/org.eclipse.pde.core/src/org/eclipse/pde/internal/core/plugin/AbbreviatedPluginHandler.java	1	0	0	6	182	16	0	0	0	0	0	0	1	0	0	0	14	14	6	6	12	3	0	0	0	0	0	0	0	0	0	205	4	0	0	1	1	40	4	270	9	795	20	8	6	136	89	144	95
/Users/rizwan/Downloads/fwddatasetwithrandomnfaultinformation/SourceCode/PDE_UI-3.4.1/PDE_UI 3.4.1/src/org.eclipse.pde.core/src/org/eclipse/pde/internal/core/plugin/AttributeChangedEvent.java	0	0	0	4	166	8	0	0	0	0	0	0	0	0	0	0	4	4	3	3	8	2	0	0	0	0	0	0	0	0	0	178	3	0	0	0	0	14	4	209	7	617	16	6	6	101	67	107	73
/Users/rizwan/Downloads/fwddatasetwithrandomnfaultinformation/SourceCode/PDE_UI-3.4.1/PDE_UI 3.4.1/src/org.eclipse.pde.core/src/org/eclipse/pde/internal/core/plugin/PluginReference.java	0	0	0	4	170	20	0	1	0	4	1	0	0	0	0	0	22	22	12	12	21	12	0	0	0	0	0	0	0	0	0	194	3	5	2	1	1	68	4	311	11	901	23	6	6	215	107	221	113
/Users/rizwan/Downloads/fwddatasetwithrandomnfaultinformation/SourceCode/PDE_UI-3.4.1/PDE_UI 3.4.1/src/org.eclipse.pde.core/src/org/eclipse/pde/internal/core/plugin/WorkspacePluginModel.java	0	0	0	2	166	6	0	0	0	1	0	0	0	0	0	0	10	10	4	4	11	2	0	0	0	0	0	0	0	0	0	174	3	1	1	0	0	28	4	224	9	660	19	6	6	114	72	120	78
/Users/rizwan/Downloads/fwddatasetwithrandomnfaultinformation/SourceCode/PDE_UI-3.4.1/PDE_UI 3.4.1/src/org.eclipse.pde.core/src/org/eclipse/pde/internal/core/plugin/WorkspaceFragmentModel.java	0	0	0	2	166	6	0	0	0	1	0	0	0	0	0	0	11	11	5	5	12	2	0	0	0	0	0	0	0	0	0	174	3	1	1	0	0	32	4	229	9	674	19	6	6	119	75	125	81
/Users/rizwan/Downloads/fwddatasetwithrandomnfaultinformation/SourceCode/PDE_UI-3.4.1/PDE_UI 3.4.1/src/org.eclipse.pde.core/src/org/eclipse/pde/internal/core/plugin/PluginLibrary.java	4	0	10	41	185	60	0	1	2	8	5	0	8	7	0	0	134	134	43	43	97	44	0	0	0	0	0	0	0	0	0	300	5	11	3	20	3	354	4	841	11	2378	28	37	12	641	238	678	250
/Users/rizwan/Downloads/fwddatasetwithrandomnfaultinformation/SourceCode/PDE_UI-3.4.1/PDE_UI 3.4.1/src/org.eclipse.pde.core/src/org/eclipse/pde/internal/core/plugin/PluginExtension.java	3	0	12	32	169	51	0	4	0	19	14	0	5	2	0	0	148	148	37	37	97	50	0	0	0	0	0	0	0	0	0	267	5	23	2	21	3	370	4	842	11	2376	27	27	10	679	265	706	275
/Users/rizwan/Downloads/fwddatasetwithrandomnfaultinformation/SourceCode/PDE_UI-3.4.1/PDE_UI 3.4.1/src/org.eclipse.pde.core/src/org/eclipse/pde/internal/core/plugin/AbstractExtensionsModel.java	0	0	0	2	166	14	0	1	0	3	3	0	0	0	0	0	67	67	23	23	71	12	0	0	0	0	0	0	0	0	0	182	3	4	2	3	1	180	4	462	11	1304	23	6	6	428	186	434	192
/Users/rizwan/Downloads/fwddatasetwithrandomnfaultinformation/SourceCode/PDE_UI-3.4.1/PDE_UI 3.4.1/src/org.eclipse.pde.core/src/org/eclipse/pde/internal/core/plugin/PluginElement.java	7	0	7	14	166	21	0	5	2	15	20	0	9	2	0	0	222	222	53	53	157	81	0	0	0	0	0	0	0	0	0	215	5	22	3	31	3	550	4	1071	11	2971	28	22	9	816	257	838	266
/Users/rizwan/Downloads/fwddatasetwithrandomnfaultinformation/SourceCode/PDE_UI-3.4.1/PDE_UI 3.4.1/src/org.eclipse.pde.core/src/org/eclipse/pde/internal/core/plugin/PluginHandler.java	2	0	1	30	188	46	0	3	2	2	4	0	2	0	0	0	85	85	24	24	57	18	0	0	0	0	0	0	0	0	0	267	5	7	3	6	2	218	4	587	11	1683	27	31	15	460	202	491	217
/Users/rizwan/Downloads/fwddatasetwithrandomnfaultinformation/SourceCode/PDE_UI-3.4.1/PDE_UI 3.4.1/src/org.eclipse.pde.core/src/org/eclipse/pde/internal/core/plugin/IWritableDelimiter.java	0	0	0	2	180	10	0	0	0	0	0	0	0	0	0	0	3	3	1	1	3	0	0	0	0	0	0	0	0	0	0	192	3	0	0	0	0	8	4	210	6	626	15	4	4	108	83	112	87
/Users/rizwan/Downloads/fwddatasetwithrandomnfaultinformation/SourceCode/PDE_UI-3.4.1/PDE_UI 3.4.1/src/org.eclipse.pde.core/src/org/eclipse/pde/internal/core/plugin/Extensions.java	2	0	2	19	166	26	0	0	0	1	1	0	8	8	0	0	35	35	11	11	31	14	0	0	0	0	0	0	0	0	0	215	5	1	1	17	3	92	4	383	11	1102	26	21	11	197	111	218	122
/Users/rizwan/Downloads/fwddatasetwithrandomnfaultinformation/SourceCode/PDE_UI-3.4.1/PDE_UI 3.4.1/src/org.eclipse.pde.core/src/org/eclipse/pde/internal/core/plugin/AbbreviatedPluginModel.java	0	0	0	3	188	16	0	0	0	0	0	0	0	0	0	0	10	10	5	5	11	3	0	0	0	0	0	0	0	0	0	207	3	0	0	0	0	30	4	258	7	760	16	5	5	133	86	138	91
/Users/rizwan/Downloads/fwddatasetwithrandomnfaultinformation/SourceCode/PDE_UI-3.4.1/PDE_UI 3.4.1/src/org.eclipse.pde.core/src/org/eclipse/pde/internal/core/plugin/PluginObject.java	2	2	2	8	174	26	0	9	1	13	7	0	3	1	0	0	115	115	48	48	101	41	0	0	0	0	0	0	0	0	0	214	6	23	3	11	3	326	4	732	11	2049	29	14	11	723	241	737	252
/Users/rizwan/Downloads/fwddatasetwithrandomnfaultinformation/SourceCode/PDE_UI-3.4.1/PDE_UI 3.4.1/src/org.eclipse.pde.core/src/org/eclipse/pde/internal/core/plugin/AbstractPluginModelBase.java	0	0	0	5	175	12	0	1	0	3	3	0	0	0	0	0	113	113	33	33	97	17	0	0	0	0	0	0	0	0	0	192	3	4	2	3	1	292	4	615	11	1732	23	6	6	552	195	558	201
/Users/rizwan/Downloads/fwddatasetwithrandomnfaultinformation/SourceCode/PDE_UI-3.4.1/PDE_UI 3.4.1/src/org.eclipse.pde.core/src/org/eclipse/pde/internal/core/plugin/Plugin.java	2	0	12	44	166	53	0	0	0	7	0	0	6	8	0	0	85	85	22	22	63	29	0	0	0	0	0	0	0	0	0	277	5	7	1	14	2	214	4	616	11	1755	25	36	12	354	161	390	173
/Users/rizwan/Downloads/fwddatasetwithrandomnfaultinformation/SourceCode/PDE_UI-3.4.1/PDE_UI 3.4.1/src/org.eclipse.pde.core/src/org/eclipse/pde/internal/core/plugin/WorkspacePluginModelBase.java	0	0	2	13	170	19	0	0	0	0	5	0	0	0	0	0	73	73	35	35	69	17	0	0	0	0	0	0	0	0	0	204	4	0	0	5	1	216	4	520	9	1474	20	15	11	409	167	424	178
/Users/rizwan/Downloads/fwddatasetwithrandomnfaultinformation/SourceCode/PDE_UI-3.4.1/PDE_UI 3.4.1/src/org.eclipse.pde.core/src/org/eclipse/pde/internal/core/plugin/Fragment.java	3	0	16	68	166	73	0	2	1	13	2	0	7	9	0	0	129	129	35	35	101	57	0	0	0	0	0	0	0	0	0	326	5	16	3	18	3	328	4	861	11	2421	28	48	12	538	206	586	218
/Users/rizwan/Downloads/fwddatasetwithrandomnfaultinformation/SourceCode/PDE_UI-3.4.1/PDE_UI 3.4.1/src/org.eclipse.pde.core/src/org/eclipse/pde/internal/core/plugin/PluginAttribute.java	0	0	3	6	166	10	0	1	0	2	4	0	0	0	0	0	61	61	17	17	43	21	0	0	0	0	0	0	0	0	0	185	4	3	2	4	1	156	4	423	11	1205	24	9	9	281	136	290	145
/Users/rizwan/Downloads/fwddatasetwithrandomnfaultinformation/SourceCode/PDE_UI-3.4.1/PDE_UI 3.4.1/src/org.eclipse.pde.core/src/org/eclipse/pde/internal/core/plugin/ImportObject.java	0	0	0	5	179	22	0	0	0	0	0	0	0	0	0	0	40	40	14	14	29	5	0	0	0	0	0	0	0	0	0	206	3	0	0	0	0	108	4	355	7	1031	16	6	6	303	134	309	140
/Users/rizwan/Downloads/fwddatasetwithrandomnfaultinformation/SourceCode/PDE_UI-3.4.1/PDE_UI 3.4.1/src/org.eclipse.pde.core/src/org/eclipse/pde/internal/core/plugin/PluginExtensionPoint.java	0	0	10	29	166	37	0	4	0	9	5	0	1	2	0	0	92	92	19	19	52	31	0	0	0	0	0	0	0	0	0	242	4	13	2	8	3	222	4	581	11	1658	26	25	12	373	165	398	177
/Users/rizwan/Downloads/fwddatasetwithrandomnfaultinformation/SourceCode/PDE_UI-3.4.1/PDE_UI 3.4.1/src/org.eclipse.pde.core/src/org/eclipse/pde/internal/core/plugin/ExternalPluginModelBase.java	0	0	3	12	166	18	0	2	0	4	1	0	0	0	0	0	50	50	17	17	39	12	0	0	0	0	0	0	0	0	0	199	4	6	2	1	1	134	4	402	11	1155	24	11	8	280	137	291	145
/Users/rizwan/Downloads/fwddatasetwithrandomnfaultinformation/SourceCode/PDE_UI-3.4.1/PDE_UI 3.4.1/src/org.eclipse.pde.core/src/org/eclipse/pde/internal/core/plugin/IdentifiablePluginObject.java	0	0	0	3	169	10	0	0	0	1	0	0	0	0	0	0	16	16	7	7	16	4	0	0	0	0	0	0	0	0	0	182	3	1	1	0	0	46	4	257	9	752	19	6	6	172	98	178	104
/Users/rizwan/Downloads/fwddatasetwithrandomnfaultinformation/SourceCode/PDE_UI-3.4.1/PDE_UI 3.4.1/src/org.eclipse.pde.core/src/org/eclipse/pde/internal/core/plugin/PluginBase.java	10	0	0	35	173	58	0	3	4	10	18	0	12	3	0	0	288	288	56	56	215	73	0	0	0	0	0	0	0	0	0	276	4	17	3	33	3	688	4	1316	11	3657	27	69	25	1130	348	1199	373
/Users/rizwan/Downloads/fwddatasetwithrandomnfaultinformation/SourceCode/PDE_UI-3.4.1/PDE_UI 3.4.1/src/org.eclipse.pde.core/src/org/eclipse/pde/internal/core/plugin/PluginImport.java	1	0	6	49	175	103	0	9	1	11	9	0	2	6	0	0	182	182	49	49	132	73	0	0	0	0	0	0	0	0	0	334	5	21	3	17	3	462	4	1054	11	2953	28	34	11	982	353	1016	364
/Users/rizwan/Downloads/fwddatasetwithrandomnfaultinformation/SourceCode/PDE_UI-3.4.1/PDE_UI 3.4.1/src/org.eclipse.pde.core/src/org/eclipse/pde/internal/core/plugin/WorkspaceExtensionsModel.java	0	0	2	16	172	23	0	0	0	0	4	0	0	0	0	0	72	72	31	31	62	14	0	0	0	0	0	0	0	0	0	213	4	0	0	4	1	206	4	508	9	1448	20	14	10	389	163	403	173
/Users/rizwan/Downloads/fwddatasetwithrandomnfaultinformation/SourceCode/PDE_UI-3.4.1/PDE_UI 3.4.1/src/org.eclipse.pde.core/src/org/eclipse/pde/internal/core/plugin/PluginParent.java	1	0	0	4	166	6	0	0	2	1	7	0	1	0	0	0	74	74	15	15	48	11	0	0	0	0	0	0	0	0	0	177	4	3	2	8	2	178	4	437	11	1251	25	24	17	279	123	303	140
/Users/rizwan/Downloads/fwddatasetwithrandomnfaultinformation/SourceCode/PDE_UI-3.4.1/PDE_UI 3.4.1/src/org.eclipse.pde.core/src/org/eclipse/pde/internal/core/plugin/AbstractExtensions.java	4	0	7	19	169	29	0	1	1	7	7	0	6	2	0	0	189	189	44	44	130	43	0	0	0	0	0	0	0	0	0	228	5	9	3	15	3	466	4	906	11	2541	28	34	18	733	267	767	285
/Users/rizwan/Downloads/fwddatasetwithrandomnfaultinformation/SourceCode/PDE_UI-3.4.1/PDE_UI 3.4.1/src/org.eclipse.pde.core/src/org/eclipse/pde/internal/core/plugin/ExternalPluginModel.java	0	0	0	2	166	6	0	0	0	0	0	0	0	0	0	0	7	7	3	3	9	2	0	0	0	0	0	0	0	0	0	174	3	0	0	0	0	20	4	212	7	625	16	6	6	101	66	107	72
/Users/rizwan/Downloads/fwddatasetwithrandomnfaultinformation/SourceCode/PDE_UI-3.4.1/PDE_UI 3.4.1/src/org.eclipse.pde.core/src/org/eclipse/pde/internal/core/plugin/ExternalFragmentModel.java	0	0	0	2	166	6	0	0	0	0	0	0	0	0	0	0	8	8	4	4	10	2	0	0	0	0	0	0	0	0	0	174	3	0	0	0	0	24	4	217	7	639	16	6	6	106	69	112	75
/Users/rizwan/Downloads/fwddatasetwithrandomnfaultinformation/SourceCode/PDE_UI-3.4.1/PDE_UI 3.4.1/src/org.eclipse.pde.core/src/org/eclipse/pde/internal/core/plugin/AbbreviatedFragmentModel.java	0	0	0	3	188	16	0	0	0	0	0	0	0	0	0	0	10	10	5	5	11	3	0	0	0	0	0	0	0	0	0	207	3	0	0	0	0	30	4	258	7	760	16	5	5	133	86	138	91
/Users/rizwan/Downloads/fwddatasetwithrandomnfaultinformation/SourceCode/PDE_UI-3.4.1/PDE_UI 3.4.1/src/org.eclipse.pde.core/src/org/eclipse/pde/internal/core/ifeature/IFeatureChild.java	0	0	0	14	170	18	0	0	0	0	0	0	0	0	0	0	11	11	1	1	22	8	0	0	0	0	0	0	0	0	0	202	3	0	0	0	0	24	4	263	7	759	16	13	8	145	96	158	104
/Users/rizwan/Downloads/fwddatasetwithrandomnfaultinformation/SourceCode/PDE_UI-3.4.1/PDE_UI 3.4.1/src/org.eclipse.pde.core/src/org/eclipse/pde/internal/core/ifeature/IFeatureData.java	0	0	0	2	171	8	0	0	0	0	0	0	0	0	0	0	2	2	1	1	2	0	0	0	0	0	0	0	0	0	0	181	3	0	0	0	0	6	4	196	6	585	15	5	5	72	58	77	63
/Users/rizwan/Downloads/fwddatasetwithrandomnfaultinformation/SourceCode/PDE_UI-3.4.1/PDE_UI 3.4.1/src/org.eclipse.pde.core/src/org/eclipse/pde/internal/core/ifeature/IFeature.java	0	0	0	46	332	92	0	0	0	0	0	0	6	6	0	0	36	36	2	2	54	16	0	0	0	0	0	0	0	0	0	470	3	0	0	12	2	76	4	637	9	1841	20	23	10	805	197	828	207
/Users/rizwan/Downloads/fwddatasetwithrandomnfaultinformation/SourceCode/PDE_UI-3.4.1/PDE_UI 3.4.1/src/org.eclipse.pde.core/src/org/eclipse/pde/internal/core/ifeature/IVersionable.java	0	0	0	4	185	14	0	0	0	0	0	0	0	0	0	0	3	3	1	1	6	1	0	0	0	0	0	0	0	0	0	203	3	0	0	0	0	8	4	225	7	668	16	6	6	140	88	146	94
/Users/rizwan/Downloads/fwddatasetwithrandomnfaultinformation/SourceCode/PDE_UI-3.4.1/PDE_UI 3.4.1/src/org.eclipse.pde.core/src/org/eclipse/pde/internal/core/ifeature/IFeatureInfo.java	0	0	0	6	166	10	0	0	0	0	0	0	0	0	0	0	7	7	1	1	10	2	0	0	0	0	0	0	0	0	0	182	3	0	0	0	0	16	4	217	7	639	16	7	6	92	67	99	73
/Users/rizwan/Downloads/fwddatasetwithrandomnfaultinformation/SourceCode/PDE_UI-3.4.1/PDE_UI 3.4.1/src/org.eclipse.pde.core/src/org/eclipse/pde/internal/core/ifeature/IFeatureInstallHandler.java	0	0	0	6	166	10	0	0	0	0	0	0	0	0	0	0	5	5	1	1	8	2	0	0	0	0	0	0	0	0	0	182	3	0	0	0	0	12	4	211	7	623	16	7	6	86	63	93	69
/Users/rizwan/Downloads/fwddatasetwithrandomnfaultinformation/SourceCode/PDE_UI-3.4.1/PDE_UI 3.4.1/src/org.eclipse.pde.core/src/org/eclipse/pde/internal/core/ifeature/IEnvironment.java	0	0	0	10	166	14	0	0	0	0	0	0	0	0	0	0	9	9	1	1	14	4	0	0	0	0	0	0	0	0	0	190	3	0	0	0	0	20	4	235	7	687	16	9	6	108	73	117	79
/Users/rizwan/Downloads/fwddatasetwithrandomnfaultinformation/SourceCode/PDE_UI-3.4.1/PDE_UI 3.4.1/src/org.eclipse.pde.core/src/org/eclipse/pde/internal/core/ifeature/IFeaturePlugin.java	0	0	0	5	180	16	0	0	0	0	0	0	4	4	0	0	4	4	1	1	6	1	0	0	0	0	0	0	0	0	0	201	3	0	0	8	2	10	4	235	9	698	20	6	6	126	95	132	101
/Users/rizwan/Downloads/fwddatasetwithrandomnfaultinformation/SourceCode/PDE_UI-3.4.1/PDE_UI 3.4.1/src/org.eclipse.pde.core/src/org/eclipse/pde/internal/core/ifeature/IFeatureImport.java	0	0	0	9	166	12	0	0	0	0	0	0	0	0	0	0	7	7	1	1	14	5	0	0	0	0	0	0	0	0	0	187	3	0	0	0	0	16	4	229	7	668	16	10	7	104	74	114	81
/Users/rizwan/Downloads/fwddatasetwithrandomnfaultinformation/SourceCode/PDE_UI-3.4.1/PDE_UI 3.4.1/src/org.eclipse.pde.core/src/org/eclipse/pde/internal/core/ifeature/IFeatureURLElement.java	0	0	0	6	228	34	0	0	0	0	0	0	0	0	0	0	8	8	1	1	14	6	0	0	0	0	0	0	0	0	0	268	3	0	0	0	0	18	4	313	7	919	16	11	8	285	126	296	134
/Users/rizwan/Downloads/fwddatasetwithrandomnfaultinformation/SourceCode/PDE_UI-3.4.1/PDE_UI 3.4.1/src/org.eclipse.pde.core/src/org/eclipse/pde/internal/core/ifeature/IFeatureObject.java	0	0	0	5	210	24	0	0	0	0	0	0	0	0	0	0	8	8	1	1	13	1	0	0	0	0	0	0	0	0	0	239	3	0	0	0	0	18	4	278	7	820	16	6	6	211	109	217	115
/Users/rizwan/Downloads/fwddatasetwithrandomnfaultinformation/SourceCode/PDE_UI-3.4.1/PDE_UI 3.4.1/src/org.eclipse.pde.core/src/org/eclipse/pde/internal/core/ifeature/IFeatureModelFactory.java	0	0	0	4	218	24	0	0	0	0	0	0	0	0	0	0	9	9	1	1	9	0	0	0	0	0	0	0	0	0	0	246	3	0	0	0	0	20	4	282	6	836	15	5	5	192	92	197	97
/Users/rizwan/Downloads/fwddatasetwithrandomnfaultinformation/SourceCode/PDE_UI-3.4.1/PDE_UI 3.4.1/src/org.eclipse.pde.core/src/org/eclipse/pde/internal/core/ifeature/IFeatureURL.java	0	0	0	2	211	18	0	0	0	0	0	0	0	0	0	0	6	6	1	1	7	0	0	0	0	0	0	0	0	0	0	231	3	0	0	0	0	14	4	259	6	769	15	5	5	231	99	236	104
/Users/rizwan/Downloads/fwddatasetwithrandomnfaultinformation/SourceCode/PDE_UI-3.4.1/PDE_UI 3.4.1/src/org.eclipse.pde.core/src/org/eclipse/pde/internal/core/ifeature/IFeatureModel.java	0	0	0	4	205	20	0	0	0	0	0	0	4	4	0	0	6	6	1	1	8	0	0	0	0	0	0	0	0	0	0	229	3	0	0	8	2	14	4	268	8	795	19	5	5	183	112	188	117
/Users/rizwan/Downloads/fwddatasetwithrandomnfaultinformation/SourceCode/PDE_UI-3.4.1/PDE_UI 3.4.1/src/org.eclipse.pde.core/src/org/eclipse/pde/internal/core/ifeature/IFeatureEntry.java	0	0	0	35	218	44	0	0	0	0	0	0	0	0	0	0	13	13	1	1	21	6	0	0	0	0	0	0	0	0	0	297	3	0	0	0	0	28	4	359	7	1050	16	11	6	268	107	279	113
/Users/rizwan/Downloads/fwddatasetwithrandomnfaultinformation/SourceCode/PDE_UI-3.4.1/PDE_UI 3.4.1/src/org.eclipse.pde.core/src/org/eclipse/pde/internal/core/ictxhelp/ICtxHelpConstants.java	0	0	0	24	172	36	0	0	0	0	0	0	0	0	0	0	1	1	1	1	17	16	0	0	0	0	0	0	0	0	0	232	3	0	0	0	0	4	4	276	7	795	16	22	9	158	88	180	97
/Users/rizwan/Downloads/fwddatasetwithrandomnfaultinformation/SourceCode/PDE_UI-3.4.1/PDE_UI 3.4.1/src/org.eclipse.pde.core/src/org/eclipse/pde/internal/core/bundle/BundleFragmentModel.java	0	0	0	4	172	10	0	0	0	0	0	0	0	0	0	0	12	12	4	4	10	2	0	0	0	0	0	0	0	0	0	186	3	0	0	0	0	32	4	237	7	699	16	6	6	123	74	129	80
/Users/rizwan/Downloads/fwddatasetwithrandomnfaultinformation/SourceCode/PDE_UI-3.4.1/PDE_UI 3.4.1/src/org.eclipse.pde.core/src/org/eclipse/pde/internal/core/bundle/WorkspaceBundlePluginModelBase.java	0	0	0	2	166	6	0	4	0	6	5	0	0	1	0	0	74	74	20	20	44	19	0	0	0	0	0	0	0	0	0	174	3	10	2	6	2	188	4	452	11	1293	24	7	6	354	131	361	137
/Users/rizwan/Downloads/fwddatasetwithrandomnfaultinformation/SourceCode/PDE_UI-3.4.1/PDE_UI 3.4.1/src/org.eclipse.pde.core/src/org/eclipse/pde/internal/core/bundle/BundlePluginBase.java	6	0	20	89	372	250	0	10	2	40	47	0	30	10	0	0	616	616	150	150	333	164	0	0	0	0	0	0	0	0	0	737	5	52	3	87	3	1532	4	2920	11	8259	28	116	34	2578	496	2694	530
/Users/rizwan/Downloads/fwddatasetwithrandomnfaultinformation/SourceCode/PDE_UI-3.4.1/PDE_UI 3.4.1/src/org.eclipse.pde.core/src/org/eclipse/pde/internal/core/bundle/BundlePluginModel.java	0	0	0	4	172	10	0	0	0	0	0	0	0	0	0	0	12	12	4	4	10	2	0	0	0	0	0	0	0	0	0	186	3	0	0	0	0	32	4	237	7	699	16	6	6	123	74	129	80
/Users/rizwan/Downloads/fwddatasetwithrandomnfaultinformation/SourceCode/PDE_UI-3.4.1/PDE_UI 3.4.1/src/org.eclipse.pde.core/src/org/eclipse/pde/internal/core/bundle/BundleModel.java	1	0	4	18	166	22	0	1	0	10	0	0	1	3	0	0	80	80	18	18	63	23	0	0	0	0	0	0	0	0	0	211	5	11	2	4	2	196	4	521	11	1475	26	19	10	388	167	407	177
/Users/rizwan/Downloads/fwddatasetwithrandomnfaultinformation/SourceCode/PDE_UI-3.4.1/PDE_UI 3.4.1/src/org.eclipse.pde.core/src/org/eclipse/pde/internal/core/bundle/BundlePlugin.java	1	0	0	8	176	14	0	0	0	1	0	0	1	0	0	0	30	30	7	7	24	8	0	0	0	0	0	0	0	0	0	199	4	1	1	1	1	74	4	317	11	920	23	9	8	217	115	226	123
/Users/rizwan/Downloads/fwddatasetwithrandomnfaultinformation/SourceCode/PDE_UI-3.4.1/PDE_UI 3.4.1/src/org.eclipse.pde.core/src/org/eclipse/pde/internal/core/bundle/BundleObject.java	0	0	0	3	173	12	0	0	0	0	0	0	0	0	0	0	27	27	13	13	32	8	0	0	0	0	0	0	0	0	0	188	3	0	0	0	0	80	4	315	7	905	16	6	6	272	130	278	136
/Users/rizwan/Downloads/fwddatasetwithrandomnfaultinformation/SourceCode/PDE_UI-3.4.1/PDE_UI 3.4.1/src/org.eclipse.pde.core/src/org/eclipse/pde/internal/core/bundle/Bundle.java	0	0	0	7	172	20	0	0	1	1	5	0	0	0	0	0	51	51	12	12	30	8	0	0	0	0	0	0	0	0	0	199	3	2	2	5	1	126	4	380	11	1103	23	8	7	263	131	271	138
/Users/rizwan/Downloads/fwddatasetwithrandomnfaultinformation/SourceCode/PDE_UI-3.4.1/PDE_UI 3.4.1/src/org.eclipse.pde.core/src/org/eclipse/pde/internal/core/bundle/BundleFragment.java	0	0	4	15	181	24	0	1	0	6	2	0	0	2	0	0	74	74	22	22	46	22	0	0	0	0	0	0	0	0	0	224	4	7	2	4	2	192	4	507	11	1452	25	13	10	398	156	411	166
/Users/rizwan/Downloads/fwddatasetwithrandomnfaultinformation/SourceCode/PDE_UI-3.4.1/PDE_UI 3.4.1/src/org.eclipse.pde.core/src/org/eclipse/pde/internal/core/bundle/BundlePluginModelBase.java	0	0	1	26	277	56	0	16	4	29	8	0	0	1	0	0	199	199	57	57	100	46	0	0	0	0	0	0	0	0	0	360	4	49	3	9	2	512	4	1089	11	3119	26	10	8	865	238	875	246
/Users/rizwan/Downloads/fwddatasetwithrandomnfaultinformation/SourceCode/PDE_UI-3.4.1/PDE_UI 3.4.1/src/org.eclipse.pde.core/src/org/eclipse/pde/internal/core/bundle/WorkspaceBundlePluginModel.java	0	0	0	2	166	6	0	0	0	0	0	0	0	0	0	0	9	9	4	4	11	2	0	0	0	0	0	0	0	0	0	174	3	0	0	0	0	26	4	220	7	647	16	6	6	114	72	120	78
/Users/rizwan/Downloads/fwddatasetwithrandomnfaultinformation/SourceCode/PDE_UI-3.4.1/PDE_UI 3.4.1/src/org.eclipse.pde.core/src/org/eclipse/pde/internal/core/bundle/WorkspaceBundleFragmentModel.java	0	0	0	2	166	6	0	0	0	0	0	0	0	0	0	0	9	9	4	4	11	2	0	0	0	0	0	0	0	0	0	174	3	0	0	0	0	26	4	220	7	647	16	6	6	114	72	120	78
/Users/rizwan/Downloads/fwddatasetwithrandomnfaultinformation/SourceCode/PDE_UI-3.4.1/PDE_UI 3.4.1/src/org.eclipse.pde.core/src/org/eclipse/pde/internal/core/bundle/WorkspaceBundleModel.java	0	0	0	11	166	24	0	1	0	2	10	0	0	0	0	0	83	83	34	34	76	19	0	0	0	0	0	0	0	0	0	201	3	3	2	10	1	234	4	553	11	1565	23	13	11	505	203	518	214
/Users/rizwan/Downloads/fwddatasetwithrandomnfaultinformation/SourceCode/PDE_UI-3.4.1/PDE_UI 3.4.1/src/org.eclipse.pde.core/src/org/eclipse/pde/internal/core/product/AboutInfo.java	1	0	9	28	184	41	0	2	1	2	2	0	6	8	0	0	74	74	17	17	36	14	0	0	0	0	0	0	0	0	0	263	5	5	3	16	3	182	4	531	11	1539	28	24	8	326	134	350	142
/Users/rizwan/Downloads/fwddatasetwithrandomnfaultinformation/SourceCode/PDE_UI-3.4.1/PDE_UI 3.4.1/src/org.eclipse.pde.core/src/org/eclipse/pde/internal/core/product/IntroInfo.java	0	0	5	10	166	15	0	1	0	1	1	0	1	2	0	0	18	18	7	7	17	8	0	0	0	0	0	0	0	0	0	196	4	2	2	4	3	50	4	290	11	843	26	12	9	158	96	170	105
/Users/rizwan/Downloads/fwddatasetwithrandomnfaultinformation/SourceCode/PDE_UI-3.4.1/PDE_UI 3.4.1/src/org.eclipse.pde.core/src/org/eclipse/pde/internal/core/product/ArgumentsInfo.java	1	0	84	138	166	153	0	1	0	1	4	0	23	33	0	0	179	179	49	49	117	50	0	0	0	0	0	0	0	0	0	542	5	2	2	60	3	456	4	1241	11	3553	27	95	15	720	190	815	205
/Users/rizwan/Downloads/fwddatasetwithrandomnfaultinformation/SourceCode/PDE_UI-3.4.1/PDE_UI 3.4.1/src/org.eclipse.pde.core/src/org/eclipse/pde/internal/core/product/ProductFeature.java	0	0	5	12	166	17	0	0	0	0	1	0	1	1	0	0	15	15	9	9	18	8	0	0	0	0	0	0	0	0	0	200	4	0	0	3	3	48	4	288	9	836	22	12	9	157	94	169	103
/Users/rizwan/Downloads/fwddatasetwithrandomnfaultinformation/SourceCode/PDE_UI-3.4.1/PDE_UI 3.4.1/src/org.eclipse.pde.core/src/org/eclipse/pde/internal/core/product/Product.java	8	0	35	116	226	139	0	9	2	15	10	0	14	11	0	0	314	314	81	81	202	103	0	0	0	0	0	0	0	0	0	524	5	26	3	35	3	790	4	1695	11	4776	28	84	22	1204	305	1288	327
/Users/rizwan/Downloads/fwddatasetwithrandomnfaultinformation/SourceCode/PDE_UI-3.4.1/PDE_UI 3.4.1/src/org.eclipse.pde.core/src/org/eclipse/pde/internal/core/product/ProductPlugin.java	0	0	3	16	178	25	0	0	0	0	1	0	1	1	0	0	26	26	6	6	17	5	0	0	0	0	0	0	0	0	0	222	4	0	0	3	3	64	4	322	9	942	22	14	9	204	103	218	112
/Users/rizwan/Downloads/fwddatasetwithrandomnfaultinformation/SourceCode/PDE_UI-3.4.1/PDE_UI 3.4.1/src/org.eclipse.pde.core/src/org/eclipse/pde/internal/core/product/WindowImages.java	0	0	21	50	166	59	0	5	2	5	5	0	1	6	0	0	60	60	14	14	55	29	0	0	0	0	0	0	0	0	0	296	4	12	3	12	3	148	4	566	11	1611	27	119	39	267	104	386	143
/Users/rizwan/Downloads/fwddatasetwithrandomnfaultinformation/SourceCode/PDE_UI-3.4.1/PDE_UI 3.4.1/src/org.eclipse.pde.core/src/org/eclipse/pde/internal/core/product/SplashInfo.java	3	0	12	27	179	41	0	19	8	26	8	0	4	4	0	0	142	142	35	35	106	62	0	0	0	0	0	0	0	0	0	262	5	53	3	16	3	354	4	868	11	2432	28	53	34	701	251	754	285
/Users/rizwan/Downloads/fwddatasetwithrandomnfaultinformation/SourceCode/PDE_UI-3.4.1/PDE_UI 3.4.1/src/org.eclipse.pde.core/src/org/eclipse/pde/internal/core/product/JREInfo.java	1	0	18	51	188	70	0	2	0	7	3	0	13	13	0	0	108	108	29	29	73	31	0	0	0	0	0	0	0	0	0	328	5	9	2	29	3	274	4	758	11	2167	27	35	10	530	185	565	195
/Users/rizwan/Downloads/fwddatasetwithrandomnfaultinformation/SourceCode/PDE_UI-3.4.1/PDE_UI 3.4.1/src/org.eclipse.pde.core/src/org/eclipse/pde/internal/core/product/ConfigurationFileInfo.java	1	0	26	84	179	107	0	3	0	8	19	0	11	11	0	0	167	167	46	46	116	62	0	0	0	0	0	0	0	0	0	397	5	11	2	41	3	426	4	1067	11	3020	27	54	11	763	202	817	213
/Users/rizwan/Downloads/fwddatasetwithrandomnfaultinformation/SourceCode/PDE_UI-3.4.1/PDE_UI 3.4.1/src/org.eclipse.pde.core/src/org/eclipse/pde/internal/core/product/ProductObject.java	0	0	0	4	172	10	0	0	0	0	0	0	0	0	0	0	29	29	14	14	22	5	0	0	0	0	0	0	0	0	0	186	3	0	0	0	0	86	4	306	7	891	16	6	6	232	107	238	113
/Users/rizwan/Downloads/fwddatasetwithrandomnfaultinformation/SourceCode/PDE_UI-3.4.1/PDE_UI 3.4.1/src/org.eclipse.pde.core/src/org/eclipse/pde/internal/core/product/ProductModel.java	0	0	0	11	193	24	0	0	0	1	3	0	0	0	0	0	56	56	20	20	38	8	0	0	0	0	0	0	0	0	0	228	3	1	1	3	1	152	4	439	11	1273	22	8	7	351	143	359	150
/Users/rizwan/Downloads/fwddatasetwithrandomnfaultinformation/SourceCode/PDE_UI-3.4.1/PDE_UI 3.4.1/src/org.eclipse.pde.core/src/org/eclipse/pde/internal/core/product/ProductModelFactory.java	0	0	0	6	178	14	0	0	0	0	0	0	0	0	0	0	32	32	13	13	27	1	0	0	0	0	0	0	0	0	0	198	3	0	0	0	0	90	4	323	7	941	16	5	5	270	95	275	100
/Users/rizwan/Downloads/fwddatasetwithrandomnfaultinformation/SourceCode/PDE_UI-3.4.1/PDE_UI 3.4.1/src/org.eclipse.pde.core/src/org/eclipse/pde/internal/core/product/WorkspaceProductModel.java	0	0	0	22	201	48	0	0	0	0	1	0	2	3	0	0	89	89	31	31	51	16	0	0	0	0	0	0	0	0	0	271	3	0	0	6	3	240	4	594	9	1714	21	17	13	447	185	464	198
/Users/rizwan/Downloads/fwddatasetwithrandomnfaultinformation/SourceCode/PDE_UI-3.4.1/PDE_UI 3.4.1/src/org.eclipse.pde.core/src/org/eclipse/pde/internal/core/product/LauncherInfo.java	2	0	40	98	166	109	0	5	0	5	4	0	11	14	0	0	159	159	31	31	89	33	0	0	0	0	0	0	0	0	0	415	5	10	2	29	3	380	4	970	11	2785	27	82	28	551	189	633	217
/Users/rizwan/Downloads/fwddatasetwithrandomnfaultinformation/SourceCode/PDE_UI-3.4.1/PDE_UI 3.4.1/src/org.eclipse.pde.core/src/org/eclipse/pde/internal/core/search/IPluginSearchResultCollector.java	0	0	0	2	166	6	0	0	0	0	0	0	0	0	0	0	7	7	1	1	9	0	0	0	0	0	0	0	0	0	0	174	3	0	0	0	0	16	4	206	6	608	15	5	5	82	61	87	66
/Users/rizwan/Downloads/fwddatasetwithrandomnfaultinformation/SourceCode/PDE_UI-3.4.1/PDE_UI 3.4.1/src/org.eclipse.pde.core/src/org/eclipse/pde/internal/core/search/PluginJavaSearchUtil.java	9	0	4	2	166	6	0	1	2	4	2	0	9	0	0	0	105	105	32	32	82	33	0	0	0	0	0	0	0	0	0	187	5	7	3	11	2	274	4	608	11	1706	27	15	6	533	200	548	206
/Users/rizwan/Downloads/fwddatasetwithrandomnfaultinformation/SourceCode/PDE_UI-3.4.1/PDE_UI 3.4.1/src/org.eclipse.pde.core/src/org/eclipse/pde/internal/core/search/PluginSearchInput.java	0	0	0	2	166	6	0	0	0	0	0	0	0	0	0	0	11	11	11	11	22	15	0	0	0	0	0	0	0	0	0	174	3	0	0	0	0	44	4	262	7	749	16	13	8	156	82	169	90
/Users/rizwan/Downloads/fwddatasetwithrandomnfaultinformation/SourceCode/PDE_UI-3.4.1/PDE_UI 3.4.1/src/org.eclipse.pde.core/src/org/eclipse/pde/internal/core/search/PluginSearchScope.java	1	0	0	2	181	10	0	1	0	1	3	0	1	0	0	0	31	31	12	12	29	12	0	0	0	0	0	0	0	0	0	194	4	2	2	4	2	86	4	339	11	975	25	12	7	274	136	286	143
/Users/rizwan/Downloads/fwddatasetwithrandomnfaultinformation/SourceCode/PDE_UI-3.4.1/PDE_UI 3.4.1/src/org.eclipse.pde.core/src/org/eclipse/pde/internal/core/search/ExtensionPluginSearchScope.java	0	0	0	2	166	6	0	0	0	0	3	0	0	0	0	0	16	16	7	7	18	9	0	0	0	0	0	0	0	0	0	174	3	0	0	3	1	46	4	258	9	748	19	6	5	149	90	155	95
/Users/rizwan/Downloads/fwddatasetwithrandomnfaultinformation/SourceCode/PDE_UI-3.4.1/PDE_UI 3.4.1/src/org.eclipse.pde.core/src/org/eclipse/pde/internal/core/search/PluginSearchOperation.java	5	0	0	4	166	8	0	2	0	4	0	0	5	0	0	0	87	87	20	20	64	23	0	0	0	0	0	0	0	0	0	183	4	6	2	5	1	214	4	506	11	1431	24	12	7	403	158	415	165
/Users/rizwan/Downloads/fwddatasetwithrandomnfaultinformation/SourceCode/PDE_UI-3.4.1/PDE_UI 3.4.1/src/org.eclipse.pde.core/src/org/eclipse/pde/internal/core/exports/FeatureExportInfo.java	0	0	0	2	166	6	0	0	0	0	0	0	0	0	0	0	1	1	1	1	12	0	0	0	0	0	0	0	0	0	0	174	3	0	0	0	0	4	4	197	6	578	15	5	5	87	61	92	66
/Users/rizwan/Downloads/fwddatasetwithrandomnfaultinformation/SourceCode/PDE_UI-3.4.1/PDE_UI 3.4.1/src/org.eclipse.pde.core/src/org/eclipse/pde/internal/core/exports/SiteBuildOperation.java	0	0	0	4	180	12	0	0	0	0	0	0	0	0	0	0	28	28	7	7	18	0	0	0	0	0	0	0	0	0	0	196	3	0	0	0	0	70	4	291	6	854	15	17	16	191	104	208	120
/Users/rizwan/Downloads/fwddatasetwithrandomnfaultinformation/SourceCode/PDE_UI-3.4.1/PDE_UI 3.4.1/src/org.eclipse.pde.core/src/org/eclipse/pde/internal/core/exports/ProductExportOperation.java	6	0	21	262	184	330	0	13	7	52	15	0	7	11	0	0	562	562	129	129	344	174	0	0	0	0	0	0	0	0	0	803	5	72	3	33	3	1382	4	2823	11	7947	28	229	65	2066	680	2295	745
/Users/rizwan/Downloads/fwddatasetwithrandomnfaultinformation/SourceCode/PDE_UI-3.4.1/PDE_UI 3.4.1/src/org.eclipse.pde.core/src/org/eclipse/pde/internal/core/exports/FeatureBasedExportOperation.java	1	0	5	17	166	22	0	0	1	2	0	0	1	0	0	0	49	49	14	14	45	10	0	0	0	0	0	0	0	0	0	211	5	3	2	1	1	126	4	408	11	1168	25	20	14	294	165	314	179
/Users/rizwan/Downloads/fwddatasetwithrandomnfaultinformation/SourceCode/PDE_UI-3.4.1/PDE_UI 3.4.1/src/org.eclipse.pde.core/src/org/eclipse/pde/internal/core/exports/BuildUtilities.java	2	0	0	5	166	12	0	1	0	1	3	0	3	1	0	0	28	28	10	10	28	14	0	0	0	0	0	0	0	0	0	185	4	2	2	7	3	76	4	325	11	931	26	10	7	202	104	212	111
/Users/rizwan/Downloads/fwddatasetwithrandomnfaultinformation/SourceCode/PDE_UI-3.4.1/PDE_UI 3.4.1/src/org.eclipse.pde.core/src/org/eclipse/pde/internal/core/exports/FeatureExportOperation.java	10	0	86	293	208	317	0	11	18	37	19	0	16	3	0	0	579	579	137	137	388	166	0	0	0	0	0	0	0	0	0	914	5	66	3	38	3	1432	4	3019	11	8499	28	236	54	2398	695	2634	749
/Users/rizwan/Downloads/fwddatasetwithrandomnfaultinformation/SourceCode/PDE_UI-3.4.1/PDE_UI 3.4.1/src/org.eclipse.pde.core/src/org/eclipse/pde/internal/core/exports/PluginExportOperation.java	0	0	0	5	166	16	0	3	0	2	1	0	0	0	0	0	41	41	7	7	18	4	0	0	0	0	0	0	0	0	0	187	3	5	2	1	1	96	4	321	11	942	23	5	5	253	156	258	161
/Users/rizwan/Downloads/fwddatasetwithrandomnfaultinformation/SourceCode/PDE_UI-3.4.1/PDE_UI 3.4.1/src/org.eclipse.pde.core/src/org/eclipse/pde/internal/core/schema/SchemaElement.java	5	0	43	102	177	112	0	7	10	25	16	0	17	15	0	0	212	211	55	55	144	100	0	0	0	0	0	0	0	0	0	439	5	42	3	48	3	533	4	1321	11	3715	28	94	22	854	266	948	288
/Users/rizwan/Downloads/fwddatasetwithrandomnfaultinformation/SourceCode/PDE_UI-3.4.1/PDE_UI 3.4.1/src/org.eclipse.pde.core/src/org/eclipse/pde/internal/core/schema/IncludedSchemaDescriptor.java	0	0	5	14	187	37	0	3	0	4	6	0	0	0	0	0	66	66	17	17	44	21	0	0	0	0	0	0	0	0	0	243	4	7	2	6	1	166	4	498	11	1429	24	16	13	380	159	396	172
/Users/rizwan/Downloads/fwddatasetwithrandomnfaultinformation/SourceCode/PDE_UI-3.4.1/PDE_UI 3.4.1/src/org.eclipse.pde.core/src/org/eclipse/pde/internal/core/schema/SchemaElementHandler.java	2	0	1	10	175	26	0	0	1	2	2	0	2	1	0	0	32	32	16	16	27	12	0	0	0	0	0	0	0	0	0	214	5	3	2	5	3	96	4	371	11	1071	27	14	7	219	125	233	132
/Users/rizwan/Downloads/fwddatasetwithrandomnfaultinformation/SourceCode/PDE_UI-3.4.1/PDE_UI 3.4.1/src/org.eclipse.pde.core/src/org/eclipse/pde/internal/core/schema/SchemaCompositor.java	3	2	14	35	166	53	0	1	1	6	3	0	6	5	0	0	122	122	38	38	105	47	0	0	0	0	0	0	0	0	0	273	6	8	3	14	3	320	4	783	11	2192	29	34	13	649	231	683	244
/Users/rizwan/Downloads/fwddatasetwithrandomnfaultinformation/SourceCode/PDE_UI-3.4.1/PDE_UI 3.4.1/src/org.eclipse.pde.core/src/org/eclipse/pde/internal/core/schema/SchemaDescriptor.java	0	0	0	6	178	14	0	1	0	3	2	0	0	0	0	0	40	40	14	14	29	12	0	0	0	0	0	0	0	0	0	198	3	4	2	2	1	108	4	363	11	1049	23	5	5	248	114	253	119
/Users/rizwan/Downloads/fwddatasetwithrandomnfaultinformation/SourceCode/PDE_UI-3.4.1/PDE_UI 3.4.1/src/org.eclipse.pde.core/src/org/eclipse/pde/internal/core/schema/Schema.java	31	3	24	212	173	249	0	15	5	43	41	0	43	15	0	0	753	753	204	204	509	274	0	0	0	0	0	0	0	0	0	692	6	63	3	99	3	1914	4	3567	11	9913	29	169	24	2653	678	2822	702
/Users/rizwan/Downloads/fwddatasetwithrandomnfaultinformation/SourceCode/PDE_UI-3.4.1/PDE_UI 3.4.1/src/org.eclipse.pde.core/src/org/eclipse/pde/internal/core/schema/SchemaObject.java	0	0	0	6	166	10	0	0	0	2	0	0	0	0	0	0	25	25	12	12	31	15	0	0	0	0	0	0	0	0	0	182	3	2	1	0	0	74	4	312	9	891	19	8	7	215	107	223	114
/Users/rizwan/Downloads/fwddatasetwithrandomnfaultinformation/SourceCode/PDE_UI-3.4.1/PDE_UI 3.4.1/src/org.eclipse.pde.core/src/org/eclipse/pde/internal/core/schema/SchemaInclude.java	0	0	2	6	179	17	0	1	0	3	3	0	1	1	0	0	39	39	15	15	41	17	0	0	0	0	0	0	0	0	0	204	4	4	2	5	3	108	4	392	11	1116	26	8	8	305	135	313	143
/Users/rizwan/Downloads/fwddatasetwithrandomnfaultinformation/SourceCode/PDE_UI-3.4.1/PDE_UI 3.4.1/src/org.eclipse.pde.core/src/org/eclipse/pde/internal/core/schema/SchemaAnnotationHandler.java	2	0	1	18	176	28	0	1	2	3	3	0	6	6	0	0	43	43	19	19	34	20	0	0	0	0	0	0	0	0	0	225	5	6	3	15	3	124	4	439	11	1259	28	21	9	242	124	263	133
/Users/rizwan/Downloads/fwddatasetwithrandomnfaultinformation/SourceCode/PDE_UI-3.4.1/PDE_UI 3.4.1/src/org.eclipse.pde.core/src/org/eclipse/pde/internal/core/schema/StorageSchemaDescriptor.java	0	0	0	5	175	12	0	0	0	2	2	0	0	0	0	0	31	31	14	14	26	5	0	0	0	0	0	0	0	0	0	192	3	2	1	2	1	90	4	326	11	949	22	6	5	224	107	230	112
/Users/rizwan/Downloads/fwddatasetwithrandomnfaultinformation/SourceCode/PDE_UI-3.4.1/PDE_UI 3.4.1/src/org.eclipse.pde.core/src/org/eclipse/pde/internal/core/schema/SchemaRegistry.java	2	0	3	8	166	15	0	0	2	8	16	0	2	0	0	0	115	115	32	32	85	40	0	0	0	0	0	0	0	0	0	194	5	10	2	18	2	294	4	654	11	1835	26	12	7	578	197	590	204
/Users/rizwan/Downloads/fwddatasetwithrandomnfaultinformation/SourceCode/PDE_UI-3.4.1/PDE_UI 3.4.1/src/org.eclipse.pde.core/src/org/eclipse/pde/internal/core/schema/SchemaComplexType.java	3	1	5	14	166	17	0	1	0	5	0	0	6	4	0	0	75	75	26	26	61	25	0	0	0	0	0	0	0	0	0	206	6	6	2	10	2	202	4	524	11	1483	27	21	11	384	154	405	165
/Users/rizwan/Downloads/fwddatasetwithrandomnfaultinformation/SourceCode/PDE_UI-3.4.1/PDE_UI 3.4.1/src/org.eclipse.pde.core/src/org/eclipse/pde/internal/core/schema/DocumentSection.java	1	0	12	28	167	28	0	1	1	0	4	0	8	7	0	0	36	36	10	10	35	10	0	0	0	0	0	0	0	0	0	236	5	2	2	19	3	92	4	408	11	1176	27	35	15	235	126	270	141
/Users/rizwan/Downloads/fwddatasetwithrandomnfaultinformation/SourceCode/PDE_UI-3.4.1/PDE_UI 3.4.1/src/org.eclipse.pde.core/src/org/eclipse/pde/internal/core/schema/SchemaAttribute.java	0	0	28	84	178	102	0	2	9	14	10	0	9	10	0	0	156	156	37	37	121	75	0	0	0	0	0	0	0	0	0	392	4	25	3	29	3	386	4	1042	11	2927	27	55	14	685	250	740	264
/Users/rizwan/Downloads/fwddatasetwithrandomnfaultinformation/SourceCode/PDE_UI-3.4.1/PDE_UI 3.4.1/src/org.eclipse.pde.core/src/org/eclipse/pde/internal/core/schema/SchemaRootElement.java	0	0	6	14	166	18	0	0	0	1	1	0	0	0	0	0	21	21	7	7	20	9	0	0	0	0	0	0	0	0	0	204	4	1	1	1	1	56	4	301	11	875	23	12	9	163	97	175	106
/Users/rizwan/Downloads/fwddatasetwithrandomnfaultinformation/SourceCode/PDE_UI-3.4.1/PDE_UI 3.4.1/src/org.eclipse.pde.core/src/org/eclipse/pde/internal/core/schema/EditableSchema.java	0	0	0	4	166	8	0	0	0	0	0	0	0	0	0	0	14	14	8	8	16	3	0	0	0	0	0	0	0	0	0	178	3	0	0	0	0	44	4	248	7	725	16	6	6	147	89	153	95
/Users/rizwan/Downloads/fwddatasetwithrandomnfaultinformation/SourceCode/PDE_UI-3.4.1/PDE_UI 3.4.1/src/org.eclipse.pde.core/src/org/eclipse/pde/internal/core/schema/SchemaElementReference.java	1	2	11	44	174	47	0	0	1	13	18	0	3	2	0	0	127	127	50	50	113	47	0	0	0	0	0	0	0	0	0	279	6	14	2	23	3	354	4	845	11	2371	28	45	19	710	219	755	238
/Users/rizwan/Downloads/fwddatasetwithrandomnfaultinformation/SourceCode/PDE_UI-3.4.1/PDE_UI 3.4.1/src/org.eclipse.pde.core/src/org/eclipse/pde/internal/core/schema/SchemaAttributeHandler.java	2	0	1	14	175	32	0	1	2	6	4	0	2	1	0	0	46	46	21	21	34	19	0	0	0	0	0	0	0	0	0	224	5	9	3	7	3	134	4	442	11	1269	28	19	10	256	132	275	142
/Users/rizwan/Downloads/fwddatasetwithrandomnfaultinformation/SourceCode/PDE_UI-3.4.1/PDE_UI 3.4.1/src/org.eclipse.pde.core/src/org/eclipse/pde/internal/core/schema/RepeatableSchemaObject.java	0	0	0	6	166	10	0	0	0	0	1	0	0	1	0	0	17	17	8	8	19	9	0	0	0	0	0	0	0	0	0	182	3	0	0	2	2	50	4	271	9	785	20	11	8	159	92	170	100
/Users/rizwan/Downloads/fwddatasetwithrandomnfaultinformation/SourceCode/PDE_UI-3.4.1/PDE_UI 3.4.1/src/org.eclipse.pde.core/src/org/eclipse/pde/internal/core/schema/BaseSchemaHandler.java	0	0	0	7	171	26	0	0	0	1	0	0	0	0	0	0	17	17	9	9	15	2	0	0	0	0	0	0	0	0	0	204	3	1	1	0	0	52	4	282	9	830	19	7	5	216	127	223	132
/Users/rizwan/Downloads/fwddatasetwithrandomnfaultinformation/SourceCode/PDE_UI-3.4.1/PDE_UI 3.4.1/src/org.eclipse.pde.core/src/org/eclipse/pde/internal/core/schema/ChoiceRestriction.java	5	0	5	16	166	21	0	0	0	3	3	0	7	3	0	0	72	72	19	19	59	26	0	0	0	0	0	0	0	0	0	213	5	3	1	13	3	182	4	509	11	1440	26	21	10	360	144	381	154
/Users/rizwan/Downloads/fwddatasetwithrandomnfaultinformation/SourceCode/PDE_UI-3.4.1/PDE_UI 3.4.1/src/org.eclipse.pde.core/src/org/eclipse/pde/internal/core/schema/SchemaSimpleType.java	0	0	3	8	166	13	0	0	0	4	0	0	2	2	0	0	28	28	10	10	24	10	0	0	0	0	0	0	0	0	0	190	4	4	1	4	2	76	4	319	11	923	24	9	7	195	106	204	113
/Users/rizwan/Downloads/fwddatasetwithrandomnfaultinformation/SourceCode/PDE_UI-3.4.1/PDE_UI 3.4.1/src/org.eclipse.pde.core/src/org/eclipse/pde/internal/core/schema/SchemaEnumeration.java	0	0	11	16	166	23	0	1	0	2	0	0	6	7	0	0	17	17	4	4	17	7	0	0	0	0	0	0	0	0	0	216	4	3	2	13	2	42	4	310	11	905	25	22	12	135	86	157	98
/Users/rizwan/Downloads/fwddatasetwithrandomnfaultinformation/SourceCode/PDE_UI-3.4.1/PDE_UI 3.4.1/src/org.eclipse.pde.core/src/org/eclipse/pde/internal/core/schema/SchemaType.java	0	0	0	2	166	6	0	0	0	0	0	0	0	0	0	0	6	6	6	6	13	4	0	0	0	0	0	0	0	0	0	174	3	0	0	0	0	24	4	222	7	649	16	6	6	122	72	128	78
/Users/rizwan/Downloads/fwddatasetwithrandomnfaultinformation/SourceCode/PDE_UI-3.4.1/PDE_UI 3.4.1/src/org.eclipse.pde.core/src/org/eclipse/pde/internal/core/variables/TargetHomeDynamicVariableResolver.java	0	0	0	2	172	8	0	0	0	0	0	0	0	0	0	0	3	3	3	3	6	0	0	0	0	0	0	0	0	0	0	182	3	0	0	0	0	12	4	207	6	614	15	7	7	96	64	103	71
/Users/rizwan/Downloads/fwddatasetwithrandomnfaultinformation/SourceCode/PDE_UI-3.4.1/PDE_UI 3.4.1/src/org.eclipse.pde.core/src/org/eclipse/pde/internal/core/variables/TargetOSArchVariableResolver.java	0	0	0	2	166	6	0	0	0	0	0	0	0	0	0	0	3	3	2	2	6	0	0	0	0	0	0	0	0	0	0	174	3	0	0	0	0	10	4	197	6	584	15	4	4	92	60	96	64
/Users/rizwan/Downloads/fwddatasetwithrandomnfaultinformation/SourceCode/PDE_UI-3.4.1/PDE_UI 3.4.1/src/org.eclipse.pde.core/src/org/eclipse/pde/internal/core/variables/TargetOSVariableResolver.java	0	0	0	2	166	6	0	0	0	0	0	0	0	0	0	0	3	3	2	2	6	0	0	0	0	0	0	0	0	0	0	174	3	0	0	0	0	10	4	197	6	584	15	4	4	92	60	96	64
/Users/rizwan/Downloads/fwddatasetwithrandomnfaultinformation/SourceCode/PDE_UI-3.4.1/PDE_UI 3.4.1/src/org.eclipse.pde.core/src/org/eclipse/pde/internal/core/variables/TargetNLVariableResolver.java	0	0	0	2	166	6	0	0	0	0	0	0	0	0	0	0	3	3	2	2	6	0	0	0	0	0	0	0	0	0	0	174	3	0	0	0	0	10	4	197	6	584	15	4	4	92	60	96	64
/Users/rizwan/Downloads/fwddatasetwithrandomnfaultinformation/SourceCode/PDE_UI-3.4.1/PDE_UI 3.4.1/src/org.eclipse.pde.core/src/org/eclipse/pde/internal/core/variables/TargetWSVariableResolver.java	0	0	0	2	166	6	0	0	0	0	0	0	0	0	0	0	3	3	2	2	6	0	0	0	0	0	0	0	0	0	0	174	3	0	0	0	0	10	4	197	6	584	15	4	4	92	60	96	64
/Users/rizwan/Downloads/fwddatasetwithrandomnfaultinformation/SourceCode/PDE_UI-3.4.1/PDE_UI 3.4.1/src/org.eclipse.pde.core/src/org/eclipse/pde/internal/core/itoc/ITocConstants.java	0	0	0	18	172	30	0	0	0	0	0	0	0	0	0	0	1	1	1	1	15	14	0	0	0	0	0	0	0	0	0	220	3	0	0	0	0	4	4	260	7	751	16	19	10	151	82	170	92
/Users/rizwan/Downloads/fwddatasetwithrandomnfaultinformation/SourceCode/PDE_UI-3.4.1/PDE_UI 3.4.1/src/org.eclipse.pde.core/src/org/eclipse/pde/internal/core/site/SiteDescription.java	1	0	5	14	182	27	0	2	2	5	3	0	5	3	0	0	56	56	15	15	40	21	0	0	0	0	0	0	0	0	0	229	5	9	3	11	3	142	4	467	11	1336	28	18	8	307	145	325	153
/Users/rizwan/Downloads/fwddatasetwithrandomnfaultinformation/SourceCode/PDE_UI-3.4.1/PDE_UI 3.4.1/src/org.eclipse.pde.core/src/org/eclipse/pde/internal/core/site/SiteCategory.java	1	0	2	12	174	21	0	0	0	3	0	0	2	1	0	0	32	32	11	11	30	13	0	0	0	0	0	0	0	0	0	210	5	3	1	3	2	86	4	357	11	1027	25	13	9	236	124	249	133
/Users/rizwan/Downloads/fwddatasetwithrandomnfaultinformation/SourceCode/PDE_UI-3.4.1/PDE_UI 3.4.1/src/org.eclipse.pde.core/src/org/eclipse/pde/internal/core/site/SiteObject.java	1	0	0	20	166	24	0	0	0	6	2	0	2	1	0	0	79	79	37	37	83	26	0	0	0	0	0	0	0	0	0	211	4	6	1	5	3	232	4	575	11	1615	25	19	8	501	199	520	207
/Users/rizwan/Downloads/fwddatasetwithrandomnfaultinformation/SourceCode/PDE_UI-3.4.1/PDE_UI 3.4.1/src/org.eclipse.pde.core/src/org/eclipse/pde/internal/core/site/VersionableObject.java	0	0	0	4	166	8	0	0	0	1	0	0	0	0	0	0	16	16	7	7	17	6	0	0	0	0	0	0	0	0	0	178	3	1	1	0	0	46	4	256	9	746	19	8	8	148	94	156	102
/Users/rizwan/Downloads/fwddatasetwithrandomnfaultinformation/SourceCode/PDE_UI-3.4.1/PDE_UI 3.4.1/src/org.eclipse.pde.core/src/org/eclipse/pde/internal/core/site/WorkspaceSiteModel.java	0	0	2	17	167	23	0	0	0	2	1	0	1	2	0	0	76	76	38	38	60	23	0	0	0	0	0	0	0	0	0	209	4	2	1	4	3	228	4	538	11	1530	25	19	12	376	175	395	187
/Users/rizwan/Downloads/fwddatasetwithrandomnfaultinformation/SourceCode/PDE_UI-3.4.1/PDE_UI 3.4.1/src/org.eclipse.pde.core/src/org/eclipse/pde/internal/core/site/ExternalSiteModel.java	0	0	0	6	178	14	0	0	0	0	0	0	0	0	0	0	13	13	5	5	5	1	0	0	0	0	0	0	0	0	0	198	3	0	0	0	0	36	4	247	7	735	16	6	6	116	72	122	78
/Users/rizwan/Downloads/fwddatasetwithrandomnfaultinformation/SourceCode/PDE_UI-3.4.1/PDE_UI 3.4.1/src/org.eclipse.pde.core/src/org/eclipse/pde/internal/core/site/SiteCategoryDefinition.java	1	0	6	24	182	36	0	3	0	6	1	0	3	3	0	0	61	61	15	15	45	20	0	0	0	0	0	0	0	0	0	249	5	9	2	7	3	152	4	496	11	1420	27	19	9	325	149	344	158
/Users/rizwan/Downloads/fwddatasetwithrandomnfaultinformation/SourceCode/PDE_UI-3.4.1/PDE_UI 3.4.1/src/org.eclipse.pde.core/src/org/eclipse/pde/internal/core/site/SiteArchive.java	0	0	4	18	166	23	0	1	0	6	0	0	1	1	0	0	36	36	12	12	33	17	0	0	0	0	0	0	0	0	0	211	4	7	2	2	2	96	4	378	11	1083	25	15	9	230	117	245	126
/Users/rizwan/Downloads/fwddatasetwithrandomnfaultinformation/SourceCode/PDE_UI-3.4.1/PDE_UI 3.4.1/src/org.eclipse.pde.core/src/org/eclipse/pde/internal/core/site/SiteFeature.java	5	0	20	78	228	110	0	2	0	17	4	0	7	4	0	0	194	194	39	39	139	73	0	0	0	0	0	0	0	0	0	441	5	19	2	15	3	466	4	1167	11	3286	27	49	11	895	264	944	275
/Users/rizwan/Downloads/fwddatasetwithrandomnfaultinformation/SourceCode/PDE_UI-3.4.1/PDE_UI 3.4.1/src/org.eclipse.pde.core/src/org/eclipse/pde/internal/core/site/IdentifiableObject.java	0	0	0	4	166	8	0	0	0	2	0	0	0	0	0	0	17	17	8	8	18	7	0	0	0	0	0	0	0	0	0	178	3	2	1	0	0	50	4	263	9	765	19	8	8	152	95	160	103
/Users/rizwan/Downloads/fwddatasetwithrandomnfaultinformation/SourceCode/PDE_UI-3.4.1/PDE_UI 3.4.1/src/org.eclipse.pde.core/src/org/eclipse/pde/internal/core/site/Site.java	11	0	9	35	234	73	0	1	1	8	2	0	14	2	0	0	227	227	47	47	157	57	0	0	0	0	0	0	0	0	0	362	5	10	3	18	3	548	4	1167	11	3283	28	41	12	955	261	996	273
/Users/rizwan/Downloads/fwddatasetwithrandomnfaultinformation/SourceCode/PDE_UI-3.4.1/PDE_UI 3.4.1/src/org.eclipse.pde.core/src/org/eclipse/pde/internal/core/site/AbstractSiteModel.java	0	0	0	2	166	6	0	0	1	3	4	0	0	0	0	0	42	42	19	19	46	13	0	0	0	0	0	0	0	0	0	174	3	4	2	4	1	122	4	373	11	1061	23	8	7	300	133	308	140
/Users/rizwan/Downloads/fwddatasetwithrandomnfaultinformation/SourceCode/PDE_UI-3.4.1/PDE_UI 3.4.1/src/org.eclipse.pde.core/src/org/eclipse/pde/internal/core/site/SiteModelFactory.java	0	0	0	2	190	18	0	0	0	0	0	0	0	0	0	0	23	23	8	8	36	19	0	0	0	0	0	0	0	0	0	210	3	0	0	0	0	62	4	334	7	947	16	5	5	280	89	285	94
/Users/rizwan/Downloads/fwddatasetwithrandomnfaultinformation/SourceCode/PDE_UI-3.4.1/PDE_UI 3.4.1/src/org.eclipse.pde.core/src/org/eclipse/pde/internal/core/feature/FeatureInfo.java	0	0	9	16	178	29	0	1	0	9	0	0	2	3	0	0	54	54	17	17	46	22	0	0	0	0	0	0	0	0	0	232	4	10	2	5	2	142	4	469	11	1338	25	17	11	331	148	348	159
/Users/rizwan/Downloads/fwddatasetwithrandomnfaultinformation/SourceCode/PDE_UI-3.4.1/PDE_UI 3.4.1/src/org.eclipse.pde.core/src/org/eclipse/pde/internal/core/feature/FeatureInstallHandler.java	0	0	6	20	178	34	0	0	0	2	0	0	2	2	0	0	34	34	12	12	28	11	0	0	0	0	0	0	0	0	0	238	4	2	1	4	2	92	4	386	11	1119	24	15	9	209	114	224	123
/Users/rizwan/Downloads/fwddatasetwithrandomnfaultinformation/SourceCode/PDE_UI-3.4.1/PDE_UI 3.4.1/src/org.eclipse.pde.core/src/org/eclipse/pde/internal/core/feature/FeatureFactory.java	0	0	0	2	166	6	0	0	0	0	0	0	0	0	0	0	25	25	10	10	45	25	0	0	0	0	0	0	0	0	0	174	3	0	0	0	0	70	4	321	7	893	16	5	5	276	95	281	100
/Users/rizwan/Downloads/fwddatasetwithrandomnfaultinformation/SourceCode/PDE_UI-3.4.1/PDE_UI 3.4.1/src/org.eclipse.pde.core/src/org/eclipse/pde/internal/core/feature/FeatureData.java	0	0	12	46	226	74	0	1	0	3	0	0	2	3	0	0	114	114	30	30	90	35	0	0	0	0	0	0	0	0	0	358	4	4	2	5	2	288	4	792	11	2250	25	45	14	550	189	595	203
/Users/rizwan/Downloads/fwddatasetwithrandomnfaultinformation/SourceCode/PDE_UI-3.4.1/PDE_UI 3.4.1/src/org.eclipse.pde.core/src/org/eclipse/pde/internal/core/feature/FeatureImport.java	2	0	9	38	175	43	0	6	0	15	4	0	3	4	0	0	120	120	36	36	94	61	0	0	0	0	0	0	0	0	0	267	5	21	2	11	3	312	4	780	11	2182	27	31	10	616	217	647	227
/Users/rizwan/Downloads/fwddatasetwithrandomnfaultinformation/SourceCode/PDE_UI-3.4.1/PDE_UI 3.4.1/src/org.eclipse.pde.core/src/org/eclipse/pde/internal/core/feature/FeatureURLElement.java	0	0	6	26	166	31	0	2	0	6	2	0	1	2	0	0	55	55	20	20	47	25	0	0	0	0	0	0	0	0	0	229	4	8	2	5	3	150	4	477	11	1357	26	20	9	306	148	326	157
/Users/rizwan/Downloads/fwddatasetwithrandomnfaultinformation/SourceCode/PDE_UI-3.4.1/PDE_UI 3.4.1/src/org.eclipse.pde.core/src/org/eclipse/pde/internal/core/feature/FeaturePlugin.java	1	0	9	27	166	36	0	4	1	8	4	0	3	2	0	0	81	81	26	26	74	38	0	0	0	0	0	0	0	0	0	239	5	13	3	9	3	214	4	602	11	1690	28	28	14	434	168	462	182
/Users/rizwan/Downloads/fwddatasetwithrandomnfaultinformation/SourceCode/PDE_UI-3.4.1/PDE_UI 3.4.1/src/org.eclipse.pde.core/src/org/eclipse/pde/internal/core/feature/FeatureChild.java	1	0	31	76	178	87	0	0	0	14	2	0	2	1	0	0	177	177	50	50	134	76	0	0	0	0	0	0	0	0	0	373	5	14	1	5	3	454	4	1069	11	2995	26	55	11	682	225	737	236
/Users/rizwan/Downloads/fwddatasetwithrandomnfaultinformation/SourceCode/PDE_UI-3.4.1/PDE_UI 3.4.1/src/org.eclipse.pde.core/src/org/eclipse/pde/internal/core/feature/VersionableObject.java	0	0	0	4	166	8	0	0	0	1	0	0	0	0	0	0	16	16	7	7	17	6	0	0	0	0	0	0	0	0	0	178	3	1	1	0	0	46	4	256	9	746	19	8	8	148	94	156	102
/Users/rizwan/Downloads/fwddatasetwithrandomnfaultinformation/SourceCode/PDE_UI-3.4.1/PDE_UI 3.4.1/src/org.eclipse.pde.core/src/org/eclipse/pde/internal/core/feature/FeatureObject.java	0	0	0	8	166	12	0	0	0	5	1	0	0	0	0	0	66	66	35	35	62	22	0	0	0	0	0	0	0	0	0	186	3	5	1	1	1	202	4	487	11	1379	22	11	8	451	181	462	189
/Users/rizwan/Downloads/fwddatasetwithrandomnfaultinformation/SourceCode/PDE_UI-3.4.1/PDE_UI 3.4.1/src/org.eclipse.pde.core/src/org/eclipse/pde/internal/core/feature/FeatureURL.java	2	0	3	12	166	15	0	1	0	5	5	0	5	2	0	0	77	77	22	22	55	22	0	0	0	0	0	0	0	0	0	198	5	6	2	12	3	198	4	505	11	1435	27	20	11	318	141	338	152
/Users/rizwan/Downloads/fwddatasetwithrandomnfaultinformation/SourceCode/PDE_UI-3.4.1/PDE_UI 3.4.1/src/org.eclipse.pde.core/src/org/eclipse/pde/internal/core/feature/IdentifiableObject.java	0	0	0	4	166	8	0	0	0	1	0	0	0	0	0	0	16	16	7	7	17	6	0	0	0	0	0	0	0	0	0	178	3	1	1	0	0	46	4	256	9	746	19	8	8	146	93	154	101
/Users/rizwan/Downloads/fwddatasetwithrandomnfaultinformation/SourceCode/PDE_UI-3.4.1/PDE_UI 3.4.1/src/org.eclipse.pde.core/src/org/eclipse/pde/internal/core/feature/ExternalFeatureModel.java	0	0	3	12	178	24	0	2	0	3	0	0	0	0	0	0	22	22	13	13	18	5	0	0	0	0	0	0	0	0	0	217	4	5	2	0	0	70	4	325	9	951	21	11	8	168	97	179	105
/Users/rizwan/Downloads/fwddatasetwithrandomnfaultinformation/SourceCode/PDE_UI-3.4.1/PDE_UI 3.4.1/src/org.eclipse.pde.core/src/org/eclipse/pde/internal/core/feature/Feature.java	25	2	16	101	204	134	0	3	5	20	21	0	30	8	0	0	592	592	132	132	419	177	0	0	0	0	0	0	0	0	0	482	6	28	3	59	3	1448	4	2629	11	7286	29	100	19	2056	529	2156	548
/Users/rizwan/Downloads/fwddatasetwithrandomnfaultinformation/SourceCode/PDE_UI-3.4.1/PDE_UI 3.4.1/src/org.eclipse.pde.core/src/org/eclipse/pde/internal/core/feature/AbstractFeatureModel.java	0	0	0	5	166	13	0	1	0	5	3	0	0	0	0	0	49	49	20	20	53	18	0	0	0	0	0	0	0	0	0	184	3	6	2	3	1	138	4	412	11	1166	23	9	8	335	143	344	151
/Users/rizwan/Downloads/fwddatasetwithrandomnfaultinformation/SourceCode/PDE_UI-3.4.1/PDE_UI 3.4.1/src/org.eclipse.pde.core/src/org/eclipse/pde/internal/core/feature/WorkspaceFeatureModel.java	0	0	2	17	167	32	0	0	1	3	7	0	2	3	0	0	89	89	39	39	70	24	0	0	0	0	0	0	0	0	0	218	4	4	2	12	3	256	4	597	11	1695	26	19	12	424	187	443	199
/Users/rizwan/Downloads/fwddatasetwithrandomnfaultinformation/SourceCode/PDE_UI-3.4.1/PDE_UI 3.4.1/src/org.eclipse.pde.core/src/org/eclipse/pde/internal/core/build/IBuildObject.java	0	0	0	2	170	8	0	0	0	0	0	0	0	0	0	0	3	3	1	1	3	0	0	0	0	0	0	0	0	0	0	180	3	0	0	0	0	8	4	198	6	590	15	5	5	59	50	64	55
/Users/rizwan/Downloads/fwddatasetwithrandomnfaultinformation/SourceCode/PDE_UI-3.4.1/PDE_UI 3.4.1/src/org.eclipse.pde.core/src/org/eclipse/pde/internal/core/build/Build.java	2	0	0	4	166	8	0	0	0	0	0	0	2	0	0	0	46	46	12	12	30	6	0	0	0	0	0	0	0	0	0	180	4	0	0	2	1	116	4	343	9	993	20	8	6	217	110	225	116
/Users/rizwan/Downloads/fwddatasetwithrandomnfaultinformation/SourceCode/PDE_UI-3.4.1/PDE_UI 3.4.1/src/org.eclipse.pde.core/src/org/eclipse/pde/internal/core/build/ExternalBuildModel.java	0	0	5	14	166	19	0	1	0	1	0	0	0	0	0	0	32	32	12	12	25	9	0	0	0	0	0	0	0	0	0	204	4	2	2	0	0	88	4	338	9	979	21	12	8	179	110	191	118
/Users/rizwan/Downloads/fwddatasetwithrandomnfaultinformation/SourceCode/PDE_UI-3.4.1/PDE_UI 3.4.1/src/org.eclipse.pde.core/src/org/eclipse/pde/internal/core/build/BuildObject.java	0	0	0	2	166	6	0	0	0	1	0	0	0	0	0	0	13	13	9	9	16	3	0	0	0	0	0	0	0	0	0	174	3	1	1	0	0	44	4	246	9	720	19	5	5	162	91	167	96
/Users/rizwan/Downloads/fwddatasetwithrandomnfaultinformation/SourceCode/PDE_UI-3.4.1/PDE_UI 3.4.1/src/org.eclipse.pde.core/src/org/eclipse/pde/internal/core/build/BuildModelFactory.java	0	0	0	2	166	6	0	0	0	0	0	0	0	0	0	0	5	5	3	3	9	2	0	0	0	0	0	0	0	0	0	174	3	0	0	0	0	16	4	208	7	613	16	5	5	98	61	103	66
/Users/rizwan/Downloads/fwddatasetwithrandomnfaultinformation/SourceCode/PDE_UI-3.4.1/PDE_UI 3.4.1/src/org.eclipse.pde.core/src/org/eclipse/pde/internal/core/build/WorkspaceBuildModel.java	0	0	0	7	169	12	0	0	0	1	1	0	0	0	0	0	57	57	26	26	50	13	0	0	0	0	0	0	0	0	0	188	3	1	1	1	1	166	4	428	11	1223	22	9	8	297	140	306	148
/Users/rizwan/Downloads/fwddatasetwithrandomnfaultinformation/SourceCode/PDE_UI-3.4.1/PDE_UI 3.4.1/src/org.eclipse.pde.core/src/org/eclipse/pde/internal/core/build/BuildEntry.java	1	0	0	4	166	8	0	0	0	1	0	0	1	0	0	0	56	56	20	20	40	10	0	0	0	0	0	0	0	0	0	179	4	1	1	1	1	152	4	393	11	1130	23	7	6	287	135	294	141
/Users/rizwan/Downloads/fwddatasetwithrandomnfaultinformation/SourceCode/PDE_UI-3.4.1/PDE_UI 3.4.1/src/org.eclipse.pde.core/src/org/eclipse/pde/internal/core/build/BuildModel.java	0	0	0	2	166	6	0	1	0	2	3	0	0	0	0	0	41	41	11	11	41	9	0	0	0	0	0	0	0	0	0	174	3	3	2	3	1	104	4	344	11	983	23	7	7	243	116	250	123
/Users/rizwan/Downloads/fwddatasetwithrandomnfaultinformation/SourceCode/PDE_UI-3.4.1/PDE_UI 3.4.1/src/org.eclipse.pde.core/src/org/eclipse/pde/internal/core/iproduct/IProductFeature.java	0	0	0	2	166	6	0	0	0	0	0	0	0	0	0	0	5	5	1	1	5	0	0	0	0	0	0	0	0	0	0	174	3	0	0	0	0	12	4	198	6	588	15	4	4	66	55	70	59
/Users/rizwan/Downloads/fwddatasetwithrandomnfaultinformation/SourceCode/PDE_UI-3.4.1/PDE_UI 3.4.1/src/org.eclipse.pde.core/src/org/eclipse/pde/internal/core/iproduct/ISplashInfo.java	0	0	0	12	201	28	0	0	0	0	0	0	0	0	0	0	15	15	1	1	20	13	0	0	0	0	0	0	0	0	0	241	3	0	0	0	0	32	4	313	7	906	16	20	9	172	96	192	105
/Users/rizwan/Downloads/fwddatasetwithrandomnfaultinformation/SourceCode/PDE_UI-3.4.1/PDE_UI 3.4.1/src/org.eclipse.pde.core/src/org/eclipse/pde/internal/core/iproduct/IArgumentsInfo.java	0	0	0	22	166	26	0	0	0	0	0	0	0	0	0	0	7	7	1	1	22	15	0	0	0	0	0	0	0	0	0	214	3	0	0	0	0	16	4	274	7	785	16	20	10	162	85	182	95
/Users/rizwan/Downloads/fwddatasetwithrandomnfaultinformation/SourceCode/PDE_UI-3.4.1/PDE_UI 3.4.1/src/org.eclipse.pde.core/src/org/eclipse/pde/internal/core/iproduct/IWindowImages.java	0	0	0	12	166	16	0	0	0	0	0	0	0	0	0	0	3	3	1	1	9	6	0	0	0	0	0	0	0	0	0	194	3	0	0	0	0	8	4	224	7	657	16	20	16	89	57	109	73
/Users/rizwan/Downloads/fwddatasetwithrandomnfaultinformation/SourceCode/PDE_UI-3.4.1/PDE_UI 3.4.1/src/org.eclipse.pde.core/src/org/eclipse/pde/internal/core/iproduct/IProductPlugin.java	0	0	0	2	166	6	0	0	0	0	0	0	0	0	0	0	3	3	1	1	3	0	0	0	0	0	0	0	0	0	0	174	3	0	0	0	0	8	4	192	6	572	15	5	5	61	52	66	57
/Users/rizwan/Downloads/fwddatasetwithrandomnfaultinformation/SourceCode/PDE_UI-3.4.1/PDE_UI 3.4.1/src/org.eclipse.pde.core/src/org/eclipse/pde/internal/core/iproduct/IJREInfo.java	0	0	0	2	193	21	0	0	0	0	0	0	12	12	0	0	4	4	1	1	6	0	0	0	0	0	0	0	0	0	0	216	3	0	0	24	2	10	4	265	8	788	19	5	5	264	120	269	125
/Users/rizwan/Downloads/fwddatasetwithrandomnfaultinformation/SourceCode/PDE_UI-3.4.1/PDE_UI 3.4.1/src/org.eclipse.pde.core/src/org/eclipse/pde/internal/core/iproduct/ILauncherInfo.java	0	0	0	32	166	36	0	0	0	0	0	0	0	0	0	0	7	7	1	1	22	15	0	0	0	0	0	0	0	0	0	234	3	0	0	0	0	16	4	294	7	845	16	26	12	158	87	184	99
/Users/rizwan/Downloads/fwddatasetwithrandomnfaultinformation/SourceCode/PDE_UI-3.4.1/PDE_UI 3.4.1/src/org.eclipse.pde.core/src/org/eclipse/pde/internal/core/iproduct/IProductModelFactory.java	0	0	0	2	166	6	0	0	0	0	0	0	0	0	0	0	12	12	1	1	12	0	0	0	0	0	0	0	0	0	0	174	3	0	0	0	0	26	4	219	6	644	15	5	5	76	67	81	72
/Users/rizwan/Downloads/fwddatasetwithrandomnfaultinformation/SourceCode/PDE_UI-3.4.1/PDE_UI 3.4.1/src/org.eclipse.pde.core/src/org/eclipse/pde/internal/core/iproduct/IProductObject.java	0	0	0	2	166	6	0	0	0	0	0	0	0	0	0	0	5	5	1	1	8	0	0	0	0	0	0	0	0	0	0	174	3	0	0	0	0	12	4	201	6	594	15	5	5	81	63	86	68
/Users/rizwan/Downloads/fwddatasetwithrandomnfaultinformation/SourceCode/PDE_UI-3.4.1/PDE_UI 3.4.1/src/org.eclipse.pde.core/src/org/eclipse/pde/internal/core/iproduct/IConfigurationFileInfo.java	0	0	0	8	166	12	0	0	0	0	0	0	0	0	0	0	5	5	1	1	8	3	0	0	0	0	0	0	0	0	0	186	3	0	0	0	0	12	4	216	7	637	16	8	6	90	65	98	71
/Users/rizwan/Downloads/fwddatasetwithrandomnfaultinformation/SourceCode/PDE_UI-3.4.1/PDE_UI 3.4.1/src/org.eclipse.pde.core/src/org/eclipse/pde/internal/core/iproduct/IAboutInfo.java	0	0	0	6	166	10	0	0	0	0	0	0	0	0	0	0	5	5	1	1	7	2	0	0	0	0	0	0	0	0	0	182	3	0	0	0	0	12	4	210	7	621	16	6	5	78	61	84	66
/Users/rizwan/Downloads/fwddatasetwithrandomnfaultinformation/SourceCode/PDE_UI-3.4.1/PDE_UI 3.4.1/src/org.eclipse.pde.core/src/org/eclipse/pde/internal/core/iproduct/IIntroInfo.java	0	0	0	2	166	6	0	0	0	0	0	0	0	0	0	0	3	3	1	1	3	0	0	0	0	0	0	0	0	0	0	174	3	0	0	0	0	8	4	192	6	572	15	4	4	61	52	65	56
/Users/rizwan/Downloads/fwddatasetwithrandomnfaultinformation/SourceCode/PDE_UI-3.4.1/PDE_UI 3.4.1/src/org.eclipse.pde.core/src/org/eclipse/pde/internal/core/iproduct/IProduct.java	0	0	0	16	166	20	0	0	0	0	0	0	0	0	0	0	38	38	1	1	45	7	0	0	0	0	0	0	0	0	0	202	3	0	0	0	0	78	4	339	7	965	16	14	8	171	123	185	131
/Users/rizwan/Downloads/fwddatasetwithrandomnfaultinformation/SourceCode/PDE_UI-3.4.1/PDE_UI 3.4.1/src/org.eclipse.pde.core/src/org/eclipse/pde/internal/core/iproduct/IProductModel.java	0	0	0	2	166	6	0	0	0	0	0	0	0	0	0	0	4	4	1	1	6	0	0	0	0	0	0	0	0	0	0	174	3	0	0	0	0	10	4	197	6	584	15	4	4	75	56	79	60
/Users/rizwan/Downloads/fwddatasetwithrandomnfaultinformation/SourceCode/PDE_UI-3.4.1/PDE_UI 3.4.1/src/org.eclipse.pde.core/src/org/eclipse/pde/internal/core/natures/PDE.java	0	0	14	32	166	36	0	0	0	0	0	0	0	0	0	0	13	13	10	10	21	8	0	0	0	0	0	0	0	0	0	248	4	0	0	0	0	46	4	331	7	963	17	20	7	192	86	212	93
/Users/rizwan/Downloads/fwddatasetwithrandomnfaultinformation/SourceCode/PDE_UI-3.4.1/PDE_UI 3.4.1/src/org.eclipse.pde.core/src/org/eclipse/pde/internal/core/natures/PluginProject.java	0	0	0	2	173	10	0	0	0	0	0	0	0	0	0	0	9	9	4	4	7	0	0	0	0	0	0	0	0	0	0	185	3	0	0	0	0	26	4	225	6	667	15	5	5	86	61	91	66
/Users/rizwan/Downloads/fwddatasetwithrandomnfaultinformation/SourceCode/PDE_UI-3.4.1/PDE_UI 3.4.1/src/org.eclipse.pde.core/src/org/eclipse/pde/internal/core/natures/FeatureProject.java	0	0	0	2	166	6	0	0	0	0	0	0	0	0	0	0	7	7	4	4	5	0	0	0	0	0	0	0	0	0	0	174	3	0	0	0	0	22	4	208	6	618	15	5	5	79	58	84	63
/Users/rizwan/Downloads/fwddatasetwithrandomnfaultinformation/SourceCode/PDE_UI-3.4.1/PDE_UI 3.4.1/src/org.eclipse.pde.core/src/org/eclipse/pde/internal/core/natures/BaseProject.java	3	0	2	5	169	14	0	0	0	0	3	0	3	0	0	0	43	43	18	18	46	18	0	0	0	0	0	0	0	0	0	193	5	0	0	6	2	122	4	396	9	1122	22	16	9	305	127	321	136
/Users/rizwan/Downloads/fwddatasetwithrandomnfaultinformation/SourceCode/PDE_UI-3.4.1/PDE_UI 3.4.1/src/org.eclipse.pde.core/src/org/eclipse/pde/internal/core/natures/SiteProject.java	0	0	0	2	166	6	0	0	0	0	0	0	0	0	0	0	7	7	4	4	5	0	0	0	0	0	0	0	0	0	0	174	3	0	0	0	0	22	4	208	6	618	15	5	5	79	58	84	63
/Users/rizwan/Downloads/fwddatasetwithrandomnfaultinformation/SourceCode/PDE_UI-3.4.1/PDE_UI 3.4.1/src/org.eclipse.pde.core/src/org/eclipse/pde/internal/core/isite/ISiteCategory.java	0	0	0	4	166	8	0	0	0	0	0	0	0	0	0	0	4	4	1	1	6	1	0	0	0	0	0	0	0	0	0	178	3	0	0	0	0	10	4	202	7	599	16	6	6	74	60	80	66
/Users/rizwan/Downloads/fwddatasetwithrandomnfaultinformation/SourceCode/PDE_UI-3.4.1/PDE_UI 3.4.1/src/org.eclipse.pde.core/src/org/eclipse/pde/internal/core/isite/ISiteModelFactory.java	0	0	0	4	207	20	0	0	0	0	0	0	0	0	0	0	7	7	1	1	7	0	0	0	0	0	0	0	0	0	0	231	3	0	0	0	0	16	4	261	6	775	15	5	5	162	80	167	85
/Users/rizwan/Downloads/fwddatasetwithrandomnfaultinformation/SourceCode/PDE_UI-3.4.1/PDE_UI 3.4.1/src/org.eclipse.pde.core/src/org/eclipse/pde/internal/core/isite/ISiteDescription.java	0	0	0	6	166	10	0	0	0	0	0	0	0	0	0	0	5	5	1	1	8	2	0	0	0	0	0	0	0	0	0	182	3	0	0	0	0	12	4	211	7	623	16	7	6	82	63	89	69
/Users/rizwan/Downloads/fwddatasetwithrandomnfaultinformation/SourceCode/PDE_UI-3.4.1/PDE_UI 3.4.1/src/org.eclipse.pde.core/src/org/eclipse/pde/internal/core/isite/ISiteModel.java	0	0	0	4	204	20	0	0	0	0	0	0	4	4	0	0	6	6	1	1	8	0	0	0	0	0	0	0	0	0	0	228	3	0	0	8	2	14	4	267	8	792	19	5	5	184	114	189	119
/Users/rizwan/Downloads/fwddatasetwithrandomnfaultinformation/SourceCode/PDE_UI-3.4.1/PDE_UI 3.4.1/src/org.eclipse.pde.core/src/org/eclipse/pde/internal/core/isite/ISite.java	0	0	0	11	170	16	0	0	0	0	0	0	0	0	0	0	19	19	1	1	24	4	0	0	0	0	0	0	0	0	0	197	3	0	0	0	0	40	4	272	7	788	16	9	6	150	96	159	102
/Users/rizwan/Downloads/fwddatasetwithrandomnfaultinformation/SourceCode/PDE_UI-3.4.1/PDE_UI 3.4.1/src/org.eclipse.pde.core/src/org/eclipse/pde/internal/core/isite/ISiteCategoryDefinition.java	0	0	0	6	166	10	0	0	0	0	0	0	0	0	0	0	5	5	1	1	8	2	0	0	0	0	0	0	0	0	0	182	3	0	0	0	0	12	4	211	7	623	16	7	6	82	64	89	70
/Users/rizwan/Downloads/fwddatasetwithrandomnfaultinformation/SourceCode/PDE_UI-3.4.1/PDE_UI 3.4.1/src/org.eclipse.pde.core/src/org/eclipse/pde/internal/core/isite/ISiteObject.java	0	0	0	5	212	24	0	0	0	0	0	0	0	0	0	0	8	8	1	1	13	1	0	0	0	0	0	0	0	0	0	241	3	0	0	0	0	18	4	280	7	826	16	6	6	209	116	215	122
/Users/rizwan/Downloads/fwddatasetwithrandomnfaultinformation/SourceCode/PDE_UI-3.4.1/PDE_UI 3.4.1/src/org.eclipse.pde.core/src/org/eclipse/pde/internal/core/isite/ISiteFeature.java	0	0	0	16	166	20	0	0	0	0	0	0	0	0	0	0	19	19	1	1	29	7	0	0	0	0	0	0	0	0	0	202	3	0	0	0	0	40	4	285	7	819	16	12	6	161	100	173	106
/Users/rizwan/Downloads/fwddatasetwithrandomnfaultinformation/SourceCode/PDE_UI-3.4.1/PDE_UI 3.4.1/src/org.eclipse.pde.core/src/org/eclipse/pde/internal/core/isite/ISiteArchive.java	0	0	0	6	166	10	0	0	0	0	0	0	0	0	0	0	5	5	1	1	8	2	0	0	0	0	0	0	0	0	0	182	3	0	0	0	0	12	4	211	7	623	16	7	6	82	63	89	69
/Users/rizwan/Downloads/fwddatasetwithrandomnfaultinformation/SourceCode/PDE_UI-3.4.1/PDE_UI 3.4.1/src/org.eclipse.pde.core/src/org/eclipse/pde/internal/core/icheatsheet/ICSConstants.java	0	0	0	9	171	18	0	0	0	0	0	0	0	0	0	0	1	1	1	1	4	3	0	0	0	0	0	0	0	0	0	198	3	0	0	0	0	4	4	216	7	641	16	8	6	85	65	93	71
/Users/rizwan/Downloads/fwddatasetwithrandomnfaultinformation/SourceCode/PDE_UI-3.4.1/PDE_UI 3.4.1/src/org.eclipse.pde.core/src/org/eclipse/pde/internal/core/icheatsheet/comp/ICompCSOnCompletion.java	0	0	0	2	171	10	0	0	0	0	0	0	0	0	0	0	1	1	1	1	1	0	0	0	0	0	0	0	0	0	0	183	3	0	0	0	0	4	4	195	6	583	15	4	4	59	49	63	53
/Users/rizwan/Downloads/fwddatasetwithrandomnfaultinformation/SourceCode/PDE_UI-3.4.1/PDE_UI 3.4.1/src/org.eclipse.pde.core/src/org/eclipse/pde/internal/core/icheatsheet/comp/ICompCSConstants.java	0	0	0	39	172	68	0	0	0	0	0	0	1	1	0	0	1	1	1	1	29	27	0	0	0	0	0	0	0	0	0	279	3	0	0	2	2	4	4	350	9	994	20	31	13	248	116	279	129
/Users/rizwan/Downloads/fwddatasetwithrandomnfaultinformation/SourceCode/PDE_UI-3.4.1/PDE_UI 3.4.1/src/org.eclipse.pde.core/src/org/eclipse/pde/internal/core/icheatsheet/comp/ICompCSParam.java	0	0	0	2	191	16	0	0	0	0	0	0	0	0	0	0	5	5	1	1	5	0	0	0	0	0	0	0	0	0	0	209	3	0	0	0	0	12	4	233	6	693	15	4	4	86	59	90	63
/Users/rizwan/Downloads/fwddatasetwithrandomnfaultinformation/SourceCode/PDE_UI-3.4.1/PDE_UI 3.4.1/src/org.eclipse.pde.core/src/org/eclipse/pde/internal/core/icheatsheet/comp/ICompCSObject.java	0	0	0	4	214	29	0	0	0	0	0	0	0	0	0	0	11	11	1	1	15	0	0	0	0	0	0	0	0	0	0	247	3	0	0	0	0	24	4	293	6	863	15	5	5	139	95	144	100
/Users/rizwan/Downloads/fwddatasetwithrandomnfaultinformation/SourceCode/PDE_UI-3.4.1/PDE_UI 3.4.1/src/org.eclipse.pde.core/src/org/eclipse/pde/internal/core/icheatsheet/comp/ICompCSModel.java	0	0	0	2	179	12	0	0	0	0	0	0	0	0	0	0	3	3	1	1	5	0	0	0	0	0	0	0	0	0	0	193	3	0	0	0	0	8	4	213	6	633	15	4	4	77	56	81	60
/Users/rizwan/Downloads/fwddatasetwithrandomnfaultinformation/SourceCode/PDE_UI-3.4.1/PDE_UI 3.4.1/src/org.eclipse.pde.core/src/org/eclipse/pde/internal/core/icheatsheet/comp/ICompCSDependency.java	0	0	0	2	181	12	0	0	0	0	0	0	0	0	0	0	3	3	1	1	3	0	0	0	0	0	0	0	0	0	0	195	3	0	0	0	0	8	4	213	6	635	15	4	4	72	56	76	60
/Users/rizwan/Downloads/fwddatasetwithrandomnfaultinformation/SourceCode/PDE_UI-3.4.1/PDE_UI 3.4.1/src/org.eclipse.pde.core/src/org/eclipse/pde/internal/core/icheatsheet/comp/ICompCSTaskGroup.java	0	0	0	2	245	34	0	0	0	0	0	0	0	0	0	0	14	14	1	1	14	0	0	0	0	0	0	0	0	0	0	281	3	0	0	0	0	30	4	332	6	981	15	4	4	184	77	188	81
/Users/rizwan/Downloads/fwddatasetwithrandomnfaultinformation/SourceCode/PDE_UI-3.4.1/PDE_UI 3.4.1/src/org.eclipse.pde.core/src/org/eclipse/pde/internal/core/icheatsheet/comp/ICompCS.java	0	0	0	2	191	16	0	0	0	0	0	0	0	0	0	0	5	5	1	1	5	0	0	0	0	0	0	0	0	0	0	209	3	0	0	0	0	12	4	233	6	693	15	4	4	88	63	92	67
/Users/rizwan/Downloads/fwddatasetwithrandomnfaultinformation/SourceCode/PDE_UI-3.4.1/PDE_UI 3.4.1/src/org.eclipse.pde.core/src/org/eclipse/pde/internal/core/icheatsheet/comp/ICompCSTaskObject.java	0	0	0	2	246	38	0	0	0	0	0	0	0	0	0	0	16	16	1	1	16	0	0	0	0	0	0	0	0	0	0	286	3	0	0	0	0	34	4	343	6	1012	15	4	4	164	80	168	84
/Users/rizwan/Downloads/fwddatasetwithrandomnfaultinformation/SourceCode/PDE_UI-3.4.1/PDE_UI 3.4.1/src/org.eclipse.pde.core/src/org/eclipse/pde/internal/core/icheatsheet/comp/ICompCSTask.java	0	0	0	2	197	18	0	0	0	0	0	0	0	0	0	0	6	6	1	1	6	0	0	0	0	0	0	0	0	0	0	217	3	0	0	0	0	14	4	244	6	725	15	4	4	95	62	99	66
/Users/rizwan/Downloads/fwddatasetwithrandomnfaultinformation/SourceCode/PDE_UI-3.4.1/PDE_UI 3.4.1/src/org.eclipse.pde.core/src/org/eclipse/pde/internal/core/icheatsheet/comp/ICompCSDataObject.java	0	0	0	2	181	12	0	0	0	0	0	0	0	0	0	0	3	3	1	1	3	0	0	0	0	0	0	0	0	0	0	195	3	0	0	0	0	8	4	213	6	635	15	4	4	70	56	74	60
/Users/rizwan/Downloads/fwddatasetwithrandomnfaultinformation/SourceCode/PDE_UI-3.4.1/PDE_UI 3.4.1/src/org.eclipse.pde.core/src/org/eclipse/pde/internal/core/icheatsheet/comp/ICompCSIntro.java	0	0	0	2	171	10	0	0	0	0	0	0	0	0	0	0	1	1	1	1	1	0	0	0	0	0	0	0	0	0	0	183	3	0	0	0	0	4	4	195	6	583	15	4	4	59	49	63	53
/Users/rizwan/Downloads/fwddatasetwithrandomnfaultinformation/SourceCode/PDE_UI-3.4.1/PDE_UI 3.4.1/src/org.eclipse.pde.core/src/org/eclipse/pde/internal/core/icheatsheet/comp/ICompCSModelFactory.java	0	0	0	2	205	22	0	0	0	0	0	0	0	0	0	0	8	8	1	1	8	0	0	0	0	0	0	0	0	0	0	229	3	0	0	0	0	18	4	262	6	777	15	4	4	102	63	106	67
/Users/rizwan/Downloads/fwddatasetwithrandomnfaultinformation/SourceCode/PDE_UI-3.4.1/PDE_UI 3.4.1/src/org.eclipse.pde.core/src/org/eclipse/pde/internal/core/icheatsheet/simple/ISimpleCSRunContainerObject.java	0	0	0	2	171	12	0	0	0	0	0	0	0	0	0	0	1	1	1	1	1	0	0	0	0	0	0	0	0	0	0	185	3	0	0	0	0	4	4	197	6	589	15	4	4	67	57	71	61
/Users/rizwan/Downloads/fwddatasetwithrandomnfaultinformation/SourceCode/PDE_UI-3.4.1/PDE_UI 3.4.1/src/org.eclipse.pde.core/src/org/eclipse/pde/internal/core/icheatsheet/simple/ISimpleCSRun.java	0	0	0	4	181	12	0	0	0	0	0	0	0	0	0	0	3	3	1	1	3	0	0	0	0	0	0	0	0	0	0	197	3	0	0	0	0	8	4	215	6	641	15	4	4	76	59	80	63
/Users/rizwan/Downloads/fwddatasetwithrandomnfaultinformation/SourceCode/PDE_UI-3.4.1/PDE_UI 3.4.1/src/org.eclipse.pde.core/src/org/eclipse/pde/internal/core/icheatsheet/simple/ISimpleCSObject.java	0	0	0	4	210	27	0	0	0	0	0	0	0	0	0	0	10	10	1	1	13	0	0	0	0	0	0	0	0	0	0	241	3	0	0	0	0	22	4	283	6	835	15	5	5	132	93	137	98
/Users/rizwan/Downloads/fwddatasetwithrandomnfaultinformation/SourceCode/PDE_UI-3.4.1/PDE_UI 3.4.1/src/org.eclipse.pde.core/src/org/eclipse/pde/internal/core/icheatsheet/simple/ISimpleCSDescription.java	0	0	0	2	181	12	0	0	0	0	0	0	0	0	0	0	5	5	1	1	3	0	0	0	0	0	0	0	0	0	0	195	3	0	0	0	0	12	4	217	6	647	15	4	4	72	57	76	61
/Users/rizwan/Downloads/fwddatasetwithrandomnfaultinformation/SourceCode/PDE_UI-3.4.1/PDE_UI 3.4.1/src/org.eclipse.pde.core/src/org/eclipse/pde/internal/core/icheatsheet/simple/ISimpleCSOnCompletion.java	0	0	0	2	181	12	0	0	0	0	0	0	0	0	0	0	5	5	1	1	3	0	0	0	0	0	0	0	0	0	0	195	3	0	0	0	0	12	4	217	6	647	15	4	4	72	57	76	61
/Users/rizwan/Downloads/fwddatasetwithrandomnfaultinformation/SourceCode/PDE_UI-3.4.1/PDE_UI 3.4.1/src/org.eclipse.pde.core/src/org/eclipse/pde/internal/core/icheatsheet/simple/ISimpleCSConstants.java	0	0	0	65	171	76	0	0	0	0	0	0	0	0	0	0	1	1	1	1	43	41	0	0	0	0	0	0	0	0	0	312	3	0	0	0	0	4	4	407	7	1137	16	46	16	306	128	352	144
/Users/rizwan/Downloads/fwddatasetwithrandomnfaultinformation/SourceCode/PDE_UI-3.4.1/PDE_UI 3.4.1/src/org.eclipse.pde.core/src/org/eclipse/pde/internal/core/icheatsheet/simple/ISimpleCSModel.java	0	0	0	2	179	12	0	0	0	0	0	0	0	0	0	0	3	3	1	1	5	0	0	0	0	0	0	0	0	0	0	193	3	0	0	0	0	8	4	213	6	633	15	4	4	77	57	81	61
/Users/rizwan/Downloads/fwddatasetwithrandomnfaultinformation/SourceCode/PDE_UI-3.4.1/PDE_UI 3.4.1/src/org.eclipse.pde.core/src/org/eclipse/pde/internal/core/icheatsheet/simple/ISimpleCSRepeatedSubItem.java	0	0	0	2	191	16	0	0	0	0	0	0	0	0	0	0	5	5	1	1	5	0	0	0	0	0	0	0	0	0	0	209	3	0	0	0	0	12	4	233	6	693	15	4	4	86	61	90	65
/Users/rizwan/Downloads/fwddatasetwithrandomnfaultinformation/SourceCode/PDE_UI-3.4.1/PDE_UI 3.4.1/src/org.eclipse.pde.core/src/org/eclipse/pde/internal/core/icheatsheet/simple/ISimpleCSSubItem.java	0	0	0	2	201	20	0	0	0	0	0	0	0	0	0	0	7	7	1	1	7	0	0	0	0	0	0	0	0	0	0	223	3	0	0	0	0	16	4	253	6	751	15	4	4	101	64	105	68
/Users/rizwan/Downloads/fwddatasetwithrandomnfaultinformation/SourceCode/PDE_UI-3.4.1/PDE_UI 3.4.1/src/org.eclipse.pde.core/src/org/eclipse/pde/internal/core/icheatsheet/simple/ISimpleCSPerformWhen.java	0	0	0	2	196	18	0	0	0	0	0	0	0	0	0	0	6	6	1	1	6	0	0	0	0	0	0	0	0	0	0	216	3	0	0	0	0	14	4	243	6	722	15	4	4	97	65	101	69
/Users/rizwan/Downloads/fwddatasetwithrandomnfaultinformation/SourceCode/PDE_UI-3.4.1/PDE_UI 3.4.1/src/org.eclipse.pde.core/src/org/eclipse/pde/internal/core/icheatsheet/simple/ISimpleCSAction.java	0	0	0	2	207	22	0	0	0	0	0	0	0	0	0	0	8	8	1	1	8	0	0	0	0	0	0	0	0	0	0	231	3	0	0	0	0	18	4	264	6	783	15	13	7	111	70	124	77
/Users/rizwan/Downloads/fwddatasetwithrandomnfaultinformation/SourceCode/PDE_UI-3.4.1/PDE_UI 3.4.1/src/org.eclipse.pde.core/src/org/eclipse/pde/internal/core/icheatsheet/simple/ISimpleCS.java	0	0	0	2	260	42	0	0	0	0	0	0	0	0	0	0	18	18	1	1	18	0	0	0	0	0	0	0	0	0	0	304	3	0	0	0	0	38	4	367	6	1082	15	4	4	193	83	197	87
/Users/rizwan/Downloads/fwddatasetwithrandomnfaultinformation/SourceCode/PDE_UI-3.4.1/PDE_UI 3.4.1/src/org.eclipse.pde.core/src/org/eclipse/pde/internal/core/icheatsheet/simple/ISimpleCSHelpObject.java	0	0	0	2	191	16	0	0	0	0	0	0	0	0	0	0	5	5	1	1	5	0	0	0	0	0	0	0	0	0	0	209	3	0	0	0	0	12	4	233	6	693	15	4	4	86	59	90	63
/Users/rizwan/Downloads/fwddatasetwithrandomnfaultinformation/SourceCode/PDE_UI-3.4.1/PDE_UI 3.4.1/src/org.eclipse.pde.core/src/org/eclipse/pde/internal/core/icheatsheet/simple/ISimpleCSModelFactory.java	0	0	0	2	215	30	0	0	0	0	0	0	0	0	0	0	12	12	1	1	13	0	0	0	0	0	0	0	0	0	0	247	3	0	0	0	0	26	4	293	6	865	15	4	4	120	75	124	79
/Users/rizwan/Downloads/fwddatasetwithrandomnfaultinformation/SourceCode/PDE_UI-3.4.1/PDE_UI 3.4.1/src/org.eclipse.pde.core/src/org/eclipse/pde/internal/core/icheatsheet/simple/ISimpleCSSubItemObject.java	0	0	0	2	171	12	0	0	0	0	0	0	0	0	0	0	1	1	1	1	1	0	0	0	0	0	0	0	0	0	0	185	3	0	0	0	0	4	4	197	6	589	15	4	4	67	56	71	60
/Users/rizwan/Downloads/fwddatasetwithrandomnfaultinformation/SourceCode/PDE_UI-3.4.1/PDE_UI 3.4.1/src/org.eclipse.pde.core/src/org/eclipse/pde/internal/core/icheatsheet/simple/ISimpleCSCommand.java	0	0	0	2	171	8	0	0	0	0	0	0	0	0	0	0	5	5	1	1	5	0	0	0	0	0	0	0	0	0	0	181	3	0	0	0	0	12	4	205	6	609	15	5	5	72	56	77	61
/Users/rizwan/Downloads/fwddatasetwithrandomnfaultinformation/SourceCode/PDE_UI-3.4.1/PDE_UI 3.4.1/src/org.eclipse.pde.core/src/org/eclipse/pde/internal/core/icheatsheet/simple/ISimpleCSItem.java	0	0	0	28	293	54	0	0	0	0	0	0	0	0	0	0	24	24	1	1	24	0	0	0	0	0	0	0	0	0	0	375	3	0	0	0	0	50	4	456	6	1343	15	4	4	267	98	271	102
/Users/rizwan/Downloads/fwddatasetwithrandomnfaultinformation/SourceCode/PDE_UI-3.4.1/PDE_UI 3.4.1/src/org.eclipse.pde.core/src/org/eclipse/pde/internal/core/icheatsheet/simple/ISimpleCSRunObject.java	0	0	0	2	211	24	0	0	0	0	0	0	0	0	0	0	9	9	1	1	9	0	0	0	0	0	0	0	0	0	0	237	3	0	0	0	0	20	4	273	6	809	15	5	5	114	66	119	71
/Users/rizwan/Downloads/fwddatasetwithrandomnfaultinformation/SourceCode/PDE_UI-3.4.1/PDE_UI 3.4.1/src/org.eclipse.pde.core/src/org/eclipse/pde/internal/core/icheatsheet/simple/ISimpleCSIntro.java	0	0	0	2	181	12	0	0	0	0	0	0	0	0	0	0	3	3	1	1	3	0	0	0	0	0	0	0	0	0	0	195	3	0	0	0	0	8	4	213	6	635	15	4	4	73	57	77	61
/Users/rizwan/Downloads/fwddatasetwithrandomnfaultinformation/SourceCode/PDE_UI-3.4.1/PDE_UI 3.4.1/src/org.eclipse.pde.core/src/org/eclipse/pde/internal/core/icheatsheet/simple/ISimpleCSConditionalSubItem.java	0	0	0	2	196	18	0	0	0	0	0	0	0	0	0	0	6	6	1	1	6	0	0	0	0	0	0	0	0	0	0	216	3	0	0	0	0	14	4	243	6	722	15	4	4	94	64	98	68
/Users/rizwan/Downloads/fwddatasetwithrandomnfaultinformation/SourceCode/PDE_UI-3.4.1/PDE_UI 3.4.1/src/org.eclipse.pde.core/src/org/eclipse/pde/internal/core/ischema/ISchema.java	0	0	0	8	292	45	0	0	0	0	0	0	11	11	0	0	22	22	1	1	29	5	0	0	0	0	0	0	0	0	0	345	3	0	0	22	2	46	4	456	9	1334	20	12	10	705	269	717	279
/Users/rizwan/Downloads/fwddatasetwithrandomnfaultinformation/SourceCode/PDE_UI-3.4.1/PDE_UI 3.4.1/src/org.eclipse.pde.core/src/org/eclipse/pde/internal/core/ischema/ISchemaAttribute.java	0	0	0	18	201	38	0	0	0	0	0	0	0	0	0	0	5	5	3	3	14	10	0	0	0	0	0	0	0	0	0	257	3	0	0	0	0	16	4	304	7	888	16	21	12	221	121	242	133
/Users/rizwan/Downloads/fwddatasetwithrandomnfaultinformation/SourceCode/PDE_UI-3.4.1/PDE_UI 3.4.1/src/org.eclipse.pde.core/src/org/eclipse/pde/internal/core/ischema/ISchemaEnumeration.java	0	0	0	2	174	8	0	0	0	0	0	0	0	0	0	0	2	2	2	2	1	0	0	0	0	0	0	0	0	0	0	184	3	0	0	0	0	8	4	200	6	598	15	5	5	98	79	103	84
/Users/rizwan/Downloads/fwddatasetwithrandomnfaultinformation/SourceCode/PDE_UI-3.4.1/PDE_UI 3.4.1/src/org.eclipse.pde.core/src/org/eclipse/pde/internal/core/ischema/ISchemaObject.java	0	0	0	6	199	24	0	0	0	0	0	0	0	0	0	0	6	6	1	1	10	2	0	0	0	0	0	0	0	0	0	229	3	0	0	0	0	14	4	262	7	774	16	7	6	195	108	202	114
/Users/rizwan/Downloads/fwddatasetwithrandomnfaultinformation/SourceCode/PDE_UI-3.4.1/PDE_UI 3.4.1/src/org.eclipse.pde.core/src/org/eclipse/pde/internal/core/ischema/ISchemaElement.java	0	0	0	2	198	15	0	0	0	0	0	0	0	0	0	0	7	7	1	1	4	0	0	0	0	0	0	0	0	0	0	215	3	0	0	0	0	16	4	242	6	721	15	5	5	212	139	217	144
/Users/rizwan/Downloads/fwddatasetwithrandomnfaultinformation/SourceCode/PDE_UI-3.4.1/PDE_UI 3.4.1/src/org.eclipse.pde.core/src/org/eclipse/pde/internal/core/ischema/IDocumentSection.java	0	0	0	21	210	39	0	0	0	0	0	0	10	10	0	0	2	2	1	1	8	6	0	0	0	0	0	0	0	0	0	270	3	0	0	20	2	6	4	319	9	943	20	12	7	240	122	252	129
/Users/rizwan/Downloads/fwddatasetwithrandomnfaultinformation/SourceCode/PDE_UI-3.4.1/PDE_UI 3.4.1/src/org.eclipse.pde.core/src/org/eclipse/pde/internal/core/ischema/ISchemaComplexType.java	0	0	0	2	181	12	0	0	0	0	0	0	0	0	0	0	3	3	1	1	4	0	0	0	0	0	0	0	0	0	0	195	3	0	0	0	0	8	4	214	6	637	15	5	5	125	86	130	91
/Users/rizwan/Downloads/fwddatasetwithrandomnfaultinformation/SourceCode/PDE_UI-3.4.1/PDE_UI 3.4.1/src/org.eclipse.pde.core/src/org/eclipse/pde/internal/core/ischema/ISchemaSimpleType.java	0	0	0	2	182	11	0	0	0	0	0	0	2	2	0	0	3	3	1	1	3	0	0	0	0	0	0	0	0	0	0	195	3	0	0	4	2	8	4	219	8	653	19	5	5	129	88	134	93
/Users/rizwan/Downloads/fwddatasetwithrandomnfaultinformation/SourceCode/PDE_UI-3.4.1/PDE_UI 3.4.1/src/org.eclipse.pde.core/src/org/eclipse/pde/internal/core/ischema/ISchemaInclude.java	0	0	0	4	175	12	0	0	0	0	0	0	0	0	0	0	5	5	1	1	7	1	0	0	0	0	0	0	0	0	0	191	3	0	0	0	0	12	4	218	7	646	16	6	6	96	72	102	78
/Users/rizwan/Downloads/fwddatasetwithrandomnfaultinformation/SourceCode/PDE_UI-3.4.1/PDE_UI 3.4.1/src/org.eclipse.pde.core/src/org/eclipse/pde/internal/core/ischema/ISchemaObjectReference.java	0	0	0	2	191	16	0	0	0	0	0	0	0	0	0	0	5	5	1	1	5	0	0	0	0	0	0	0	0	0	0	209	3	0	0	0	0	12	4	233	6	693	15	5	5	138	79	143	84
/Users/rizwan/Downloads/fwddatasetwithrandomnfaultinformation/SourceCode/PDE_UI-3.4.1/PDE_UI 3.4.1/src/org.eclipse.pde.core/src/org/eclipse/pde/internal/core/ischema/ISchemaRootElement.java	0	0	0	8	191	26	0	0	0	0	0	0	4	4	0	0	5	5	1	1	9	3	0	0	0	0	0	0	0	0	0	225	3	0	0	8	2	12	4	266	9	786	20	8	6	138	83	146	89
/Users/rizwan/Downloads/fwddatasetwithrandomnfaultinformation/SourceCode/PDE_UI-3.4.1/PDE_UI 3.4.1/src/org.eclipse.pde.core/src/org/eclipse/pde/internal/core/ischema/ISchemaRestriction.java	0	0	0	2	199	16	0	0	0	0	0	0	0	0	0	0	5	5	1	1	5	0	0	0	0	0	0	0	0	0	0	217	3	0	0	0	0	12	4	241	6	717	15	5	5	194	110	199	115
/Users/rizwan/Downloads/fwddatasetwithrandomnfaultinformation/SourceCode/PDE_UI-3.4.1/PDE_UI 3.4.1/src/org.eclipse.pde.core/src/org/eclipse/pde/internal/core/ischema/ISchemaType.java	0	0	0	3	185	13	0	0	0	0	0	0	0	0	0	0	6	6	1	1	4	0	0	0	0	0	0	0	0	0	0	201	3	0	0	0	0	14	4	226	6	673	15	5	5	132	89	137	94
/Users/rizwan/Downloads/fwddatasetwithrandomnfaultinformation/SourceCode/PDE_UI-3.4.1/PDE_UI 3.4.1/src/org.eclipse.pde.core/src/org/eclipse/pde/internal/core/ischema/ISchemaCompositor.java	0	0	0	11	215	34	0	0	0	0	0	0	0	0	0	0	10	10	2	2	10	6	0	0	0	0	0	0	0	0	0	260	3	0	0	0	0	24	4	307	7	905	16	14	12	257	140	271	152
/Users/rizwan/Downloads/fwddatasetwithrandomnfaultinformation/SourceCode/PDE_UI-3.4.1/PDE_UI 3.4.1/src/org.eclipse.pde.core/src/org/eclipse/pde/internal/core/ischema/ISchemaDescriptor.java	0	0	0	3	201	18	0	0	0	0	0	0	4	4	0	0	7	7	1	1	7	0	0	0	0	0	0	0	0	0	0	222	3	0	0	8	2	16	4	262	8	778	19	5	5	211	130	216	135
/Users/rizwan/Downloads/fwddatasetwithrandomnfaultinformation/SourceCode/PDE_UI-3.4.1/PDE_UI 3.4.1/src/org.eclipse.pde.core/src/org/eclipse/pde/internal/core/ischema/IMetaElement.java	0	0	0	7	203	29	0	0	0	0	0	0	10	10	0	0	7	7	1	1	9	2	0	0	0	0	0	0	0	0	0	239	3	0	0	20	2	16	4	295	9	874	20	7	6	255	119	262	125
/Users/rizwan/Downloads/fwddatasetwithrandomnfaultinformation/SourceCode/PDE_UI-3.4.1/PDE_UI 3.4.1/src/org.eclipse.pde.core/src/org/eclipse/pde/internal/core/ischema/ISchemaAttributeProvider.java	0	0	0	2	177	11	0	0	0	0	0	0	2	2	0	0	4	4	1	1	4	0	0	0	0	0	0	0	0	0	0	190	3	0	0	4	2	10	4	217	8	646	19	5	5	100	74	105	79
/Users/rizwan/Downloads/fwddatasetwithrandomnfaultinformation/SourceCode/PDE_UI-3.4.1/PDE_UI 3.4.1/src/org.eclipse.pde.core/src/org/eclipse/pde/internal/core/ischema/ISchemaRepeatable.java	0	0	1	2	193	12	0	0	0	0	0	0	0	0	0	0	4	3	1	1	3	0	0	0	0	0	0	0	0	0	0	208	4	0	0	0	0	9	4	228	6	679	16	9	8	172	98	181	106
/Users/rizwan/Downloads/fwddatasetwithrandomnfaultinformation/SourceCode/PDE_UI-3.4.1/PDE_UI 3.4.1/src/org.eclipse.pde.core/src/org/eclipse/pde/internal/core/ischema/IMetaAttribute.java	0	0	0	6	217	36	0	0	0	0	0	0	8	8	0	0	7	7	1	1	13	6	0	0	0	0	0	0	0	0	0	259	3	0	0	16	2	16	4	319	9	938	20	13	10	245	121	258	131
/Users/rizwan/Downloads/fwddatasetwithrandomnfaultinformation/SourceCode/PDE_UI-3.4.1/PDE_UI 3.4.1/src/org.eclipse.pde.core/src/org/eclipse/pde/internal/core/cheatsheet/comp/CompCS.java	0	0	1	18	224	70	0	1	0	3	0	0	0	1	0	0	85	85	26	26	48	17	0	0	0	0	0	0	0	0	0	313	4	4	2	1	1	222	4	616	11	1783	24	12	7	541	184	553	191
/Users/rizwan/Downloads/fwddatasetwithrandomnfaultinformation/SourceCode/PDE_UI-3.4.1/PDE_UI 3.4.1/src/org.eclipse.pde.core/src/org/eclipse/pde/internal/core/cheatsheet/comp/CompCSObject.java	1	0	0	48	268	112	0	0	0	0	3	0	2	1	0	0	114	114	27	27	90	18	0	0	0	0	0	0	0	0	0	429	4	0	0	6	3	282	4	836	9	2398	22	32	11	664	220	696	231
/Users/rizwan/Downloads/fwddatasetwithrandomnfaultinformation/SourceCode/PDE_UI-3.4.1/PDE_UI 3.4.1/src/org.eclipse.pde.core/src/org/eclipse/pde/internal/core/cheatsheet/comp/CompCSTaskObject.java	0	0	1	28	251	110	0	3	0	5	1	0	0	3	0	0	171	171	41	41	89	37	0	0	0	0	0	0	0	0	0	390	4	8	2	4	2	424	4	964	11	2765	25	15	7	913	244	928	251
/Users/rizwan/Downloads/fwddatasetwithrandomnfaultinformation/SourceCode/PDE_UI-3.4.1/PDE_UI 3.4.1/src/org.eclipse.pde.core/src/org/eclipse/pde/internal/core/cheatsheet/comp/CompCSModel.java	0	0	0	13	207	38	0	0	0	1	3	0	0	0	0	0	55	55	23	23	38	8	0	0	0	0	0	0	0	0	0	258	3	1	1	3	1	156	4	473	11	1375	22	7	6	353	144	360	150
/Users/rizwan/Downloads/fwddatasetwithrandomnfaultinformation/SourceCode/PDE_UI-3.4.1/PDE_UI 3.4.1/src/org.eclipse.pde.core/src/org/eclipse/pde/internal/core/cheatsheet/comp/CompCSModelFactory.java	0	0	0	9	196	24	0	0	0	0	0	0	0	0	0	0	30	30	9	9	20	1	0	0	0	0	0	0	0	0	0	229	3	0	0	0	0	78	4	335	7	984	16	4	4	324	90	328	94
/Users/rizwan/Downloads/fwddatasetwithrandomnfaultinformation/SourceCode/PDE_UI-3.4.1/PDE_UI 3.4.1/src/org.eclipse.pde.core/src/org/eclipse/pde/internal/core/cheatsheet/comp/CompCSWorkspaceModel.java	0	0	0	16	219	56	0	0	0	0	1	0	0	1	0	0	85	85	32	32	49	13	0	0	0	0	0	0	0	0	0	291	3	0	0	2	2	234	4	598	9	1732	20	10	8	441	181	451	189
/Users/rizwan/Downloads/fwddatasetwithrandomnfaultinformation/SourceCode/PDE_UI-3.4.1/PDE_UI 3.4.1/src/org.eclipse.pde.core/src/org/eclipse/pde/internal/core/cheatsheet/comp/CompCSDataObject.java	0	0	3	21	215	60	0	1	0	1	0	0	0	1	0	0	56	56	15	15	27	7	0	0	0	0	0	0	0	0	0	299	4	2	2	1	1	142	4	489	11	1433	24	14	8	424	164	438	172
/Users/rizwan/Downloads/fwddatasetwithrandomnfaultinformation/SourceCode/PDE_UI-3.4.1/PDE_UI 3.4.1/src/org.eclipse.pde.core/src/org/eclipse/pde/internal/core/cheatsheet/comp/CompCSParam.java	0	0	0	19	222	66	0	2	0	2	0	0	0	2	0	0	71	71	20	20	34	11	0	0	0	0	0	0	0	0	0	307	3	4	2	2	1	182	4	550	11	1606	23	13	7	457	156	470	163
/Users/rizwan/Downloads/fwddatasetwithrandomnfaultinformation/SourceCode/PDE_UI-3.4.1/PDE_UI 3.4.1/src/org.eclipse.pde.core/src/org/eclipse/pde/internal/core/cheatsheet/comp/CompCSTask.java	0	0	1	14	216	40	0	0	0	0	0	0	0	0	0	0	82	82	22	22	47	10	0	0	0	0	0	0	0	0	0	271	4	0	0	0	0	208	4	544	7	1574	17	7	6	464	163	471	169
/Users/rizwan/Downloads/fwddatasetwithrandomnfaultinformation/SourceCode/PDE_UI-3.4.1/PDE_UI 3.4.1/src/org.eclipse.pde.core/src/org/eclipse/pde/internal/core/cheatsheet/comp/CompCSOnCompletion.java	0	0	0	4	186	16	0	0	0	0	0	0	0	0	0	0	10	10	4	4	9	1	0	0	0	0	0	0	0	0	0	206	3	0	0	0	0	28	4	251	7	743	16	5	5	134	77	139	82
/Users/rizwan/Downloads/fwddatasetwithrandomnfaultinformation/SourceCode/PDE_UI-3.4.1/PDE_UI 3.4.1/src/org.eclipse.pde.core/src/org/eclipse/pde/internal/core/cheatsheet/comp/CompCSIntro.java	0	0	0	4	186	16	0	0	0	0	0	0	0	0	0	0	10	10	4	4	9	1	0	0	0	0	0	0	0	0	0	206	3	0	0	0	0	28	4	251	7	743	16	5	5	134	77	139	82
/Users/rizwan/Downloads/fwddatasetwithrandomnfaultinformation/SourceCode/PDE_UI-3.4.1/PDE_UI 3.4.1/src/org.eclipse.pde.core/src/org/eclipse/pde/internal/core/cheatsheet/comp/CompCSTaskGroup.java	0	0	3	29	240	82	0	0	4	0	7	0	3	4	0	0	153	153	42	42	77	21	0	0	0	0	0	0	0	0	0	354	4	4	1	14	3	390	4	872	11	2517	25	21	7	830	227	851	234
/Users/rizwan/Downloads/fwddatasetwithrandomnfaultinformation/SourceCode/PDE_UI-3.4.1/PDE_UI 3.4.1/src/org.eclipse.pde.core/src/org/eclipse/pde/internal/core/cheatsheet/comp/CompCSDependency.java	0	0	0	17	216	52	0	1	0	1	0	0	0	1	0	0	54	54	16	16	26	6	0	0	0	0	0	0	0	0	0	285	3	2	2	1	1	140	4	470	11	1379	23	12	7	381	144	393	151
/Users/rizwan/Downloads/fwddatasetwithrandomnfaultinformation/SourceCode/PDE_UI-3.4.1/PDE_UI 3.4.1/src/org.eclipse.pde.ui.templates/templates_3.0/helloWorld/java/$className$.java	0	0	0	0	40	12	0	0	0	0	0	0	0	0	0	0	7	7	6	6	9	1	0	0	0	0	0	0	0	0	0	52	2	0	0	0	0	26	4	94	7	273	15	0	0	201	100	201	100
/Users/rizwan/Downloads/fwddatasetwithrandomnfaultinformation/SourceCode/PDE_UI-3.4.1/PDE_UI 3.4.1/src/org.eclipse.pde.ui.templates/templates_3.0/preferences/java/PreferenceInitializer.java	0	0	0	1	9	4	0	0	0	0	0	0	0	0	0	0	8	8	2	2	8	1	0	0	0	0	0	0	0	0	0	14	3	0	0	0	0	20	4	50	7	141	16	1	1	57	39	58	40
/Users/rizwan/Downloads/fwddatasetwithrandomnfaultinformation/SourceCode/PDE_UI-3.4.1/PDE_UI 3.4.1/src/org.eclipse.pde.ui.templates/templates_3.0/preferences/java/PreferenceConstants.java	0	0	0	1	4	2	0	0	0	0	0	0	0	0	0	0	0	0	1	1	5	4	0	0	0	0	0	0	0	0	0	7	3	0	0	0	0	2	2	23	7	62	14	0	0	34	21	34	21
/Users/rizwan/Downloads/fwddatasetwithrandomnfaultinformation/SourceCode/PDE_UI-3.4.1/PDE_UI 3.4.1/src/org.eclipse.pde.ui.templates/templates_3.0/preferences/java/$pageClassName$.java	0	0	0	3	25	7	6	0	0	0	0	0	3	3	0	0	23	23	7	7	12	0	0	0	0	0	0	0	0	0	0	41	4	0	0	6	2	60	4	129	8	373	20	5	5	214	131	219	136
/Users/rizwan/Downloads/fwddatasetwithrandomnfaultinformation/SourceCode/PDE_UI-3.4.1/PDE_UI 3.4.1/src/org.eclipse.pde.ui.templates/templates_3.0/helloOSGiService/java/$activator$.java	0	0	0	2	8	12	0	0	0	0	0	0	0	0	0	0	18	18	3	3	17	5	0	0	0	0	0	0	0	0	0	22	3	0	0	0	0	42	4	93	7	257	16	0	0	113	50	113	50
/Users/rizwan/Downloads/fwddatasetwithrandomnfaultinformation/SourceCode/PDE_UI-3.4.1/PDE_UI 3.4.1/src/org.eclipse.pde.ui.templates/templates_3.0/helloOSGiService/java/HelloServiceImpl.java	0	0	0	2	0	2	0	0	0	3	0	0	0	0	0	0	6	6	3	3	3	0	0	0	0	0	0	0	0	0	0	4	2	3	1	0	0	18	4	35	8	103	17	1	1	21	15	22	16
/Users/rizwan/Downloads/fwddatasetwithrandomnfaultinformation/SourceCode/PDE_UI-3.4.1/PDE_UI 3.4.1/src/org.eclipse.pde.ui.templates/templates_3.0/helloOSGiService/java/HelloService.java	0	0	0	0	0	0	0	0	0	0	0	0	0	0	0	0	2	2	1	1	3	0	0	0	0	0	0	0	0	0	0	0	0	0	0	0	0	6	4	13	4	36	10	0	0	11	8	11	8
/Users/rizwan/Downloads/fwddatasetwithrandomnfaultinformation/SourceCode/PDE_UI-3.4.1/PDE_UI 3.4.1/src/org.eclipse.pde.ui.templates/templates_3.0/intro/java/Application.java	0	0	0	1	7	4	0	0	0	0	1	0	0	0	0	0	8	8	5	5	9	2	0	0	0	0	0	0	0	0	0	12	3	0	0	1	1	26	4	58	9	164	19	0	0	72	49	72	49
/Users/rizwan/Downloads/fwddatasetwithrandomnfaultinformation/SourceCode/PDE_UI-3.4.1/PDE_UI 3.4.1/src/org.eclipse.pde.ui.templates/templates_3.0/intro/java/DynamicContentProvider.java	0	0	2	4	29	9	0	0	0	0	0	0	2	2	0	0	24	24	6	6	17	6	0	0	0	0	0	0	0	0	0	44	4	0	0	4	2	60	4	141	9	399	21	2	2	163	68	165	70
/Users/rizwan/Downloads/fwddatasetwithrandomnfaultinformation/SourceCode/PDE_UI-3.4.1/PDE_UI 3.4.1/src/org.eclipse.pde.ui.templates/templates_3.0/intro/java/Perspective.java	0	0	0	0	0	0	0	0	0	0	0	0	0	0	0	0	1	1	2	2	3	0	0	0	0	0	0	0	0	0	0	0	0	0	0	0	0	6	4	13	4	36	10	0	0	21	15	21	15
/Users/rizwan/Downloads/fwddatasetwithrandomnfaultinformation/SourceCode/PDE_UI-3.4.1/PDE_UI 3.4.1/src/org.eclipse.pde.ui.templates/templates_3.0/intro/java/ApplicationWorkbenchAdvisor.java	0	0	0	0	0	0	0	0	0	1	1	0	0	0	0	0	24	24	7	7	28	6	0	0	0	0	0	0	0	0	0	0	0	1	1	1	1	62	4	104	9	281	17	4	3	143	68	147	71
/Users/rizwan/Downloads/fwddatasetwithrandomnfaultinformation/SourceCode/PDE_UI-3.4.1/PDE_UI 3.4.1/src/org.eclipse.pde.ui.templates/templates_3.0/decorator/java/$decoratorClassName$.java	0	0	0	13	211	34	14	0	0	0	6	0	2	2	0	0	27	27	7	7	30	15	0	0	0	0	0	0	0	0	0	272	4	0	0	10	3	68	4	406	9	1171	22	6	5	382	167	388	172
/Users/rizwan/Downloads/fwddatasetwithrandomnfaultinformation/SourceCode/PDE_UI-3.4.1/PDE_UI 3.4.1/src/org.eclipse.pde.ui.templates/templates_3.0/mail/java/ICommandIds.java	0	0	0	0	8	2	0	0	0	0	0	0	0	0	0	0	2	2	1	1	3	2	0	0	0	0	0	0	0	0	0	10	2	0	0	0	0	6	4	27	7	77	15	0	0	49	42	49	42
/Users/rizwan/Downloads/fwddatasetwithrandomnfaultinformation/SourceCode/PDE_UI-3.4.1/PDE_UI 3.4.1/src/org.eclipse.pde.ui.templates/templates_3.0/mail/java/NavigationView.java	0	0	0	0	14	6	0	0	0	0	0	0	0	1	0	0	72	72	28	28	61	14	0	0	0	0	0	0	0	0	0	20	2	0	0	1	1	200	4	303	9	836	18	18	14	367	154	385	168
/Users/rizwan/Downloads/fwddatasetwithrandomnfaultinformation/SourceCode/PDE_UI-3.4.1/PDE_UI 3.4.1/src/org.eclipse.pde.ui.templates/templates_3.0/mail/java/MessagePopupAction.java	0	0	0	1	0	6	0	0	0	1	0	0	0	0	0	0	9	9	3	3	11	1	0	0	0	0	0	0	0	0	0	7	2	1	1	0	0	24	4	51	9	143	18	1	1	77	55	78	56
/Users/rizwan/Downloads/fwddatasetwithrandomnfaultinformation/SourceCode/PDE_UI-3.4.1/PDE_UI 3.4.1/src/org.eclipse.pde.ui.templates/templates_3.0/mail/java/$applicationClass$.java	0	0	0	1	7	4	0	0	0	0	1	0	0	0	0	0	8	8	5	5	9	2	0	0	0	0	0	0	0	0	0	12	3	0	0	1	1	26	4	58	9	164	19	0	0	72	49	72	49
/Users/rizwan/Downloads/fwddatasetwithrandomnfaultinformation/SourceCode/PDE_UI-3.4.1/PDE_UI 3.4.1/src/org.eclipse.pde.ui.templates/templates_3.0/mail/java/View.java	1	0	7	8	1	6	0	0	0	1	0	0	1	0	0	0	38	38	4	4	48	21	0	0	0	0	0	0	0	0	0	23	5	1	1	1	1	84	4	189	11	498	24	7	5	283	146	290	151
/Users/rizwan/Downloads/fwddatasetwithrandomnfaultinformation/SourceCode/PDE_UI-3.4.1/PDE_UI 3.4.1/src/org.eclipse.pde.ui.templates/templates_3.0/mail/java/Perspective.java	0	0	1	0	1	0	0	0	0	0	0	0	0	0	0	0	9	9	2	2	11	2	0	0	0	0	0	0	0	0	0	2	2	0	0	0	0	22	4	43	7	117	15	4	3	57	33	61	36
/Users/rizwan/Downloads/fwddatasetwithrandomnfaultinformation/SourceCode/PDE_UI-3.4.1/PDE_UI 3.4.1/src/org.eclipse.pde.ui.templates/templates_3.0/mail/java/ApplicationWorkbenchAdvisor.java	0	0	0	0	5	14	0	0	0	3	0	0	0	0	0	0	59	59	12	12	63	12	0	0	0	0	0	0	0	0	0	19	2	3	1	0	0	142	4	246	9	665	18	5	3	355	169	360	172
/Users/rizwan/Downloads/fwddatasetwithrandomnfaultinformation/SourceCode/PDE_UI-3.4.1/PDE_UI 3.4.1/src/org.eclipse.pde.ui.templates/templates_3.0/mail/java/OpenViewAction.java	1	0	1	1	0	6	0	0	0	1	0	0	0	0	0	0	15	15	6	6	17	4	0	0	0	0	0	0	0	0	0	9	4	1	1	0	0	42	4	82	9	225	20	2	2	115	73	117	75
/Users/rizwan/Downloads/fwddatasetwithrandomnfaultinformation/SourceCode/PDE_UI-3.4.1/PDE_UI 3.4.1/src/org.eclipse.pde.ui.templates/templates_3.0/helloRCP/java/$applicationClass$.java	0	0	0	1	7	4	0	0	0	0	1	0	0	0	0	0	8	8	5	5	9	2	0	0	0	0	0	0	0	0	0	12	3	0	0	1	1	26	4	58	9	164	19	0	0	72	49	72	49
/Users/rizwan/Downloads/fwddatasetwithrandomnfaultinformation/SourceCode/PDE_UI-3.4.1/PDE_UI 3.4.1/src/org.eclipse.pde.ui.templates/templates_3.0/helloRCP/java/Perspective.java	0	0	0	0	0	0	0	0	0	0	0	0	0	0	0	0	1	1	2	2	3	0	0	0	0	0	0	0	0	0	0	0	0	0	0	0	0	6	4	13	4	36	10	0	0	21	15	21	15
/Users/rizwan/Downloads/fwddatasetwithrandomnfaultinformation/SourceCode/PDE_UI-3.4.1/PDE_UI 3.4.1/src/org.eclipse.pde.ui.templates/templates_3.0/helloRCP/java/ApplicationWorkbenchAdvisor.java	0	0	0	0	0	0	2	0	0	0	1	0	0	0	0	0	7	7	3	3	10	1	0	0	0	0	0	0	0	0	0	2	1	0	0	1	1	20	4	40	9	112	17	2	2	53	36	55	38
/Users/rizwan/Downloads/fwddatasetwithrandomnfaultinformation/SourceCode/PDE_UI-3.4.1/PDE_UI 3.4.1/src/org.eclipse.pde.ui.templates/templates_3.0/multiPageEditor/java/$contributorClassName$.java	0	0	0	5	19	9	0	0	0	1	2	0	0	0	0	0	60	60	10	10	42	6	0	0	0	0	0	0	0	0	0	33	3	1	1	2	1	140	4	233	11	653	22	0	0	312	127	312	127
/Users/rizwan/Downloads/fwddatasetwithrandomnfaultinformation/SourceCode/PDE_UI-3.4.1/PDE_UI 3.4.1/src/org.eclipse.pde.ui.templates/templates_3.0/multiPageEditor/java/$editorClassName$.java	2	0	1	12	87	44	1	0	0	4	2	0	16	14	0	0	134	134	30	30	100	28	0	0	0	0	0	0	0	0	0	147	6	4	1	32	3	328	4	653	11	1828	27	35	14	696	286	731	300
/Users/rizwan/Downloads/fwddatasetwithrandomnfaultinformation/SourceCode/PDE_UI-3.4.1/PDE_UI 3.4.1/src/org.eclipse.pde.ui.templates/templates_3.0/helloOSGi/java/$activator$.java	0	0	0	2	8	4	0	0	0	0	0	0	0	0	0	0	8	8	3	3	5	0	0	0	0	0	0	0	0	0	0	14	3	0	0	0	0	22	4	48	6	138	15	0	0	53	26	53	26
/Users/rizwan/Downloads/fwddatasetwithrandomnfaultinformation/SourceCode/PDE_UI-3.4.1/PDE_UI 3.4.1/src/org.eclipse.pde.ui.templates/templates_3.0/view/java/$className$.java	0	0	1	5	49	16	38	0	0	0	12	0	2	3	0	0	182	182	59	59	120	24	0	0	0	0	0	0	0	0	0	109	5	0	0	17	3	482	4	764	9	2145	23	46	24	877	351	923	375
/Users/rizwan/Downloads/fwddatasetwithrandomnfaultinformation/SourceCode/PDE_UI-3.4.1/PDE_UI 3.4.1/src/org.eclipse.pde.ui.templates/templates_3.0/newWizard/java/$wizardPageClassName$.java	0	0	1	3	30	14	0	2	1	3	9	0	0	2	0	0	107	107	26	26	85	24	0	0	0	0	0	0	0	0	0	48	4	6	3	11	2	266	4	453	11	1248	26	12	5	523	210	535	215
/Users/rizwan/Downloads/fwddatasetwithrandomnfaultinformation/SourceCode/PDE_UI-3.4.1/PDE_UI 3.4.1/src/org.eclipse.pde.ui.templates/templates_3.0/newWizard/java/$wizardClassName$.java	0	0	3	3	47	16	0	0	1	2	0	0	0	0	0	0	66	66	25	25	54	14	0	0	0	0	0	0	0	0	0	69	4	3	2	0	0	182	4	332	9	927	21	3	2	490	234	493	236
/Users/rizwan/Downloads/fwddatasetwithrandomnfaultinformation/SourceCode/PDE_UI-3.4.1/PDE_UI 3.4.1/src/org.eclipse.pde.ui.templates/templates_3.0/OSGiPreferencesService/java/$activator$.java	0	0	1	4	8	10	0	0	0	0	0	0	0	0	0	0	16	16	3	3	18	6	0	0	0	0	0	0	0	0	0	23	4	0	0	0	0	38	4	93	7	254	17	1	1	118	59	119	60
/Users/rizwan/Downloads/fwddatasetwithrandomnfaultinformation/SourceCode/PDE_UI-3.4.1/PDE_UI 3.4.1/src/org.eclipse.pde.ui.templates/templates_3.0/propertyPages/java/$className$.java	0	0	0	0	8	18	0	0	0	1	0	0	0	0	0	0	60	60	13	13	62	29	0	0	0	0	0	0	0	0	0	26	2	1	1	0	0	146	4	271	9	724	18	2	2	345	134	347	136
/Users/rizwan/Downloads/fwddatasetwithrandomnfaultinformation/SourceCode/PDE_UI-3.4.1/PDE_UI 3.4.1/src/org.eclipse.pde.ui.templates/templates_3.0/helloNonUIRCP/java/$applicationClass$.java	0	0	0	1	9	4	0	0	0	0	0	0	0	0	0	0	4	4	2	2	4	0	0	0	0	0	0	0	0	0	0	14	3	0	0	0	0	12	4	37	6	106	15	0	0	43	34	43	34
/Users/rizwan/Downloads/fwddatasetwithrandomnfaultinformation/SourceCode/PDE_UI-3.4.1/PDE_UI 3.4.1/src/org.eclipse.pde.ui.templates/templates_3.0/builder/java/ToggleNatureAction.java	1	0	2	6	24	12	0	0	0	1	0	0	1	0	0	0	39	39	14	14	35	13	0	0	0	0	0	0	0	0	0	45	5	1	1	1	1	106	4	212	11	588	24	9	5	255	98	264	103
/Users/rizwan/Downloads/fwddatasetwithrandomnfaultinformation/SourceCode/PDE_UI-3.4.1/PDE_UI 3.4.1/src/org.eclipse.pde.ui.templates/templates_3.0/builder/java/$natureClassName$.java	2	0	2	8	24	10	0	0	0	0	0	0	2	0	0	0	33	33	9	9	31	12	0	0	0	0	0	0	0	0	0	46	5	0	0	2	1	84	4	185	9	511	21	11	5	192	71	203	76
/Users/rizwan/Downloads/fwddatasetwithrandomnfaultinformation/SourceCode/PDE_UI-3.4.1/PDE_UI 3.4.1/src/org.eclipse.pde.ui.templates/templates_3.0/builder/java/$builderClassName$.java	0	0	0	3	11	16	0	1	0	0	4	0	0	0	0	0	64	64	34	34	55	10	0	0	0	0	0	0	0	0	0	30	3	1	1	4	1	196	4	305	11	852	22	3	2	410	159	413	161
/Users/rizwan/Downloads/fwddatasetwithrandomnfaultinformation/SourceCode/PDE_UI-3.4.1/PDE_UI 3.4.1/src/org.eclipse.pde.ui.templates/templates_3.0/perspective/java/$perspectiveClassName$.java	0	0	0	54	173	64	16	0	0	0	0	0	0	0	0	0	60	60	8	8	50	3	0	0	0	0	0	0	0	0	0	307	4	0	0	0	0	136	4	504	7	1458	17	38	12	381	161	419	173
/Users/rizwan/Downloads/fwddatasetwithrandomnfaultinformation/SourceCode/PDE_UI-3.4.1/PDE_UI 3.4.1/src/org.eclipse.pde.ui.templates/templates_3.0/editor/java/$editorClass$.java	0	0	0	0	0	0	0	0	0	0	0	0	0	0	0	0	10	10	3	3	9	1	0	0	0	0	0	0	0	0	0	0	0	0	0	0	0	26	4	40	5	111	11	0	0	34	24	34	24
/Users/rizwan/Downloads/fwddatasetwithrandomnfaultinformation/SourceCode/PDE_UI-3.4.1/PDE_UI 3.4.1/src/org.eclipse.pde.ui.templates/templates_3.0/editor/java/XMLDocumentProvider.java	0	0	0	0	0	0	0	0	0	1	0	0	0	0	0	0	7	7	4	4	11	3	0	0	0	0	0	0	0	0	0	0	0	1	1	0	0	22	4	42	7	114	14	0	0	70	40	70	40
/Users/rizwan/Downloads/fwddatasetwithrandomnfaultinformation/SourceCode/PDE_UI-3.4.1/PDE_UI 3.4.1/src/org.eclipse.pde.ui.templates/templates_3.0/editor/java/XMLTagScanner.java	0	0	0	0	2	6	0	0	0	0	0	0	0	0	0	0	9	9	2	2	9	5	0	0	0	0	0	0	0	0	0	8	2	0	0	0	0	22	4	50	7	137	15	4	4	61	41	65	45
/Users/rizwan/Downloads/fwddatasetwithrandomnfaultinformation/SourceCode/PDE_UI-3.4.1/PDE_UI 3.4.1/src/org.eclipse.pde.ui.templates/templates_3.0/editor/java/IXMLColorConstants.java	0	0	0	0	0	0	0	0	0	0	0	0	0	0	0	0	5	5	1	1	7	5	0	0	0	0	0	0	0	0	0	0	0	0	0	0	0	12	4	28	5	73	11	15	6	26	17	41	23
/Users/rizwan/Downloads/fwddatasetwithrandomnfaultinformation/SourceCode/PDE_UI-3.4.1/PDE_UI 3.4.1/src/org.eclipse.pde.ui.templates/templates_3.0/editor/java/XMLPartitionScanner.java	0	2	0	0	1	0	0	0	0	1	0	0	1	1	0	0	6	6	2	2	10	7	0	0	0	0	0	0	0	0	0	3	2	1	1	2	2	16	4	48	11	129	22	3	3	45	31	48	34
/Users/rizwan/Downloads/fwddatasetwithrandomnfaultinformation/SourceCode/PDE_UI-3.4.1/PDE_UI 3.4.1/src/org.eclipse.pde.ui.templates/templates_3.0/editor/java/TagRule.java	0	0	0	2	1	4	0	0	0	1	4	0	2	2	0	0	12	12	7	7	10	1	0	0	0	0	0	0	0	0	0	7	3	1	1	8	3	38	4	76	11	217	24	2	1	63	42	65	43
/Users/rizwan/Downloads/fwddatasetwithrandomnfaultinformation/SourceCode/PDE_UI-3.4.1/PDE_UI 3.4.1/src/org.eclipse.pde.ui.templates/templates_3.0/editor/java/XMLConfiguration.java	0	0	0	0	0	0	0	0	0	0	3	0	0	0	0	0	34	34	10	10	35	8	0	0	0	0	0	0	0	0	0	0	0	0	0	3	1	88	4	139	7	376	14	0	0	203	71	203	71
/Users/rizwan/Downloads/fwddatasetwithrandomnfaultinformation/SourceCode/PDE_UI-3.4.1/PDE_UI 3.4.1/src/org.eclipse.pde.ui.templates/templates_3.0/editor/java/XMLWhitespaceDetector.java	0	0	0	0	0	0	0	0	3	0	4	0	0	0	0	0	2	2	2	2	3	0	0	0	0	0	0	0	0	0	0	0	0	3	1	4	1	8	4	24	8	71	16	0	0	28	21	28	21
/Users/rizwan/Downloads/fwddatasetwithrandomnfaultinformation/SourceCode/PDE_UI-3.4.1/PDE_UI 3.4.1/src/org.eclipse.pde.ui.templates/templates_3.0/editor/java/XMLDoubleClickStrategy.java	2	2	2	3	1	0	0	0	2	5	5	0	3	2	0	0	35	35	15	15	51	29	0	0	0	0	0	0	0	0	0	10	5	7	2	10	3	100	4	221	11	580	27	6	3	196	62	202	65
/Users/rizwan/Downloads/fwddatasetwithrandomnfaultinformation/SourceCode/PDE_UI-3.4.1/PDE_UI 3.4.1/src/org.eclipse.pde.ui.templates/templates_3.0/editor/java/NonRuleBasedDamagerRepairer.java	0	0	8	1	40	18	0	1	0	2	1	0	3	0	0	0	55	55	13	13	34	15	0	0	0	0	0	0	0	0	0	67	4	3	2	4	2	136	4	271	11	763	25	1	1	400	142	401	143
/Users/rizwan/Downloads/fwddatasetwithrandomnfaultinformation/SourceCode/PDE_UI-3.4.1/PDE_UI 3.4.1/src/org.eclipse.pde.ui.templates/templates_3.0/editor/java/XMLScanner.java	0	0	0	0	2	4	0	0	0	0	0	0	1	1	0	0	8	8	2	2	8	4	0	0	0	0	0	0	0	0	0	6	2	0	0	2	2	20	4	48	9	133	19	3	3	50	35	53	38
/Users/rizwan/Downloads/fwddatasetwithrandomnfaultinformation/SourceCode/PDE_UI-3.4.1/PDE_UI 3.4.1/src/org.eclipse.pde.ui.templates/templates_3.0/editor/java/ColorManager.java	0	0	0	0	0	0	0	0	0	0	1	0	0	0	0	0	17	17	4	4	14	4	0	0	0	0	0	0	0	0	0	0	0	0	0	1	1	42	4	66	7	182	14	1	1	76	40	77	41
/Users/rizwan/Downloads/fwddatasetwithrandomnfaultinformation/SourceCode/PDE_UI-3.4.1/PDE_UI 3.4.1/src/org.eclipse.pde.ui.templates/templates_3.0/viewRCP/java/$applicationClass$.java	0	0	0	1	7	4	0	0	0	0	1	0	0	0	0	0	8	8	5	5	9	2	0	0	0	0	0	0	0	0	0	12	3	0	0	1	1	26	4	58	9	164	19	0	0	72	49	72	49
/Users/rizwan/Downloads/fwddatasetwithrandomnfaultinformation/SourceCode/PDE_UI-3.4.1/PDE_UI 3.4.1/src/org.eclipse.pde.ui.templates/templates_3.0/viewRCP/java/View.java	0	0	0	1	17	6	0	0	0	0	0	0	0	0	0	0	23	23	12	12	23	2	0	0	0	0	0	0	0	0	0	24	3	0	0	0	0	70	4	126	7	353	16	0	0	240	130	240	130
/Users/rizwan/Downloads/fwddatasetwithrandomnfaultinformation/SourceCode/PDE_UI-3.4.1/PDE_UI 3.4.1/src/org.eclipse.pde.ui.templates/templates_3.0/viewRCP/java/Perspective.java	0	0	0	0	0	0	0	0	0	0	0	0	0	0	0	0	5	5	2	2	7	1	0	0	0	0	0	0	0	0	0	0	0	0	0	0	0	14	4	26	5	71	11	2	2	36	24	38	26
/Users/rizwan/Downloads/fwddatasetwithrandomnfaultinformation/SourceCode/PDE_UI-3.4.1/PDE_UI 3.4.1/src/org.eclipse.pde.ui.templates/templates_3.0/viewRCP/java/ApplicationWorkbenchAdvisor.java	0	0	0	2	0	2	2	0	0	1	1	0	0	0	0	0	26	26	7	7	27	4	0	0	0	0	0	0	0	0	0	6	3	1	1	1	1	66	4	114	11	313	22	4	4	151	74	155	78
/Users/rizwan/Downloads/fwddatasetwithrandomnfaultinformation/SourceCode/PDE_UI-3.4.1/PDE_UI 3.4.1/src/org.eclipse.pde.ui.templates/templates_3.0/popupMenus/java/$actionClass$.java	0	0	0	0	16	8	0	0	0	0	0	0	0	0	0	0	11	11	5	5	11	1	0	0	0	0	0	0	0	0	0	24	2	0	0	0	0	32	4	74	7	211	15	1	1	85	47	86	48
/Users/rizwan/Downloads/fwddatasetwithrandomnfaultinformation/SourceCode/PDE_UI-3.4.1/PDE_UI 3.4.1/src/org.eclipse.pde.ui.templates/templates_3.0/OSGiSimpleLogService/java/$activator$.java	0	0	0	2	8	12	0	0	0	2	0	0	0	0	0	0	20	20	3	3	16	6	0	0	0	0	0	0	0	0	0	22	3	2	1	0	0	46	4	100	9	279	19	0	0	117	52	117	52
/Users/rizwan/Downloads/fwddatasetwithrandomnfaultinformation/SourceCode/PDE_UI-3.4.1/PDE_UI 3.4.1/src/org.eclipse.pde.ui.templates/templates_3.0/OSGiSimpleLogService/java/SimpleLogService.java	0	0	0	0	0	0	0	0	0	0	0	0	0	0	0	0	1	1	1	1	2	0	0	0	0	0	0	0	0	0	0	0	0	0	0	0	0	4	4	10	4	28	10	0	0	9	8	9	8
/Users/rizwan/Downloads/fwddatasetwithrandomnfaultinformation/SourceCode/PDE_UI-3.4.1/PDE_UI 3.4.1/src/org.eclipse.pde.ui.templates/templates_3.0/OSGiSimpleLogService/java/SimpleLogServiceImpl.java	0	0	0	0	0	0	0	0	0	0	0	0	0	0	0	0	2	2	2	2	2	0	0	0	0	0	0	0	0	0	0	0	0	0	0	0	0	8	4	14	4	40	10	0	0	14	13	14	13
/Users/rizwan/Downloads/fwddatasetwithrandomnfaultinformation/SourceCode/PDE_UI-3.4.1/PDE_UI 3.4.1/src/org.eclipse.pde.ui.templates/templates_3.0/importWizard/java/$wizardPageClassName$.java	0	0	0	29	192	38	11	0	0	0	4	0	0	0	0	0	41	41	15	15	51	13	0	0	0	0	0	0	0	0	0	270	4	0	0	4	1	112	4	459	9	1313	20	18	7	351	167	369	174
/Users/rizwan/Downloads/fwddatasetwithrandomnfaultinformation/SourceCode/PDE_UI-3.4.1/PDE_UI 3.4.1/src/org.eclipse.pde.ui.templates/templates_3.0/importWizard/java/$wizardClassName$.java	0	0	0	9	175	16	0	0	0	0	1	0	0	0	0	0	19	19	5	5	16	2	0	0	0	0	0	0	0	0	0	200	3	0	0	1	1	48	4	275	9	808	19	6	5	147	86	153	91
/Users/rizwan/Downloads/fwddatasetwithrandomnfaultinformation/SourceCode/PDE_UI-3.4.1/PDE_UI 3.4.1/src/org.eclipse.pde.ui.templates/templates_3.1/intro/java/ApplicationActionBarAdvisor.java	0	0	0	0	0	2	0	0	0	0	0	0	0	0	0	0	9	9	4	4	16	2	0	0	0	0	0	0	0	0	0	2	1	0	0	0	0	26	4	51	7	137	14	0	0	85	43	85	43
/Users/rizwan/Downloads/fwddatasetwithrandomnfaultinformation/SourceCode/PDE_UI-3.4.1/PDE_UI 3.4.1/src/org.eclipse.pde.ui.templates/templates_3.1/intro/java/Application.java	0	0	0	1	7	4	0	0	0	0	1	0	0	0	0	0	8	8	5	5	9	2	0	0	0	0	0	0	0	0	0	12	3	0	0	1	1	26	4	58	9	164	19	0	0	72	49	72	49
/Users/rizwan/Downloads/fwddatasetwithrandomnfaultinformation/SourceCode/PDE_UI-3.4.1/PDE_UI 3.4.1/src/org.eclipse.pde.ui.templates/templates_3.1/intro/java/DynamicContentProvider.java	0	0	0	0	6	2	0	0	0	0	0	0	0	0	0	0	19	19	7	7	16	3	0	0	0	0	0	0	0	0	0	8	2	0	0	0	0	52	4	85	7	237	15	1	1	101	62	102	63
/Users/rizwan/Downloads/fwddatasetwithrandomnfaultinformation/SourceCode/PDE_UI-3.4.1/PDE_UI 3.4.1/src/org.eclipse.pde.ui.templates/templates_3.1/intro/java/Perspective.java	0	0	0	0	0	0	0	0	0	0	0	0	0	0	0	0	1	1	2	2	3	0	0	0	0	0	0	0	0	0	0	0	0	0	0	0	0	6	4	13	4	36	10	0	0	21	15	21	15
/Users/rizwan/Downloads/fwddatasetwithrandomnfaultinformation/SourceCode/PDE_UI-3.4.1/PDE_UI 3.4.1/src/org.eclipse.pde.ui.templates/templates_3.1/intro/java/ApplicationWorkbenchWindowAdvisor.java	0	0	0	0	0	0	0	0	0	0	0	0	0	0	0	0	11	11	4	4	13	1	0	0	0	0	0	0	0	0	0	0	0	0	0	0	0	30	4	48	5	131	11	2	2	62	32	64	34
/Users/rizwan/Downloads/fwddatasetwithrandomnfaultinformation/SourceCode/PDE_UI-3.4.1/PDE_UI 3.4.1/src/org.eclipse.pde.ui.templates/templates_3.1/intro/java/ApplicationWorkbenchAdvisor.java	0	0	0	0	0	0	0	0	0	0	0	0	0	0	0	0	6	6	4	4	10	1	0	0	0	0	0	0	0	0	0	0	0	0	0	0	0	20	4	35	5	95	11	0	0	58	33	58	33
/Users/rizwan/Downloads/fwddatasetwithrandomnfaultinformation/SourceCode/PDE_UI-3.4.1/PDE_UI 3.4.1/src/org.eclipse.pde.ui.templates/templates_3.1/mail/java/ApplicationActionBarAdvisor.java	0	0	0	1	6	24	0	0	0	0	0	0	0	0	0	0	35	35	5	5	49	8	0	0	0	0	0	0	0	0	0	31	3	0	0	0	0	80	4	175	7	468	16	0	0	324	165	324	165
/Users/rizwan/Downloads/fwddatasetwithrandomnfaultinformation/SourceCode/PDE_UI-3.4.1/PDE_UI 3.4.1/src/org.eclipse.pde.ui.templates/templates_3.1/mail/java/ICommandIds.java	0	0	0	0	8	2	0	0	0	0	0	0	0	0	0	0	2	2	1	1	3	2	0	0	0	0	0	0	0	0	0	10	2	0	0	0	0	6	4	27	7	77	15	0	0	49	42	49	42
/Users/rizwan/Downloads/fwddatasetwithrandomnfaultinformation/SourceCode/PDE_UI-3.4.1/PDE_UI 3.4.1/src/org.eclipse.pde.ui.templates/templates_3.1/mail/java/NavigationView.java	0	0	0	0	14	6	0	0	0	0	0	0	0	1	0	0	72	72	28	28	61	14	0	0	0	0	0	0	0	0	0	20	2	0	0	1	1	200	4	303	9	836	18	18	14	367	154	385	168
/Users/rizwan/Downloads/fwddatasetwithrandomnfaultinformation/SourceCode/PDE_UI-3.4.1/PDE_UI 3.4.1/src/org.eclipse.pde.ui.templates/templates_3.1/mail/java/MessagePopupAction.java	0	0	0	1	0	6	0	0	0	1	0	0	0	0	0	0	9	9	3	3	11	1	0	0	0	0	0	0	0	0	0	7	2	1	1	0	0	24	4	51	9	143	18	1	1	77	55	78	56
/Users/rizwan/Downloads/fwddatasetwithrandomnfaultinformation/SourceCode/PDE_UI-3.4.1/PDE_UI 3.4.1/src/org.eclipse.pde.ui.templates/templates_3.1/mail/java/$applicationClass$.java	0	0	0	1	7	4	0	0	0	0	1	0	0	0	0	0	8	8	5	5	9	2	0	0	0	0	0	0	0	0	0	12	3	0	0	1	1	26	4	58	9	164	19	0	0	72	49	72	49
/Users/rizwan/Downloads/fwddatasetwithrandomnfaultinformation/SourceCode/PDE_UI-3.4.1/PDE_UI 3.4.1/src/org.eclipse.pde.ui.templates/templates_3.1/mail/java/View.java	0	0	7	8	0	7	0	0	0	1	0	0	2	2	0	0	37	37	5	5	48	18	0	0	0	0	0	0	0	0	0	22	3	1	1	4	2	84	4	187	11	496	23	6	5	313	151	319	156
/Users/rizwan/Downloads/fwddatasetwithrandomnfaultinformation/SourceCode/PDE_UI-3.4.1/PDE_UI 3.4.1/src/org.eclipse.pde.ui.templates/templates_3.1/mail/java/Perspective.java	0	0	1	0	1	0	0	0	0	0	0	0	0	0	0	0	9	9	2	2	11	2	0	0	0	0	0	0	0	0	0	2	2	0	0	0	0	22	4	43	7	117	15	4	3	57	33	61	36
/Users/rizwan/Downloads/fwddatasetwithrandomnfaultinformation/SourceCode/PDE_UI-3.4.1/PDE_UI 3.4.1/src/org.eclipse.pde.ui.templates/templates_3.1/mail/java/ApplicationWorkbenchWindowAdvisor.java	0	0	0	0	0	0	0	0	0	0	0	0	0	0	0	0	10	10	4	4	12	1	0	0	0	0	0	0	0	0	0	0	0	0	0	0	0	28	4	45	5	123	11	2	2	60	31	62	33
/Users/rizwan/Downloads/fwddatasetwithrandomnfaultinformation/SourceCode/PDE_UI-3.4.1/PDE_UI 3.4.1/src/org.eclipse.pde.ui.templates/templates_3.1/mail/java/ApplicationWorkbenchAdvisor.java	0	0	0	0	5	2	0	0	0	0	0	0	0	0	0	0	3	3	3	3	7	1	0	0	0	0	0	0	0	0	0	7	2	0	0	0	0	12	4	33	7	92	15	0	0	60	40	60	40
/Users/rizwan/Downloads/fwddatasetwithrandomnfaultinformation/SourceCode/PDE_UI-3.4.1/PDE_UI 3.4.1/src/org.eclipse.pde.ui.templates/templates_3.1/mail/java/OpenViewAction.java	1	0	1	1	0	6	0	0	0	1	0	0	0	0	0	0	15	15	6	6	17	4	0	0	0	0	0	0	0	0	0	9	4	1	1	0	0	42	4	82	9	225	20	2	2	115	73	117	75
/Users/rizwan/Downloads/fwddatasetwithrandomnfaultinformation/SourceCode/PDE_UI-3.4.1/PDE_UI 3.4.1/src/org.eclipse.pde.ui.templates/templates_3.1/helloRCP/java/ApplicationActionBarAdvisor.java	0	0	0	0	0	0	0	0	0	0	0	0	0	0	0	0	4	4	4	4	6	0	0	0	0	0	0	0	0	0	0	0	0	0	0	0	0	16	4	26	4	72	10	0	0	42	26	42	26
/Users/rizwan/Downloads/fwddatasetwithrandomnfaultinformation/SourceCode/PDE_UI-3.4.1/PDE_UI 3.4.1/src/org.eclipse.pde.ui.templates/templates_3.1/helloRCP/java/$applicationClass$.java	0	0	0	1	7	4	0	0	0	0	1	0	0	0	0	0	8	8	5	5	9	2	0	0	0	0	0	0	0	0	0	12	3	0	0	1	1	26	4	58	9	164	19	0	0	72	49	72	49
/Users/rizwan/Downloads/fwddatasetwithrandomnfaultinformation/SourceCode/PDE_UI-3.4.1/PDE_UI 3.4.1/src/org.eclipse.pde.ui.templates/templates_3.1/helloRCP/java/Perspective.java	0	0	0	0	0	0	0	0	0	0	0	0	0	0	0	0	1	1	2	2	3	0	0	0	0	0	0	0	0	0	0	0	0	0	0	0	0	6	4	13	4	36	10	0	0	21	15	21	15
/Users/rizwan/Downloads/fwddatasetwithrandomnfaultinformation/SourceCode/PDE_UI-3.4.1/PDE_UI 3.4.1/src/org.eclipse.pde.ui.templates/templates_3.1/helloRCP/java/ApplicationWorkbenchWindowAdvisor.java	0	0	0	0	0	0	2	0	0	0	1	0	0	0	0	0	11	11	4	4	13	1	0	0	0	0	0	0	0	0	0	2	1	0	0	1	1	30	4	53	9	148	17	2	2	66	36	68	38
/Users/rizwan/Downloads/fwddatasetwithrandomnfaultinformation/SourceCode/PDE_UI-3.4.1/PDE_UI 3.4.1/src/org.eclipse.pde.ui.templates/templates_3.1/helloRCP/java/ApplicationWorkbenchAdvisor.java	0	0	0	0	0	0	0	0	0	0	0	0	0	0	0	0	3	3	3	3	7	1	0	0	0	0	0	0	0	0	0	0	0	0	0	0	0	12	4	24	5	65	11	0	0	44	27	44	27
/Users/rizwan/Downloads/fwddatasetwithrandomnfaultinformation/SourceCode/PDE_UI-3.4.1/PDE_UI 3.4.1/src/org.eclipse.pde.ui.templates/templates_3.1/editor/java/$editorClass$.java	0	0	0	0	0	0	0	0	0	0	0	0	0	0	0	0	10	10	3	3	9	1	0	0	0	0	0	0	0	0	0	0	0	0	0	0	0	26	4	40	5	111	11	0	0	34	24	34	24
/Users/rizwan/Downloads/fwddatasetwithrandomnfaultinformation/SourceCode/PDE_UI-3.4.1/PDE_UI 3.4.1/src/org.eclipse.pde.ui.templates/templates_3.1/editor/java/XMLDocumentProvider.java	0	0	0	0	0	0	0	0	0	1	0	0	0	0	0	0	7	7	4	4	11	3	0	0	0	0	0	0	0	0	0	0	0	1	1	0	0	22	4	42	7	114	14	0	0	70	40	70	40
/Users/rizwan/Downloads/fwddatasetwithrandomnfaultinformation/SourceCode/PDE_UI-3.4.1/PDE_UI 3.4.1/src/org.eclipse.pde.ui.templates/templates_3.1/editor/java/XMLTagScanner.java	0	0	0	0	2	6	0	0	0	0	0	0	0	0	0	0	9	9	2	2	9	5	0	0	0	0	0	0	0	0	0	8	2	0	0	0	0	22	4	50	7	137	15	4	4	61	41	65	45
/Users/rizwan/Downloads/fwddatasetwithrandomnfaultinformation/SourceCode/PDE_UI-3.4.1/PDE_UI 3.4.1/src/org.eclipse.pde.ui.templates/templates_3.1/editor/java/IXMLColorConstants.java	0	0	0	0	0	0	0	0	0	0	0	0	0	0	0	0	5	5	1	1	7	5	0	0	0	0	0	0	0	0	0	0	0	0	0	0	0	12	4	28	5	73	11	15	6	26	17	41	23
/Users/rizwan/Downloads/fwddatasetwithrandomnfaultinformation/SourceCode/PDE_UI-3.4.1/PDE_UI 3.4.1/src/org.eclipse.pde.ui.templates/templates_3.1/editor/java/XMLPartitionScanner.java	0	2	0	0	1	0	0	0	0	1	0	0	1	1	0	0	6	6	2	2	10	7	0	0	0	0	0	0	0	0	0	3	2	1	1	2	2	16	4	48	11	129	22	3	3	45	31	48	34
/Users/rizwan/Downloads/fwddatasetwithrandomnfaultinformation/SourceCode/PDE_UI-3.4.1/PDE_UI 3.4.1/src/org.eclipse.pde.ui.templates/templates_3.1/editor/java/TagRule.java	0	0	0	2	1	4	0	0	0	1	4	0	2	2	0	0	12	12	7	7	10	1	0	0	0	0	0	0	0	0	0	7	3	1	1	8	3	38	4	76	11	217	24	2	1	63	42	65	43
/Users/rizwan/Downloads/fwddatasetwithrandomnfaultinformation/SourceCode/PDE_UI-3.4.1/PDE_UI 3.4.1/src/org.eclipse.pde.ui.templates/templates_3.1/editor/java/XMLConfiguration.java	0	0	0	0	0	0	0	0	0	0	3	0	0	0	0	0	34	34	10	10	35	8	0	0	0	0	0	0	0	0	0	0	0	0	0	3	1	88	4	139	7	376	14	0	0	203	71	203	71
/Users/rizwan/Downloads/fwddatasetwithrandomnfaultinformation/SourceCode/PDE_UI-3.4.1/PDE_UI 3.4.1/src/org.eclipse.pde.ui.templates/templates_3.1/editor/java/XMLWhitespaceDetector.java	0	0	0	0	0	0	0	0	3	0	4	0	0	0	0	0	2	2	2	2	3	0	0	0	0	0	0	0	0	0	0	0	0	3	1	4	1	8	4	24	8	71	16	0	0	28	21	28	21
/Users/rizwan/Downloads/fwddatasetwithrandomnfaultinformation/SourceCode/PDE_UI-3.4.1/PDE_UI 3.4.1/src/org.eclipse.pde.ui.templates/templates_3.1/editor/java/XMLDoubleClickStrategy.java	2	2	2	3	1	0	0	0	2	5	5	0	3	2	0	0	35	35	15	15	51	29	0	0	0	0	0	0	0	0	0	10	5	7	2	10	3	100	4	221	11	580	27	6	3	196	62	202	65
/Users/rizwan/Downloads/fwddatasetwithrandomnfaultinformation/SourceCode/PDE_UI-3.4.1/PDE_UI 3.4.1/src/org.eclipse.pde.ui.templates/templates_3.1/editor/java/NonRuleBasedDamagerRepairer.java	0	0	8	1	40	18	0	1	0	2	1	0	3	0	0	0	55	55	13	13	34	15	0	0	0	0	0	0	0	0	0	67	4	3	2	4	2	136	4	271	11	763	25	1	1	400	143	401	144
/Users/rizwan/Downloads/fwddatasetwithrandomnfaultinformation/SourceCode/PDE_UI-3.4.1/PDE_UI 3.4.1/src/org.eclipse.pde.ui.templates/templates_3.1/editor/java/XMLScanner.java	0	0	0	0	2	4	0	0	0	0	0	0	1	1	0	0	8	8	2	2	8	4	0	0	0	0	0	0	0	0	0	6	2	0	0	2	2	20	4	48	9	133	19	3	3	50	35	53	38
/Users/rizwan/Downloads/fwddatasetwithrandomnfaultinformation/SourceCode/PDE_UI-3.4.1/PDE_UI 3.4.1/src/org.eclipse.pde.ui.templates/templates_3.1/editor/java/ColorManager.java	0	0	0	0	0	0	0	0	0	0	1	0	0	0	0	0	17	17	4	4	14	4	0	0	0	0	0	0	0	0	0	0	0	0	0	1	1	42	4	66	7	182	14	1	1	76	40	77	41
/Users/rizwan/Downloads/fwddatasetwithrandomnfaultinformation/SourceCode/PDE_UI-3.4.1/PDE_UI 3.4.1/src/org.eclipse.pde.ui.templates/templates_3.1/viewRCP/java/ApplicationActionBarAdvisor.java	0	0	0	1	6	22	0	0	0	0	0	0	0	0	0	0	9	9	4	4	16	2	0	0	0	0	0	0	0	0	0	29	3	0	0	0	0	26	4	80	7	222	16	0	0	180	106	180	106
/Users/rizwan/Downloads/fwddatasetwithrandomnfaultinformation/SourceCode/PDE_UI-3.4.1/PDE_UI 3.4.1/src/org.eclipse.pde.ui.templates/templates_3.1/viewRCP/java/$applicationClass$.java	0	0	0	1	7	4	0	0	0	0	1	0	0	0	0	0	8	8	5	5	9	2	0	0	0	0	0	0	0	0	0	12	3	0	0	1	1	26	4	58	9	164	19	0	0	72	49	72	49
/Users/rizwan/Downloads/fwddatasetwithrandomnfaultinformation/SourceCode/PDE_UI-3.4.1/PDE_UI 3.4.1/src/org.eclipse.pde.ui.templates/templates_3.1/viewRCP/java/View.java	0	0	0	1	17	6	0	0	0	0	0	0	0	0	0	0	23	23	12	12	23	2	0	0	0	0	0	0	0	0	0	24	3	0	0	0	0	70	4	126	7	353	16	0	0	240	130	240	130
/Users/rizwan/Downloads/fwddatasetwithrandomnfaultinformation/SourceCode/PDE_UI-3.4.1/PDE_UI 3.4.1/src/org.eclipse.pde.ui.templates/templates_3.1/viewRCP/java/Perspective.java	0	0	0	0	0	0	0	0	0	0	0	0	0	0	0	0	5	5	2	2	7	1	0	0	0	0	0	0	0	0	0	0	0	0	0	0	0	14	4	26	5	71	11	2	2	36	24	38	26
/Users/rizwan/Downloads/fwddatasetwithrandomnfaultinformation/SourceCode/PDE_UI-3.4.1/PDE_UI 3.4.1/src/org.eclipse.pde.ui.templates/templates_3.1/viewRCP/java/ApplicationWorkbenchWindowAdvisor.java	0	0	0	0	0	0	2	0	0	0	1	0	0	0	0	0	11	11	4	4	13	1	0	0	0	0	0	0	0	0	0	2	1	0	0	1	1	30	4	53	9	148	17	2	2	67	36	69	38
/Users/rizwan/Downloads/fwddatasetwithrandomnfaultinformation/SourceCode/PDE_UI-3.4.1/PDE_UI 3.4.1/src/org.eclipse.pde.ui.templates/templates_3.1/viewRCP/java/ApplicationWorkbenchAdvisor.java	0	0	0	0	0	0	0	0	0	0	0	0	0	0	0	0	3	3	3	3	7	1	0	0	0	0	0	0	0	0	0	0	0	0	0	0	0	12	4	24	5	65	11	0	0	45	27	45	27
/Users/rizwan/Downloads/fwddatasetwithrandomnfaultinformation/SourceCode/PDE_UI-3.4.1/PDE_UI 3.4.1/src/org.eclipse.pde.ui.templates/templates_3.3/intro/java/ApplicationActionBarAdvisor.java	0	0	0	0	0	2	0	0	0	0	0	0	0	0	0	0	9	9	4	4	16	2	0	0	0	0	0	0	0	0	0	2	1	0	0	0	0	26	4	51	7	137	14	0	0	85	43	85	43
/Users/rizwan/Downloads/fwddatasetwithrandomnfaultinformation/SourceCode/PDE_UI-3.4.1/PDE_UI 3.4.1/src/org.eclipse.pde.ui.templates/templates_3.3/intro/java/Application.java	0	0	0	2	10	6	0	0	0	1	2	0	0	0	0	0	20	20	8	8	16	4	0	0	0	0	0	0	0	0	0	18	3	1	1	2	1	56	4	106	11	300	22	0	0	118	61	118	61
/Users/rizwan/Downloads/fwddatasetwithrandomnfaultinformation/SourceCode/PDE_UI-3.4.1/PDE_UI 3.4.1/src/org.eclipse.pde.ui.templates/templates_3.3/intro/java/DynamicContentProvider.java	0	0	0	0	6	2	0	0	0	0	0	0	0	0	0	0	19	19	7	7	16	3	0	0	0	0	0	0	0	0	0	8	2	0	0	0	0	52	4	85	7	237	15	1	1	101	62	102	63
/Users/rizwan/Downloads/fwddatasetwithrandomnfaultinformation/SourceCode/PDE_UI-3.4.1/PDE_UI 3.4.1/src/org.eclipse.pde.ui.templates/templates_3.3/intro/java/Perspective.java	0	0	0	0	0	0	0	0	0	0	0	0	0	0	0	0	1	1	2	2	3	0	0	0	0	0	0	0	0	0	0	0	0	0	0	0	0	6	4	13	4	36	10	0	0	21	15	21	15
/Users/rizwan/Downloads/fwddatasetwithrandomnfaultinformation/SourceCode/PDE_UI-3.4.1/PDE_UI 3.4.1/src/org.eclipse.pde.ui.templates/templates_3.3/intro/java/ApplicationWorkbenchWindowAdvisor.java	0	0	0	0	0	0	0	0	0	0	0	0	0	0	0	0	11	11	4	4	13	1	0	0	0	0	0	0	0	0	0	0	0	0	0	0	0	30	4	48	5	131	11	2	2	62	32	64	34
/Users/rizwan/Downloads/fwddatasetwithrandomnfaultinformation/SourceCode/PDE_UI-3.4.1/PDE_UI 3.4.1/src/org.eclipse.pde.ui.templates/templates_3.3/intro/java/ApplicationWorkbenchAdvisor.java	0	0	0	0	0	0	0	0	0	0	0	0	0	0	0	0	6	6	4	4	10	1	0	0	0	0	0	0	0	0	0	0	0	0	0	0	0	20	4	35	5	95	11	0	0	58	33	58	33
/Users/rizwan/Downloads/fwddatasetwithrandomnfaultinformation/SourceCode/PDE_UI-3.4.1/PDE_UI 3.4.1/src/org.eclipse.pde.ui.templates/templates_3.3/mail/java/ApplicationActionBarAdvisor.java	0	0	0	1	6	24	0	0	0	0	0	0	0	0	0	0	35	35	5	5	49	8	0	0	0	0	0	0	0	0	0	31	3	0	0	0	0	80	4	175	7	468	16	0	0	324	165	324	165
/Users/rizwan/Downloads/fwddatasetwithrandomnfaultinformation/SourceCode/PDE_UI-3.4.1/PDE_UI 3.4.1/src/org.eclipse.pde.ui.templates/templates_3.3/mail/java/ICommandIds.java	0	0	0	0	8	2	0	0	0	0	0	0	0	0	0	0	2	2	1	1	3	2	0	0	0	0	0	0	0	0	0	10	2	0	0	0	0	6	4	27	7	77	15	0	0	49	42	49	42
/Users/rizwan/Downloads/fwddatasetwithrandomnfaultinformation/SourceCode/PDE_UI-3.4.1/PDE_UI 3.4.1/src/org.eclipse.pde.ui.templates/templates_3.3/mail/java/NavigationView.java	0	0	0	0	14	6	0	0	0	0	0	0	0	1	0	0	72	72	28	28	61	14	0	0	0	0	0	0	0	0	0	20	2	0	0	1	1	200	4	303	9	836	18	18	14	367	154	385	168
/Users/rizwan/Downloads/fwddatasetwithrandomnfaultinformation/SourceCode/PDE_UI-3.4.1/PDE_UI 3.4.1/src/org.eclipse.pde.ui.templates/templates_3.3/mail/java/MessagePopupAction.java	0	0	0	1	0	6	0	0	0	1	0	0	0	0	0	0	9	9	3	3	11	1	0	0	0	0	0	0	0	0	0	7	2	1	1	0	0	24	4	51	9	143	18	1	1	77	55	78	56
/Users/rizwan/Downloads/fwddatasetwithrandomnfaultinformation/SourceCode/PDE_UI-3.4.1/PDE_UI 3.4.1/src/org.eclipse.pde.ui.templates/templates_3.3/mail/java/$applicationClass$.java	0	0	0	2	10	6	0	0	0	1	2	0	0	0	0	0	20	20	8	8	16	4	0	0	0	0	0	0	0	0	0	18	3	1	1	2	1	56	4	106	11	300	22	0	0	118	61	118	61
/Users/rizwan/Downloads/fwddatasetwithrandomnfaultinformation/SourceCode/PDE_UI-3.4.1/PDE_UI 3.4.1/src/org.eclipse.pde.ui.templates/templates_3.3/mail/java/View.java	0	0	7	8	0	7	0	0	0	1	0	0	2	2	0	0	37	37	5	5	48	18	0	0	0	0	0	0	0	0	0	22	3	1	1	4	2	84	4	187	11	496	23	6	5	313	151	319	156
/Users/rizwan/Downloads/fwddatasetwithrandomnfaultinformation/SourceCode/PDE_UI-3.4.1/PDE_UI 3.4.1/src/org.eclipse.pde.ui.templates/templates_3.3/mail/java/Perspective.java	0	0	1	0	1	0	0	0	0	0	0	0	0	0	0	0	9	9	2	2	11	2	0	0	0	0	0	0	0	0	0	2	2	0	0	0	0	22	4	43	7	117	15	4	3	57	33	61	36
/Users/rizwan/Downloads/fwddatasetwithrandomnfaultinformation/SourceCode/PDE_UI-3.4.1/PDE_UI 3.4.1/src/org.eclipse.pde.ui.templates/templates_3.3/mail/java/ApplicationWorkbenchWindowAdvisor.java	0	0	0	0	0	0	0	0	0	0	0	0	0	0	0	0	10	10	4	4	12	1	0	0	0	0	0	0	0	0	0	0	0	0	0	0	0	28	4	45	5	123	11	2	2	60	31	62	33
/Users/rizwan/Downloads/fwddatasetwithrandomnfaultinformation/SourceCode/PDE_UI-3.4.1/PDE_UI 3.4.1/src/org.eclipse.pde.ui.templates/templates_3.3/mail/java/ApplicationWorkbenchAdvisor.java	0	0	0	0	5	2	0	0	0	0	0	0	0	0	0	0	3	3	3	3	7	1	0	0	0	0	0	0	0	0	0	7	2	0	0	0	0	12	4	33	7	92	15	0	0	60	40	60	40
/Users/rizwan/Downloads/fwddatasetwithrandomnfaultinformation/SourceCode/PDE_UI-3.4.1/PDE_UI 3.4.1/src/org.eclipse.pde.ui.templates/templates_3.3/mail/java/OpenViewAction.java	1	0	1	1	0	6	0	0	0	1	0	0	0	0	0	0	15	15	6	6	17	4	0	0	0	0	0	0	0	0	0	9	4	1	1	0	0	42	4	82	9	225	20	2	2	115	73	117	75
/Users/rizwan/Downloads/fwddatasetwithrandomnfaultinformation/SourceCode/PDE_UI-3.4.1/PDE_UI 3.4.1/src/org.eclipse.pde.ui.templates/templates_3.3/helloRCP/java/ApplicationActionBarAdvisor.java	0	0	0	0	0	0	0	0	0	0	0	0	0	0	0	0	4	4	4	4	6	0	0	0	0	0	0	0	0	0	0	0	0	0	0	0	0	16	4	26	4	72	10	0	0	42	26	42	26
/Users/rizwan/Downloads/fwddatasetwithrandomnfaultinformation/SourceCode/PDE_UI-3.4.1/PDE_UI 3.4.1/src/org.eclipse.pde.ui.templates/templates_3.3/helloRCP/java/$applicationClass$.java	0	0	0	2	10	6	0	0	0	1	2	0	0	0	0	0	20	20	7	7	16	4	0	0	0	0	0	0	0	0	0	18	3	1	1	2	1	54	4	104	11	294	22	0	0	121	64	121	64
/Users/rizwan/Downloads/fwddatasetwithrandomnfaultinformation/SourceCode/PDE_UI-3.4.1/PDE_UI 3.4.1/src/org.eclipse.pde.ui.templates/templates_3.3/helloRCP/java/Perspective.java	0	0	0	0	0	0	0	0	0	0	0	0	0	0	0	0	1	1	2	2	3	0	0	0	0	0	0	0	0	0	0	0	0	0	0	0	0	6	4	13	4	36	10	0	0	21	15	21	15
/Users/rizwan/Downloads/fwddatasetwithrandomnfaultinformation/SourceCode/PDE_UI-3.4.1/PDE_UI 3.4.1/src/org.eclipse.pde.ui.templates/templates_3.3/helloRCP/java/ApplicationWorkbenchWindowAdvisor.java	0	0	0	0	0	0	2	0	0	0	1	0	0	0	0	0	11	11	4	4	13	1	0	0	0	0	0	0	0	0	0	2	1	0	0	1	1	30	4	53	9	148	17	2	2	66	36	68	38
/Users/rizwan/Downloads/fwddatasetwithrandomnfaultinformation/SourceCode/PDE_UI-3.4.1/PDE_UI 3.4.1/src/org.eclipse.pde.ui.templates/templates_3.3/helloRCP/java/ApplicationWorkbenchAdvisor.java	0	0	0	0	0	0	0	0	0	0	0	0	0	0	0	0	3	3	3	3	7	1	0	0	0	0	0	0	0	0	0	0	0	0	0	0	0	12	4	24	5	65	11	0	0	44	27	44	27
/Users/rizwan/Downloads/fwddatasetwithrandomnfaultinformation/SourceCode/PDE_UI-3.4.1/PDE_UI 3.4.1/src/org.eclipse.pde.ui.templates/templates_3.3/splashHandlers/java/BrowserSplashHandler.java	0	0	0	9	51	68	0	0	0	0	2	0	0	0	0	0	66	66	20	20	57	18	0	0	0	0	0	0	0	0	0	128	3	0	0	2	1	172	4	385	9	1081	19	8	5	371	142	379	147
/Users/rizwan/Downloads/fwddatasetwithrandomnfaultinformation/SourceCode/PDE_UI-3.4.1/PDE_UI 3.4.1/src/org.eclipse.pde.ui.templates/templates_3.3/splashHandlers/java/InteractiveSplashHandler.java	0	0	0	13	82	124	0	1	0	0	2	0	0	2	0	0	102	102	28	28	104	44	0	0	0	0	0	0	0	0	0	219	3	1	1	4	2	260	4	642	11	1779	23	19	8	621	176	640	184
/Users/rizwan/Downloads/fwddatasetwithrandomnfaultinformation/SourceCode/PDE_UI-3.4.1/PDE_UI 3.4.1/src/org.eclipse.pde.ui.templates/templates_3.3/splashHandlers/java/ExtensibleSplashHandler.java	3	0	0	17	73	137	0	1	4	2	9	0	3	0	0	0	124	124	33	33	101	46	0	0	0	0	0	0	0	0	0	230	4	7	3	12	2	314	4	723	11	2020	26	22	9	774	281	796	290
/Users/rizwan/Downloads/fwddatasetwithrandomnfaultinformation/SourceCode/PDE_UI-3.4.1/PDE_UI 3.4.1/src/org.eclipse.pde.ui.templates/templates_3.3/helloWorldCmd/java/$className$.java	0	0	0	0	15	6	0	0	0	0	0	0	0	0	0	0	5	5	3	3	10	1	0	0	0	0	0	0	0	0	0	21	2	0	0	0	0	16	4	54	7	152	15	0	0	100	55	100	55
/Users/rizwan/Downloads/fwddatasetwithrandomnfaultinformation/SourceCode/PDE_UI-3.4.1/PDE_UI 3.4.1/src/org.eclipse.pde.ui.templates/templates_3.3/helloNonUIRCP/java/$applicationClass$.java	0	0	0	2	10	8	0	0	0	0	0	0	0	0	0	0	7	7	3	3	5	0	0	0	0	0	0	0	0	0	0	20	3	0	0	0	0	20	4	52	6	150	15	0	0	64	40	64	40
/Users/rizwan/Downloads/fwddatasetwithrandomnfaultinformation/SourceCode/PDE_UI-3.4.1/PDE_UI 3.4.1/src/org.eclipse.pde.ui.templates/templates_3.3/viewRCP/java/ApplicationActionBarAdvisor.java	0	0	0	1	6	22	0	0	0	0	0	0	0	0	0	0	9	9	4	4	16	2	0	0	0	0	0	0	0	0	0	29	3	0	0	0	0	26	4	80	7	222	16	0	0	180	106	180	106
/Users/rizwan/Downloads/fwddatasetwithrandomnfaultinformation/SourceCode/PDE_UI-3.4.1/PDE_UI 3.4.1/src/org.eclipse.pde.ui.templates/templates_3.3/viewRCP/java/$applicationClass$.java	0	0	0	2	10	6	0	0	0	1	2	0	0	0	0	0	20	20	8	8	16	4	0	0	0	0	0	0	0	0	0	18	3	1	1	2	1	56	4	106	11	300	22	0	0	118	61	118	61
/Users/rizwan/Downloads/fwddatasetwithrandomnfaultinformation/SourceCode/PDE_UI-3.4.1/PDE_UI 3.4.1/src/org.eclipse.pde.ui.templates/templates_3.3/viewRCP/java/View.java	0	0	0	1	17	6	0	0	0	0	0	0	0	0	0	0	23	23	12	12	23	2	0	0	0	0	0	0	0	0	0	24	3	0	0	0	0	70	4	126	7	353	16	0	0	240	130	240	130
/Users/rizwan/Downloads/fwddatasetwithrandomnfaultinformation/SourceCode/PDE_UI-3.4.1/PDE_UI 3.4.1/src/org.eclipse.pde.ui.templates/templates_3.3/viewRCP/java/Perspective.java	0	0	0	0	0	0	0	0	0	0	0	0	0	0	0	0	5	5	2	2	7	1	0	0	0	0	0	0	0	0	0	0	0	0	0	0	0	14	4	26	5	71	11	2	2	36	24	38	26
/Users/rizwan/Downloads/fwddatasetwithrandomnfaultinformation/SourceCode/PDE_UI-3.4.1/PDE_UI 3.4.1/src/org.eclipse.pde.ui.templates/templates_3.3/viewRCP/java/ApplicationWorkbenchWindowAdvisor.java	0	0	0	0	0	0	2	0	0	0	1	0	0	0	0	0	11	11	4	4	13	1	0	0	0	0	0	0	0	0	0	2	1	0	0	1	1	30	4	53	9	148	17	2	2	67	36	69	38
/Users/rizwan/Downloads/fwddatasetwithrandomnfaultinformation/SourceCode/PDE_UI-3.4.1/PDE_UI 3.4.1/src/org.eclipse.pde.ui.templates/templates_3.3/viewRCP/java/ApplicationWorkbenchAdvisor.java	0	0	0	0	0	0	0	0	0	0	0	0	0	0	0	0	3	3	3	3	7	1	0	0	0	0	0	0	0	0	0	0	0	0	0	0	0	12	4	24	5	65	11	0	0	45	27	45	27
/Users/rizwan/Downloads/fwddatasetwithrandomnfaultinformation/SourceCode/PDE_UI-3.4.1/PDE_UI 3.4.1/src/org.eclipse.pde.ui.templates/src/org/eclipse/pde/internal/ui/templates/PDETemplateSection.java	2	0	12	41	171	59	0	0	1	1	2	0	2	4	0	0	67	67	18	18	41	20	0	0	0	0	0	0	0	0	0	285	5	2	2	8	3	170	4	540	11	1556	27	45	17	309	165	354	182
/Users/rizwan/Downloads/fwddatasetwithrandomnfaultinformation/SourceCode/PDE_UI-3.4.1/PDE_UI 3.4.1/src/org.eclipse.pde.ui.templates/src/org/eclipse/pde/internal/ui/templates/IHelpContextIds.java	0	0	14	32	166	38	0	0	0	0	0	0	0	0	0	0	1	1	1	1	16	15	0	0	0	0	0	0	0	0	0	250	4	0	0	0	0	4	4	293	7	847	17	20	6	170	88	190	94
/Users/rizwan/Downloads/fwddatasetwithrandomnfaultinformation/SourceCode/PDE_UI-3.4.1/PDE_UI 3.4.1/src/org.eclipse.pde.ui.templates/src/org/eclipse/pde/internal/ui/templates/Activator.java	0	0	0	5	169	13	0	0	0	0	0	0	0	0	0	0	16	16	6	6	12	2	0	0	0	0	0	0	0	0	0	187	3	0	0	0	0	44	4	252	7	742	16	5	5	128	83	133	88
/Users/rizwan/Downloads/fwddatasetwithrandomnfaultinformation/SourceCode/PDE_UI-3.4.1/PDE_UI 3.4.1/src/org.eclipse.pde.ui.templates/src/org/eclipse/pde/internal/ui/templates/PDETemplateMessages.java	0	0	0	4	166	18	0	0	0	0	0	0	0	0	0	0	2	2	2	2	232	1	0	0	0	0	0	0	0	0	0	188	3	0	0	0	0	8	4	436	7	1075	16	8	8	1007	298	1015	306
/Users/rizwan/Downloads/fwddatasetwithrandomnfaultinformation/SourceCode/PDE_UI-3.4.1/PDE_UI 3.4.1/src/org.eclipse.pde.ui.templates/src/org/eclipse/pde/internal/ui/templates/ide/PerspectiveTemplate.java	0	0	6	58	210	98	0	0	0	3	0	0	0	0	0	0	87	87	16	16	67	20	0	0	0	0	0	0	0	0	0	372	4	3	1	0	0	206	4	677	9	1944	20	44	13	635	264	679	277
/Users/rizwan/Downloads/fwddatasetwithrandomnfaultinformation/SourceCode/PDE_UI-3.4.1/PDE_UI 3.4.1/src/org.eclipse.pde.ui.templates/src/org/eclipse/pde/internal/ui/templates/ide/PreferencePageTemplate.java	0	0	6	45	175	62	0	0	0	3	2	0	0	0	0	0	72	72	14	14	63	18	0	0	0	0	0	0	0	0	0	288	4	3	1	2	1	172	4	556	11	1588	23	43	17	437	195	480	212
/Users/rizwan/Downloads/fwddatasetwithrandomnfaultinformation/SourceCode/PDE_UI-3.4.1/PDE_UI 3.4.1/src/org.eclipse.pde.ui.templates/src/org/eclipse/pde/internal/ui/templates/ide/PopupMenuNewWizard.java	0	0	0	2	174	10	0	0	0	0	0	0	0	0	0	0	9	9	5	5	9	0	0	0	0	0	0	0	0	0	0	186	3	0	0	0	0	28	4	230	6	680	15	5	5	109	69	114	74
/Users/rizwan/Downloads/fwddatasetwithrandomnfaultinformation/SourceCode/PDE_UI-3.4.1/PDE_UI 3.4.1/src/org.eclipse.pde.ui.templates/src/org/eclipse/pde/internal/ui/templates/ide/PropertyPageTemplate.java	0	0	4	49	190	70	0	0	0	3	0	0	0	0	0	0	74	74	12	12	62	15	0	0	0	0	0	0	0	0	0	313	4	3	1	0	0	172	4	574	9	1645	20	38	8	458	209	496	217
/Users/rizwan/Downloads/fwddatasetwithrandomnfaultinformation/SourceCode/PDE_UI-3.4.1/PDE_UI 3.4.1/src/org.eclipse.pde.ui.templates/src/org/eclipse/pde/internal/ui/templates/ide/UniversalWelcomeTemplate.java	1	0	5	63	186	96	0	0	0	1	0	0	1	0	0	0	70	70	30	30	59	15	0	0	0	0	0	0	0	0	0	351	5	1	1	1	1	200	4	638	11	1840	24	52	12	488	265	540	277
/Users/rizwan/Downloads/fwddatasetwithrandomnfaultinformation/SourceCode/PDE_UI-3.4.1/PDE_UI 3.4.1/src/org.eclipse.pde.ui.templates/src/org/eclipse/pde/internal/ui/templates/ide/PopupMenuTemplate.java	0	0	7	84	185	105	0	0	0	2	0	0	0	0	0	0	89	89	15	15	77	20	0	0	0	0	0	0	0	0	0	381	4	2	1	0	0	208	4	697	9	1994	20	64	17	506	232	570	249
/Users/rizwan/Downloads/fwddatasetwithrandomnfaultinformation/SourceCode/PDE_UI-3.4.1/PDE_UI 3.4.1/src/org.eclipse.pde.ui.templates/src/org/eclipse/pde/internal/ui/templates/ide/NewWizardTemplate.java	1	0	4	88	178	108	0	1	0	5	0	0	1	0	0	0	102	102	20	20	81	21	0	0	0	0	0	0	0	0	0	379	5	6	2	1	1	244	4	744	11	2129	25	63	10	542	237	605	247
/Users/rizwan/Downloads/fwddatasetwithrandomnfaultinformation/SourceCode/PDE_UI-3.4.1/PDE_UI 3.4.1/src/org.eclipse.pde.ui.templates/src/org/eclipse/pde/internal/ui/templates/ide/PropertyPageNewWizard.java	0	0	0	2	174	10	0	0	0	0	0	0	0	0	0	0	9	9	5	5	9	0	0	0	0	0	0	0	0	0	0	186	3	0	0	0	0	28	4	230	6	680	15	5	5	109	68	114	73
/Users/rizwan/Downloads/fwddatasetwithrandomnfaultinformation/SourceCode/PDE_UI-3.4.1/PDE_UI 3.4.1/src/org.eclipse.pde.ui.templates/src/org/eclipse/pde/internal/ui/templates/ide/HelloWorldNewWizard.java	0	0	0	2	173	10	0	0	0	0	0	0	0	0	0	0	9	9	5	5	9	0	0	0	0	0	0	0	0	0	0	185	3	0	0	0	0	28	4	229	6	677	15	5	5	109	68	114	73
/Users/rizwan/Downloads/fwddatasetwithrandomnfaultinformation/SourceCode/PDE_UI-3.4.1/PDE_UI 3.4.1/src/org.eclipse.pde.ui.templates/src/org/eclipse/pde/internal/ui/templates/ide/ViewNewWizard.java	0	0	0	2	173	10	0	0	0	0	0	0	0	0	0	0	9	9	5	5	9	0	0	0	0	0	0	0	0	0	0	185	3	0	0	0	0	28	4	229	6	677	15	5	5	109	68	114	73
/Users/rizwan/Downloads/fwddatasetwithrandomnfaultinformation/SourceCode/PDE_UI-3.4.1/PDE_UI 3.4.1/src/org.eclipse.pde.ui.templates/src/org/eclipse/pde/internal/ui/templates/ide/ViewTemplate.java	1	0	4	120	186	145	0	1	0	7	0	0	1	1	0	0	141	141	29	29	108	30	0	0	0	0	0	0	0	0	0	456	5	8	2	2	2	340	4	957	11	2731	26	87	17	680	285	767	302
/Users/rizwan/Downloads/fwddatasetwithrandomnfaultinformation/SourceCode/PDE_UI-3.4.1/PDE_UI 3.4.1/src/org.eclipse.pde.ui.templates/src/org/eclipse/pde/internal/ui/templates/ide/HelloWorldCmdTemplate.java	0	0	11	119	183	138	0	0	0	5	0	0	0	0	0	0	120	120	18	18	110	31	0	0	0	0	0	0	0	0	0	451	4	5	1	0	0	276	4	882	9	2505	20	69	10	610	261	679	271
/Users/rizwan/Downloads/fwddatasetwithrandomnfaultinformation/SourceCode/PDE_UI-3.4.1/PDE_UI 3.4.1/src/org.eclipse.pde.ui.templates/src/org/eclipse/pde/internal/ui/templates/ide/ImportWizardTemplate.java	2	1	8	72	220	121	0	0	0	3	0	0	0	0	0	0	108	108	18	18	84	28	0	0	0	0	0	0	0	0	0	424	6	3	1	0	0	252	4	802	9	2292	22	57	18	746	312	803	330
/Users/rizwan/Downloads/fwddatasetwithrandomnfaultinformation/SourceCode/PDE_UI-3.4.1/PDE_UI 3.4.1/src/org.eclipse.pde.ui.templates/src/org/eclipse/pde/internal/ui/templates/ide/BuilderTemplate.java	0	0	12	137	204	168	0	0	0	6	0	0	0	0	0	0	161	161	18	18	122	31	0	0	0	0	0	0	0	0	0	521	4	6	1	0	0	358	4	1047	9	2988	20	123	27	709	290	832	317
/Users/rizwan/Downloads/fwddatasetwithrandomnfaultinformation/SourceCode/PDE_UI-3.4.1/PDE_UI 3.4.1/src/org.eclipse.pde.ui.templates/src/org/eclipse/pde/internal/ui/templates/ide/BaseEditorTemplate.java	0	0	0	7	169	13	0	0	0	0	0	0	0	0	0	0	5	5	4	4	4	0	0	0	0	0	0	0	0	0	0	189	3	0	0	0	0	18	4	218	6	649	15	7	6	89	62	96	68
/Users/rizwan/Downloads/fwddatasetwithrandomnfaultinformation/SourceCode/PDE_UI-3.4.1/PDE_UI 3.4.1/src/org.eclipse.pde.ui.templates/src/org/eclipse/pde/internal/ui/templates/ide/MultiPageEditorTemplate.java	1	0	6	66	176	85	0	2	0	3	0	0	1	0	0	0	82	82	19	19	71	22	0	0	0	0	0	0	0	0	0	334	5	5	2	1	1	202	4	647	11	1847	25	60	18	459	210	519	228
/Users/rizwan/Downloads/fwddatasetwithrandomnfaultinformation/SourceCode/PDE_UI-3.4.1/PDE_UI 3.4.1/src/org.eclipse.pde.ui.templates/src/org/eclipse/pde/internal/ui/templates/ide/SplashHandlersTemplate.java	2	0	8	55	261	172	0	4	0	0	8	0	2	0	0	0	164	164	45	45	117	45	0	0	0	0	0	0	0	0	0	498	5	4	1	10	2	418	4	1104	11	3149	25	44	20	1002	351	1046	371
/Users/rizwan/Downloads/fwddatasetwithrandomnfaultinformation/SourceCode/PDE_UI-3.4.1/PDE_UI 3.4.1/src/org.eclipse.pde.ui.templates/src/org/eclipse/pde/internal/ui/templates/ide/BuilderNewWizard.java	0	0	0	3	179	12	0	0	0	0	0	0	0	0	0	0	10	10	5	5	9	0	0	0	0	0	0	0	0	0	0	194	3	0	0	0	0	30	4	240	6	710	15	5	5	115	69	120	74
/Users/rizwan/Downloads/fwddatasetwithrandomnfaultinformation/SourceCode/PDE_UI-3.4.1/PDE_UI 3.4.1/src/org.eclipse.pde.ui.templates/src/org/eclipse/pde/internal/ui/templates/ide/DecoratorTemplate.java	2	1	8	117	229	173	0	3	0	8	1	0	0	0	0	0	171	171	29	29	123	43	0	0	0	0	0	0	0	0	0	530	6	11	2	1	1	400	4	1121	11	3195	26	75	17	986	368	1061	385
/Users/rizwan/Downloads/fwddatasetwithrandomnfaultinformation/SourceCode/PDE_UI-3.4.1/PDE_UI 3.4.1/src/org.eclipse.pde.ui.templates/src/org/eclipse/pde/internal/ui/templates/ide/MultiPageEditorNewWizard.java	0	0	0	2	173	10	0	0	0	0	0	0	0	0	0	0	10	10	5	5	9	0	0	0	0	0	0	0	0	0	0	185	3	0	0	0	0	30	4	231	6	683	15	5	5	111	69	116	74
/Users/rizwan/Downloads/fwddatasetwithrandomnfaultinformation/SourceCode/PDE_UI-3.4.1/PDE_UI 3.4.1/src/org.eclipse.pde.ui.templates/src/org/eclipse/pde/internal/ui/templates/ide/HelpNewWizard.java	0	0	0	2	166	6	0	0	0	0	0	0	0	0	0	0	6	6	4	4	8	0	0	0	0	0	0	0	0	0	0	174	3	0	0	0	0	20	4	209	6	618	15	5	5	101	64	106	69
/Users/rizwan/Downloads/fwddatasetwithrandomnfaultinformation/SourceCode/PDE_UI-3.4.1/PDE_UI 3.4.1/src/org.eclipse.pde.ui.templates/src/org/eclipse/pde/internal/ui/templates/ide/HelloWorldTemplate.java	0	0	5	73	179	93	0	0	0	2	0	0	0	0	0	0	74	74	14	14	69	16	0	0	0	0	0	0	0	0	0	350	4	2	1	0	0	176	4	622	9	1781	20	46	10	437	207	483	217
/Users/rizwan/Downloads/fwddatasetwithrandomnfaultinformation/SourceCode/PDE_UI-3.4.1/PDE_UI 3.4.1/src/org.eclipse.pde.ui.templates/src/org/eclipse/pde/internal/ui/templates/ide/HelloWorldCmdNewWizard.java	0	0	0	2	173	10	0	0	0	0	0	0	0	0	0	0	9	9	5	5	9	0	0	0	0	0	0	0	0	0	0	185	3	0	0	0	0	28	4	229	6	677	15	4	4	109	69	113	73
/Users/rizwan/Downloads/fwddatasetwithrandomnfaultinformation/SourceCode/PDE_UI-3.4.1/PDE_UI 3.4.1/src/org.eclipse.pde.ui.templates/src/org/eclipse/pde/internal/ui/templates/ide/HelpTemplate.java	0	0	0	90	193	107	0	19	2	8	2	0	0	0	0	0	162	162	33	33	102	39	0	0	0	0	0	0	0	0	0	390	3	29	3	2	1	390	4	963	11	2748	24	59	10	664	232	723	242
/Users/rizwan/Downloads/fwddatasetwithrandomnfaultinformation/SourceCode/PDE_UI-3.4.1/PDE_UI 3.4.1/src/org.eclipse.pde.ui.templates/src/org/eclipse/pde/internal/ui/templates/ide/EditorNewWizard.java	0	0	0	2	173	10	0	0	0	0	0	0	0	0	0	0	9	9	5	5	9	0	0	0	0	0	0	0	0	0	0	185	3	0	0	0	0	28	4	229	6	677	15	5	5	109	68	114	73
/Users/rizwan/Downloads/fwddatasetwithrandomnfaultinformation/SourceCode/PDE_UI-3.4.1/PDE_UI 3.4.1/src/org.eclipse.pde.ui.templates/src/org/eclipse/pde/internal/ui/templates/ide/EditorTemplate.java	1	0	6	51	183	73	0	2	0	3	0	0	1	0	0	0	83	83	19	19	69	21	0	0	0	0	0	0	0	0	0	314	5	5	2	1	1	204	4	626	11	1787	25	47	16	468	215	515	231
/Users/rizwan/Downloads/fwddatasetwithrandomnfaultinformation/SourceCode/PDE_UI-3.4.1/PDE_UI 3.4.1/src/org.eclipse.pde.ui.templates/src/org/eclipse/pde/internal/ui/templates/rcp/ViewRCPNewWizard.java	0	0	0	4	172	10	0	0	0	0	0	0	0	0	0	0	10	10	4	4	8	0	0	0	0	0	0	0	0	0	0	186	3	0	0	0	0	28	4	229	6	678	15	5	5	121	68	126	73
/Users/rizwan/Downloads/fwddatasetwithrandomnfaultinformation/SourceCode/PDE_UI-3.4.1/PDE_UI 3.4.1/src/org.eclipse.pde.ui.templates/src/org/eclipse/pde/internal/ui/templates/rcp/MailTemplate.java	0	0	28	287	192	308	0	0	0	6	0	0	0	1	0	0	239	239	25	25	181	43	0	0	0	0	0	0	0	0	0	815	4	6	1	1	1	528	4	1584	11	4529	23	163	19	933	270	1096	289
/Users/rizwan/Downloads/fwddatasetwithrandomnfaultinformation/SourceCode/PDE_UI-3.4.1/PDE_UI 3.4.1/src/org.eclipse.pde.ui.templates/src/org/eclipse/pde/internal/ui/templates/rcp/IntroNewWizard.java	0	0	0	2	166	6	0	0	0	0	0	0	0	0	0	0	6	6	4	4	8	0	0	0	0	0	0	0	0	0	0	174	3	0	0	0	0	20	4	209	6	618	15	5	5	101	64	106	69
/Users/rizwan/Downloads/fwddatasetwithrandomnfaultinformation/SourceCode/PDE_UI-3.4.1/PDE_UI 3.4.1/src/org.eclipse.pde.ui.templates/src/org/eclipse/pde/internal/ui/templates/rcp/MailNewWizard.java	0	0	0	4	172	10	0	0	0	0	0	0	0	0	0	0	10	10	4	4	8	0	0	0	0	0	0	0	0	0	0	186	3	0	0	0	0	28	4	229	6	678	15	5	5	121	68	126	73
/Users/rizwan/Downloads/fwddatasetwithrandomnfaultinformation/SourceCode/PDE_UI-3.4.1/PDE_UI 3.4.1/src/org.eclipse.pde.ui.templates/src/org/eclipse/pde/internal/ui/templates/rcp/HelloRCPTemplate.java	0	0	7	72	189	89	0	0	0	3	0	0	0	0	0	0	113	113	17	17	80	20	0	0	0	0	0	0	0	0	0	357	4	3	1	0	0	260	4	729	9	2087	20	49	15	523	202	572	217
/Users/rizwan/Downloads/fwddatasetwithrandomnfaultinformation/SourceCode/PDE_UI-3.4.1/PDE_UI 3.4.1/src/org.eclipse.pde.ui.templates/src/org/eclipse/pde/internal/ui/templates/rcp/HelloNonUIRCPTemplate.java	0	0	3	31	186	44	0	0	0	1	0	0	0	0	0	0	63	63	13	13	50	11	0	0	0	0	0	0	0	0	0	264	4	1	1	0	0	152	4	487	9	1400	20	25	12	384	169	409	181
/Users/rizwan/Downloads/fwddatasetwithrandomnfaultinformation/SourceCode/PDE_UI-3.4.1/PDE_UI 3.4.1/src/org.eclipse.pde.ui.templates/src/org/eclipse/pde/internal/ui/templates/rcp/HelloRCPNewWizard.java	0	0	0	4	172	10	0	0	0	0	0	0	0	0	0	0	10	10	4	4	8	0	0	0	0	0	0	0	0	0	0	186	3	0	0	0	0	28	4	229	6	678	15	5	5	121	68	126	73
/Users/rizwan/Downloads/fwddatasetwithrandomnfaultinformation/SourceCode/PDE_UI-3.4.1/PDE_UI 3.4.1/src/org.eclipse.pde.ui.templates/src/org/eclipse/pde/internal/ui/templates/rcp/ViewRCPTemplate.java	0	0	9	90	191	111	0	0	0	4	0	0	0	0	0	0	129	129	18	18	91	24	0	0	0	0	0	0	0	0	0	401	4	4	1	0	0	294	4	823	9	2354	20	58	15	586	218	644	233
/Users/rizwan/Downloads/fwddatasetwithrandomnfaultinformation/SourceCode/PDE_UI-3.4.1/PDE_UI 3.4.1/src/org.eclipse.pde.ui.templates/src/org/eclipse/pde/internal/ui/templates/rcp/HelloNonUIRCPNewWizard.java	0	0	0	4	172	10	0	0	0	0	0	0	0	0	0	0	10	10	4	4	8	0	0	0	0	0	0	0	0	0	0	186	3	0	0	0	0	28	4	229	6	678	15	5	5	121	68	126	73
/Users/rizwan/Downloads/fwddatasetwithrandomnfaultinformation/SourceCode/PDE_UI-3.4.1/PDE_UI 3.4.1/src/org.eclipse.pde.ui.templates/src/org/eclipse/pde/internal/ui/templates/rcp/IntroTemplate.java	0	0	19	172	173	203	0	1	3	6	1	0	0	0	0	0	190	190	30	30	137	33	0	0	0	0	0	0	0	0	0	567	4	10	3	1	1	440	4	1200	11	3429	25	120	29	804	303	924	332
/Users/rizwan/Downloads/fwddatasetwithrandomnfaultinformation/SourceCode/PDE_UI-3.4.1/PDE_UI 3.4.1/src/org.eclipse.pde.ui.templates/src/org/eclipse/pde/internal/ui/templates/osgi/OSGiSimpleLogServiceNewWizard.java	0	0	0	10	172	16	0	0	0	0	0	0	0	0	0	0	11	11	6	6	12	3	0	0	0	0	0	0	0	0	0	198	3	0	0	0	0	34	4	254	7	747	16	15	12	136	74	151	86
/Users/rizwan/Downloads/fwddatasetwithrandomnfaultinformation/SourceCode/PDE_UI-3.4.1/PDE_UI 3.4.1/src/org.eclipse.pde.ui.templates/src/org/eclipse/pde/internal/ui/templates/osgi/OSGiSimpleLogServiceTemplate.java	0	0	1	13	184	24	0	0	0	0	0	0	0	0	0	0	28	28	9	9	21	3	0	0	0	0	0	0	0	0	0	222	4	0	0	0	0	74	4	328	7	959	17	13	9	207	109	220	118
/Users/rizwan/Downloads/fwddatasetwithrandomnfaultinformation/SourceCode/PDE_UI-3.4.1/PDE_UI 3.4.1/src/org.eclipse.pde.ui.templates/src/org/eclipse/pde/internal/ui/templates/osgi/HelloOSGiTemplate.java	0	0	1	15	184	26	0	0	0	0	0	0	0	0	0	0	28	28	9	9	22	4	0	0	0	0	0	0	0	0	0	226	4	0	0	0	0	74	4	334	7	975	17	15	10	213	112	228	122
/Users/rizwan/Downloads/fwddatasetwithrandomnfaultinformation/SourceCode/PDE_UI-3.4.1/PDE_UI 3.4.1/src/org.eclipse.pde.ui.templates/src/org/eclipse/pde/internal/ui/templates/osgi/HelloOSGiServiceNewWizard.java	0	0	0	8	172	14	0	0	0	0	0	0	0	0	0	0	11	11	6	6	11	2	0	0	0	0	0	0	0	0	0	194	3	0	0	0	0	34	4	248	7	731	16	12	11	132	72	144	83
/Users/rizwan/Downloads/fwddatasetwithrandomnfaultinformation/SourceCode/PDE_UI-3.4.1/PDE_UI 3.4.1/src/org.eclipse.pde.ui.templates/src/org/eclipse/pde/internal/ui/templates/osgi/HelloOSGiNewWizard.java	0	0	0	6	172	12	0	0	0	0	0	0	0	0	0	0	11	11	6	6	10	1	0	0	0	0	0	0	0	0	0	190	3	0	0	0	0	34	4	242	7	715	16	9	9	129	71	138	80
/Users/rizwan/Downloads/fwddatasetwithrandomnfaultinformation/SourceCode/PDE_UI-3.4.1/PDE_UI 3.4.1/src/org.eclipse.pde.ui.templates/src/org/eclipse/pde/internal/ui/templates/osgi/OSGiPreferencesServiceNewWizard.java	0	0	0	8	172	14	0	0	0	0	0	0	0	0	0	0	11	11	6	6	11	2	0	0	0	0	0	0	0	0	0	194	3	0	0	0	0	34	4	248	7	731	16	11	10	133	73	144	83
/Users/rizwan/Downloads/fwddatasetwithrandomnfaultinformation/SourceCode/PDE_UI-3.4.1/PDE_UI 3.4.1/src/org.eclipse.pde.ui.templates/src/org/eclipse/pde/internal/ui/templates/osgi/HelloOSGiServiceTemplate.java	0	0	1	13	184	24	0	0	0	0	0	0	0	0	0	0	27	27	9	9	20	3	0	0	0	0	0	0	0	0	0	222	4	0	0	0	0	72	4	325	7	951	17	12	9	202	107	214	116
/Users/rizwan/Downloads/fwddatasetwithrandomnfaultinformation/SourceCode/PDE_UI-3.4.1/PDE_UI 3.4.1/src/org.eclipse.pde.ui.templates/src/org/eclipse/pde/internal/ui/templates/osgi/OSGiPreferencesServiceTemplate.java	0	0	1	11	184	22	0	0	0	0	0	0	0	0	0	0	27	27	9	9	19	2	0	0	0	0	0	0	0	0	0	218	4	0	0	0	0	72	4	319	7	935	17	11	9	196	105	207	114
/Users/rizwan/Downloads/fwddatasetwithrandomnfaultinformation/SourceCode/PDE_UI-3.4.1/PDE_UI 3.4.1/src/org.eclipse.ui.views.log/src/org/eclipse/ui/internal/views/log/AbstractEntry.java	0	0	0	3	229	33	0	0	0	1	0	0	3	4	0	0	26	26	13	13	21	3	0	0	0	0	0	0	0	0	0	265	3	1	1	7	2	78	4	385	11	1132	23	7	6	294	159	301	165
/Users/rizwan/Downloads/fwddatasetwithrandomnfaultinformation/SourceCode/PDE_UI-3.4.1/PDE_UI 3.4.1/src/org.eclipse.ui.views.log/src/org/eclipse/ui/internal/views/log/LogView.java	2	0	13	151	298	229	0	30	11	54	64	0	10	15	0	0	1317	1317	293	293	806	334	0	0	0	0	0	0	0	0	0	693	5	95	3	89	3	3220	4	5252	11	14612	28	336	84	4217	1120	4553	1204
/Users/rizwan/Downloads/fwddatasetwithrandomnfaultinformation/SourceCode/PDE_UI-3.4.1/PDE_UI 3.4.1/src/org.eclipse.ui.views.log/src/org/eclipse/ui/internal/views/log/ImportLogAction.java	2	0	2	16	223	38	0	2	0	7	4	0	3	1	0	0	106	106	36	36	77	38	0	0	0	0	0	0	0	0	0	281	5	9	2	8	3	284	4	711	11	2015	27	13	7	572	236	585	243
/Users/rizwan/Downloads/fwddatasetwithrandomnfaultinformation/SourceCode/PDE_UI-3.4.1/PDE_UI 3.4.1/src/org.eclipse.ui.views.log/src/org/eclipse/ui/internal/views/log/FilterDialog.java	1	0	0	45	172	60	0	1	0	3	3	0	2	2	0	0	203	203	38	38	162	52	0	0	0	0	0	0	0	0	0	278	4	4	2	7	3	482	4	998	11	2778	26	41	15	794	294	835	309
/Users/rizwan/Downloads/fwddatasetwithrandomnfaultinformation/SourceCode/PDE_UI-3.4.1/PDE_UI 3.4.1/src/org.eclipse.ui.views.log/src/org/eclipse/ui/internal/views/log/Group.java	1	0	0	5	172	8	0	0	0	0	0	0	3	2	0	0	9	9	5	5	11	4	0	0	0	0	0	0	0	0	0	186	4	0	0	5	2	28	4	244	9	716	21	8	7	116	88	124	95
/Users/rizwan/Downloads/fwddatasetwithrandomnfaultinformation/SourceCode/PDE_UI-3.4.1/PDE_UI 3.4.1/src/org.eclipse.ui.views.log/src/org/eclipse/ui/internal/views/log/IHelpContextIds.java	0	0	4	12	166	16	0	0	0	0	0	0	0	0	0	0	1	1	1	1	5	4	0	0	0	0	0	0	0	0	0	198	4	0	0	0	0	4	4	219	7	647	17	9	6	87	60	96	66
/Users/rizwan/Downloads/fwddatasetwithrandomnfaultinformation/SourceCode/PDE_UI-3.4.1/PDE_UI 3.4.1/src/org.eclipse.ui.views.log/src/org/eclipse/ui/internal/views/log/LogEntry.java	3	0	0	26	175	48	0	2	0	18	4	0	20	22	0	0	138	138	49	49	123	56	0	0	0	0	0	0	0	0	0	252	4	20	2	46	3	374	4	884	11	2471	26	44	15	666	219	710	234
/Users/rizwan/Downloads/fwddatasetwithrandomnfaultinformation/SourceCode/PDE_UI-3.4.1/PDE_UI 3.4.1/src/org.eclipse.ui.views.log/src/org/eclipse/ui/internal/views/log/OpenLogDialog.java	0	14	0	32	205	69	0	1	1	6	4	0	0	1	0	0	133	133	40	40	95	39	0	0	0	0	0	0	0	0	0	320	4	8	3	5	2	346	4	826	11	2342	26	24	13	632	285	656	298
/Users/rizwan/Downloads/fwddatasetwithrandomnfaultinformation/SourceCode/PDE_UI-3.4.1/PDE_UI 3.4.1/src/org.eclipse.ui.views.log/src/org/eclipse/ui/internal/views/log/LogFilesManager.java	1	0	0	2	186	14	0	0	0	1	0	0	1	0	0	0	16	16	6	6	13	6	0	0	0	0	0	0	0	0	0	203	4	1	1	1	1	44	4	278	11	816	23	5	4	166	105	171	109
/Users/rizwan/Downloads/fwddatasetwithrandomnfaultinformation/SourceCode/PDE_UI-3.4.1/PDE_UI 3.4.1/src/org.eclipse.ui.views.log/src/org/eclipse/ui/internal/views/log/LogViewLabelProvider.java	0	0	0	8	167	10	0	3	0	3	8	0	1	2	0	0	71	71	20	20	55	18	0	0	0	0	0	0	0	0	0	185	3	6	2	11	3	182	4	469	11	1333	25	21	13	378	158	399	171
/Users/rizwan/Downloads/fwddatasetwithrandomnfaultinformation/SourceCode/PDE_UI-3.4.1/PDE_UI 3.4.1/src/org.eclipse.ui.views.log/src/org/eclipse/ui/internal/views/log/Activator.java	0	0	0	9	183	22	0	0	0	0	0	0	1	1	0	0	62	62	7	7	37	3	0	0	0	0	0	0	0	0	0	214	3	0	0	2	2	138	4	403	9	1169	20	6	6	297	153	303	159
/Users/rizwan/Downloads/fwddatasetwithrandomnfaultinformation/SourceCode/PDE_UI-3.4.1/PDE_UI 3.4.1/src/org.eclipse.ui.views.log/src/org/eclipse/ui/internal/views/log/TailInputStream.java	0	0	0	7	166	10	0	2	0	3	0	0	1	1	0	0	22	22	10	10	21	9	0	0	0	0	0	0	0	0	0	183	3	5	2	2	2	64	4	295	11	855	24	13	10	185	100	198	110
/Users/rizwan/Downloads/fwddatasetwithrandomnfaultinformation/SourceCode/PDE_UI-3.4.1/PDE_UI 3.4.1/src/org.eclipse.ui.views.log/src/org/eclipse/ui/internal/views/log/LogViewContentProvider.java	0	0	0	3	167	10	0	0	0	0	0	0	1	2	0	0	20	20	10	10	11	1	0	0	0	0	0	0	0	0	0	180	3	0	0	3	2	60	4	264	9	780	20	7	6	143	90	150	96
/Users/rizwan/Downloads/fwddatasetwithrandomnfaultinformation/SourceCode/PDE_UI-3.4.1/PDE_UI 3.4.1/src/org.eclipse.ui.views.log/src/org/eclipse/ui/internal/views/log/Messages.java	0	0	0	7	168	8	0	0	0	0	0	0	2	2	0	0	2	2	2	2	84	1	0	0	0	0	0	0	0	0	0	183	3	0	0	4	2	8	4	289	9	782	20	9	9	412	150	421	159
/Users/rizwan/Downloads/fwddatasetwithrandomnfaultinformation/SourceCode/PDE_UI-3.4.1/PDE_UI 3.4.1/src/org.eclipse.ui.views.log/src/org/eclipse/ui/internal/views/log/SharedImages.java	0	0	28	61	169	73	0	0	0	0	0	0	1	1	0	0	10	10	4	4	34	29	0	0	0	0	0	0	0	0	0	331	4	0	0	2	2	28	4	434	9	1238	21	38	10	322	123	360	133
/Users/rizwan/Downloads/fwddatasetwithrandomnfaultinformation/SourceCode/PDE_UI-3.4.1/PDE_UI 3.4.1/src/org.eclipse.ui.views.log/src/org/eclipse/ui/internal/views/log/LogSession.java	0	16	0	13	172	20	0	0	0	2	1	0	3	3	0	0	21	21	10	10	21	6	0	0	0	0	0	0	0	0	0	221	4	2	1	7	3	62	4	331	11	965	25	13	12	186	129	199	141
/Users/rizwan/Downloads/fwddatasetwithrandomnfaultinformation/SourceCode/PDE_UI-3.4.1/PDE_UI 3.4.1/src/org.eclipse.ui.views.log/src/org/eclipse/ui/internal/views/log/OpenIDELogFileAction.java	0	0	0	2	173	10	0	1	0	1	0	0	0	0	0	0	20	20	6	6	15	5	0	0	0	0	0	0	0	0	0	185	3	2	2	0	0	52	4	268	9	784	20	4	4	195	115	199	119
/Users/rizwan/Downloads/fwddatasetwithrandomnfaultinformation/SourceCode/PDE_UI-3.4.1/PDE_UI 3.4.1/src/org.eclipse.ui.views.log/src/org/eclipse/ui/internal/views/log/EventDetailsDialog.java	4	15	0	73	240	123	0	5	7	16	25	0	7	6	0	0	479	479	106	106	428	214	0	0	0	0	0	0	0	0	0	455	5	28	3	38	3	1170	4	2348	11	6398	28	133	39	2109	616	2242	655
/Users/rizwan/Downloads/fwddatasetwithrandomnfaultinformation/SourceCode/PDE_UI-3.4.1/PDE_UI 3.4.1/src/org.eclipse.ui.views.log/src/org/eclipse/ui/internal/views/log/EventDetailsDialogAction.java	0	0	0	6	184	18	0	5	2	7	3	0	1	1	0	0	47	47	9	9	37	13	0	0	0	0	0	0	0	0	0	208	3	14	3	5	3	112	4	402	11	1154	26	7	7	313	144	320	151
/Users/rizwan/Downloads/fwddatasetwithrandomnfaultinformation/SourceCode/PDE_UI-3.4.1/PDE_UI 3.4.1/src/org.eclipse.ui.views.log/src/org/eclipse/ui/internal/views/log/LogReader.java	0	0	1	35	198	52	0	11	0	21	16	0	3	7	0	0	139	139	39	39	103	70	0	0	0	0	0	0	0	0	0	286	4	32	2	26	3	356	4	886	11	2483	26	43	25	718	246	761	271
/Users/rizwan/Downloads/fwddatasetwithrandomnfaultinformation/SourceCode/PDE_UI-3.4.1/PDE_UI 3.4.1/src/org.eclipse.ui.views.log/src/org/eclipse/ui/internal/views/log/ILogFileProvider.java	0	0	0	2	177	10	0	0	0	0	0	0	0	0	0	0	2	2	1	1	3	0	0	0	0	0	0	0	0	0	0	189	3	0	0	0	0	6	4	205	6	611	15	6	6	89	63	95	69
/Users/rizwan/Downloads/fwddatasetwithrandomnfaultinformation/SourceCode/PDE_UI-3.4.1/PDE_UI 3.4.1/src/org.eclipse.pde.ui.tests/Macro Manager/org/eclipse/pde/internal/ui/tests/macro/IWidgetResolver.java	0	0	0	2	183	12	0	0	0	0	0	0	4	4	0	0	2	2	1	1	3	0	0	0	0	0	0	0	0	0	0	197	3	0	0	8	2	6	4	223	8	665	19	7	7	134	91	141	98
/Users/rizwan/Downloads/fwddatasetwithrandomnfaultinformation/SourceCode/PDE_UI-3.4.1/PDE_UI 3.4.1/src/org.eclipse.pde.ui.tests/Macro Manager/org/eclipse/pde/internal/ui/tests/macro/BooleanSelectionCommand.java	2	0	4	2	166	11	0	1	0	5	6	0	5	5	0	0	129	129	22	22	90	38	0	0	0	0	0	0	0	0	0	185	5	6	2	16	3	302	4	651	11	1822	27	14	8	541	219	555	227
/Users/rizwan/Downloads/fwddatasetwithrandomnfaultinformation/SourceCode/PDE_UI-3.4.1/PDE_UI 3.4.1/src/org.eclipse.pde.ui.tests/Macro Manager/org/eclipse/pde/internal/ui/tests/macro/MacroCommand.java	0	0	4	4	166	6	0	1	0	3	2	0	0	0	0	0	27	27	10	10	26	11	0	0	0	0	0	0	0	0	0	180	4	4	2	2	1	74	4	308	11	887	24	15	12	189	111	204	123
/Users/rizwan/Downloads/fwddatasetwithrandomnfaultinformation/SourceCode/PDE_UI-3.4.1/PDE_UI 3.4.1/src/org.eclipse.pde.ui.tests/Macro Manager/org/eclipse/pde/internal/ui/tests/macro/ExpansionCommand.java	2	0	0	4	173	10	0	0	0	2	0	0	2	0	0	0	31	31	10	10	30	10	0	0	0	0	0	0	0	0	0	189	4	2	1	2	1	82	4	325	11	936	23	7	5	230	118	237	123
/Users/rizwan/Downloads/fwddatasetwithrandomnfaultinformation/SourceCode/PDE_UI-3.4.1/PDE_UI 3.4.1/src/org.eclipse.pde.ui.tests/Macro Manager/org/eclipse/pde/internal/ui/tests/macro/IWritable.java	0	0	0	2	166	6	0	0	0	0	0	0	0	0	0	0	2	2	1	1	3	0	0	0	0	0	0	0	0	0	0	174	3	0	0	0	0	6	4	190	6	566	15	5	5	64	54	69	59
/Users/rizwan/Downloads/fwddatasetwithrandomnfaultinformation/SourceCode/PDE_UI-3.4.1/PDE_UI 3.4.1/src/org.eclipse.pde.ui.tests/Macro Manager/org/eclipse/pde/internal/ui/tests/macro/WidgetIdentifier.java	0	0	0	2	166	6	0	1	0	0	2	0	0	0	0	0	18	18	8	8	15	3	0	0	0	0	0	0	0	0	0	174	3	1	1	2	1	52	4	256	11	752	22	5	5	133	73	138	78
/Users/rizwan/Downloads/fwddatasetwithrandomnfaultinformation/SourceCode/PDE_UI-3.4.1/PDE_UI 3.4.1/src/org.eclipse.pde.ui.tests/Macro Manager/org/eclipse/pde/internal/ui/tests/macro/MacroPlugin.java	0	0	0	4	186	18	0	0	0	0	3	0	0	0	0	0	37	37	12	12	33	11	0	0	0	0	0	0	0	0	0	208	3	0	0	3	1	98	4	361	9	1040	19	5	5	280	139	285	144
/Users/rizwan/Downloads/fwddatasetwithrandomnfaultinformation/SourceCode/PDE_UI-3.4.1/PDE_UI 3.4.1/src/org.eclipse.pde.ui.tests/Macro Manager/org/eclipse/pde/internal/ui/tests/macro/EditorCommandTarget.java	0	0	0	3	174	10	0	0	0	0	0	0	0	0	0	0	13	13	4	4	9	2	0	0	0	0	0	0	0	0	0	187	3	0	0	0	0	34	4	239	7	706	16	5	5	110	73	115	78
/Users/rizwan/Downloads/fwddatasetwithrandomnfaultinformation/SourceCode/PDE_UI-3.4.1/PDE_UI 3.4.1/src/org.eclipse.pde.ui.tests/Macro Manager/org/eclipse/pde/internal/ui/tests/macro/AbstractStructuredCommand.java	9	0	2	2	166	16	0	4	1	15	3	0	12	5	0	0	159	159	33	33	130	68	0	0	0	0	0	0	0	0	0	195	5	20	3	20	3	384	4	832	11	2294	28	18	6	710	234	728	240
/Users/rizwan/Downloads/fwddatasetwithrandomnfaultinformation/SourceCode/PDE_UI-3.4.1/PDE_UI 3.4.1/src/org.eclipse.pde.ui.tests/Macro Manager/org/eclipse/pde/internal/ui/tests/macro/MacroManager.java	6	0	2	2	174	14	0	4	2	11	11	0	6	0	0	0	185	185	65	65	163	56	0	0	0	0	0	0	0	0	0	198	5	17	3	17	2	500	4	965	11	2673	27	28	14	925	298	953	312
/Users/rizwan/Downloads/fwddatasetwithrandomnfaultinformation/SourceCode/PDE_UI-3.4.1/PDE_UI 3.4.1/src/org.eclipse.pde.ui.tests/Macro Manager/org/eclipse/pde/internal/ui/tests/macro/IPlayable.java	0	0	0	2	166	6	0	0	0	0	0	0	0	0	0	0	2	2	1	1	6	0	0	0	0	0	0	0	0	0	0	174	3	0	0	0	0	6	4	193	6	572	15	5	5	88	61	93	66
/Users/rizwan/Downloads/fwddatasetwithrandomnfaultinformation/SourceCode/PDE_UI-3.4.1/PDE_UI 3.4.1/src/org.eclipse.pde.ui.tests/Macro Manager/org/eclipse/pde/internal/ui/tests/macro/ViewCommandTarget.java	0	0	0	3	169	8	0	0	0	0	0	0	0	0	0	0	13	13	4	4	9	2	0	0	0	0	0	0	0	0	0	180	3	0	0	0	0	34	4	232	7	685	16	5	5	106	70	111	75
/Users/rizwan/Downloads/fwddatasetwithrandomnfaultinformation/SourceCode/PDE_UI-3.4.1/PDE_UI 3.4.1/src/org.eclipse.pde.ui.tests/Macro Manager/org/eclipse/pde/internal/ui/tests/macro/ChoiceSelectionCommand.java	2	0	2	10	166	7	0	2	0	7	2	0	3	1	0	0	98	98	26	26	81	39	0	0	0	0	0	0	0	0	0	187	5	9	2	6	3	248	4	584	11	1629	27	16	7	465	183	481	190
/Users/rizwan/Downloads/fwddatasetwithrandomnfaultinformation/SourceCode/PDE_UI-3.4.1/PDE_UI 3.4.1/src/org.eclipse.pde.ui.tests/Macro Manager/org/eclipse/pde/internal/ui/tests/macro/XMLDefaultHandler.java	2	0	1	8	192	16	0	0	0	0	2	0	2	0	0	0	68	68	17	17	47	15	0	0	0	0	0	0	0	0	0	219	5	0	0	4	2	170	4	466	9	1334	22	14	8	354	154	368	162
/Users/rizwan/Downloads/fwddatasetwithrandomnfaultinformation/SourceCode/PDE_UI-3.4.1/PDE_UI 3.4.1/src/org.eclipse.pde.ui.tests/Macro Manager/org/eclipse/pde/internal/ui/tests/macro/MacroUtil.java	11	0	32	55	221	121	0	17	1	60	25	0	10	2	0	0	632	632	145	145	449	271	0	0	0	0	0	0	0	0	0	440	5	78	3	37	3	1554	4	2844	11	7808	28	68	19	2871	647	2939	666
/Users/rizwan/Downloads/fwddatasetwithrandomnfaultinformation/SourceCode/PDE_UI-3.4.1/PDE_UI 3.4.1/src/org.eclipse.pde.ui.tests/Macro Manager/org/eclipse/pde/internal/ui/tests/macro/WindowCommandTarget.java	0	0	0	3	174	10	0	0	0	0	0	0	0	0	0	0	12	12	4	4	7	1	0	0	0	0	0	0	0	0	0	187	3	0	0	0	0	32	4	234	7	694	16	5	5	101	71	106	76
/Users/rizwan/Downloads/fwddatasetwithrandomnfaultinformation/SourceCode/PDE_UI-3.4.1/PDE_UI 3.4.1/src/org.eclipse.pde.ui.tests/Macro Manager/org/eclipse/pde/internal/ui/tests/macro/IRecorderListener.java	0	0	4	2	174	10	0	0	0	0	0	0	4	4	0	0	6	6	1	1	6	2	0	0	0	0	0	0	0	0	0	190	4	0	0	8	2	14	4	230	9	681	21	9	9	97	76	106	85
/Users/rizwan/Downloads/fwddatasetwithrandomnfaultinformation/SourceCode/PDE_UI-3.4.1/PDE_UI 3.4.1/src/org.eclipse.pde.ui.tests/Macro Manager/org/eclipse/pde/internal/ui/tests/macro/MacroCommandShell.java	6	0	11	9	169	39	0	14	16	32	16	0	10	3	0	0	360	360	93	93	261	122	0	0	0	0	0	0	0	0	0	234	5	62	3	29	3	906	4	1629	11	4500	28	31	11	1646	435	1677	446
/Users/rizwan/Downloads/fwddatasetwithrandomnfaultinformation/SourceCode/PDE_UI-3.4.1/PDE_UI 3.4.1/src/org.eclipse.pde.ui.tests/Macro Manager/org/eclipse/pde/internal/ui/tests/macro/MacroInstruction.java	0	0	0	4	166	6	0	0	0	1	2	0	0	0	0	0	17	17	9	9	23	7	0	0	0	0	0	0	0	0	0	176	3	1	1	2	1	52	4	270	11	782	22	15	12	170	100	185	112
/Users/rizwan/Downloads/fwddatasetwithrandomnfaultinformation/SourceCode/PDE_UI-3.4.1/PDE_UI 3.4.1/src/org.eclipse.pde.ui.tests/Macro Manager/org/eclipse/pde/internal/ui/tests/macro/WaitCommand.java	2	0	1	7	187	15	0	1	0	3	3	0	2	1	0	0	58	58	17	17	52	17	0	0	0	0	0	0	0	0	0	212	5	4	2	6	3	150	4	455	11	1293	27	13	7	367	162	380	169
/Users/rizwan/Downloads/fwddatasetwithrandomnfaultinformation/SourceCode/PDE_UI-3.4.1/PDE_UI 3.4.1/src/org.eclipse.pde.ui.tests/Macro Manager/org/eclipse/pde/internal/ui/tests/macro/CheckCommand.java	3	0	0	3	170	8	0	0	0	0	0	0	3	0	0	0	30	30	10	10	26	8	0	0	0	0	0	0	0	0	0	184	4	0	0	3	1	80	4	310	9	896	20	8	5	203	99	211	104
/Users/rizwan/Downloads/fwddatasetwithrandomnfaultinformation/SourceCode/PDE_UI-3.4.1/PDE_UI 3.4.1/src/org.eclipse.pde.ui.tests/Macro Manager/org/eclipse/pde/internal/ui/tests/macro/IIndexHandler.java	0	0	0	2	189	12	0	0	0	0	0	0	4	4	0	0	2	2	1	1	4	0	0	0	0	0	0	0	0	0	0	203	3	0	0	8	2	6	4	230	8	685	19	7	7	182	117	189	124
/Users/rizwan/Downloads/fwddatasetwithrandomnfaultinformation/SourceCode/PDE_UI-3.4.1/PDE_UI 3.4.1/src/org.eclipse.pde.ui.tests/Macro Manager/org/eclipse/pde/internal/ui/tests/macro/ToggleStructuredCommand.java	0	0	0	2	170	8	0	1	0	1	0	0	0	0	0	0	13	13	6	6	15	4	0	0	0	0	0	0	0	0	0	180	3	2	2	0	0	38	4	248	9	725	20	6	6	131	95	137	101
/Users/rizwan/Downloads/fwddatasetwithrandomnfaultinformation/SourceCode/PDE_UI-3.4.1/PDE_UI 3.4.1/src/org.eclipse.pde.ui.tests/Macro Manager/org/eclipse/pde/internal/ui/tests/macro/Macro.java	3	0	2	3	166	9	0	1	0	7	1	0	6	4	0	0	149	149	43	43	113	40	0	0	0	0	0	0	0	0	0	183	5	8	2	11	3	384	4	753	11	2103	27	19	15	607	229	626	244
/Users/rizwan/Downloads/fwddatasetwithrandomnfaultinformation/SourceCode/PDE_UI-3.4.1/PDE_UI 3.4.1/src/org.eclipse.pde.ui.tests/Macro Manager/org/eclipse/pde/internal/ui/tests/macro/MacroIndex.java	0	0	0	2	166	7	0	0	0	0	0	0	1	1	0	0	11	11	4	4	8	1	0	0	0	0	0	0	0	0	0	175	3	0	0	2	2	30	4	225	9	666	20	5	5	83	65	88	70
/Users/rizwan/Downloads/fwddatasetwithrandomnfaultinformation/SourceCode/PDE_UI-3.4.1/PDE_UI 3.4.1/src/org.eclipse.pde.ui.tests/Macro Manager/org/eclipse/pde/internal/ui/tests/macro/ModifyCommand.java	1	0	0	2	166	7	0	0	0	3	1	0	3	2	0	0	84	84	15	15	59	15	0	0	0	0	0	0	0	0	0	176	4	3	1	6	3	198	4	469	11	1332	25	8	6	356	155	364	161
/Users/rizwan/Downloads/fwddatasetwithrandomnfaultinformation/SourceCode/PDE_UI-3.4.1/PDE_UI 3.4.1/src/org.eclipse.pde.ui.tests/Macro Manager/org/eclipse/pde/internal/ui/tests/macro/FocusCommand.java	0	0	0	6	178	19	0	0	0	1	0	0	1	1	0	0	37	37	7	7	24	6	0	0	0	0	0	0	0	0	0	203	3	1	1	2	2	88	4	334	11	973	23	5	5	225	127	230	132
/Users/rizwan/Downloads/fwddatasetwithrandomnfaultinformation/SourceCode/PDE_UI-3.4.1/PDE_UI 3.4.1/src/org.eclipse.pde.ui.tests/Macro Manager/org/eclipse/pde/internal/ui/tests/macro/WizardCommandTarget.java	0	0	0	2	171	8	0	0	0	0	0	0	0	0	0	0	6	6	3	3	6	0	0	0	0	0	0	0	0	0	0	181	3	0	0	0	0	18	4	212	6	629	15	5	5	92	65	97	70
/Users/rizwan/Downloads/fwddatasetwithrandomnfaultinformation/SourceCode/PDE_UI-3.4.1/PDE_UI 3.4.1/src/org.eclipse.pde.ui.tests/Macro Manager/org/eclipse/pde/internal/ui/tests/macro/CommandTarget.java	0	0	0	2	166	6	0	0	0	1	0	0	0	0	0	0	14	14	7	7	14	4	0	0	0	0	0	0	0	0	0	174	3	1	1	0	0	42	4	243	9	712	19	5	5	125	70	130	75
/Users/rizwan/Downloads/fwddatasetwithrandomnfaultinformation/SourceCode/PDE_UI-3.4.1/PDE_UI 3.4.1/src/org.eclipse.pde.ui.tests/Macro Manager/org/eclipse/pde/internal/ui/tests/macro/StructuredSelectionCommand.java	0	0	0	4	166	6	0	0	0	0	1	0	0	1	0	0	35	35	13	13	35	9	0	0	0	0	0	0	0	0	0	176	3	0	0	2	2	96	4	327	9	937	20	7	6	264	125	271	131
/Users/rizwan/Downloads/fwddatasetwithrandomnfaultinformation/SourceCode/PDE_UI-3.4.1/PDE_UI 3.4.1/src/org.eclipse.pde.ui.tests/Macro Manager/org/eclipse/pde/internal/ui/tests/macro/KeyCommand.java	0	0	0	7	182	17	0	0	0	1	1	0	1	1	0	0	44	44	10	10	36	10	0	0	0	0	0	0	0	0	0	206	3	1	1	3	3	108	4	375	11	1079	24	5	5	287	137	292	142
/Users/rizwan/Downloads/fwddatasetwithrandomnfaultinformation/SourceCode/PDE_UI-3.4.1/PDE_UI 3.4.1/src/org.eclipse.pde.ui.tests/Macro UI/org/eclipse/pde/internal/ui/tests/macro/DefaultIndexHandler.java	0	0	1	0	0	0	0	0	0	0	0	0	0	0	0	0	7	7	5	5	11	3	0	0	0	0	0	0	0	0	0	1	1	0	0	0	0	24	4	44	7	120	14	3	2	72	47	75	49
/Users/rizwan/Downloads/fwddatasetwithrandomnfaultinformation/SourceCode/PDE_UI-3.4.1/PDE_UI 3.4.1/src/org.eclipse.pde.ui.tests/Macro UI/org/eclipse/pde/internal/ui/tests/macro/PlaybackAction.java	0	0	0	2	206	18	0	0	0	0	0	0	0	0	0	0	29	29	11	11	23	6	0	0	0	0	0	0	0	0	0	226	3	0	0	0	0	80	4	342	7	997	16	5	5	320	165	325	170
/Users/rizwan/Downloads/fwddatasetwithrandomnfaultinformation/SourceCode/PDE_UI-3.4.1/PDE_UI 3.4.1/src/org.eclipse.pde.ui.tests/Macro UI/org/eclipse/pde/internal/ui/tests/macro/RecordAction.java	0	0	0	2	206	18	0	0	0	0	0	0	0	0	0	0	26	26	10	10	19	4	0	0	0	0	0	0	0	0	0	226	3	0	0	0	0	72	4	328	7	961	16	5	5	288	149	293	154
/Users/rizwan/Downloads/fwddatasetwithrandomnfaultinformation/SourceCode/PDE_UI-3.4.1/PDE_UI 3.4.1/src/org.eclipse.pde.ui.tests/Macro UI/org/eclipse/pde/internal/ui/tests/macro/NewMacroWizard.java	0	0	0	2	167	6	0	0	0	2	0	0	0	0	0	0	25	25	9	9	31	10	0	0	0	0	0	0	0	0	0	175	3	2	1	0	0	68	4	294	9	842	19	6	6	210	113	216	119
/Users/rizwan/Downloads/fwddatasetwithrandomnfaultinformation/SourceCode/PDE_UI-3.4.1/PDE_UI 3.4.1/src/org.eclipse.pde.ui.tests/Macro UI/org/eclipse/pde/internal/ui/tests/macro/StopAction.java	0	0	0	2	197	16	0	0	0	3	0	0	0	0	0	0	28	28	10	10	19	6	0	0	0	0	0	0	0	0	0	215	3	3	1	0	0	76	4	327	9	957	19	5	5	249	139	254	144
/Users/rizwan/Downloads/fwddatasetwithrandomnfaultinformation/SourceCode/PDE_UI-3.4.1/PDE_UI 3.4.1/src/org.eclipse.pde.ui.tests/Macro UI/org/eclipse/pde/internal/ui/tests/macro/DefaultWidgetResolver.java	0	0	1	4	166	10	0	0	2	0	0	0	0	0	0	0	44	44	5	5	24	2	0	0	0	0	0	0	0	0	0	181	4	2	1	0	0	98	4	316	9	922	20	5	5	240	94	245	99
/Users/rizwan/Downloads/fwddatasetwithrandomnfaultinformation/SourceCode/PDE_UI-3.4.1/PDE_UI 3.4.1/src/org.eclipse.pde.ui.tests/Macro UI/org/eclipse/pde/internal/ui/tests/macro/IndexAction.java	0	0	0	2	197	16	0	0	0	3	0	0	0	0	0	0	28	28	10	10	19	6	0	0	0	0	0	0	0	0	0	215	3	3	1	0	0	76	4	327	9	957	19	5	5	249	139	254	144
/Users/rizwan/Downloads/fwddatasetwithrandomnfaultinformation/SourceCode/PDE_UI-3.4.1/PDE_UI 3.4.1/src/org.eclipse.pde.ui.tests/Macro UI/org/eclipse/pde/internal/ui/tests/macro/IndexPage.java	1	0	0	2	166	6	0	0	0	1	3	0	1	0	0	0	57	57	18	18	62	19	0	0	0	0	0	0	0	0	0	175	4	1	1	4	2	150	4	422	11	1185	24	8	6	373	177	381	183
/Users/rizwan/Downloads/fwddatasetwithrandomnfaultinformation/SourceCode/PDE_UI-3.4.1/PDE_UI 3.4.1/src/org.eclipse.pde.ui.tests/Macro UI/org/eclipse/pde/internal/ui/tests/macro/IndexWizard.java	0	0	0	2	166	6	0	0	0	1	0	0	0	0	0	0	11	11	5	5	11	4	0	0	0	0	0	0	0	0	0	174	3	1	1	0	0	32	4	230	9	676	19	5	5	99	76	104	81
/Users/rizwan/Downloads/fwddatasetwithrandomnfaultinformation/SourceCode/PDE_UI-3.4.1/PDE_UI 3.4.1/src/org.eclipse.pde.ui.tests/Macro UI/org/eclipse/pde/internal/ui/tests/macro/RecordBlock.java	0	0	0	2	166	8	0	0	0	1	4	0	0	0	0	0	61	61	18	18	43	17	0	0	0	0	0	0	0	0	0	176	3	1	1	4	1	158	4	408	11	1166	22	11	10	257	119	268	129
/Users/rizwan/Downloads/fwddatasetwithrandomnfaultinformation/SourceCode/PDE_UI-3.4.1/PDE_UI 3.4.1/src/org.eclipse.pde.ui.tests/src/org/eclipse/pde/ui/tests/NewProjectTestCase.java	0	0	0	4	166	8	0	0	0	0	0	0	0	0	0	0	15	15	6	6	12	3	0	0	0	0	0	0	0	0	0	178	3	0	0	0	0	42	4	242	7	711	16	6	6	120	80	126	86
/Users/rizwan/Downloads/fwddatasetwithrandomnfaultinformation/SourceCode/PDE_UI-3.4.1/PDE_UI 3.4.1/src/org.eclipse.pde.ui.tests/src/org/eclipse/pde/ui/tests/PDETestCase.java	1	0	0	2	166	6	0	0	0	0	0	0	1	0	0	0	13	13	6	6	15	3	0	0	0	0	0	0	0	0	0	175	4	0	0	1	1	38	4	241	9	705	20	6	5	136	86	142	91
/Users/rizwan/Downloads/fwddatasetwithrandomnfaultinformation/SourceCode/PDE_UI-3.4.1/PDE_UI 3.4.1/src/org.eclipse.pde.ui.tests/src/org/eclipse/pde/ui/tests/AllPDETests.java	0	0	0	4	166	8	0	0	0	0	0	0	0	0	0	0	17	17	2	2	19	1	0	0	0	0	0	0	0	0	0	178	3	0	0	0	0	38	4	243	7	709	16	6	6	157	79	163	85
/Users/rizwan/Downloads/fwddatasetwithrandomnfaultinformation/SourceCode/PDE_UI-3.4.1/PDE_UI 3.4.1/src/org.eclipse.pde.ui.tests/src/org/eclipse/pde/ui/tests/util/xml/ALLXMLUtilTests.java	0	0	0	4	166	8	0	0	0	0	0	0	0	0	0	0	5	5	2	2	6	1	0	0	0	0	0	0	0	0	0	178	3	0	0	0	0	14	4	206	7	611	16	5	5	79	59	84	64
/Users/rizwan/Downloads/fwddatasetwithrandomnfaultinformation/SourceCode/PDE_UI-3.4.1/PDE_UI 3.4.1/src/org.eclipse.pde.ui.tests/src/org/eclipse/pde/ui/tests/util/xml/ParserWrapperTestCase.java	6	0	2	17	171	31	0	0	0	0	4	0	6	0	0	0	71	71	29	29	89	34	0	0	0	0	0	0	0	0	0	227	5	0	0	10	2	200	4	571	9	1588	22	22	9	478	171	500	180
/Users/rizwan/Downloads/fwddatasetwithrandomnfaultinformation/SourceCode/PDE_UI-3.4.1/PDE_UI 3.4.1/src/org.eclipse.pde.ui.tests/src/org/eclipse/pde/ui/tests/nls/StringHelperTestCase.java	0	0	14	4	173	52	0	0	0	0	0	0	1	1	0	0	34	34	6	6	36	19	0	0	0	0	0	0	0	0	0	243	4	0	0	2	2	80	4	390	9	1114	21	57	15	222	120	279	135
/Users/rizwan/Downloads/fwddatasetwithrandomnfaultinformation/SourceCode/PDE_UI-3.4.1/PDE_UI 3.4.1/src/org.eclipse.pde.ui.tests/src/org/eclipse/pde/ui/tests/nls/AllNLSTests.java	0	0	0	6	171	10	0	0	0	0	0	0	1	1	0	0	5	5	2	2	6	1	0	0	0	0	0	0	0	0	0	187	3	0	0	2	2	14	4	219	9	650	20	8	8	86	67	94	75
/Users/rizwan/Downloads/fwddatasetwithrandomnfaultinformation/SourceCode/PDE_UI-3.4.1/PDE_UI 3.4.1/src/org.eclipse.pde.ui.tests/src/org/eclipse/pde/ui/tests/target/TargetPlatformHelperTests.java	1	0	45	12	172	18	0	0	0	0	0	0	2	0	0	0	10	10	7	7	10	4	0	0	0	0	0	0	0	0	0	248	5	0	0	2	1	34	4	308	9	909	21	50	25	218	101	268	126
/Users/rizwan/Downloads/fwddatasetwithrandomnfaultinformation/SourceCode/PDE_UI-3.4.1/PDE_UI 3.4.1/src/org.eclipse.pde.ui.tests/src/org/eclipse/pde/ui/tests/target/AllTargetTests.java	0	0	0	4	166	8	0	0	0	0	0	0	0	0	0	0	7	7	2	2	7	1	0	0	0	0	0	0	0	0	0	178	3	0	0	0	0	18	4	211	7	625	16	6	6	82	61	88	67
/Users/rizwan/Downloads/fwddatasetwithrandomnfaultinformation/SourceCode/PDE_UI-3.4.1/PDE_UI 3.4.1/src/org.eclipse.pde.ui.tests/src/org/eclipse/pde/ui/tests/target/TargetEnvironmentTestCase.java	3	0	1	2	166	6	0	0	0	0	0	0	4	0	0	0	73	73	16	16	43	16	0	0	0	0	0	0	0	0	0	178	5	0	0	4	1	178	4	429	9	1227	21	10	7	283	124	293	131
/Users/rizwan/Downloads/fwddatasetwithrandomnfaultinformation/SourceCode/PDE_UI-3.4.1/PDE_UI 3.4.1/src/org.eclipse.pde.ui.tests/src/org/eclipse/pde/ui/tests/imports/BaseImportTestCase.java	3	0	4	2	169	6	0	0	2	4	1	0	3	0	0	0	69	69	22	22	56	19	0	0	0	0	0	0	0	0	0	184	5	6	2	4	2	182	4	464	11	1315	26	10	7	391	190	401	197
/Users/rizwan/Downloads/fwddatasetwithrandomnfaultinformation/SourceCode/PDE_UI-3.4.1/PDE_UI 3.4.1/src/org.eclipse.pde.ui.tests/src/org/eclipse/pde/ui/tests/imports/AllImportTests.java	0	0	0	5	166	8	0	0	0	0	0	0	0	0	0	0	11	11	2	2	9	1	0	0	0	0	0	0	0	0	0	179	3	0	0	0	0	26	4	222	7	656	16	6	6	94	66	100	72
/Users/rizwan/Downloads/fwddatasetwithrandomnfaultinformation/SourceCode/PDE_UI-3.4.1/PDE_UI 3.4.1/src/org.eclipse.pde.ui.tests/src/org/eclipse/pde/ui/tests/imports/ImportAsSourceTestCase.java	1	0	0	2	166	6	0	0	0	0	1	0	1	0	0	0	24	24	9	9	26	5	0	0	0	0	0	0	0	0	0	175	4	0	0	2	2	66	4	284	9	820	21	6	5	192	114	198	119
/Users/rizwan/Downloads/fwddatasetwithrandomnfaultinformation/SourceCode/PDE_UI-3.4.1/PDE_UI 3.4.1/src/org.eclipse.pde.ui.tests/src/org/eclipse/pde/ui/tests/imports/ImportAsBinaryTestCase.java	1	0	0	2	167	8	0	0	0	0	1	0	1	0	0	0	28	28	10	10	26	5	0	0	0	0	0	0	0	0	0	178	4	0	0	2	2	76	4	297	9	859	21	6	5	200	130	206	135
/Users/rizwan/Downloads/fwddatasetwithrandomnfaultinformation/SourceCode/PDE_UI-3.4.1/PDE_UI 3.4.1/src/org.eclipse.pde.ui.tests/src/org/eclipse/pde/ui/tests/imports/ImportFeatureProjectsTestCase.java	5	0	1	5	166	8	0	0	0	3	9	0	5	1	0	0	119	119	28	28	91	31	0	0	0	0	0	0	0	0	0	185	5	3	1	15	3	294	4	632	11	1772	26	24	12	513	171	537	183
/Users/rizwan/Downloads/fwddatasetwithrandomnfaultinformation/SourceCode/PDE_UI-3.4.1/PDE_UI 3.4.1/src/org.eclipse.pde.ui.tests/src/org/eclipse/pde/ui/tests/imports/ImportWithLinksTestCase.java	1	0	0	2	167	8	0	0	0	0	1	0	1	0	0	0	28	28	10	10	28	6	0	0	0	0	0	0	0	0	0	178	4	0	0	2	2	76	4	300	9	865	21	6	5	208	132	214	137
/Users/rizwan/Downloads/fwddatasetwithrandomnfaultinformation/SourceCode/PDE_UI-3.4.1/PDE_UI 3.4.1/src/org.eclipse.pde.ui.tests/src/org/eclipse/pde/ui/tests/model/bundle/BundleNameTestCase.java	0	0	2	11	166	6	0	0	0	0	0	0	0	0	0	0	72	72	6	6	56	12	0	0	0	0	0	0	0	0	0	185	4	0	0	0	0	156	4	417	7	1182	17	27	13	261	120	288	133
/Users/rizwan/Downloads/fwddatasetwithrandomnfaultinformation/SourceCode/PDE_UI-3.4.1/PDE_UI 3.4.1/src/org.eclipse.pde.ui.tests/src/org/eclipse/pde/ui/tests/model/bundle/BundleVersionTestCase.java	0	0	2	15	166	6	0	0	0	0	0	0	0	0	0	0	73	73	6	6	54	11	0	0	0	0	0	0	0	0	0	189	4	0	0	0	0	158	4	420	7	1194	17	46	23	250	112	296	135
/Users/rizwan/Downloads/fwddatasetwithrandomnfaultinformation/SourceCode/PDE_UI-3.4.1/PDE_UI 3.4.1/src/org.eclipse.pde.ui.tests/src/org/eclipse/pde/ui/tests/model/bundle/ExecutionEnvironmentTestCase.java	0	0	2	70	166	18	0	0	0	0	0	0	0	0	0	0	222	222	10	10	154	44	0	0	0	0	0	0	0	0	0	256	4	0	0	0	0	464	4	926	7	2579	17	139	53	576	136	715	189
/Users/rizwan/Downloads/fwddatasetwithrandomnfaultinformation/SourceCode/PDE_UI-3.4.1/PDE_UI 3.4.1/src/org.eclipse.pde.ui.tests/src/org/eclipse/pde/ui/tests/model/bundle/BundleSymbolicNameTestCase.java	0	0	1	47	166	6	0	0	0	0	0	0	0	0	0	0	214	214	15	15	150	37	0	0	0	0	0	0	0	0	0	220	4	0	0	0	0	458	4	873	7	2431	17	72	21	594	143	666	164
/Users/rizwan/Downloads/fwddatasetwithrandomnfaultinformation/SourceCode/PDE_UI-3.4.1/PDE_UI 3.4.1/src/org.eclipse.pde.ui.tests/src/org/eclipse/pde/ui/tests/model/bundle/BundleActivatorTestCase.java	0	0	2	11	166	6	0	0	0	0	0	0	0	0	0	0	73	73	6	6	56	12	0	0	0	0	0	0	0	0	0	185	4	0	0	0	0	158	4	419	7	1188	17	27	13	266	121	293	134
/Users/rizwan/Downloads/fwddatasetwithrandomnfaultinformation/SourceCode/PDE_UI-3.4.1/PDE_UI 3.4.1/src/org.eclipse.pde.ui.tests/src/org/eclipse/pde/ui/tests/model/bundle/ExportPackageTestCase.java	0	0	9	26	166	6	0	0	0	0	0	0	0	0	0	0	169	169	11	11	127	36	0	0	0	0	0	0	0	0	0	207	4	0	0	0	0	360	4	738	7	2050	17	50	18	554	163	604	181
/Users/rizwan/Downloads/fwddatasetwithrandomnfaultinformation/SourceCode/PDE_UI-3.4.1/PDE_UI 3.4.1/src/org.eclipse.pde.ui.tests/src/org/eclipse/pde/ui/tests/model/bundle/RequireBundleTestCase.java	1	0	3	98	166	6	0	0	0	0	0	0	1	0	0	0	506	506	23	23	366	106	0	0	0	0	0	0	0	0	0	274	5	0	0	1	1	1058	4	1815	9	4972	21	197	44	1364	194	1561	238
/Users/rizwan/Downloads/fwddatasetwithrandomnfaultinformation/SourceCode/PDE_UI-3.4.1/PDE_UI 3.4.1/src/org.eclipse.pde.ui.tests/src/org/eclipse/pde/ui/tests/model/bundle/PackageHeaderTestCase.java	0	0	15	45	166	6	0	0	0	0	0	0	0	0	0	0	354	354	15	15	259	67	0	0	0	0	0	0	0	0	0	232	4	0	0	0	0	738	4	1304	7	3585	17	131	34	1026	163	1157	197
/Users/rizwan/Downloads/fwddatasetwithrandomnfaultinformation/SourceCode/PDE_UI-3.4.1/PDE_UI 3.4.1/src/org.eclipse.pde.ui.tests/src/org/eclipse/pde/ui/tests/model/bundle/BundleLocalizationTestCase.java	0	0	2	11	166	6	0	0	0	0	0	0	0	0	0	0	73	73	6	6	56	12	0	0	0	0	0	0	0	0	0	185	4	0	0	0	0	158	4	419	7	1188	17	27	13	252	119	279	132
/Users/rizwan/Downloads/fwddatasetwithrandomnfaultinformation/SourceCode/PDE_UI-3.4.1/PDE_UI 3.4.1/src/org.eclipse.pde.ui.tests/src/org/eclipse/pde/ui/tests/model/bundle/ImportPackageTestCase.java	0	0	5	11	166	6	0	0	0	0	0	0	0	0	0	0	84	84	8	8	68	18	0	0	0	0	0	0	0	0	0	188	4	0	0	0	0	184	4	466	7	1311	17	27	14	320	133	347	147
/Users/rizwan/Downloads/fwddatasetwithrandomnfaultinformation/SourceCode/PDE_UI-3.4.1/PDE_UI 3.4.1/src/org.eclipse.pde.ui.tests/src/org/eclipse/pde/ui/tests/model/bundle/FragmentHostTestCase.java	0	0	1	15	166	6	0	0	0	0	0	0	0	0	0	0	77	77	6	6	57	12	0	0	0	0	0	0	0	0	0	188	4	0	0	0	0	166	4	431	7	1223	17	27	15	274	123	301	138
/Users/rizwan/Downloads/fwddatasetwithrandomnfaultinformation/SourceCode/PDE_UI-3.4.1/PDE_UI 3.4.1/src/org.eclipse.pde.ui.tests/src/org/eclipse/pde/ui/tests/model/bundle/AllBundleModelTests.java	0	0	0	4	166	8	0	0	0	0	0	0	0	0	0	0	29	29	2	2	18	1	0	0	0	0	0	0	0	0	0	178	3	0	0	0	0	62	4	266	7	779	16	6	6	118	73	124	79
/Users/rizwan/Downloads/fwddatasetwithrandomnfaultinformation/SourceCode/PDE_UI-3.4.1/PDE_UI 3.4.1/src/org.eclipse.pde.ui.tests/src/org/eclipse/pde/ui/tests/model/bundle/BundleModelTestCase.java	0	0	0	20	166	6	0	0	1	2	0	0	0	0	0	0	103	103	14	14	76	14	0	0	0	0	0	0	0	0	0	192	3	3	2	0	0	234	4	528	9	1494	20	28	14	363	122	391	136
/Users/rizwan/Downloads/fwddatasetwithrandomnfaultinformation/SourceCode/PDE_UI-3.4.1/PDE_UI 3.4.1/src/org.eclipse.pde.ui.tests/src/org/eclipse/pde/ui/tests/model/bundle/BundleVendorTestCase.java	0	0	1	15	166	6	0	0	0	0	0	0	0	0	0	0	77	77	6	6	57	12	0	0	0	0	0	0	0	0	0	188	4	0	0	0	0	166	4	431	7	1223	17	27	15	268	123	295	138
/Users/rizwan/Downloads/fwddatasetwithrandomnfaultinformation/SourceCode/PDE_UI-3.4.1/PDE_UI 3.4.1/src/org.eclipse.pde.ui.tests/src/org/eclipse/pde/ui/tests/model/bundle/LazyStartTestCase.java	0	0	2	14	166	6	0	0	0	1	0	0	0	0	0	0	90	90	7	7	67	14	0	0	0	0	0	0	0	0	0	188	4	1	1	0	0	194	4	473	9	1338	20	31	14	287	121	318	135
/Users/rizwan/Downloads/fwddatasetwithrandomnfaultinformation/SourceCode/PDE_UI-3.4.1/PDE_UI 3.4.1/src/org.eclipse.pde.ui.tests/src/org/eclipse/pde/ui/tests/model/bundle/BundleClasspathTestCase.java	0	0	1	12	166	6	0	0	0	0	0	0	0	0	0	0	83	83	6	6	62	13	0	0	0	0	0	0	0	0	0	185	4	0	0	0	0	178	4	446	7	1262	17	33	18	287	118	320	136
/Users/rizwan/Downloads/fwddatasetwithrandomnfaultinformation/SourceCode/PDE_UI-3.4.1/PDE_UI 3.4.1/src/org.eclipse.pde.ui.tests/src/org/eclipse/pde/ui/tests/model/bundle/MultiLineHeaderTestCase.java	0	0	2	8	166	6	0	0	0	0	0	0	0	0	0	0	37	37	4	4	25	4	0	0	0	0	0	0	0	0	0	182	4	0	0	0	0	82	4	301	7	873	17	16	13	156	85	172	98
/Users/rizwan/Downloads/fwddatasetwithrandomnfaultinformation/SourceCode/PDE_UI-3.4.1/PDE_UI 3.4.1/src/org.eclipse.pde.ui.tests/src/org/eclipse/pde/ui/tests/model/xml/AllXMLModelTests.java	0	0	0	4	170	13	0	0	0	0	0	0	0	0	0	0	15	15	2	2	10	1	0	0	0	0	0	0	0	0	0	187	3	0	0	0	0	34	4	239	7	706	16	6	6	105	76	111	82
/Users/rizwan/Downloads/fwddatasetwithrandomnfaultinformation/SourceCode/PDE_UI-3.4.1/PDE_UI 3.4.1/src/org.eclipse.pde.ui.tests/src/org/eclipse/pde/ui/tests/model/xml/XMLModelTestCase.java	0	0	1	3	166	7	0	0	1	3	1	0	4	4	0	0	47	47	12	12	45	13	0	0	0	0	0	0	0	0	0	177	4	4	2	9	3	118	4	379	11	1077	26	10	9	267	129	277	138
/Users/rizwan/Downloads/fwddatasetwithrandomnfaultinformation/SourceCode/PDE_UI-3.4.1/PDE_UI 3.4.1/src/org.eclipse.pde.ui.tests/src/org/eclipse/pde/ui/tests/model/xml/BasicXMLTestCase.java	0	0	0	2	167	22	0	0	0	0	0	0	18	18	0	0	101	101	8	8	76	25	0	0	0	0	0	0	0	0	0	191	3	0	0	36	2	218	4	555	9	1564	20	38	19	335	127	373	146
/Users/rizwan/Downloads/fwddatasetwithrandomnfaultinformation/SourceCode/PDE_UI-3.4.1/PDE_UI 3.4.1/src/org.eclipse.pde.ui.tests/src/org/eclipse/pde/ui/tests/model/xml/StructureXMLModelTestCase.java	0	4	4	10	167	40	0	0	0	4	0	0	33	33	0	0	274	274	20	20	230	52	0	0	0	0	0	0	0	0	0	225	5	4	1	66	2	588	4	1177	11	3248	25	32	17	744	179	776	196
/Users/rizwan/Downloads/fwddatasetwithrandomnfaultinformation/SourceCode/PDE_UI-3.4.1/PDE_UI 3.4.1/src/org.eclipse.pde.ui.tests/src/org/eclipse/pde/ui/tests/model/xml/ExtensionElementTestCase.java	0	0	0	2	166	30	0	0	0	0	0	0	36	36	0	0	279	279	57	57	189	61	0	0	0	0	0	0	0	0	0	198	3	0	0	72	2	672	4	1201	9	3353	20	149	80	797	133	946	213
/Users/rizwan/Downloads/fwddatasetwithrandomnfaultinformation/SourceCode/PDE_UI-3.4.1/PDE_UI 3.4.1/src/org.eclipse.pde.ui.tests/src/org/eclipse/pde/ui/tests/model/xml/ExtensionAttributeTestCase.java	0	0	0	2	166	44	0	0	0	0	0	0	57	57	0	0	350	350	62	62	231	92	0	0	0	0	0	0	0	0	0	212	3	0	0	114	2	824	4	1482	9	4123	20	164	70	1080	142	1244	212
/Users/rizwan/Downloads/fwddatasetwithrandomnfaultinformation/SourceCode/PDE_UI-3.4.1/PDE_UI 3.4.1/src/org.eclipse.pde.ui.tests/src/org/eclipse/pde/ui/tests/model/xml/ExtensionTestCase.java	0	0	0	2	166	6	0	0	0	0	0	0	0	0	0	0	8	8	2	2	7	1	0	0	0	0	0	0	0	0	0	174	3	0	0	0	0	20	4	209	7	619	16	7	7	83	67	90	74
/Users/rizwan/Downloads/fwddatasetwithrandomnfaultinformation/SourceCode/PDE_UI-3.4.1/PDE_UI 3.4.1/src/org.eclipse.pde.ui.tests/src/org/eclipse/pde/ui/tests/model/xml/SwapXMLModelTestCase.java	0	0	0	3	166	33	0	0	0	0	0	0	20	20	0	0	89	89	8	8	69	24	0	0	0	0	0	0	0	0	0	202	3	0	0	40	2	194	4	538	9	1521	20	25	16	337	116	362	132
/Users/rizwan/Downloads/fwddatasetwithrandomnfaultinformation/SourceCode/PDE_UI-3.4.1/PDE_UI 3.4.1/src/org.eclipse.pde.ui.tests/src/org/eclipse/pde/ui/tests/model/schema/AllSchemaModelTests.java	0	0	0	4	166	8	0	0	0	0	0	0	0	0	0	0	3	3	2	2	5	1	0	0	0	0	0	0	0	0	0	178	3	0	0	0	0	10	4	201	7	597	16	5	5	79	60	84	65
/Users/rizwan/Downloads/fwddatasetwithrandomnfaultinformation/SourceCode/PDE_UI-3.4.1/PDE_UI 3.4.1/src/org.eclipse.pde.ui.tests/src/org/eclipse/pde/ui/tests/model/cheatsheet/SimpleCSSubItemTestCase.java	10	0	0	3	172	8	0	0	0	0	0	0	10	0	0	0	92	92	27	27	74	30	0	0	0	0	0	0	0	0	0	193	4	0	0	10	1	238	4	554	9	1558	20	31	21	336	111	367	132
/Users/rizwan/Downloads/fwddatasetwithrandomnfaultinformation/SourceCode/PDE_UI-3.4.1/PDE_UI 3.4.1/src/org.eclipse.pde.ui.tests/src/org/eclipse/pde/ui/tests/model/cheatsheet/SimpleCSIntroTestCase.java	0	0	1	16	171	39	0	0	0	0	0	0	20	20	0	0	204	204	9	9	135	35	0	0	0	0	0	0	0	0	0	227	4	0	0	40	2	426	4	873	9	2448	21	82	31	430	174	512	205
/Users/rizwan/Downloads/fwddatasetwithrandomnfaultinformation/SourceCode/PDE_UI-3.4.1/PDE_UI 3.4.1/src/org.eclipse.pde.ui.tests/src/org/eclipse/pde/ui/tests/model/cheatsheet/AbstractCheatSheetModelTestCase.java	0	0	1	7	167	11	0	0	1	3	1	0	3	3	0	0	46	46	13	13	41	13	0	0	0	0	0	0	0	0	0	186	4	4	2	7	3	118	4	382	11	1090	26	10	8	255	131	265	139
/Users/rizwan/Downloads/fwddatasetwithrandomnfaultinformation/SourceCode/PDE_UI-3.4.1/PDE_UI 3.4.1/src/org.eclipse.pde.ui.tests/src/org/eclipse/pde/ui/tests/model/cheatsheet/SimpleCSItemAPITestCase.java	0	0	0	3	172	8	0	0	0	0	0	0	0	0	0	0	61	61	12	12	39	12	0	0	0	0	0	0	0	0	0	183	3	0	0	0	0	146	4	387	7	1110	16	12	6	189	105	201	111
/Users/rizwan/Downloads/fwddatasetwithrandomnfaultinformation/SourceCode/PDE_UI-3.4.1/PDE_UI 3.4.1/src/org.eclipse.pde.ui.tests/src/org/eclipse/pde/ui/tests/model/cheatsheet/SimpleCSItemTestCase.java	0	0	0	3	171	8	0	0	0	0	0	0	0	0	0	0	48	48	11	11	37	15	0	0	0	0	0	0	0	0	0	182	3	0	0	0	0	118	4	359	7	1025	16	12	6	195	103	207	109
/Users/rizwan/Downloads/fwddatasetwithrandomnfaultinformation/SourceCode/PDE_UI-3.4.1/PDE_UI 3.4.1/src/org.eclipse.pde.ui.tests/src/org/eclipse/pde/ui/tests/model/cheatsheet/CheatSheetModelTestCase.java	1	0	0	8	176	20	0	1	0	1	0	0	19	18	0	0	269	269	27	27	165	45	0	0	0	0	0	0	0	0	0	205	4	2	2	37	2	592	4	1058	11	2963	25	30	25	749	286	779	311
/Users/rizwan/Downloads/fwddatasetwithrandomnfaultinformation/SourceCode/PDE_UI-3.4.1/PDE_UI 3.4.1/src/org.eclipse.pde.ui.tests/src/org/eclipse/pde/ui/tests/model/cheatsheet/AllCheatSheetModelTests.java	0	0	0	4	166	8	0	0	0	0	0	0	0	0	0	0	8	8	2	2	10	1	0	0	0	0	0	0	0	0	0	178	3	0	0	0	0	20	4	216	7	637	16	5	5	94	65	99	70
/Users/rizwan/Downloads/fwddatasetwithrandomnfaultinformation/SourceCode/PDE_UI-3.4.1/PDE_UI 3.4.1/src/org.eclipse.pde.ui.tests/src/org/eclipse/pde/ui/tests/model/cheatsheet/SimpleCSSubItemAPITestCase.java	10	0	0	3	172	8	0	0	0	0	0	0	10	0	0	0	85	85	28	28	77	32	0	0	0	0	0	0	0	0	0	193	4	0	0	10	1	226	4	547	9	1532	20	31	21	333	121	364	142
/Users/rizwan/Downloads/fwddatasetwithrandomnfaultinformation/SourceCode/PDE_UI-3.4.1/PDE_UI 3.4.1/src/org.eclipse.pde.ui.tests/src/org/eclipse/pde/ui/tests/performance/PDEPerformanceTests.java	0	0	0	4	166	8	0	0	0	0	0	0	0	0	0	0	9	9	2	2	11	1	0	0	0	0	0	0	0	0	0	178	3	0	0	0	0	22	4	219	7	645	16	5	5	115	65	120	70
/Users/rizwan/Downloads/fwddatasetwithrandomnfaultinformation/SourceCode/PDE_UI-3.4.1/PDE_UI 3.4.1/src/org.eclipse.pde.ui.tests/src/org/eclipse/pde/ui/tests/performance/parts/AbstractSchemaPerfTest.java	3	0	2	17	191	38	0	0	0	0	3	0	3	0	0	0	35	35	8	8	41	12	0	0	0	0	0	0	0	0	0	251	5	0	0	6	2	86	4	407	9	1166	22	17	9	250	126	267	135
/Users/rizwan/Downloads/fwddatasetwithrandomnfaultinformation/SourceCode/PDE_UI-3.4.1/PDE_UI 3.4.1/src/org.eclipse.pde.ui.tests/src/org/eclipse/pde/ui/tests/performance/parts/SchemaTraversePerfTest.java	0	0	0	6	185	18	0	0	0	1	0	0	0	0	0	0	22	22	6	6	23	9	0	0	0	0	0	0	0	0	0	209	3	1	1	0	0	56	4	306	9	887	19	8	8	196	112	204	120
/Users/rizwan/Downloads/fwddatasetwithrandomnfaultinformation/SourceCode/PDE_UI-3.4.1/PDE_UI 3.4.1/src/org.eclipse.pde.ui.tests/src/org/eclipse/pde/ui/tests/performance/parts/SchemaLoaderPerfTest.java	0	0	2	7	186	20	0	0	0	0	1	0	0	0	0	0	17	17	6	6	22	10	0	0	0	0	0	0	0	0	0	215	4	0	0	1	1	46	4	303	9	877	20	12	9	170	103	182	112
/Users/rizwan/Downloads/fwddatasetwithrandomnfaultinformation/SourceCode/PDE_UI-3.4.1/PDE_UI 3.4.1/src/org.eclipse.pde.ui.tests/src/org/eclipse/pde/ui/tests/performance/parts/InitializeModelsPerfTest.java	1	0	0	5	166	8	0	0	0	1	0	0	1	0	0	0	53	53	12	12	42	7	0	0	0	0	0	0	0	0	0	180	4	1	1	1	1	130	4	371	11	1065	23	12	10	262	135	274	145
/Users/rizwan/Downloads/fwddatasetwithrandomnfaultinformation/SourceCode/PDE_UI-3.4.1/PDE_UI 3.4.1/src/org.eclipse.pde.ui.tests/src/org/eclipse/pde/ui/tests/performance/parts/OpenManifestEditorPerfTest.java	2	0	2	26	217	74	0	0	0	0	3	0	2	0	0	0	61	61	18	18	66	18	0	0	0	0	0	0	0	0	0	321	5	0	0	5	2	158	4	579	9	1651	22	17	7	483	202	500	209
/Users/rizwan/Downloads/fwddatasetwithrandomnfaultinformation/SourceCode/PDE_UI-3.4.1/PDE_UI 3.4.1/src/org.eclipse.pde.ui.tests/src/org/eclipse/pde/ui/tests/wizards/NewSiteProjectTestCase.java	1	0	6	76	180	86	0	0	0	0	1	0	5	5	0	0	122	122	21	21	83	25	0	0	0	0	0	0	0	0	0	349	5	0	0	11	3	286	4	766	9	2187	23	47	11	562	238	609	249
/Users/rizwan/Downloads/fwddatasetwithrandomnfaultinformation/SourceCode/PDE_UI-3.4.1/PDE_UI 3.4.1/src/org.eclipse.pde.ui.tests/src/org/eclipse/pde/ui/tests/wizards/NewFeatureProjectTestCase.java	0	0	1	2	174	16	0	3	1	4	6	0	0	0	0	0	121	121	19	19	102	44	0	0	0	0	0	0	0	0	0	193	4	8	3	6	1	280	4	645	11	1788	25	13	9	587	225	600	234
/Users/rizwan/Downloads/fwddatasetwithrandomnfaultinformation/SourceCode/PDE_UI-3.4.1/PDE_UI 3.4.1/src/org.eclipse.pde.ui.tests/src/org/eclipse/pde/ui/tests/wizards/ConvertProjectToPluginTestCase.java	2	0	0	6	209	18	0	0	0	0	0	0	3	1	0	0	57	57	14	14	55	14	0	0	0	0	0	0	0	0	0	235	4	0	0	4	2	142	4	460	9	1310	21	16	12	405	169	421	181
/Users/rizwan/Downloads/fwddatasetwithrandomnfaultinformation/SourceCode/PDE_UI-3.4.1/PDE_UI 3.4.1/src/org.eclipse.pde.ui.tests/src/org/eclipse/pde/ui/tests/wizards/AllNewProjectTests.java	0	0	0	4	166	8	0	0	0	0	0	0	0	0	0	0	9	9	2	2	8	1	0	0	0	0	0	0	0	0	0	178	3	0	0	0	0	22	4	216	7	639	16	6	6	88	64	94	70
/Users/rizwan/Downloads/fwddatasetwithrandomnfaultinformation/SourceCode/PDE_UI-3.4.1/PDE_UI 3.4.1/src/org.eclipse.pde.runtime/src/org/eclipse/pde/internal/runtime/MessageHelper.java	0	0	2	2	166	6	0	0	0	0	1	0	0	0	0	0	24	24	4	4	13	1	0	0	0	0	0	0	0	0	0	176	4	0	0	1	1	56	4	256	9	754	20	4	4	150	81	154	85
/Users/rizwan/Downloads/fwddatasetwithrandomnfaultinformation/SourceCode/PDE_UI-3.4.1/PDE_UI 3.4.1/src/org.eclipse.pde.runtime/src/org/eclipse/pde/internal/runtime/PDERuntimeMessages.java	0	0	0	4	166	10	0	0	0	0	0	0	0	0	0	0	2	2	2	2	59	1	0	0	0	0	0	0	0	0	0	180	3	0	0	0	0	8	4	255	7	705	16	7	7	300	116	307	123
/Users/rizwan/Downloads/fwddatasetwithrandomnfaultinformation/SourceCode/PDE_UI-3.4.1/PDE_UI 3.4.1/src/org.eclipse.pde.runtime/src/org/eclipse/pde/internal/runtime/PDERuntimePluginImages.java	0	0	6	91	169	102	0	0	0	0	1	0	0	0	0	0	66	66	6	6	79	55	0	0	0	0	0	0	0	0	0	368	4	0	0	1	1	144	4	656	9	1834	20	52	10	570	198	622	208
/Users/rizwan/Downloads/fwddatasetwithrandomnfaultinformation/SourceCode/PDE_UI-3.4.1/PDE_UI 3.4.1/src/org.eclipse.pde.runtime/src/org/eclipse/pde/internal/runtime/IHelpContextIds.java	0	0	3	10	166	14	0	0	0	0	0	0	0	0	0	0	1	1	1	1	4	3	0	0	0	0	0	0	0	0	0	193	4	0	0	0	0	4	4	212	7	628	17	9	7	79	56	88	63
/Users/rizwan/Downloads/fwddatasetwithrandomnfaultinformation/SourceCode/PDE_UI-3.4.1/PDE_UI 3.4.1/src/org.eclipse.pde.runtime/src/org/eclipse/pde/internal/runtime/PDERuntimePlugin.java	0	0	0	18	174	26	0	6	0	6	2	0	0	0	0	0	78	78	25	25	54	22	0	0	0	0	0	0	0	0	0	218	3	12	2	2	1	206	4	524	11	1497	23	13	6	409	166	422	172
/Users/rizwan/Downloads/fwddatasetwithrandomnfaultinformation/SourceCode/PDE_UI-3.4.1/PDE_UI 3.4.1/src/org.eclipse.pde.runtime/src/org/eclipse/pde/internal/runtime/OverlayIcon.java	2	2	2	6	166	6	0	4	0	5	6	0	6	6	0	0	49	49	18	18	57	39	0	0	0	0	0	0	0	0	0	184	6	9	2	18	3	134	4	456	11	1268	28	29	14	310	100	339	114
/Users/rizwan/Downloads/fwddatasetwithrandomnfaultinformation/SourceCode/PDE_UI-3.4.1/PDE_UI 3.4.1/src/org.eclipse.pde.runtime/src/org/eclipse/pde/internal/runtime/spy/SpyFormToolkit.java	3	0	2	99	174	123	0	2	1	7	5	0	32	32	0	0	224	224	53	53	185	72	0	0	0	0	0	0	0	0	0	401	5	10	3	69	3	554	4	1306	11	3657	28	68	13	1033	367	1101	380
/Users/rizwan/Downloads/fwddatasetwithrandomnfaultinformation/SourceCode/PDE_UI-3.4.1/PDE_UI 3.4.1/src/org.eclipse.pde.runtime/src/org/eclipse/pde/internal/runtime/spy/SpyIDEUtil.java	0	0	0	5	174	12	0	0	0	3	1	0	4	4	0	0	30	30	14	14	33	10	0	0	0	0	0	0	0	0	0	191	3	3	1	9	3	88	4	345	11	992	24	10	10	293	149	303	159
/Users/rizwan/Downloads/fwddatasetwithrandomnfaultinformation/SourceCode/PDE_UI-3.4.1/PDE_UI 3.4.1/src/org.eclipse.pde.runtime/src/org/eclipse/pde/internal/runtime/spy/sections/ActivePartSection.java	1	0	0	25	174	43	0	1	0	2	1	0	8	8	0	0	80	80	14	14	67	27	0	0	0	0	0	0	0	0	0	243	4	3	2	17	3	188	4	558	11	1578	26	21	10	423	226	444	236
/Users/rizwan/Downloads/fwddatasetwithrandomnfaultinformation/SourceCode/PDE_UI-3.4.1/PDE_UI 3.4.1/src/org.eclipse.pde.runtime/src/org/eclipse/pde/internal/runtime/spy/sections/ActiveHelpSection.java	5	0	0	17	171	30	0	1	0	6	3	0	11	7	0	0	122	122	25	25	109	48	0	0	0	0	0	0	0	0	0	223	4	7	2	21	3	294	4	715	11	1986	26	21	10	650	241	671	251
/Users/rizwan/Downloads/fwddatasetwithrandomnfaultinformation/SourceCode/PDE_UI-3.4.1/PDE_UI 3.4.1/src/org.eclipse.pde.runtime/src/org/eclipse/pde/internal/runtime/spy/sections/ISpySection.java	0	0	0	2	170	8	0	0	0	0	0	0	1	1	0	0	2	2	1	1	5	0	0	0	0	0	0	0	0	0	0	180	3	0	0	2	2	6	4	202	8	600	19	7	7	88	66	95	73
/Users/rizwan/Downloads/fwddatasetwithrandomnfaultinformation/SourceCode/PDE_UI-3.4.1/PDE_UI 3.4.1/src/org.eclipse.pde.runtime/src/org/eclipse/pde/internal/runtime/spy/sections/ActiveSelectionSection.java	0	0	0	6	170	21	0	0	0	1	1	0	3	3	0	0	27	27	5	5	35	14	0	0	0	0	0	0	0	0	0	197	3	1	1	7	3	64	4	329	11	938	24	9	8	270	141	279	149
/Users/rizwan/Downloads/fwddatasetwithrandomnfaultinformation/SourceCode/PDE_UI-3.4.1/PDE_UI 3.4.1/src/org.eclipse.pde.runtime/src/org/eclipse/pde/internal/runtime/spy/sections/ActiveDialogPageSection.java	0	0	0	9	171	17	0	0	0	1	1	0	4	4	0	0	35	35	7	7	44	18	0	0	0	0	0	0	0	0	0	197	3	1	1	9	3	84	4	364	11	1030	24	13	11	303	155	316	166
/Users/rizwan/Downloads/fwddatasetwithrandomnfaultinformation/SourceCode/PDE_UI-3.4.1/PDE_UI 3.4.1/src/org.eclipse.pde.runtime/src/org/eclipse/pde/internal/runtime/spy/sections/ActiveShellSection.java	0	0	0	6	170	13	0	0	0	0	1	0	3	3	0	0	20	20	3	3	29	10	0	0	0	0	0	0	0	0	0	189	3	0	0	7	3	46	4	291	9	833	21	9	8	207	118	216	126
/Users/rizwan/Downloads/fwddatasetwithrandomnfaultinformation/SourceCode/PDE_UI-3.4.1/PDE_UI 3.4.1/src/org.eclipse.pde.runtime/src/org/eclipse/pde/internal/runtime/spy/sections/ActiveWizardSection.java	0	0	0	8	170	17	0	0	0	0	1	0	3	3	0	0	31	31	4	4	43	16	0	0	0	0	0	0	0	0	0	195	3	0	0	7	3	70	4	341	9	963	21	10	8	289	149	299	157
/Users/rizwan/Downloads/fwddatasetwithrandomnfaultinformation/SourceCode/PDE_UI-3.4.1/PDE_UI 3.4.1/src/org.eclipse.pde.runtime/src/org/eclipse/pde/internal/runtime/spy/dialogs/SpyDialog.java	0	0	2	6	178	16	0	0	0	1	1	0	4	2	0	0	70	70	15	15	69	23	0	0	0	0	0	0	0	0	0	202	4	1	1	7	3	170	4	484	11	1359	25	14	10	427	200	441	210
/Users/rizwan/Downloads/fwddatasetwithrandomnfaultinformation/SourceCode/PDE_UI-3.4.1/PDE_UI 3.4.1/src/org.eclipse.pde.runtime/src/org/eclipse/pde/internal/runtime/spy/handlers/SpyHandler.java	0	0	0	3	171	10	0	2	0	4	0	0	2	2	0	0	15	15	5	5	14	7	0	0	0	0	0	0	0	0	0	184	3	6	2	4	2	40	4	266	11	777	24	8	8	146	92	154	100
/Users/rizwan/Downloads/fwddatasetwithrandomnfaultinformation/SourceCode/PDE_UI-3.4.1/PDE_UI 3.4.1/src/org.eclipse.pde.runtime/src/org/eclipse/pde/internal/runtime/registry/DiagnosticsDialog.java	0	0	0	4	172	8	0	0	0	0	0	0	1	1	0	0	11	11	4	4	12	1	0	0	0	0	0	0	0	0	0	184	3	0	0	2	2	30	4	238	9	701	20	5	5	147	90	152	95
/Users/rizwan/Downloads/fwddatasetwithrandomnfaultinformation/SourceCode/PDE_UI-3.4.1/PDE_UI 3.4.1/src/org.eclipse.pde.runtime/src/org/eclipse/pde/internal/runtime/registry/IBundlePrerequisite.java	0	0	0	2	166	6	0	0	0	0	0	0	0	0	0	0	4	4	1	1	5	0	0	0	0	0	0	0	0	0	0	174	3	0	0	0	0	10	4	196	6	582	15	4	4	69	54	73	58
/Users/rizwan/Downloads/fwddatasetwithrandomnfaultinformation/SourceCode/PDE_UI-3.4.1/PDE_UI 3.4.1/src/org.eclipse.pde.runtime/src/org/eclipse/pde/internal/runtime/registry/ConfigurationAttributeAdapter.java	0	0	0	2	166	6	0	0	0	0	0	0	0	0	0	0	4	4	3	3	3	0	0	0	0	0	0	0	0	0	0	174	3	0	0	0	0	14	4	198	6	590	15	4	4	65	55	69	59
/Users/rizwan/Downloads/fwddatasetwithrandomnfaultinformation/SourceCode/PDE_UI-3.4.1/PDE_UI 3.4.1/src/org.eclipse.pde.runtime/src/org/eclipse/pde/internal/runtime/registry/RegistryFilteredTree.java	0	0	0	2	166	8	0	0	0	0	0	0	0	0	0	0	26	26	5	5	33	13	0	0	0	0	0	0	0	0	0	176	3	0	0	0	0	62	4	291	7	827	16	12	8	203	110	215	118
/Users/rizwan/Downloads/fwddatasetwithrandomnfaultinformation/SourceCode/PDE_UI-3.4.1/PDE_UI 3.4.1/src/org.eclipse.pde.runtime/src/org/eclipse/pde/internal/runtime/registry/PluginObjectAdapter.java	0	0	0	2	166	6	0	0	0	0	0	0	0	0	0	0	3	3	3	3	5	1	0	0	0	0	0	0	0	0	0	174	3	0	0	0	0	12	4	199	7	591	16	5	5	76	56	81	61
/Users/rizwan/Downloads/fwddatasetwithrandomnfaultinformation/SourceCode/PDE_UI-3.4.1/PDE_UI 3.4.1/src/org.eclipse.pde.runtime/src/org/eclipse/pde/internal/runtime/registry/IBundleFolder.java	0	0	0	2	166	6	0	0	0	0	0	0	0	0	0	0	5	5	1	1	14	7	0	0	0	0	0	0	0	0	0	174	3	0	0	0	0	12	4	214	7	621	16	12	11	113	68	125	79
/Users/rizwan/Downloads/fwddatasetwithrandomnfaultinformation/SourceCode/PDE_UI-3.4.1/PDE_UI 3.4.1/src/org.eclipse.pde.runtime/src/org/eclipse/pde/internal/runtime/registry/ConfigurationElementAdapter.java	3	0	4	4	166	8	0	0	0	0	0	0	3	0	0	0	17	17	8	8	23	15	0	0	0	0	0	0	0	0	0	185	5	0	0	3	1	50	4	286	9	819	21	9	6	157	98	166	104
/Users/rizwan/Downloads/fwddatasetwithrandomnfaultinformation/SourceCode/PDE_UI-3.4.1/PDE_UI 3.4.1/src/org.eclipse.pde.runtime/src/org/eclipse/pde/internal/runtime/registry/ServiceReferenceAdapter.java	0	0	0	2	166	12	0	0	0	0	0	0	0	0	0	0	14	14	5	5	6	0	0	0	0	0	0	0	0	0	0	180	3	0	0	0	0	38	4	231	6	686	15	4	4	117	83	121	87
/Users/rizwan/Downloads/fwddatasetwithrandomnfaultinformation/SourceCode/PDE_UI-3.4.1/PDE_UI 3.4.1/src/org.eclipse.pde.runtime/src/org/eclipse/pde/internal/runtime/registry/RegistryBrowserContentProvider.java	6	0	4	2	180	20	0	7	1	6	12	0	6	3	0	0	150	150	48	48	113	57	0	0	0	0	0	0	0	0	0	212	5	14	3	21	3	396	4	828	11	2310	28	16	6	740	260	756	266
/Users/rizwan/Downloads/fwddatasetwithrandomnfaultinformation/SourceCode/PDE_UI-3.4.1/PDE_UI 3.4.1/src/org.eclipse.pde.runtime/src/org/eclipse/pde/internal/runtime/registry/RegistryBrowserLabelProvider.java	0	0	5	28	169	35	0	3	0	4	5	0	0	4	0	0	190	190	29	29	148	58	0	0	0	0	0	0	0	0	0	237	4	7	2	9	2	438	4	909	11	2520	25	26	11	838	249	864	260
/Users/rizwan/Downloads/fwddatasetwithrandomnfaultinformation/SourceCode/PDE_UI-3.4.1/PDE_UI 3.4.1/src/org.eclipse.pde.runtime/src/org/eclipse/pde/internal/runtime/registry/RegistryBrowserListener.java	12	0	10	27	167	152	0	4	1	11	25	0	12	0	0	0	278	278	60	60	171	77	0	0	0	0	0	0	0	0	0	368	5	16	3	37	2	676	4	1359	11	3826	27	29	9	1146	319	1175	328
/Users/rizwan/Downloads/fwddatasetwithrandomnfaultinformation/SourceCode/PDE_UI-3.4.1/PDE_UI 3.4.1/src/org.eclipse.pde.runtime/src/org/eclipse/pde/internal/runtime/registry/ExtensionAdapter.java	1	0	0	2	166	6	0	0	0	0	0	0	1	0	0	0	9	9	4	4	12	6	0	0	0	0	0	0	0	0	0	175	4	0	0	1	1	26	4	229	9	669	20	6	5	103	75	109	80
/Users/rizwan/Downloads/fwddatasetwithrandomnfaultinformation/SourceCode/PDE_UI-3.4.1/PDE_UI 3.4.1/src/org.eclipse.pde.runtime/src/org/eclipse/pde/internal/runtime/registry/ExtensionPointAdapter.java	1	0	0	2	166	6	0	0	0	0	0	0	1	0	0	0	9	9	4	4	12	6	0	0	0	0	0	0	0	0	0	175	4	0	0	1	1	26	4	229	9	669	20	6	5	103	75	109	80
/Users/rizwan/Downloads/fwddatasetwithrandomnfaultinformation/SourceCode/PDE_UI-3.4.1/PDE_UI 3.4.1/src/org.eclipse.pde.runtime/src/org/eclipse/pde/internal/runtime/registry/ParentAdapter.java	0	0	0	2	166	6	0	0	0	0	1	0	0	0	0	0	7	7	3	3	6	1	0	0	0	0	0	0	0	0	0	174	3	0	0	1	1	20	4	210	9	624	19	5	5	77	59	82	64
/Users/rizwan/Downloads/fwddatasetwithrandomnfaultinformation/SourceCode/PDE_UI-3.4.1/PDE_UI 3.4.1/src/org.eclipse.pde.runtime/src/org/eclipse/pde/internal/runtime/registry/RegistryBrowser.java	6	0	1	45	184	75	0	4	5	17	16	0	7	4	0	0	571	570	107	107	353	143	0	0	0	0	0	0	0	0	0	311	5	26	3	27	3	1355	4	2230	11	6190	28	67	14	1805	562	1872	576
/Users/rizwan/Downloads/fwddatasetwithrandomnfaultinformation/SourceCode/PDE_UI-3.4.1/PDE_UI 3.4.1/src/org.eclipse.pde.runtime/src/org/eclipse/pde/internal/runtime/registry/IConfigurationAttribute.java	0	0	0	2	166	6	0	0	0	0	0	0	0	0	0	0	2	2	1	1	2	0	0	0	0	0	0	0	0	0	0	174	3	0	0	0	0	6	4	189	6	564	15	4	4	57	47	61	51
/Users/rizwan/Downloads/fwddatasetwithrandomnfaultinformation/SourceCode/PDE_UI-3.4.1/PDE_UI 3.4.1/src/org.eclipse.pde.runtime/src/org/eclipse/pde/internal/runtime/registry/IBundleLibrary.java	0	0	0	2	166	6	0	0	0	0	0	0	0	0	0	0	2	2	1	1	2	0	0	0	0	0	0	0	0	0	0	174	3	0	0	0	0	6	4	189	6	564	15	4	4	57	47	61	51
/Users/rizwan/Downloads/fwddatasetwithrandomnfaultinformation/SourceCode/PDE_UI-3.4.1/PDE_UI 3.4.1/src/org.eclipse.pde.runtime/src/org/eclipse/pde/internal/runtime/registry/PluginAdapter.java	0	0	0	2	171	8	0	0	0	0	0	0	0	0	0	0	13	13	3	3	14	9	0	0	0	0	0	0	0	0	0	181	3	0	0	0	0	32	4	243	7	706	16	12	12	118	76	130	88
/Users/rizwan/Downloads/fwddatasetwithrandomnfaultinformation/SourceCode/PDE_UI-3.4.1/PDE_UI 3.4.1/src/org.eclipse.pde.ui/src_samples/org/eclipse/pde/internal/ui/samples/SampleOperation.java	1	0	2	39	180	48	0	1	1	5	5	0	1	0	0	0	124	124	38	38	100	42	0	0	0	0	0	0	0	0	0	270	5	7	3	6	2	324	4	763	11	2144	27	36	13	610	275	646	288
/Users/rizwan/Downloads/fwddatasetwithrandomnfaultinformation/SourceCode/PDE_UI-3.4.1/PDE_UI 3.4.1/src/org.eclipse.pde.ui/src_samples/org/eclipse/pde/internal/ui/samples/ProjectNamesPage.java	5	0	2	15	179	30	0	1	0	4	4	0	4	1	0	0	93	93	27	27	88	31	0	0	0	0	0	0	0	0	0	231	5	5	2	9	3	240	4	618	11	1732	27	27	12	436	198	463	210
/Users/rizwan/Downloads/fwddatasetwithrandomnfaultinformation/SourceCode/PDE_UI-3.4.1/PDE_UI 3.4.1/src/org.eclipse.pde.ui/src_samples/org/eclipse/pde/internal/ui/samples/ShowTargetPlatformAction.java	0	0	0	2	167	8	0	0	0	0	0	0	0	0	0	0	17	17	4	4	17	4	0	0	0	0	0	0	0	0	0	177	3	0	0	0	0	42	4	247	7	720	16	5	5	145	89	150	94
/Users/rizwan/Downloads/fwddatasetwithrandomnfaultinformation/SourceCode/PDE_UI-3.4.1/PDE_UI 3.4.1/src/org.eclipse.pde.ui/src_samples/org/eclipse/pde/internal/ui/samples/SampleStandbyContent.java	3	0	0	66	219	94	0	3	2	16	8	0	3	1	0	0	192	192	41	41	144	67	0	0	0	0	0	0	0	0	0	382	4	21	3	12	3	466	4	1106	11	3104	27	45	10	914	329	959	339
/Users/rizwan/Downloads/fwddatasetwithrandomnfaultinformation/SourceCode/PDE_UI-3.4.1/PDE_UI 3.4.1/src/org.eclipse.pde.ui/src_samples/org/eclipse/pde/internal/ui/samples/ReviewPage.java	0	0	0	15	173	23	0	0	0	3	1	0	2	2	0	0	51	51	8	8	47	14	0	0	0	0	0	0	0	0	0	211	3	3	1	5	3	118	4	409	11	1166	24	15	9	278	145	293	154
/Users/rizwan/Downloads/fwddatasetwithrandomnfaultinformation/SourceCode/PDE_UI-3.4.1/PDE_UI 3.4.1/src/org.eclipse.pde.ui/src_samples/org/eclipse/pde/internal/ui/samples/ShowSampleAction.java	1	0	0	31	172	47	2	0	0	3	2	0	1	0	0	0	90	90	28	28	82	26	0	0	0	0	0	0	0	0	0	253	5	3	1	3	2	236	4	615	11	1736	25	23	10	473	221	496	231
/Users/rizwan/Downloads/fwddatasetwithrandomnfaultinformation/SourceCode/PDE_UI-3.4.1/PDE_UI 3.4.1/src/org.eclipse.pde.ui/src_samples/org/eclipse/pde/internal/ui/samples/SampleWizard.java	3	0	0	18	238	56	0	4	2	6	9	0	4	1	0	0	128	128	44	44	115	50	0	0	0	0	0	0	0	0	0	315	4	12	3	14	3	344	4	864	11	2424	27	21	7	700	283	721	290
/Users/rizwan/Downloads/fwddatasetwithrandomnfaultinformation/SourceCode/PDE_UI-3.4.1/PDE_UI 3.4.1/src/org.eclipse.pde.ui/src_samples/org/eclipse/pde/internal/ui/samples/SampleEditor.java	0	0	0	28	206	50	0	0	1	5	3	0	0	0	0	0	145	145	39	39	105	39	0	0	0	0	0	0	0	0	0	284	3	6	2	3	1	368	4	815	11	2302	23	23	7	622	266	645	273
/Users/rizwan/Downloads/fwddatasetwithrandomnfaultinformation/SourceCode/PDE_UI-3.4.1/PDE_UI 3.4.1/src/org.eclipse.pde.ui/src_samples/org/eclipse/pde/internal/ui/samples/SelectionPage.java	0	0	0	20	173	26	0	0	0	2	3	0	0	0	0	0	70	70	21	21	62	20	0	0	0	0	0	0	0	0	0	219	3	2	1	3	1	182	4	497	11	1411	22	26	15	360	175	386	190
/Users/rizwan/Downloads/fwddatasetwithrandomnfaultinformation/SourceCode/PDE_UI-3.4.1/PDE_UI 3.4.1/src/org.eclipse.pde.ui/src/org/eclipse/pde/ui/IBasePluginWizard.java	0	0	0	2	173	8	0	0	0	0	0	0	0	0	0	0	1	1	1	1	2	0	0	0	0	0	0	0	0	0	0	183	3	0	0	0	0	4	4	196	6	585	15	7	6	82	64	89	70
/Users/rizwan/Downloads/fwddatasetwithrandomnfaultinformation/SourceCode/PDE_UI-3.4.1/PDE_UI 3.4.1/src/org.eclipse.pde.ui/src/org/eclipse/pde/ui/IProvisionerWizard.java	0	0	0	7	185	10	0	0	0	0	0	0	0	0	0	0	2	2	1	1	3	0	0	0	0	0	0	0	0	0	0	202	3	0	0	0	0	6	4	218	6	650	15	6	5	161	107	167	112
/Users/rizwan/Downloads/fwddatasetwithrandomnfaultinformation/SourceCode/PDE_UI-3.4.1/PDE_UI 3.4.1/src/org.eclipse.pde.ui/src/org/eclipse/pde/ui/IExtensionEditorWizard.java	0	0	0	9	203	12	0	0	0	0	0	0	3	3	0	0	2	2	1	1	5	0	0	0	0	0	0	0	0	0	0	224	3	0	0	6	2	6	4	250	8	744	19	7	6	311	151	318	157
/Users/rizwan/Downloads/fwddatasetwithrandomnfaultinformation/SourceCode/PDE_UI-3.4.1/PDE_UI 3.4.1/src/org.eclipse.pde.ui/src/org/eclipse/pde/ui/IFragmentFieldData.java	0	0	0	8	194	15	0	0	0	0	0	0	2	2	0	0	4	4	1	1	4	0	0	0	0	0	0	0	0	0	0	217	3	0	0	4	2	10	4	244	8	727	19	7	6	137	91	144	97
/Users/rizwan/Downloads/fwddatasetwithrandomnfaultinformation/SourceCode/PDE_UI-3.4.1/PDE_UI 3.4.1/src/org.eclipse.pde.ui/src/org/eclipse/pde/ui/IPluginFieldData.java	0	0	0	9	194	18	0	0	0	0	0	0	8	8	0	0	4	4	1	1	4	0	0	0	0	0	0	0	0	0	0	221	3	0	0	16	2	10	4	260	8	775	19	7	6	135	90	142	96
/Users/rizwan/Downloads/fwddatasetwithrandomnfaultinformation/SourceCode/PDE_UI-3.4.1/PDE_UI 3.4.1/src/org.eclipse.pde.ui/src/org/eclipse/pde/ui/IPluginContentWizard.java	0	0	0	16	247	26	0	0	0	0	0	0	22	22	0	0	8	8	1	1	9	0	0	0	0	0	0	0	0	0	0	289	3	0	0	44	2	18	4	369	8	1097	19	9	6	634	274	643	280
/Users/rizwan/Downloads/fwddatasetwithrandomnfaultinformation/SourceCode/PDE_UI-3.4.1/PDE_UI 3.4.1/src/org.eclipse.pde.ui/src/org/eclipse/pde/ui/IFieldData.java	0	0	0	18	240	35	0	0	0	0	0	0	12	12	0	0	11	11	1	1	11	0	0	0	0	0	0	0	0	0	0	293	3	0	0	24	2	24	4	361	8	1071	19	15	9	264	133	279	142
/Users/rizwan/Downloads/fwddatasetwithrandomnfaultinformation/SourceCode/PDE_UI-3.4.1/PDE_UI 3.4.1/src/org.eclipse.pde.ui/src/org/eclipse/pde/ui/IBundleContentWizard.java	0	0	0	10	200	15	0	0	0	0	0	0	11	11	0	0	4	4	1	1	2	0	0	0	0	0	0	0	0	0	0	225	3	0	0	22	2	10	4	268	8	801	19	6	6	316	170	322	176
/Users/rizwan/Downloads/fwddatasetwithrandomnfaultinformation/SourceCode/PDE_UI-3.4.1/PDE_UI 3.4.1/src/org.eclipse.pde.ui/src/org/eclipse/pde/ui/IExtensionWizard.java	0	0	0	7	194	11	0	0	0	0	0	0	3	3	0	0	2	2	1	1	4	0	0	0	0	0	0	0	0	0	0	212	3	0	0	6	2	6	4	237	8	706	19	7	6	226	129	233	135
/Users/rizwan/Downloads/fwddatasetwithrandomnfaultinformation/SourceCode/PDE_UI-3.4.1/PDE_UI 3.4.1/src/org.eclipse.pde.ui/src/org/eclipse/pde/ui/launcher/PluginsTab.java	0	0	0	20	231	37	0	2	1	3	5	0	2	2	0	0	95	95	20	20	74	25	0	0	0	0	0	0	0	0	0	288	3	6	3	9	3	230	4	645	11	1834	26	20	14	597	244	617	258
/Users/rizwan/Downloads/fwddatasetwithrandomnfaultinformation/SourceCode/PDE_UI-3.4.1/PDE_UI 3.4.1/src/org.eclipse.pde.ui/src/org/eclipse/pde/ui/launcher/EquinoxSettingsTab.java	0	0	0	2	177	9	0	0	0	0	0	0	2	2	0	0	1	1	2	2	1	0	0	0	0	0	0	0	0	0	0	188	3	0	0	4	2	6	4	208	8	622	19	7	7	100	71	107	78
/Users/rizwan/Downloads/fwddatasetwithrandomnfaultinformation/SourceCode/PDE_UI-3.4.1/PDE_UI 3.4.1/src/org.eclipse.pde.ui/src/org/eclipse/pde/ui/launcher/AbstractPDELaunchConfigurationTabGroup.java	1	0	2	24	203	35	0	0	0	3	1	0	5	9	0	0	62	62	15	15	42	13	0	0	0	0	0	0	0	0	0	265	5	3	1	15	3	154	4	505	11	1458	26	34	14	457	201	491	215
/Users/rizwan/Downloads/fwddatasetwithrandomnfaultinformation/SourceCode/PDE_UI-3.4.1/PDE_UI 3.4.1/src/org.eclipse.pde.ui/src/org/eclipse/pde/ui/launcher/EquinoxLaunchConfiguration.java	1	0	4	92	210	118	0	1	1	8	0	0	4	6	0	0	145	145	22	22	80	31	0	0	0	0	0	0	0	0	0	425	5	10	3	10	2	334	4	904	11	2598	27	64	15	749	334	813	349
/Users/rizwan/Downloads/fwddatasetwithrandomnfaultinformation/SourceCode/PDE_UI-3.4.1/PDE_UI 3.4.1/src/org.eclipse.pde.ui/src/org/eclipse/pde/ui/launcher/PluginJUnitMainTab.java	0	0	0	7	188	17	0	0	0	0	0	0	2	2	0	0	12	12	4	4	8	1	0	0	0	0	0	0	0	0	0	212	3	0	0	4	2	32	4	266	9	789	20	8	8	169	103	177	111
/Users/rizwan/Downloads/fwddatasetwithrandomnfaultinformation/SourceCode/PDE_UI-3.4.1/PDE_UI 3.4.1/src/org.eclipse.pde.ui/src/org/eclipse/pde/ui/launcher/AbstractPDELaunchConfiguration.java	2	0	5	63	371	105	0	3	0	7	3	0	16	16	0	0	175	175	42	42	101	29	0	0	0	0	0	0	0	0	0	546	5	10	2	35	3	434	4	1169	11	3374	27	62	17	1394	478	1456	495
/Users/rizwan/Downloads/fwddatasetwithrandomnfaultinformation/SourceCode/PDE_UI-3.4.1/PDE_UI 3.4.1/src/org.eclipse.pde.ui/src/org/eclipse/pde/ui/launcher/PDESourcePathProvider.java	4	0	0	10	221	27	0	1	0	3	2	0	6	2	0	0	64	64	15	15	47	19	0	0	0	0	0	0	0	0	0	262	4	4	2	10	3	158	4	513	11	1471	26	12	7	515	232	527	239
/Users/rizwan/Downloads/fwddatasetwithrandomnfaultinformation/SourceCode/PDE_UI-3.4.1/PDE_UI 3.4.1/src/org.eclipse.pde.ui/src/org/eclipse/pde/ui/launcher/OSGiSettingsTab.java	0	0	0	14	219	37	0	0	0	2	0	0	2	2	0	0	59	59	14	14	42	8	0	0	0	0	0	0	0	0	0	270	3	2	1	4	2	146	4	482	11	1397	23	8	7	394	162	402	169
/Users/rizwan/Downloads/fwddatasetwithrandomnfaultinformation/SourceCode/PDE_UI-3.4.1/PDE_UI 3.4.1/src/org.eclipse.pde.ui/src/org/eclipse/pde/ui/launcher/TracingTab.java	0	0	0	15	222	33	0	0	0	1	0	0	2	2	0	0	57	57	12	12	33	4	0	0	0	0	0	0	0	0	0	270	3	1	1	4	2	138	4	460	11	1344	23	8	8	358	153	366	161
/Users/rizwan/Downloads/fwddatasetwithrandomnfaultinformation/SourceCode/PDE_UI-3.4.1/PDE_UI 3.4.1/src/org.eclipse.pde.ui/src/org/eclipse/pde/ui/launcher/EclipseApplicationLaunchConfiguration.java	1	0	8	114	210	152	0	4	2	16	4	0	4	5	0	0	222	222	36	36	110	51	0	0	0	0	0	0	0	0	0	485	5	22	3	13	3	516	4	1212	11	3471	28	85	26	973	381	1058	407
/Users/rizwan/Downloads/fwddatasetwithrandomnfaultinformation/SourceCode/PDE_UI-3.4.1/PDE_UI 3.4.1/src/org.eclipse.pde.ui/src/org/eclipse/pde/ui/launcher/EclipseLaunchShortcut.java	2	0	0	27	228	53	0	7	3	15	14	0	16	19	0	0	203	203	50	50	121	59	0	0	0	0	0	0	0	0	0	310	4	25	3	49	3	506	4	1084	11	3069	27	36	16	1104	398	1140	414
/Users/rizwan/Downloads/fwddatasetwithrandomnfaultinformation/SourceCode/PDE_UI-3.4.1/PDE_UI 3.4.1/src/org.eclipse.pde.ui/src/org/eclipse/pde/ui/launcher/OSGiLaunchConfigurationDelegate.java	0	0	0	2	183	11	0	0	0	1	1	0	2	2	0	0	15	15	4	4	17	8	0	0	0	0	0	0	0	0	0	196	3	1	1	5	3	38	4	276	11	803	24	6	5	222	127	228	132
/Users/rizwan/Downloads/fwddatasetwithrandomnfaultinformation/SourceCode/PDE_UI-3.4.1/PDE_UI 3.4.1/src/org.eclipse.pde.ui/src/org/eclipse/pde/ui/launcher/BundlesTab.java	0	0	0	14	219	32	0	0	0	0	0	0	2	2	0	0	54	54	14	14	38	4	0	0	0	0	0	0	0	0	0	265	3	0	0	4	2	136	4	456	9	1326	20	11	10	383	163	394	173
/Users/rizwan/Downloads/fwddatasetwithrandomnfaultinformation/SourceCode/PDE_UI-3.4.1/PDE_UI 3.4.1/src/org.eclipse.pde.ui/src/org/eclipse/pde/ui/launcher/IPDELauncherConstants.java	0	0	0	110	433	161	0	0	0	0	0	0	32	32	0	0	2	2	1	1	37	35	0	0	0	0	0	0	0	0	0	704	3	0	0	64	2	6	4	855	9	2493	20	46	9	1232	330	1278	339
/Users/rizwan/Downloads/fwddatasetwithrandomnfaultinformation/SourceCode/PDE_UI-3.4.1/PDE_UI 3.4.1/src/org.eclipse.pde.ui/src/org/eclipse/pde/ui/launcher/EclipseLauncherTabGroup.java	0	0	0	3	183	25	0	1	0	2	2	0	2	2	0	0	23	23	6	6	16	6	0	0	0	0	0	0	0	0	0	211	3	3	2	6	3	58	4	312	11	913	25	9	7	329	177	338	184
/Users/rizwan/Downloads/fwddatasetwithrandomnfaultinformation/SourceCode/PDE_UI-3.4.1/PDE_UI 3.4.1/src/org.eclipse.pde.ui/src/org/eclipse/pde/ui/launcher/MainTab.java	1	0	6	17	232	39	0	0	0	0	1	0	6	5	0	0	94	94	19	19	71	19	0	0	0	0	0	0	0	0	0	295	5	0	0	12	3	226	4	635	9	1812	23	16	11	593	250	609	261
/Users/rizwan/Downloads/fwddatasetwithrandomnfaultinformation/SourceCode/PDE_UI-3.4.1/PDE_UI 3.4.1/src/org.eclipse.pde.ui/src/org/eclipse/pde/ui/launcher/JUnitTabGroup.java	0	0	0	4	179	11	0	0	0	0	0	0	2	2	0	0	13	13	3	3	7	2	0	0	0	0	0	0	0	0	0	194	3	0	0	4	2	32	4	248	9	735	20	7	6	142	94	149	100
/Users/rizwan/Downloads/fwddatasetwithrandomnfaultinformation/SourceCode/PDE_UI-3.4.1/PDE_UI 3.4.1/src/org.eclipse.pde.ui/src/org/eclipse/pde/ui/launcher/ConfigurationTab.java	0	0	0	12	226	38	0	0	0	1	1	0	2	2	0	0	60	60	14	14	44	8	0	0	0	0	0	0	0	0	0	276	3	1	1	5	3	148	4	493	11	1427	24	8	8	442	186	450	194
/Users/rizwan/Downloads/fwddatasetwithrandomnfaultinformation/SourceCode/PDE_UI-3.4.1/PDE_UI 3.4.1/src/org.eclipse.pde.ui/src/org/eclipse/pde/ui/launcher/OSGiLauncherTabGroup.java	0	0	0	3	190	14	0	0	0	0	0	0	4	4	0	0	18	18	4	4	11	2	0	0	0	0	0	0	0	0	0	207	3	0	0	8	2	44	4	281	9	830	20	7	6	220	126	227	132
/Users/rizwan/Downloads/fwddatasetwithrandomnfaultinformation/SourceCode/PDE_UI-3.4.1/PDE_UI 3.4.1/src/org.eclipse.pde.ui/src/org/eclipse/pde/ui/launcher/JUnitLaunchConfigurationDelegate.java	2	0	6	129	312	196	0	7	0	16	9	0	4	7	0	0	278	278	54	54	136	61	0	0	0	0	0	0	0	0	0	645	5	23	2	20	3	664	4	1563	11	4489	27	88	25	1646	575	1734	600
/Users/rizwan/Downloads/fwddatasetwithrandomnfaultinformation/SourceCode/PDE_UI-3.4.1/PDE_UI 3.4.1/src/org.eclipse.pde.ui/src/org/eclipse/pde/ui/launcher/OSGiLaunchConfigurationInitializer.java	1	0	0	9	220	30	0	0	0	1	0	0	11	11	0	0	34	34	9	9	29	9	0	0	0	0	0	0	0	0	0	260	4	1	1	22	2	86	4	418	11	1216	24	12	8	310	164	322	172
/Users/rizwan/Downloads/fwddatasetwithrandomnfaultinformation/SourceCode/PDE_UI-3.4.1/PDE_UI 3.4.1/src/org.eclipse.pde.ui/src/org/eclipse/pde/ui/launcher/AbstractLaunchShortcut.java	1	0	0	3	263	38	0	1	0	2	3	0	21	20	0	0	63	63	18	18	47	19	0	0	0	0	0	0	0	0	0	305	4	3	2	44	3	162	4	593	11	1711	26	10	7	657	263	667	270
/Users/rizwan/Downloads/fwddatasetwithrandomnfaultinformation/SourceCode/PDE_UI-3.4.1/PDE_UI 3.4.1/src/org.eclipse.pde.ui/src/org/eclipse/pde/ui/launcher/AbstractLauncherTab.java	0	0	0	4	207	23	0	0	0	0	1	0	6	6	0	0	19	19	6	6	16	3	0	0	0	0	0	0	0	0	0	234	3	0	0	13	3	50	4	326	9	958	21	7	7	255	128	262	135
/Users/rizwan/Downloads/fwddatasetwithrandomnfaultinformation/SourceCode/PDE_UI-3.4.1/PDE_UI 3.4.1/src/org.eclipse.pde.ui/src/org/eclipse/pde/ui/launcher/EquinoxPluginsTab.java	0	0	0	4	183	11	0	0	0	0	0	0	2	2	0	0	3	3	3	3	2	0	0	0	0	0	0	0	0	0	0	198	3	0	0	4	2	12	4	225	8	672	19	7	7	131	85	138	92
/Users/rizwan/Downloads/fwddatasetwithrandomnfaultinformation/SourceCode/PDE_UI-3.4.1/PDE_UI 3.4.1/src/org.eclipse.pde.ui/src/org/eclipse/pde/ui/launcher/OSGiLaunchShortcut.java	0	0	0	8	199	23	0	0	0	0	0	0	6	6	0	0	21	21	6	6	13	1	0	0	0	0	0	0	0	0	0	230	3	0	0	12	2	54	4	319	9	943	20	8	7	240	122	248	129
/Users/rizwan/Downloads/fwddatasetwithrandomnfaultinformation/SourceCode/PDE_UI-3.4.1/PDE_UI 3.4.1/src/org.eclipse.pde.ui/src/org/eclipse/pde/ui/launcher/JUnitWorkbenchLaunchShortcut.java	0	0	0	12	180	33	0	0	0	1	0	0	2	5	0	0	42	42	6	6	35	6	0	0	0	0	0	0	0	0	0	225	3	1	1	7	2	96	4	380	11	1100	23	18	11	308	150	326	161
/Users/rizwan/Downloads/fwddatasetwithrandomnfaultinformation/SourceCode/PDE_UI-3.4.1/PDE_UI 3.4.1/src/org.eclipse.pde.ui/src/org/eclipse/pde/ui/templates/ComboChoiceOption.java	2	0	0	7	200	22	0	1	0	5	2	0	3	1	0	0	49	49	18	18	38	14	0	0	0	0	0	0	0	0	0	231	4	6	2	6	3	134	4	442	11	1272	26	27	16	360	190	387	206
/Users/rizwan/Downloads/fwddatasetwithrandomnfaultinformation/SourceCode/PDE_UI-3.4.1/PDE_UI 3.4.1/src/org.eclipse.pde.ui/src/org/eclipse/pde/ui/templates/OptionTemplateSection.java	5	0	8	37	351	71	0	3	4	2	1	0	22	17	0	0	130	130	33	33	82	38	0	0	0	0	0	0	0	0	0	472	5	9	3	40	3	326	4	982	11	2822	28	46	21	1251	353	1297	374
/Users/rizwan/Downloads/fwddatasetwithrandomnfaultinformation/SourceCode/PDE_UI-3.4.1/PDE_UI 3.4.1/src/org.eclipse.pde.ui/src/org/eclipse/pde/ui/templates/PluginReference.java	0	0	0	6	210	25	0	1	0	0	4	0	2	2	0	0	26	26	11	11	22	8	0	0	0	0	0	0	0	0	0	241	3	1	1	8	3	74	4	365	11	1065	24	7	7	267	114	274	121
/Users/rizwan/Downloads/fwddatasetwithrandomnfaultinformation/SourceCode/PDE_UI-3.4.1/PDE_UI 3.4.1/src/org.eclipse.pde.ui/src/org/eclipse/pde/ui/templates/BaseOptionTemplateSection.java	0	0	0	31	399	61	0	1	0	7	2	0	21	21	0	0	89	89	26	26	54	22	0	0	0	0	0	0	0	0	0	491	3	8	2	44	3	230	4	861	11	2506	25	12	9	1610	411	1622	420
/Users/rizwan/Downloads/fwddatasetwithrandomnfaultinformation/SourceCode/PDE_UI-3.4.1/PDE_UI 3.4.1/src/org.eclipse.pde.ui/src/org/eclipse/pde/ui/templates/RadioChoiceOption.java	3	0	0	2	193	10	0	1	0	4	1	0	3	0	0	0	56	56	17	17	49	23	0	0	0	0	0	0	0	0	0	208	4	5	2	4	2	146	4	447	11	1268	25	22	12	365	187	387	199
/Users/rizwan/Downloads/fwddatasetwithrandomnfaultinformation/SourceCode/PDE_UI-3.4.1/PDE_UI 3.4.1/src/org.eclipse.pde.ui/src/org/eclipse/pde/ui/templates/IVariableProvider.java	0	0	0	2	182	10	0	0	0	0	0	0	0	0	0	0	2	2	1	1	2	0	0	0	0	0	0	0	0	0	0	194	3	0	0	0	0	6	4	209	6	624	15	7	6	115	76	122	82
/Users/rizwan/Downloads/fwddatasetwithrandomnfaultinformation/SourceCode/PDE_UI-3.4.1/PDE_UI 3.4.1/src/org.eclipse.pde.ui/src/org/eclipse/pde/ui/templates/AbstractNewPluginTemplateWizard.java	5	0	0	9	236	40	0	0	0	2	0	0	9	5	0	0	59	59	19	19	52	13	0	0	0	0	0	0	0	0	0	290	4	2	1	14	2	156	4	538	11	1549	24	16	9	501	227	517	236
/Users/rizwan/Downloads/fwddatasetwithrandomnfaultinformation/SourceCode/PDE_UI-3.4.1/PDE_UI 3.4.1/src/org.eclipse.pde.ui/src/org/eclipse/pde/ui/templates/BooleanOption.java	0	0	0	2	224	20	0	1	0	3	0	0	0	0	0	0	35	35	9	9	25	6	0	0	0	0	0	0	0	0	0	246	3	4	2	0	0	88	4	378	9	1103	20	7	6	369	168	376	174
/Users/rizwan/Downloads/fwddatasetwithrandomnfaultinformation/SourceCode/PDE_UI-3.4.1/PDE_UI 3.4.1/src/org.eclipse.pde.ui/src/org/eclipse/pde/ui/templates/OptionTemplateWizardPage.java	1	0	0	4	200	16	0	1	0	1	0	0	1	0	0	0	27	27	7	7	32	12	0	0	0	0	0	0	0	0	0	221	4	2	2	1	1	68	4	347	11	997	24	12	8	310	156	322	164
/Users/rizwan/Downloads/fwddatasetwithrandomnfaultinformation/SourceCode/PDE_UI-3.4.1/PDE_UI 3.4.1/src/org.eclipse.pde.ui/src/org/eclipse/pde/ui/templates/ITemplateSection.java	0	0	0	13	314	47	0	0	0	0	0	0	19	19	0	0	16	16	2	2	25	0	0	0	0	0	0	0	0	0	0	374	3	0	0	38	2	36	4	482	8	1420	19	9	7	869	339	878	346
/Users/rizwan/Downloads/fwddatasetwithrandomnfaultinformation/SourceCode/PDE_UI-3.4.1/PDE_UI 3.4.1/src/org.eclipse.pde.ui/src/org/eclipse/pde/ui/templates/AbstractChoiceOption.java	0	0	0	3	222	19	0	0	0	1	0	0	3	3	0	0	28	28	11	11	30	7	0	0	0	0	0	0	0	0	0	244	3	1	1	6	2	78	4	376	11	1092	23	13	11	372	186	385	197
/Users/rizwan/Downloads/fwddatasetwithrandomnfaultinformation/SourceCode/PDE_UI-3.4.1/PDE_UI 3.4.1/src/org.eclipse.pde.ui/src/org/eclipse/pde/ui/templates/NewPluginTemplateWizard.java	1	0	0	4	201	19	0	0	0	0	0	0	2	1	0	0	9	9	5	5	8	2	0	0	0	0	0	0	0	0	0	225	4	0	0	3	2	28	4	276	9	817	21	8	6	222	128	230	134
/Users/rizwan/Downloads/fwddatasetwithrandomnfaultinformation/SourceCode/PDE_UI-3.4.1/PDE_UI 3.4.1/src/org.eclipse.pde.ui/src/org/eclipse/pde/ui/templates/StringOption.java	0	0	0	5	237	28	0	0	1	5	2	0	4	4	0	0	53	53	15	15	40	16	0	0	0	0	0	0	0	0	0	270	3	6	2	10	3	136	4	490	11	1413	25	11	8	434	193	445	201
/Users/rizwan/Downloads/fwddatasetwithrandomnfaultinformation/SourceCode/PDE_UI-3.4.1/PDE_UI 3.4.1/src/org.eclipse.pde.ui/src/org/eclipse/pde/ui/templates/AbstractTemplateSection.java	6	0	5	68	438	161	1	8	0	25	21	0	81	73	0	0	379	379	123	123	252	156	0	0	0	0	0	0	0	0	0	679	6	33	2	175	3	1004	4	2314	11	6530	28	70	18	2458	695	2528	713
/Users/rizwan/Downloads/fwddatasetwithrandomnfaultinformation/SourceCode/PDE_UI-3.4.1/PDE_UI 3.4.1/src/org.eclipse.pde.ui/src/org/eclipse/pde/ui/templates/TemplateField.java	0	0	0	2	225	21	0	0	0	0	0	0	0	0	0	0	10	10	6	6	15	4	0	0	0	0	0	0	0	0	0	248	3	0	0	0	0	32	4	306	7	899	16	8	7	326	134	334	141
/Users/rizwan/Downloads/fwddatasetwithrandomnfaultinformation/SourceCode/PDE_UI-3.4.1/PDE_UI 3.4.1/src/org.eclipse.pde.ui/src/org/eclipse/pde/ui/templates/ChoiceOption.java	3	0	0	3	214	19	0	1	0	5	0	0	5	2	0	0	69	69	22	22	63	30	0	0	0	0	0	0	0	0	0	239	4	6	2	7	2	182	4	539	11	1523	25	17	11	471	216	488	227
/Users/rizwan/Downloads/fwddatasetwithrandomnfaultinformation/SourceCode/PDE_UI-3.4.1/PDE_UI 3.4.1/src/org.eclipse.pde.ui/src/org/eclipse/pde/ui/templates/TemplateOption.java	1	0	1	4	257	41	0	2	0	2	2	0	12	10	0	0	30	29	15	15	25	13	0	0	0	0	0	0	0	0	0	304	5	4	2	24	3	89	4	473	11	1378	27	12	8	489	186	501	194
/Users/rizwan/Downloads/fwddatasetwithrandomnfaultinformation/SourceCode/PDE_UI-3.4.1/PDE_UI 3.4.1/src/org.eclipse.pde.ui/src/org/eclipse/pde/ui/templates/BlankField.java	1	0	1	8	198	20	0	0	0	0	0	0	0	0	0	0	13	13	5	5	19	9	0	0	0	0	0	0	0	0	0	228	5	0	0	0	0	36	4	301	7	873	18	11	8	220	121	231	129
/Users/rizwan/Downloads/fwddatasetwithrandomnfaultinformation/SourceCode/PDE_UI-3.4.1/PDE_UI 3.4.1/src/org.eclipse.pde.ui/src/org/eclipse/pde/internal/ui/OpenPDEPerspectiveAction.java	0	0	0	4	167	8	0	0	0	1	0	0	0	0	0	0	15	15	5	5	14	5	0	0	0	0	0	0	0	0	0	179	3	1	1	0	0	40	4	247	9	723	19	6	6	120	82	126	88
/Users/rizwan/Downloads/fwddatasetwithrandomnfaultinformation/SourceCode/PDE_UI-3.4.1/PDE_UI 3.4.1/src/org.eclipse.pde.ui/src/org/eclipse/pde/internal/ui/PixelConverter.java	0	0	0	2	174	10	0	0	0	0	0	0	0	0	0	0	11	11	4	4	12	2	0	0	0	0	0	0	0	0	0	186	3	0	0	0	0	30	4	237	7	697	16	4	4	115	76	119	80
/Users/rizwan/Downloads/fwddatasetwithrandomnfaultinformation/SourceCode/PDE_UI-3.4.1/PDE_UI 3.4.1/src/org.eclipse.pde.ui/src/org/eclipse/pde/internal/ui/PDEUIMessages.java	0	0	0	5	166	66	0	0	0	0	0	0	0	0	0	0	3	3	2	2	2166	1	0	0	0	0	0	0	0	0	0	237	3	0	0	0	0	10	4	2421	7	5096	16	97	96	8699	2183	8796	2279
/Users/rizwan/Downloads/fwddatasetwithrandomnfaultinformation/SourceCode/PDE_UI-3.4.1/PDE_UI 3.4.1/src/org.eclipse.pde.ui/src/org/eclipse/pde/internal/ui/IHelpContextIds.java	0	0	166	336	166	380	0	0	0	0	0	0	0	0	0	0	1	1	1	1	168	167	0	0	0	0	0	0	0	0	0	1048	4	0	0	0	0	4	4	1395	7	3849	17	174	8	1273	415	1447	423
/Users/rizwan/Downloads/fwddatasetwithrandomnfaultinformation/SourceCode/PDE_UI-3.4.1/PDE_UI 3.4.1/src/org.eclipse.pde.ui/src/org/eclipse/pde/internal/ui/PDEPlugin.java	0	0	0	11	205	35	0	2	0	9	11	0	0	0	0	0	150	150	46	46	109	41	0	0	0	0	0	0	0	0	0	251	3	11	2	11	1	392	4	825	11	2326	23	14	9	801	279	815	288
/Users/rizwan/Downloads/fwddatasetwithrandomnfaultinformation/SourceCode/PDE_UI-3.4.1/PDE_UI 3.4.1/src/org.eclipse.pde.ui/src/org/eclipse/pde/internal/ui/SWTFactory.java	0	0	0	2	432	78	0	0	0	9	0	0	28	28	0	0	207	207	44	44	200	96	0	0	0	0	0	0	0	0	0	512	3	9	1	56	2	502	4	1385	11	3860	23	10	8	2391	342	2401	350
/Users/rizwan/Downloads/fwddatasetwithrandomnfaultinformation/SourceCode/PDE_UI-3.4.1/PDE_UI 3.4.1/src/org.eclipse.pde.ui/src/org/eclipse/pde/internal/ui/IPreferenceConstants.java	0	0	0	24	172	40	0	0	0	0	0	0	0	0	0	0	1	1	1	1	12	11	0	0	0	0	0	0	0	0	0	236	3	0	0	0	0	4	4	270	7	787	16	16	6	166	103	182	109
/Users/rizwan/Downloads/fwddatasetwithrandomnfaultinformation/SourceCode/PDE_UI-3.4.1/PDE_UI 3.4.1/src/org.eclipse.pde.ui/src/org/eclipse/pde/internal/ui/IPDEUIConstants.java	0	0	17	83	181	84	0	0	0	0	0	0	0	0	0	0	6	6	1	1	34	32	0	0	0	0	0	0	0	0	0	365	4	0	0	0	0	14	4	453	7	1292	17	42	9	301	162	343	171
/Users/rizwan/Downloads/fwddatasetwithrandomnfaultinformation/SourceCode/PDE_UI-3.4.1/PDE_UI 3.4.1/src/org.eclipse.pde.ui/src/org/eclipse/pde/internal/ui/PDEPerspective.java	0	0	0	30	167	34	0	0	0	0	0	0	0	0	0	0	50	50	8	8	46	3	0	0	0	0	0	0	0	0	0	231	3	0	0	0	0	116	4	403	7	1160	16	25	10	263	119	288	129
/Users/rizwan/Downloads/fwddatasetwithrandomnfaultinformation/SourceCode/PDE_UI-3.4.1/PDE_UI 3.4.1/src/org.eclipse.pde.ui/src/org/eclipse/pde/internal/ui/PDEPluginImages.java	0	0	25	468	204	501	0	0	0	0	1	0	0	0	0	0	240	240	6	6	262	235	0	0	0	0	0	0	0	0	0	1198	4	0	0	1	1	492	4	2197	9	6094	20	249	17	2030	554	2279	571
/Users/rizwan/Downloads/fwddatasetwithrandomnfaultinformation/SourceCode/PDE_UI-3.4.1/PDE_UI 3.4.1/src/org.eclipse.pde.ui/src/org/eclipse/pde/internal/ui/PDELabelProvider.java	0	0	19	46	220	116	0	14	7	39	43	0	1	7	0	0	776	776	213	213	382	160	0	0	0	0	0	0	0	0	0	401	4	60	3	51	3	1978	4	3046	11	8593	27	85	32	3040	707	3125	739
/Users/rizwan/Downloads/fwddatasetwithrandomnfaultinformation/SourceCode/PDE_UI-3.4.1/PDE_UI 3.4.1/src/org.eclipse.pde.ui/src/org/eclipse/pde/internal/ui/preferences/XMLSyntaxColorTab.java	0	2	0	19	169	27	1	0	0	1	0	0	8	8	0	0	26	26	13	13	28	8	0	0	0	0	0	0	0	0	0	218	5	1	1	16	2	78	4	361	11	1046	25	15	8	199	113	214	121
/Users/rizwan/Downloads/fwddatasetwithrandomnfaultinformation/SourceCode/PDE_UI-3.4.1/PDE_UI 3.4.1/src/org.eclipse.pde.ui/src/org/eclipse/pde/internal/ui/preferences/TargetSourceTab.java	3	0	1	12	187	31	0	3	0	5	3	0	3	3	0	0	227	227	53	53	185	68	0	0	0	0	0	0	0	0	0	234	5	8	2	9	3	560	4	1078	11	2978	27	26	12	1008	408	1034	420
/Users/rizwan/Downloads/fwddatasetwithrandomnfaultinformation/SourceCode/PDE_UI-3.4.1/PDE_UI 3.4.1/src/org.eclipse.pde.ui/src/org/eclipse/pde/internal/ui/preferences/PreferenceInitializer.java	0	0	0	3	169	8	0	0	0	0	0	0	0	0	0	0	10	10	2	2	12	1	0	0	0	0	0	0	0	0	0	180	3	0	0	0	0	24	4	224	7	659	16	5	5	132	76	137	81
/Users/rizwan/Downloads/fwddatasetwithrandomnfaultinformation/SourceCode/PDE_UI-3.4.1/PDE_UI 3.4.1/src/org.eclipse.pde.ui/src/org/eclipse/pde/internal/ui/preferences/TargetPlatformPreferenceNode.java	0	0	0	6	210	32	1	0	0	1	0	0	0	0	0	0	31	31	13	13	19	3	0	0	0	0	0	0	0	0	0	249	4	1	1	0	0	88	4	369	9	1085	20	8	7	247	109	255	116
/Users/rizwan/Downloads/fwddatasetwithrandomnfaultinformation/SourceCode/PDE_UI-3.4.1/PDE_UI 3.4.1/src/org.eclipse.pde.ui/src/org/eclipse/pde/internal/ui/preferences/JavaArgumentsTab.java	0	0	0	14	167	18	0	0	0	1	3	0	0	0	0	0	90	90	13	13	83	27	0	0	0	0	0	0	0	0	0	199	3	1	1	3	1	206	4	528	11	1476	22	18	10	447	180	465	190
/Users/rizwan/Downloads/fwddatasetwithrandomnfaultinformation/SourceCode/PDE_UI-3.4.1/PDE_UI 3.4.1/src/org.eclipse.pde.ui/src/org/eclipse/pde/internal/ui/preferences/TargetPlatformPreferencePage.java	4	0	9	63	180	62	0	3	3	23	11	0	7	5	0	0	518	518	100	99	358	136	0	0	0	0	0	0	0	0	0	318	5	29	3	23	3	1235	4	2114	11	5844	28	68	22	1746	549	1814	571
/Users/rizwan/Downloads/fwddatasetwithrandomnfaultinformation/SourceCode/PDE_UI-3.4.1/PDE_UI 3.4.1/src/org.eclipse.pde.ui/src/org/eclipse/pde/internal/ui/preferences/TargetEnvironmentTab.java	4	0	8	29	176	34	0	0	0	18	6	0	4	8	0	0	295	295	42	42	198	79	0	0	0	0	0	0	0	0	0	251	5	18	1	18	3	674	4	1251	11	3474	26	39	12	1041	349	1080	361
/Users/rizwan/Downloads/fwddatasetwithrandomnfaultinformation/SourceCode/PDE_UI-3.4.1/PDE_UI 3.4.1/src/org.eclipse.pde.ui/src/org/eclipse/pde/internal/ui/preferences/SyntaxColorTab.java	3	0	8	2	170	6	0	0	0	2	2	0	3	0	0	0	192	192	34	34	167	70	0	0	0	0	0	0	0	0	0	189	5	2	1	5	2	452	4	897	11	2453	25	18	10	795	281	813	291
/Users/rizwan/Downloads/fwddatasetwithrandomnfaultinformation/SourceCode/PDE_UI-3.4.1/PDE_UI 3.4.1/src/org.eclipse.pde.ui/src/org/eclipse/pde/internal/ui/preferences/ProjectSelectionDialog.java	1	0	0	10	204	36	0	1	0	4	0	0	1	0	0	0	101	101	27	27	78	20	0	0	0	0	0	0	0	0	0	251	4	5	2	1	1	256	4	622	11	1768	24	16	9	525	273	541	282
/Users/rizwan/Downloads/fwddatasetwithrandomnfaultinformation/SourceCode/PDE_UI-3.4.1/PDE_UI 3.4.1/src/org.eclipse.pde.ui/src/org/eclipse/pde/internal/ui/preferences/MainPreferencePage.java	0	0	0	3	173	8	0	0	0	1	0	0	0	0	0	0	70	70	13	13	56	13	0	0	0	0	0	0	0	0	0	184	3	1	1	0	0	166	4	428	9	1216	19	13	8	337	150	350	158
/Users/rizwan/Downloads/fwddatasetwithrandomnfaultinformation/SourceCode/PDE_UI-3.4.1/PDE_UI 3.4.1/src/org.eclipse.pde.ui/src/org/eclipse/pde/internal/ui/preferences/TabFolderLayout.java	2	0	0	2	167	6	0	1	0	4	0	0	2	0	0	0	17	17	5	5	23	18	0	0	0	0	0	0	0	0	0	177	4	5	2	2	1	44	4	280	11	799	24	8	5	176	96	184	101
/Users/rizwan/Downloads/fwddatasetwithrandomnfaultinformation/SourceCode/PDE_UI-3.4.1/PDE_UI 3.4.1/src/org.eclipse.pde.ui/src/org/eclipse/pde/internal/ui/preferences/PDEPreferencesUtil.java	0	0	0	2	167	6	0	0	0	0	2	0	0	0	0	0	17	17	6	6	17	5	0	0	0	0	0	0	0	0	0	175	3	0	0	2	1	46	4	253	9	738	19	8	7	149	91	157	98
/Users/rizwan/Downloads/fwddatasetwithrandomnfaultinformation/SourceCode/PDE_UI-3.4.1/PDE_UI 3.4.1/src/org.eclipse.pde.ui/src/org/eclipse/pde/internal/ui/preferences/OSGiFrameworkPreferencePage.java	0	0	2	6	170	10	0	1	0	2	1	0	0	0	0	0	99	99	19	19	79	25	0	0	0	0	0	0	0	0	0	188	4	3	2	1	1	236	4	543	11	1525	24	12	9	452	206	464	215
/Users/rizwan/Downloads/fwddatasetwithrandomnfaultinformation/SourceCode/PDE_UI-3.4.1/PDE_UI 3.4.1/src/org.eclipse.pde.ui/src/org/eclipse/pde/internal/ui/preferences/CompilersPreferencePage.java	1	0	0	14	206	38	0	1	0	2	1	0	1	0	0	0	85	85	22	22	58	16	0	0	0	0	0	0	0	0	0	259	4	3	2	2	2	214	4	564	11	1617	25	13	8	458	211	471	219
/Users/rizwan/Downloads/fwddatasetwithrandomnfaultinformation/SourceCode/PDE_UI-3.4.1/PDE_UI 3.4.1/src/org.eclipse.pde.ui/src/org/eclipse/pde/internal/ui/preferences/PDECompilersConfigurationBlock.java	14	0	2	8	446	146	0	3	1	21	19	0	22	9	0	0	449	449	179	179	368	197	0	0	0	0	0	0	0	0	0	616	5	25	3	50	3	1256	4	2527	11	7012	28	86	25	2822	805	2908	830
/Users/rizwan/Downloads/fwddatasetwithrandomnfaultinformation/SourceCode/PDE_UI-3.4.1/PDE_UI 3.4.1/src/org.eclipse.pde.ui/src/org/eclipse/pde/internal/ui/preferences/SourceCodeLocationsPreferenceNode.java	0	0	0	2	166	6	0	0	0	0	0	0	0	0	0	0	2	2	2	2	2	0	0	0	0	0	0	0	0	0	0	174	3	0	0	0	0	8	4	191	6	570	15	5	5	62	53	67	58
/Users/rizwan/Downloads/fwddatasetwithrandomnfaultinformation/SourceCode/PDE_UI-3.4.1/PDE_UI 3.4.1/src/org.eclipse.pde.ui/src/org/eclipse/pde/internal/ui/preferences/TargetPluginsTab.java	31	1	13	30	316	144	0	16	4	51	25	0	31	8	0	0	841	841	168	168	580	274	0	0	0	0	0	0	0	0	0	535	6	71	3	64	3	2018	4	3558	11	9815	29	109	29	3567	937	3676	966
/Users/rizwan/Downloads/fwddatasetwithrandomnfaultinformation/SourceCode/PDE_UI-3.4.1/PDE_UI 3.4.1/src/org.eclipse.pde.ui/src/org/eclipse/pde/internal/ui/preferences/ManifestSyntaxColorTab.java	0	0	0	21	167	20	1	0	0	0	0	0	0	0	0	0	24	24	11	11	28	6	0	0	0	0	0	0	0	0	0	209	4	0	0	0	0	70	4	321	7	928	17	16	9	188	106	204	115
/Users/rizwan/Downloads/fwddatasetwithrandomnfaultinformation/SourceCode/PDE_UI-3.4.1/PDE_UI 3.4.1/src/org.eclipse.pde.ui/src/org/eclipse/pde/internal/ui/preferences/TargetImplicitPluginsTab.java	4	0	3	6	175	13	0	1	0	6	6	0	3	1	0	0	210	210	41	41	150	52	0	0	0	0	0	0	0	0	0	201	5	7	2	10	3	502	4	936	11	2603	27	29	13	747	282	776	295
/Users/rizwan/Downloads/fwddatasetwithrandomnfaultinformation/SourceCode/PDE_UI-3.4.1/PDE_UI 3.4.1/src/org.eclipse.pde.ui/src/org/eclipse/pde/internal/ui/preferences/TargetEnvironmentPreferenceNode.java	0	0	0	2	166	6	0	0	0	0	0	0	0	0	0	0	2	2	2	2	2	0	0	0	0	0	0	0	0	0	0	174	3	0	0	0	0	8	4	191	6	570	15	5	5	62	53	67	58
/Users/rizwan/Downloads/fwddatasetwithrandomnfaultinformation/SourceCode/PDE_UI-3.4.1/PDE_UI 3.4.1/src/org.eclipse.pde.ui/src/org/eclipse/pde/internal/ui/preferences/EditorPreferencePage.java	0	0	0	4	169	8	0	0	0	0	0	0	0	0	0	0	71	71	13	13	58	11	0	0	0	0	0	0	0	0	0	181	3	0	0	0	0	168	4	425	7	1206	16	6	6	328	163	334	169
/Users/rizwan/Downloads/fwddatasetwithrandomnfaultinformation/SourceCode/PDE_UI-3.4.1/PDE_UI 3.4.1/src/org.eclipse.pde.ui/src/org/eclipse/pde/internal/ui/launcher/WorkspaceDataBlock.java	0	0	0	2	167	6	0	1	0	2	1	0	0	2	0	0	110	110	20	20	86	16	0	0	0	0	0	0	0	0	0	175	3	3	2	3	2	260	4	554	11	1560	24	14	7	449	166	463	173
/Users/rizwan/Downloads/fwddatasetwithrandomnfaultinformation/SourceCode/PDE_UI-3.4.1/PDE_UI 3.4.1/src/org.eclipse.pde.ui/src/org/eclipse/pde/internal/ui/launcher/LaunchArgumentsHelper.java	4	0	3	99	181	131	0	4	1	16	16	0	5	3	0	0	265	265	74	74	153	91	0	0	0	0	0	0	0	0	0	418	5	21	3	24	3	678	4	1400	11	3952	28	67	15	1135	401	1202	416
/Users/rizwan/Downloads/fwddatasetwithrandomnfaultinformation/SourceCode/PDE_UI-3.4.1/PDE_UI 3.4.1/src/org.eclipse.pde.ui/src/org/eclipse/pde/internal/ui/launcher/VMHelper.java	1	0	0	3	180	8	0	0	0	4	5	0	2	1	0	0	48	48	15	15	35	18	0	0	0	0	0	0	0	0	0	192	4	4	1	8	3	126	4	395	11	1131	25	7	6	308	144	315	150
/Users/rizwan/Downloads/fwddatasetwithrandomnfaultinformation/SourceCode/PDE_UI-3.4.1/PDE_UI 3.4.1/src/org.eclipse.pde.ui/src/org/eclipse/pde/internal/ui/launcher/EclipsePluginValidationOperation.java	1	0	0	8	168	12	0	1	1	6	2	0	1	2	0	0	75	75	22	22	53	28	0	0	0	0	0	0	0	0	0	189	4	8	3	5	3	194	4	491	11	1389	27	16	10	375	189	391	199
/Users/rizwan/Downloads/fwddatasetwithrandomnfaultinformation/SourceCode/PDE_UI-3.4.1/PDE_UI 3.4.1/src/org.eclipse.pde.ui/src/org/eclipse/pde/internal/ui/launcher/OSGiBundleBlock.java	6	0	1	44	175	58	0	12	1	24	12	0	9	10	0	0	336	336	82	82	207	102	0	0	0	0	0	0	0	0	0	284	5	37	3	31	3	836	4	1512	11	4223	28	86	24	1227	373	1313	397
/Users/rizwan/Downloads/fwddatasetwithrandomnfaultinformation/SourceCode/PDE_UI-3.4.1/PDE_UI 3.4.1/src/org.eclipse.pde.ui/src/org/eclipse/pde/internal/ui/launcher/BaseBlock.java	0	0	4	14	175	19	0	1	0	1	7	0	3	6	0	0	128	128	33	32	92	30	0	0	0	0	0	0	0	0	0	212	4	2	2	16	3	321	4	686	11	1934	26	22	14	577	249	599	263
/Users/rizwan/Downloads/fwddatasetwithrandomnfaultinformation/SourceCode/PDE_UI-3.4.1/PDE_UI 3.4.1/src/org.eclipse.pde.ui/src/org/eclipse/pde/internal/ui/launcher/TracingBlock.java	2	0	0	5	171	8	0	1	1	5	15	0	3	0	0	0	258	258	59	59	190	76	0	0	0	0	0	0	0	0	0	186	4	7	3	18	2	634	4	1124	11	3104	26	19	10	981	336	1000	346
/Users/rizwan/Downloads/fwddatasetwithrandomnfaultinformation/SourceCode/PDE_UI-3.4.1/PDE_UI 3.4.1/src/org.eclipse.pde.ui/src/org/eclipse/pde/internal/ui/launcher/AbstractPluginBlock.java	12	0	10	19	203	56	0	5	4	20	26	0	17	11	0	0	449	449	109	109	345	134	0	0	0	0	0	0	0	0	0	300	5	29	3	54	3	1116	4	1993	11	5496	28	58	15	2072	631	2130	646
/Users/rizwan/Downloads/fwddatasetwithrandomnfaultinformation/SourceCode/PDE_UI-3.4.1/PDE_UI 3.4.1/src/org.eclipse.pde.ui/src/org/eclipse/pde/internal/ui/launcher/LaunchConfigurationListener.java	0	0	0	6	176	14	0	0	0	2	0	0	0	0	0	0	21	21	6	6	9	5	0	0	0	0	0	0	0	0	0	196	3	2	1	0	0	54	4	274	9	809	19	5	5	161	94	166	99
/Users/rizwan/Downloads/fwddatasetwithrandomnfaultinformation/SourceCode/PDE_UI-3.4.1/PDE_UI 3.4.1/src/org.eclipse.pde.ui/src/org/eclipse/pde/internal/ui/launcher/PDEMigrationDelegate.java	0	0	0	6	168	10	0	0	1	4	0	0	0	1	0	0	32	32	9	9	22	8	0	0	0	0	0	0	0	0	0	184	3	5	2	1	1	82	4	312	11	907	23	7	5	191	108	198	113
/Users/rizwan/Downloads/fwddatasetwithrandomnfaultinformation/SourceCode/PDE_UI-3.4.1/PDE_UI 3.4.1/src/org.eclipse.pde.ui/src/org/eclipse/pde/internal/ui/launcher/EquinoxInitializer.java	0	0	2	49	168	42	0	0	0	5	4	0	0	3	0	0	94	94	23	23	54	23	0	0	0	0	0	0	0	0	0	261	4	5	1	7	2	234	4	595	11	1708	24	40	13	348	176	388	189
/Users/rizwan/Downloads/fwddatasetwithrandomnfaultinformation/SourceCode/PDE_UI-3.4.1/PDE_UI 3.4.1/src/org.eclipse.pde.ui/src/org/eclipse/pde/internal/ui/launcher/TracingPropertySource.java	2	0	0	18	172	28	0	1	1	5	1	0	1	0	0	0	134	134	38	38	118	61	0	0	0	0	0	0	0	0	0	220	4	7	3	2	2	344	4	765	11	2114	26	38	18	582	230	620	248
/Users/rizwan/Downloads/fwddatasetwithrandomnfaultinformation/SourceCode/PDE_UI-3.4.1/PDE_UI 3.4.1/src/org.eclipse.pde.ui/src/org/eclipse/pde/internal/ui/launcher/JREBlock.java	2	0	0	30	171	40	0	3	3	12	12	0	3	2	0	0	230	229	58	58	179	76	0	0	0	0	0	0	0	0	0	243	4	18	3	17	3	575	4	1122	11	3108	27	42	21	983	347	1025	368
/Users/rizwan/Downloads/fwddatasetwithrandomnfaultinformation/SourceCode/PDE_UI-3.4.1/PDE_UI 3.4.1/src/org.eclipse.pde.ui/src/org/eclipse/pde/internal/ui/launcher/ConfigurationAreaBlock.java	0	0	3	9	167	16	0	0	0	5	0	0	0	0	0	0	70	70	13	13	70	18	0	0	0	0	0	0	0	0	0	195	4	5	1	0	0	166	4	463	9	1301	20	14	10	378	162	392	172
/Users/rizwan/Downloads/fwddatasetwithrandomnfaultinformation/SourceCode/PDE_UI-3.4.1/PDE_UI 3.4.1/src/org.eclipse.pde.ui/src/org/eclipse/pde/internal/ui/launcher/JUnitProgramBlock.java	1	0	0	4	172	10	0	0	0	1	0	0	1	0	0	0	40	40	10	10	28	5	0	0	0	0	0	0	0	0	0	187	4	1	1	1	1	100	4	332	11	964	23	6	5	244	118	250	123
/Users/rizwan/Downloads/fwddatasetwithrandomnfaultinformation/SourceCode/PDE_UI-3.4.1/PDE_UI 3.4.1/src/org.eclipse.pde.ui/src/org/eclipse/pde/internal/ui/launcher/PluginStatusDialog.java	0	0	1	5	176	12	0	1	0	0	1	0	0	0	0	0	81	81	18	18	58	12	0	0	0	0	0	0	0	0	0	194	4	1	1	1	1	198	4	474	11	1353	23	8	8	357	182	365	190
/Users/rizwan/Downloads/fwddatasetwithrandomnfaultinformation/SourceCode/PDE_UI-3.4.1/PDE_UI 3.4.1/src/org.eclipse.pde.ui/src/org/eclipse/pde/internal/ui/launcher/FilteredCheckboxTree.java	5	0	4	21	284	98	0	4	2	16	3	0	6	2	0	0	259	259	70	70	160	95	0	0	0	0	0	0	0	0	0	412	5	22	3	11	3	658	4	1373	11	3860	28	18	9	1350	425	1368	434
/Users/rizwan/Downloads/fwddatasetwithrandomnfaultinformation/SourceCode/PDE_UI-3.4.1/PDE_UI 3.4.1/src/org.eclipse.pde.ui/src/org/eclipse/pde/internal/ui/launcher/LaunchConfigurationHelper.java	3	0	2	115	207	155	0	6	3	40	14	0	4	5	0	0	305	305	64	64	162	99	0	0	0	0	0	0	0	0	0	482	5	49	3	23	3	738	4	1568	11	4439	28	92	22	1556	509	1648	531
/Users/rizwan/Downloads/fwddatasetwithrandomnfaultinformation/SourceCode/PDE_UI-3.4.1/PDE_UI 3.4.1/src/org.eclipse.pde.ui/src/org/eclipse/pde/internal/ui/launcher/OSGiMigrationDelegate.java	0	0	0	30	166	28	0	0	1	2	2	0	0	1	0	0	24	24	6	6	14	3	0	0	0	0	0	0	0	0	0	224	3	3	2	3	2	60	4	318	11	937	24	24	10	149	93	173	103
/Users/rizwan/Downloads/fwddatasetwithrandomnfaultinformation/SourceCode/PDE_UI-3.4.1/PDE_UI 3.4.1/src/org.eclipse.pde.ui/src/org/eclipse/pde/internal/ui/launcher/LaunchValidationOperation.java	3	0	1	7	168	23	0	0	0	7	4	0	3	1	0	0	82	82	29	29	75	36	0	0	0	0	0	0	0	0	0	202	5	7	1	8	3	222	4	563	11	1576	26	13	7	497	209	510	216
/Users/rizwan/Downloads/fwddatasetwithrandomnfaultinformation/SourceCode/PDE_UI-3.4.1/PDE_UI 3.4.1/src/org.eclipse.pde.ui/src/org/eclipse/pde/internal/ui/launcher/ApplicationSelectionDialog.java	0	0	0	5	177	14	0	0	0	0	1	0	0	0	0	0	49	49	7	7	47	13	0	0	0	0	0	0	0	0	0	196	3	0	0	1	1	112	4	377	9	1072	19	10	10	302	155	312	165
/Users/rizwan/Downloads/fwddatasetwithrandomnfaultinformation/SourceCode/PDE_UI-3.4.1/PDE_UI 3.4.1/src/org.eclipse.pde.ui/src/org/eclipse/pde/internal/ui/launcher/LauncherUtils.java	5	0	2	29	174	42	0	7	4	17	15	0	9	6	0	0	303	303	82	82	202	97	0	0	0	0	0	0	0	0	0	252	5	28	3	30	3	770	4	1394	11	3879	28	47	15	1252	450	1299	465
/Users/rizwan/Downloads/fwddatasetwithrandomnfaultinformation/SourceCode/PDE_UI-3.4.1/PDE_UI 3.4.1/src/org.eclipse.pde.ui/src/org/eclipse/pde/internal/ui/launcher/PDESourceLookupQuery.java	2	0	1	26	177	39	0	1	0	14	1	0	8	8	0	0	97	97	31	31	82	64	0	0	0	0	0	0	0	0	0	245	5	15	2	17	3	256	4	693	11	1930	27	23	8	626	245	649	253
/Users/rizwan/Downloads/fwddatasetwithrandomnfaultinformation/SourceCode/PDE_UI-3.4.1/PDE_UI 3.4.1/src/org.eclipse.pde.ui/src/org/eclipse/pde/internal/ui/launcher/OpenLogDialog.java	0	14	0	32	205	59	0	1	1	6	4	0	0	1	0	0	133	133	40	40	97	39	0	0	0	0	0	0	0	0	0	310	4	8	3	5	2	346	4	818	11	2316	26	24	13	644	286	668	299
/Users/rizwan/Downloads/fwddatasetwithrandomnfaultinformation/SourceCode/PDE_UI-3.4.1/PDE_UI 3.4.1/src/org.eclipse.pde.ui/src/org/eclipse/pde/internal/ui/launcher/PDELogFileProvider.java	1	0	0	4	179	14	0	0	0	1	0	0	1	0	0	0	26	26	10	10	23	9	0	0	0	0	0	0	0	0	0	198	4	1	1	1	1	72	4	314	11	911	23	8	7	193	120	201	127
/Users/rizwan/Downloads/fwddatasetwithrandomnfaultinformation/SourceCode/PDE_UI-3.4.1/PDE_UI 3.4.1/src/org.eclipse.pde.ui/src/org/eclipse/pde/internal/ui/launcher/RunWorkbenchAction.java	0	0	0	2	172	8	0	0	0	0	0	0	0	0	0	0	13	13	4	4	11	1	0	0	0	0	0	0	0	0	0	182	3	0	0	0	0	34	4	235	7	693	16	5	5	137	86	142	91
/Users/rizwan/Downloads/fwddatasetwithrandomnfaultinformation/SourceCode/PDE_UI-3.4.1/PDE_UI 3.4.1/src/org.eclipse.pde.ui/src/org/eclipse/pde/internal/ui/launcher/OSGiValidationOperation.java	0	0	0	2	166	6	0	0	0	0	0	0	0	0	0	0	5	5	3	3	6	0	0	0	0	0	0	0	0	0	0	174	3	0	0	0	0	16	4	203	6	602	15	4	4	87	65	91	69
/Users/rizwan/Downloads/fwddatasetwithrandomnfaultinformation/SourceCode/PDE_UI-3.4.1/PDE_UI 3.4.1/src/org.eclipse.pde.ui/src/org/eclipse/pde/internal/ui/launcher/PDESourceLookupDirector.java	6	0	0	12	193	32	0	2	4	11	7	0	6	2	0	0	131	131	34	34	101	53	0	0	0	0	0	0	0	0	0	243	4	17	3	15	3	330	4	773	11	2162	27	16	7	695	280	711	287
/Users/rizwan/Downloads/fwddatasetwithrandomnfaultinformation/SourceCode/PDE_UI-3.4.1/PDE_UI 3.4.1/src/org.eclipse.pde.ui/src/org/eclipse/pde/internal/ui/launcher/ProgramBlock.java	0	0	0	14	167	16	0	2	2	6	7	0	0	4	0	0	112	112	25	25	87	30	0	0	0	0	0	0	0	0	0	197	3	10	3	11	2	274	4	621	11	1745	25	21	9	526	217	547	226
/Users/rizwan/Downloads/fwddatasetwithrandomnfaultinformation/SourceCode/PDE_UI-3.4.1/PDE_UI 3.4.1/src/org.eclipse.pde.ui/src/org/eclipse/pde/internal/ui/launcher/PluginBlock.java	3	0	2	12	180	28	0	3	0	9	3	0	6	10	0	0	142	142	41	41	97	48	0	0	0	0	0	0	0	0	0	225	5	12	2	19	3	366	4	781	11	2195	27	31	10	721	298	752	308
/Users/rizwan/Downloads/fwddatasetwithrandomnfaultinformation/SourceCode/PDE_UI-3.4.1/PDE_UI 3.4.1/src/org.eclipse.pde.ui/src/org/eclipse/pde/internal/ui/launcher/LaunchListener.java	2	0	0	8	197	34	0	4	2	7	9	0	3	1	0	0	124	124	47	47	72	31	0	0	0	0	0	0	0	0	0	241	4	13	3	13	3	342	4	726	11	2072	27	24	15	609	264	633	279
/Users/rizwan/Downloads/fwddatasetwithrandomnfaultinformation/SourceCode/PDE_UI-3.4.1/PDE_UI 3.4.1/src/org.eclipse.pde.ui/src/org/eclipse/pde/internal/ui/launcher/OSGiFrameworkManager.java	1	0	0	16	168	22	0	0	2	2	7	0	1	0	0	0	74	74	22	22	51	23	0	0	0	0	0	0	0	0	0	207	4	4	2	8	2	192	4	497	11	1416	25	22	12	350	150	372	162
/Users/rizwan/Downloads/fwddatasetwithrandomnfaultinformation/SourceCode/PDE_UI-3.4.1/PDE_UI 3.4.1/src/org.eclipse.pde.ui/src/org/eclipse/pde/internal/ui/launcher/ConfigurationTemplateBlock.java	0	0	6	24	170	28	0	1	0	8	1	0	0	3	0	0	132	132	31	30	105	33	0	0	0	0	0	0	0	0	0	228	4	9	2	4	2	325	4	716	11	2009	25	28	14	597	239	625	253
/Users/rizwan/Downloads/fwddatasetwithrandomnfaultinformation/SourceCode/PDE_UI-3.4.1/PDE_UI 3.4.1/src/org.eclipse.pde.ui/src/org/eclipse/pde/internal/ui/launcher/LaunchPluginValidator.java	5	0	5	64	178	90	0	7	9	21	16	0	6	5	0	0	238	241	43	43	144	85	0	0	0	0	0	0	0	0	0	342	5	37	3	27	3	565	4	1215	11	3412	28	88	20	1106	394	1194	414
/Users/rizwan/Downloads/fwddatasetwithrandomnfaultinformation/SourceCode/PDE_UI-3.4.1/PDE_UI 3.4.1/src/org.eclipse.pde.ui/src/org/eclipse/pde/internal/ui/launcher/LaunchAction.java	7	0	0	10	174	18	0	4	4	14	12	0	7	1	0	0	213	213	45	45	158	76	0	0	0	0	0	0	0	0	0	209	4	22	3	20	3	516	4	1015	11	2808	27	21	8	892	336	913	344
/Users/rizwan/Downloads/fwddatasetwithrandomnfaultinformation/SourceCode/PDE_UI-3.4.1/PDE_UI 3.4.1/src/org.eclipse.pde.ui/src/org/eclipse/pde/internal/ui/launcher/BundleLauncherHelper.java	3	0	4	12	169	32	0	1	5	12	5	0	3	5	0	0	116	122	21	21	72	50	0	0	0	0	0	0	0	0	0	220	5	18	3	13	3	280	4	668	11	1878	28	28	8	536	181	564	189
/Users/rizwan/Downloads/fwddatasetwithrandomnfaultinformation/SourceCode/PDE_UI-3.4.1/PDE_UI 3.4.1/src/org.eclipse.pde.ui/src/org/eclipse/pde/internal/ui/launcher/OSGiFrameworkBlock.java	2	0	0	5	168	10	0	0	0	0	0	0	2	2	0	0	82	82	13	13	83	34	0	0	0	0	0	0	0	0	0	185	4	0	0	4	2	190	4	506	9	1400	21	21	15	434	182	455	197
/Users/rizwan/Downloads/fwddatasetwithrandomnfaultinformation/SourceCode/PDE_UI-3.4.1/PDE_UI 3.4.1/src/org.eclipse.pde.ui/src/org/eclipse/pde/internal/ui/correction/OrganizeRequireBundleResolution.java	0	0	0	2	166	6	0	0	0	0	0	0	0	0	0	0	8	8	5	5	10	1	0	0	0	0	0	0	0	0	0	174	3	0	0	0	0	26	4	218	7	643	16	5	5	112	75	117	80
/Users/rizwan/Downloads/fwddatasetwithrandomnfaultinformation/SourceCode/PDE_UI-3.4.1/PDE_UI 3.4.1/src/org.eclipse.pde.ui/src/org/eclipse/pde/internal/ui/correction/BuildEntryMarkerResolution.java	0	0	0	2	166	6	0	0	0	0	0	0	0	0	0	0	16	16	5	5	14	2	0	0	0	0	0	0	0	0	0	174	3	0	0	0	0	42	4	239	7	701	16	5	5	144	82	149	87
/Users/rizwan/Downloads/fwddatasetwithrandomnfaultinformation/SourceCode/PDE_UI-3.4.1/PDE_UI 3.4.1/src/org.eclipse.pde.ui/src/org/eclipse/pde/internal/ui/correction/RemoveInternalDirectiveEntryResolution.java	0	0	0	2	167	6	0	0	0	1	0	0	0	0	0	0	14	14	6	6	13	4	0	0	0	0	0	0	0	0	0	175	3	1	1	0	0	40	4	241	9	707	19	4	4	131	85	135	89
/Users/rizwan/Downloads/fwddatasetwithrandomnfaultinformation/SourceCode/PDE_UI-3.4.1/PDE_UI 3.4.1/src/org.eclipse.pde.ui/src/org/eclipse/pde/internal/ui/correction/OptionalRequireBundleResolution.java	1	0	0	2	167	6	0	0	0	1	0	0	1	0	0	0	19	19	7	7	16	6	0	0	0	0	0	0	0	0	0	176	4	1	1	1	1	52	4	262	11	765	23	6	5	144	93	150	98
/Users/rizwan/Downloads/fwddatasetwithrandomnfaultinformation/SourceCode/PDE_UI-3.4.1/PDE_UI 3.4.1/src/org.eclipse.pde.ui/src/org/eclipse/pde/internal/ui/correction/AddNewExtensionPointResolution.java	0	0	0	2	166	6	0	0	0	0	0	0	0	0	0	0	22	22	8	8	22	6	0	0	0	0	0	0	0	0	0	174	3	0	0	0	0	60	4	269	7	779	16	6	6	186	99	192	105
/Users/rizwan/Downloads/fwddatasetwithrandomnfaultinformation/SourceCode/PDE_UI-3.4.1/PDE_UI 3.4.1/src/org.eclipse.pde.ui/src/org/eclipse/pde/internal/ui/correction/RemoveImportExportServicesResolution.java	0	0	0	2	166	6	0	0	0	1	0	0	0	0	0	0	13	13	5	5	15	4	0	0	0	0	0	0	0	0	0	174	3	1	1	0	0	36	4	238	9	696	19	4	4	147	83	151	87
/Users/rizwan/Downloads/fwddatasetwithrandomnfaultinformation/SourceCode/PDE_UI-3.4.1/PDE_UI 3.4.1/src/org.eclipse.pde.ui/src/org/eclipse/pde/internal/ui/correction/RemoveRequireBundleResolution.java	0	0	0	2	167	6	0	0	0	1	0	0	0	0	0	0	14	14	5	5	13	4	0	0	0	0	0	0	0	0	0	175	3	1	1	0	0	38	4	239	9	701	19	5	5	129	83	134	88
/Users/rizwan/Downloads/fwddatasetwithrandomnfaultinformation/SourceCode/PDE_UI-3.4.1/PDE_UI 3.4.1/src/org.eclipse.pde.ui/src/org/eclipse/pde/internal/ui/correction/AddActivationHeaderResolution.java	0	0	0	7	166	14	0	0	0	2	0	0	0	2	0	0	30	30	9	9	26	16	0	0	0	0	0	0	0	0	0	187	3	2	1	2	1	78	4	320	11	920	22	10	7	250	124	260	131
/Users/rizwan/Downloads/fwddatasetwithrandomnfaultinformation/SourceCode/PDE_UI-3.4.1/PDE_UI 3.4.1/src/org.eclipse.pde.ui/src/org/eclipse/pde/internal/ui/correction/AddSourceBuildEntryResolution.java	2	0	0	2	167	6	0	0	0	0	2	0	2	0	0	0	35	35	13	13	34	12	0	0	0	0	0	0	0	0	0	177	4	0	0	4	2	96	4	333	9	952	21	7	5	256	133	263	138
/Users/rizwan/Downloads/fwddatasetwithrandomnfaultinformation/SourceCode/PDE_UI-3.4.1/PDE_UI 3.4.1/src/org.eclipse.pde.ui/src/org/eclipse/pde/internal/ui/correction/ResolutionGenerator.java	0	0	1	44	177	52	0	0	1	4	2	0	5	4	0	0	97	97	44	44	65	18	0	0	0	0	0	0	0	0	0	274	4	5	2	11	3	282	4	668	11	1919	26	36	16	727	237	763	253
/Users/rizwan/Downloads/fwddatasetwithrandomnfaultinformation/SourceCode/PDE_UI-3.4.1/PDE_UI 3.4.1/src/org.eclipse.pde.ui/src/org/eclipse/pde/internal/ui/correction/AddExportPackageMarkerResolution.java	1	0	0	6	167	10	0	0	0	0	2	0	1	0	0	0	28	28	8	8	27	11	0	0	0	0	0	0	0	0	0	184	4	0	0	3	2	72	4	307	9	882	21	8	6	209	117	217	123
/Users/rizwan/Downloads/fwddatasetwithrandomnfaultinformation/SourceCode/PDE_UI-3.4.1/PDE_UI 3.4.1/src/org.eclipse.pde.ui/src/org/eclipse/pde/internal/ui/correction/RemoveSeperatorBuildEntryResolution.java	0	0	0	3	166	6	0	0	0	0	0	0	0	0	0	0	12	12	6	6	11	1	0	0	0	0	0	0	0	0	0	175	3	0	0	0	0	36	4	230	7	678	16	7	7	133	83	140	90
/Users/rizwan/Downloads/fwddatasetwithrandomnfaultinformation/SourceCode/PDE_UI-3.4.1/PDE_UI 3.4.1/src/org.eclipse.pde.ui/src/org/eclipse/pde/internal/ui/correction/AbstractXMLMarkerResolution.java	0	0	5	8	166	10	0	1	1	4	4	0	2	1	0	0	66	67	14	14	43	22	0	0	0	0	0	0	0	0	0	189	4	6	3	7	3	161	4	442	11	1258	27	21	11	343	155	364	166
/Users/rizwan/Downloads/fwddatasetwithrandomnfaultinformation/SourceCode/PDE_UI-3.4.1/PDE_UI 3.4.1/src/org.eclipse.pde.ui/src/org/eclipse/pde/internal/ui/correction/RemoveExportPackageResolution.java	0	0	0	2	167	6	0	0	0	1	0	0	0	0	0	0	14	14	5	5	14	4	0	0	0	0	0	0	0	0	0	175	3	1	1	0	0	38	4	240	9	703	19	5	5	135	84	140	89
/Users/rizwan/Downloads/fwddatasetwithrandomnfaultinformation/SourceCode/PDE_UI-3.4.1/PDE_UI 3.4.1/src/org.eclipse.pde.ui/src/org/eclipse/pde/internal/ui/correction/RemoveStaticProjectReferences.java	0	0	0	2	167	8	0	0	0	0	2	0	0	0	0	0	15	15	8	8	14	2	0	0	0	0	0	0	0	0	0	177	3	0	0	2	1	46	4	249	9	732	19	6	6	135	87	141	93
/Users/rizwan/Downloads/fwddatasetwithrandomnfaultinformation/SourceCode/PDE_UI-3.4.1/PDE_UI 3.4.1/src/org.eclipse.pde.ui/src/org/eclipse/pde/internal/ui/correction/CreateJREBundleHeaderResolution.java	0	0	0	2	166	6	0	0	0	0	0	0	0	0	0	0	9	9	5	5	8	0	0	0	0	0	0	0	0	0	0	174	3	0	0	0	0	28	4	217	6	642	15	5	5	105	72	110	77
/Users/rizwan/Downloads/fwddatasetwithrandomnfaultinformation/SourceCode/PDE_UI-3.4.1/PDE_UI 3.4.1/src/org.eclipse.pde.ui/src/org/eclipse/pde/internal/ui/correction/CreateClassXMLResolution.java	0	0	0	2	167	8	0	1	0	4	2	0	0	0	0	0	43	43	7	7	36	15	0	0	0	0	0	0	0	0	0	177	3	5	2	2	1	100	4	345	11	985	23	5	5	297	138	302	143
/Users/rizwan/Downloads/fwddatasetwithrandomnfaultinformation/SourceCode/PDE_UI-3.4.1/PDE_UI 3.4.1/src/org.eclipse.pde.ui/src/org/eclipse/pde/internal/ui/correction/CreateManifestClassResolution.java	0	0	0	2	166	6	0	1	0	2	1	0	0	0	0	0	21	21	4	4	23	8	0	0	0	0	0	0	0	0	0	174	3	3	2	1	1	50	4	269	11	777	23	5	5	201	108	206	113
/Users/rizwan/Downloads/fwddatasetwithrandomnfaultinformation/SourceCode/PDE_UI-3.4.1/PDE_UI 3.4.1/src/org.eclipse.pde.ui/src/org/eclipse/pde/internal/ui/correction/ChooseManifestClassResolution.java	0	0	0	2	166	6	0	0	0	1	0	0	0	0	0	0	11	11	4	4	14	4	0	0	0	0	0	0	0	0	0	174	3	1	1	0	0	30	4	231	9	676	19	5	5	139	85	144	90
/Users/rizwan/Downloads/fwddatasetwithrandomnfaultinformation/SourceCode/PDE_UI-3.4.1/PDE_UI 3.4.1/src/org.eclipse.pde.ui/src/org/eclipse/pde/internal/ui/correction/RemoveNodeXMLResolution.java	0	0	0	2	167	6	0	0	0	1	0	0	0	0	0	0	30	30	7	7	19	4	0	0	0	0	0	0	0	0	0	175	3	1	1	0	0	74	4	281	9	821	19	5	5	180	97	185	102
/Users/rizwan/Downloads/fwddatasetwithrandomnfaultinformation/SourceCode/PDE_UI-3.4.1/PDE_UI 3.4.1/src/org.eclipse.pde.ui/src/org/eclipse/pde/internal/ui/correction/OrganizeExportPackageResolution.java	0	0	0	2	166	6	0	0	0	0	0	0	0	0	0	0	9	9	5	5	8	0	0	0	0	0	0	0	0	0	0	174	3	0	0	0	0	28	4	217	6	642	15	5	5	108	75	113	80
/Users/rizwan/Downloads/fwddatasetwithrandomnfaultinformation/SourceCode/PDE_UI-3.4.1/PDE_UI 3.4.1/src/org.eclipse.pde.ui/src/org/eclipse/pde/internal/ui/correction/AddBundleClassPathMarkerResolution.java	0	0	0	2	167	6	0	0	0	1	0	0	0	0	0	0	14	14	5	5	14	4	0	0	0	0	0	0	0	0	0	175	3	1	1	0	0	38	4	240	9	703	19	4	4	139	87	143	91
/Users/rizwan/Downloads/fwddatasetwithrandomnfaultinformation/SourceCode/PDE_UI-3.4.1/PDE_UI 3.4.1/src/org.eclipse.pde.ui/src/org/eclipse/pde/internal/ui/correction/RemoveBuildEntryResolution.java	0	0	0	2	166	6	0	0	0	0	3	0	0	0	0	0	15	15	6	6	14	1	0	0	0	0	0	0	0	0	0	174	3	0	0	3	1	42	4	242	9	712	19	5	5	148	87	153	92
/Users/rizwan/Downloads/fwddatasetwithrandomnfaultinformation/SourceCode/PDE_UI-3.4.1/PDE_UI 3.4.1/src/org.eclipse.pde.ui/src/org/eclipse/pde/internal/ui/correction/AbstractPDEMarkerResolution.java	0	0	0	2	172	10	0	0	0	0	0	0	0	0	0	0	19	19	8	8	23	6	0	0	0	0	0	0	0	0	0	184	3	0	0	0	0	54	4	274	7	793	16	10	9	194	107	204	116
/Users/rizwan/Downloads/fwddatasetwithrandomnfaultinformation/SourceCode/PDE_UI-3.4.1/PDE_UI 3.4.1/src/org.eclipse.pde.ui/src/org/eclipse/pde/internal/ui/correction/RemoveImportPackageResolution.java	0	0	0	2	167	6	0	0	0	1	0	0	0	0	0	0	14	14	5	5	13	4	0	0	0	0	0	0	0	0	0	175	3	1	1	0	0	38	4	239	9	701	19	5	5	129	83	134	88
/Users/rizwan/Downloads/fwddatasetwithrandomnfaultinformation/SourceCode/PDE_UI-3.4.1/PDE_UI 3.4.1/src/org.eclipse.pde.ui/src/org/eclipse/pde/internal/ui/correction/AppendSeperatorBuildEntryResolution.java	0	0	1	2	166	7	0	0	0	0	0	0	0	0	0	0	10	10	6	6	11	1	0	0	0	0	0	0	0	0	0	176	4	0	0	0	0	32	4	228	7	671	17	5	5	131	81	136	86
/Users/rizwan/Downloads/fwddatasetwithrandomnfaultinformation/SourceCode/PDE_UI-3.4.1/PDE_UI 3.4.1/src/org.eclipse.pde.ui/src/org/eclipse/pde/internal/ui/correction/RemoveLazyLoadingDirectiveResolution.java	0	0	0	3	167	6	0	0	0	0	0	0	1	1	0	0	7	7	4	4	8	2	0	0	0	0	0	0	0	0	0	176	3	0	0	2	2	22	4	219	9	647	20	5	5	104	76	109	81
/Users/rizwan/Downloads/fwddatasetwithrandomnfaultinformation/SourceCode/PDE_UI-3.4.1/PDE_UI 3.4.1/src/org.eclipse.pde.ui/src/org/eclipse/pde/internal/ui/correction/UnsupportedSingletonDirectiveResolution.java	0	0	0	2	167	6	0	0	0	0	0	0	0	0	0	0	14	14	7	7	13	3	0	0	0	0	0	0	0	0	0	175	3	0	0	0	0	42	4	240	7	704	16	5	5	136	80	141	85
/Users/rizwan/Downloads/fwddatasetwithrandomnfaultinformation/SourceCode/PDE_UI-3.4.1/PDE_UI 3.4.1/src/org.eclipse.pde.ui/src/org/eclipse/pde/internal/ui/correction/OptionalImportPackageResolution.java	0	0	0	2	167	6	0	0	0	2	0	0	0	0	0	0	16	16	6	6	14	6	0	0	0	0	0	0	0	0	0	175	3	2	1	0	0	44	4	249	9	728	19	5	5	136	86	141	91
/Users/rizwan/Downloads/fwddatasetwithrandomnfaultinformation/SourceCode/PDE_UI-3.4.1/PDE_UI 3.4.1/src/org.eclipse.pde.ui/src/org/eclipse/pde/internal/ui/correction/AddBuildEntryResolution.java	0	0	0	2	166	6	0	0	0	0	1	0	0	0	0	0	13	13	6	6	12	2	0	0	0	0	0	0	0	0	0	174	3	0	0	1	1	38	4	235	9	692	19	5	5	138	86	143	91
/Users/rizwan/Downloads/fwddatasetwithrandomnfaultinformation/SourceCode/PDE_UI-3.4.1/PDE_UI 3.4.1/src/org.eclipse.pde.ui/src/org/eclipse/pde/internal/ui/correction/AddDefaultExecutionEnvironmentResolution.java	0	0	0	5	167	12	0	1	0	1	1	0	1	1	0	0	19	19	6	6	18	5	0	0	0	0	0	0	0	0	0	184	3	2	2	3	3	50	4	274	11	798	25	6	6	183	104	189	110
/Users/rizwan/Downloads/fwddatasetwithrandomnfaultinformation/SourceCode/PDE_UI-3.4.1/PDE_UI 3.4.1/src/org.eclipse.pde.ui/src/org/eclipse/pde/internal/ui/correction/OrganizeImportPackageResolution.java	0	0	0	2	166	6	0	0	0	0	0	0	0	0	0	0	8	8	5	5	10	1	0	0	0	0	0	0	0	0	0	174	3	0	0	0	0	26	4	218	7	643	16	5	5	112	75	117	80
/Users/rizwan/Downloads/fwddatasetwithrandomnfaultinformation/SourceCode/PDE_UI-3.4.1/PDE_UI 3.4.1/src/org.eclipse.pde.ui/src/org/eclipse/pde/internal/ui/correction/AddSingletonToSymbolicName.java	0	0	0	4	167	8	0	2	0	1	0	0	1	1	0	0	22	22	7	7	20	5	0	0	0	0	0	0	0	0	0	179	3	3	2	2	2	58	4	278	11	809	24	11	9	176	93	187	102
/Users/rizwan/Downloads/fwddatasetwithrandomnfaultinformation/SourceCode/PDE_UI-3.4.1/PDE_UI 3.4.1/src/org.eclipse.pde.ui/src/org/eclipse/pde/internal/ui/correction/AbstractManifestMarkerResolution.java	0	0	0	2	166	6	0	0	0	0	0	0	0	0	0	0	12	12	3	3	8	1	0	0	0	0	0	0	0	0	0	174	3	0	0	0	0	30	4	220	7	651	16	5	5	107	67	112	72
/Users/rizwan/Downloads/fwddatasetwithrandomnfaultinformation/SourceCode/PDE_UI-3.4.1/PDE_UI 3.4.1/src/org.eclipse.pde.ui/src/org/eclipse/pde/internal/ui/correction/UpdateClasspathResolution.java	0	0	0	2	166	8	0	0	0	0	0	0	0	0	0	0	11	11	7	7	14	2	0	0	0	0	0	0	0	0	0	176	3	0	0	0	0	36	4	235	7	689	16	5	5	145	84	150	89
/Users/rizwan/Downloads/fwddatasetwithrandomnfaultinformation/SourceCode/PDE_UI-3.4.1/PDE_UI 3.4.1/src/org.eclipse.pde.ui/src/org/eclipse/pde/internal/ui/correction/ExternalizeStringsResolution.java	0	0	0	3	166	8	0	0	0	0	0	0	0	0	0	0	17	17	8	8	17	2	0	0	0	0	0	0	0	0	0	177	3	0	0	0	0	50	4	253	7	740	16	5	5	164	97	169	102
/Users/rizwan/Downloads/fwddatasetwithrandomnfaultinformation/SourceCode/PDE_UI-3.4.1/PDE_UI 3.4.1/src/org.eclipse.pde.ui/src/org/eclipse/pde/internal/ui/correction/AddNewExtensionResolution.java	0	0	0	2	166	6	0	0	0	0	0	0	0	0	0	0	22	22	8	8	22	6	0	0	0	0	0	0	0	0	0	174	3	0	0	0	0	60	4	269	7	779	16	6	6	186	99	192	105
/Users/rizwan/Downloads/fwddatasetwithrandomnfaultinformation/SourceCode/PDE_UI-3.4.1/PDE_UI 3.4.1/src/org.eclipse.pde.ui/src/org/eclipse/pde/internal/ui/correction/ChooseClassXMLResolution.java	0	0	0	2	166	6	0	0	0	2	0	0	0	0	0	0	16	16	5	5	17	5	0	0	0	0	0	0	0	0	0	174	3	2	1	0	0	42	4	248	9	723	19	5	5	158	88	163	93
/Users/rizwan/Downloads/fwddatasetwithrandomnfaultinformation/SourceCode/PDE_UI-3.4.1/PDE_UI 3.4.1/src/org.eclipse.pde.ui/src/org/eclipse/pde/internal/ui/correction/ExternalizeResolution.java	0	0	1	4	170	18	0	0	0	4	3	0	0	0	0	0	96	95	27	27	64	21	0	0	0	0	0	0	0	0	0	193	4	4	1	3	1	245	4	540	11	1536	23	8	8	521	233	529	241
/Users/rizwan/Downloads/fwddatasetwithrandomnfaultinformation/SourceCode/PDE_UI-3.4.1/PDE_UI 3.4.1/src/org.eclipse.pde.ui/src/org/eclipse/pde/internal/ui/correction/RenameProvidePackageResolution.java	0	0	0	3	167	6	0	0	0	0	0	0	1	1	0	0	8	8	5	5	9	0	0	0	0	0	0	0	0	0	0	176	3	0	0	2	2	26	4	222	8	656	19	5	5	116	80	121	85
/Users/rizwan/Downloads/fwddatasetwithrandomnfaultinformation/SourceCode/PDE_UI-3.4.1/PDE_UI 3.4.1/src/org.eclipse.pde.ui/src/org/eclipse/pde/internal/ui/correction/UpdateActivationResolution.java	0	0	0	8	167	29	0	0	0	5	0	0	0	3	0	0	44	44	9	9	30	15	0	0	0	0	0	0	0	0	0	204	3	5	1	3	1	106	4	372	11	1073	22	11	7	356	187	367	194
/Users/rizwan/Downloads/fwddatasetwithrandomnfaultinformation/SourceCode/PDE_UI-3.4.1/PDE_UI 3.4.1/src/org.eclipse.pde.ui/src/org/eclipse/pde/internal/ui/correction/RemoveUnknownExecEnvironments.java	2	0	0	2	167	6	0	0	0	1	0	0	2	0	0	0	20	20	8	8	21	8	0	0	0	0	0	0	0	0	0	177	4	1	1	2	1	56	4	275	11	797	23	7	5	163	103	170	108
/Users/rizwan/Downloads/fwddatasetwithrandomnfaultinformation/SourceCode/PDE_UI-3.4.1/PDE_UI 3.4.1/src/org.eclipse.pde.ui/src/org/eclipse/pde/internal/ui/correction/DeletePluginBaseResolution.java	0	0	0	4	167	8	0	0	0	0	0	0	1	1	0	0	13	13	7	7	13	0	0	0	0	0	0	0	0	0	0	179	3	0	0	2	2	40	4	243	8	715	19	5	5	147	92	152	97
/Users/rizwan/Downloads/fwddatasetwithrandomnfaultinformation/SourceCode/PDE_UI-3.4.1/PDE_UI 3.4.1/src/org.eclipse.pde.ui/src/org/eclipse/pde/internal/ui/correction/java/UnresolvedImportFixProcessor.java	0	0	0	4	182	14	0	0	0	2	1	0	0	0	0	0	29	29	8	8	22	5	0	0	0	0	0	0	0	0	0	200	3	2	1	1	1	74	4	313	11	914	22	9	9	276	141	285	150
/Users/rizwan/Downloads/fwddatasetwithrandomnfaultinformation/SourceCode/PDE_UI-3.4.1/PDE_UI 3.4.1/src/org.eclipse.pde.ui/src/org/eclipse/pde/internal/ui/correction/java/JavaResolutionFactory.java	2	0	0	40	360	102	0	0	0	8	3	0	2	0	0	0	276	276	80	80	124	26	0	0	0	0	0	0	0	0	0	504	4	8	1	5	2	712	4	1390	11	4020	24	21	15	1658	368	1679	383
/Users/rizwan/Downloads/fwddatasetwithrandomnfaultinformation/SourceCode/PDE_UI-3.4.1/PDE_UI 3.4.1/src/org.eclipse.pde.ui/src/org/eclipse/pde/internal/ui/correction/java/QuickFixProcessor.java	5	0	0	15	195	44	0	3	0	19	0	0	5	0	0	0	141	141	41	41	90	63	0	0	0	0	0	0	0	0	0	259	4	22	2	5	1	364	4	814	11	2289	24	14	8	811	323	825	331
/Users/rizwan/Downloads/fwddatasetwithrandomnfaultinformation/SourceCode/PDE_UI-3.4.1/PDE_UI 3.4.1/src/org.eclipse.pde.ui/src/org/eclipse/pde/internal/ui/correction/java/FindClassResolutionsOperation.java	4	0	1	12	206	31	0	4	0	7	3	0	4	0	0	0	68	68	21	21	55	33	0	0	0	0	0	0	0	0	0	254	5	11	2	7	2	178	4	551	11	1563	26	17	9	630	266	647	275
/Users/rizwan/Downloads/fwddatasetwithrandomnfaultinformation/SourceCode/PDE_UI-3.4.1/PDE_UI 3.4.1/src/org.eclipse.pde.ui/src/org/eclipse/pde/internal/ui/util/LocaleUtil.java	1	0	2	18	167	18	0	0	0	0	0	0	2	1	0	0	25	25	4	4	23	14	0	0	0	0	0	0	0	0	0	206	5	0	0	3	2	58	4	315	9	906	22	12	6	159	95	171	101
/Users/rizwan/Downloads/fwddatasetwithrandomnfaultinformation/SourceCode/PDE_UI-3.4.1/PDE_UI 3.4.1/src/org.eclipse.pde.ui/src/org/eclipse/pde/internal/ui/util/PDEModelUtility.java	10	0	2	30	250	136	0	8	7	14	23	0	10	3	0	0	354	354	80	80	242	112	0	0	0	0	0	0	0	0	0	428	5	29	3	36	3	868	4	1730	11	4832	28	41	18	2040	560	2081	578
/Users/rizwan/Downloads/fwddatasetwithrandomnfaultinformation/SourceCode/PDE_UI-3.4.1/PDE_UI 3.4.1/src/org.eclipse.pde.ui/src/org/eclipse/pde/internal/ui/util/AbstractOverlayIcon.java	2	2	2	6	170	8	0	4	0	6	4	0	6	6	0	0	48	48	18	18	53	35	0	0	0	0	0	0	0	0	0	190	6	10	2	16	3	132	4	451	11	1261	28	29	14	306	108	335	122
/Users/rizwan/Downloads/fwddatasetwithrandomnfaultinformation/SourceCode/PDE_UI-3.4.1/PDE_UI 3.4.1/src/org.eclipse.pde.ui/src/org/eclipse/pde/internal/ui/util/PixelConverter.java	0	0	0	2	182	14	0	0	0	0	0	0	0	0	0	0	15	15	6	6	15	2	0	0	0	0	0	0	0	0	0	198	3	0	0	0	0	42	4	264	7	775	16	5	5	142	84	147	89
/Users/rizwan/Downloads/fwddatasetwithrandomnfaultinformation/SourceCode/PDE_UI-3.4.1/PDE_UI 3.4.1/src/org.eclipse.pde.ui/src/org/eclipse/pde/internal/ui/util/StringMatcher.java	10	1	6	24	295	79	0	7	6	10	25	0	27	20	0	0	154	155	45	45	139	68	0	0	0	0	0	0	0	0	0	415	6	23	3	72	3	399	4	1132	11	3184	29	58	16	1325	359	1383	375
/Users/rizwan/Downloads/fwddatasetwithrandomnfaultinformation/SourceCode/PDE_UI-3.4.1/PDE_UI 3.4.1/src/org.eclipse.pde.ui/src/org/eclipse/pde/internal/ui/util/PluginWorkingSet.java	4	0	0	12	201	29	0	3	0	2	8	0	4	1	0	0	218	218	45	45	136	39	0	0	0	0	0	0	0	0	0	246	4	5	2	13	3	526	4	978	11	2757	26	18	11	787	307	805	318
/Users/rizwan/Downloads/fwddatasetwithrandomnfaultinformation/SourceCode/PDE_UI-3.4.1/PDE_UI 3.4.1/src/org.eclipse.pde.ui/src/org/eclipse/pde/internal/ui/util/TemplateFileGenerator.java	6	0	22	116	289	228	1	16	1	21	25	0	41	37	0	0	397	397	121	121	264	160	0	0	0	0	0	0	0	0	0	662	6	38	3	103	3	1036	4	2279	11	6408	29	104	21	2127	625	2231	646
/Users/rizwan/Downloads/fwddatasetwithrandomnfaultinformation/SourceCode/PDE_UI-3.4.1/PDE_UI 3.4.1/src/org.eclipse.pde.ui/src/org/eclipse/pde/internal/ui/util/FileExtensionFilter.java	1	0	1	4	167	10	0	1	0	1	0	0	1	0	0	0	21	21	8	8	15	3	0	0	0	0	0	0	0	0	0	183	5	2	2	1	1	58	4	274	11	803	25	6	5	153	95	159	100
/Users/rizwan/Downloads/fwddatasetwithrandomnfaultinformation/SourceCode/PDE_UI-3.4.1/PDE_UI 3.4.1/src/org.eclipse.pde.ui/src/org/eclipse/pde/internal/ui/util/LineBreakingReader.java	1	1	3	2	191	14	0	1	0	4	3	0	3	3	0	0	39	39	15	15	53	32	0	0	0	0	0	0	0	0	0	212	6	5	2	9	3	108	4	434	11	1213	28	10	5	347	154	357	159
/Users/rizwan/Downloads/fwddatasetwithrandomnfaultinformation/SourceCode/PDE_UI-3.4.1/PDE_UI 3.4.1/src/org.eclipse.pde.ui/src/org/eclipse/pde/internal/ui/util/FileNameFilter.java	1	0	0	2	167	8	0	1	0	1	0	0	1	0	0	0	20	20	8	8	14	3	0	0	0	0	0	0	0	0	0	178	4	2	2	1	1	56	4	265	11	778	24	5	4	145	90	150	94
/Users/rizwan/Downloads/fwddatasetwithrandomnfaultinformation/SourceCode/PDE_UI-3.4.1/PDE_UI 3.4.1/src/org.eclipse.pde.ui/src/org/eclipse/pde/internal/ui/util/FileValidator.java	0	0	0	6	166	10	0	1	0	0	0	0	0	1	0	0	7	7	3	3	8	0	0	0	0	0	0	0	0	0	0	182	3	1	1	1	1	20	4	221	10	656	21	9	7	116	69	125	76
/Users/rizwan/Downloads/fwddatasetwithrandomnfaultinformation/SourceCode/PDE_UI-3.4.1/PDE_UI 3.4.1/src/org.eclipse.pde.ui/src/org/eclipse/pde/internal/ui/util/SWTUtil.java	0	0	0	2	196	19	0	0	0	0	1	0	6	6	0	0	61	61	7	7	34	9	0	0	0	0	0	0	0	0	0	217	3	0	0	13	3	136	4	419	9	1213	21	5	5	388	177	393	182
/Users/rizwan/Downloads/fwddatasetwithrandomnfaultinformation/SourceCode/PDE_UI-3.4.1/PDE_UI 3.4.1/src/org.eclipse.pde.ui/src/org/eclipse/pde/internal/ui/util/SharedLabelProvider.java	0	0	4	13	168	21	0	2	0	21	11	0	0	2	0	0	157	157	57	57	114	74	0	0	0	0	0	0	0	0	0	206	4	23	2	13	2	428	4	870	11	2421	25	48	22	727	230	775	252
/Users/rizwan/Downloads/fwddatasetwithrandomnfaultinformation/SourceCode/PDE_UI-3.4.1/PDE_UI 3.4.1/src/org.eclipse.pde.ui/src/org/eclipse/pde/internal/ui/util/PersistablePluginObject.java	0	0	0	10	180	18	0	0	0	2	3	0	0	0	0	0	53	53	17	17	34	11	0	0	0	0	0	0	0	0	0	208	3	2	1	3	1	140	4	407	11	1178	22	10	7	311	135	321	142
/Users/rizwan/Downloads/fwddatasetwithrandomnfaultinformation/SourceCode/PDE_UI-3.4.1/PDE_UI 3.4.1/src/org.eclipse.pde.ui/src/org/eclipse/pde/internal/ui/util/OverlayIcon.java	0	0	0	2	170	8	0	0	0	0	1	0	0	0	0	0	9	9	4	4	10	2	0	0	0	0	0	0	0	0	0	180	3	0	0	1	1	26	4	227	9	670	19	5	5	118	80	123	85
/Users/rizwan/Downloads/fwddatasetwithrandomnfaultinformation/SourceCode/PDE_UI-3.4.1/PDE_UI 3.4.1/src/org.eclipse.pde.ui/src/org/eclipse/pde/internal/ui/util/PDEJavaHelperUI.java	1	0	2	19	194	60	0	3	0	8	11	0	2	2	0	0	155	155	34	34	129	62	0	0	0	0	0	0	0	0	0	276	5	11	2	15	3	378	4	885	11	2461	27	26	15	967	386	993	401
/Users/rizwan/Downloads/fwddatasetwithrandomnfaultinformation/SourceCode/PDE_UI-3.4.1/PDE_UI 3.4.1/src/org.eclipse.pde.ui/src/org/eclipse/pde/internal/ui/util/ModelModification.java	0	0	0	5	201	20	0	1	1	7	1	0	2	2	0	0	50	50	13	13	40	18	0	0	0	0	0	0	0	0	0	226	3	9	3	5	3	126	4	437	11	1251	26	5	5	388	173	393	178
/Users/rizwan/Downloads/fwddatasetwithrandomnfaultinformation/SourceCode/PDE_UI-3.4.1/PDE_UI 3.4.1/src/org.eclipse.pde.ui/src/org/eclipse/pde/internal/ui/util/PDELabelUtility.java	4	0	2	32	216	134	0	1	2	7	7	0	13	13	0	0	118	119	37	37	72	36	0	0	0	0	0	0	0	0	0	388	5	10	3	33	3	311	4	865	11	2483	28	42	15	863	325	905	340
/Users/rizwan/Downloads/fwddatasetwithrandomnfaultinformation/SourceCode/PDE_UI-3.4.1/PDE_UI 3.4.1/src/org.eclipse.pde.ui/src/org/eclipse/pde/internal/ui/util/PluginContainmentAdapter.java	0	0	0	2	166	6	0	0	1	1	1	0	0	0	0	0	10	10	3	3	7	1	0	0	0	0	0	0	0	0	0	174	3	2	2	1	1	26	4	221	11	656	23	4	4	94	70	98	74
/Users/rizwan/Downloads/fwddatasetwithrandomnfaultinformation/SourceCode/PDE_UI-3.4.1/PDE_UI 3.4.1/src/org.eclipse.pde.ui/src/org/eclipse/pde/internal/ui/util/FileExtensionsFilter.java	1	0	1	4	192	40	0	1	0	0	1	0	2	1	0	0	40	40	15	15	26	8	0	0	0	0	0	0	0	0	0	238	5	1	1	4	3	110	4	400	11	1164	26	8	5	279	148	287	153
/Users/rizwan/Downloads/fwddatasetwithrandomnfaultinformation/SourceCode/PDE_UI-3.4.1/PDE_UI 3.4.1/src/org.eclipse.pde.ui/src/org/eclipse/pde/internal/ui/util/ChoicePropertyDescriptor.java	0	0	0	2	188	16	0	0	0	1	0	0	8	8	0	0	9	9	3	3	12	3	0	0	0	0	0	0	0	0	0	206	3	1	1	16	2	24	4	272	11	802	23	5	5	208	115	213	120
/Users/rizwan/Downloads/fwddatasetwithrandomnfaultinformation/SourceCode/PDE_UI-3.4.1/PDE_UI 3.4.1/src/org.eclipse.pde.ui/src/org/eclipse/pde/internal/ui/util/XMLRootElementMatcher.java	0	0	0	5	188	22	0	1	0	1	0	0	0	0	0	0	29	29	20	20	31	7	0	0	0	0	0	0	0	0	0	215	3	2	2	0	0	98	4	362	9	1048	20	6	6	284	135	290	141
/Users/rizwan/Downloads/fwddatasetwithrandomnfaultinformation/SourceCode/PDE_UI-3.4.1/PDE_UI 3.4.1/src/org.eclipse.pde.ui/src/org/eclipse/pde/internal/ui/util/ImageOverlayIcon.java	0	0	0	2	171	8	0	0	0	0	0	0	0	0	0	0	7	7	4	4	8	1	0	0	0	0	0	0	0	0	0	181	3	0	0	0	0	22	4	219	7	648	16	5	5	106	79	111	84
/Users/rizwan/Downloads/fwddatasetwithrandomnfaultinformation/SourceCode/PDE_UI-3.4.1/PDE_UI 3.4.1/src/org.eclipse.pde.ui/src/org/eclipse/pde/internal/ui/util/TextUtil.java	2	1	15	11	166	18	0	2	0	17	6	0	6	10	0	0	85	85	22	22	67	42	0	0	0	0	0	0	0	0	0	213	6	19	2	22	3	214	4	592	11	1663	28	39	14	397	130	436	144
/Users/rizwan/Downloads/fwddatasetwithrandomnfaultinformation/SourceCode/PDE_UI-3.4.1/PDE_UI 3.4.1/src/org.eclipse.pde.ui/src/org/eclipse/pde/internal/ui/util/PluginAdapter.java	1	0	0	5	172	12	0	0	0	1	2	0	1	0	0	0	25	25	4	4	22	8	0	0	0	0	0	0	0	0	0	190	4	1	1	3	2	58	4	293	11	849	24	5	4	201	108	206	112
/Users/rizwan/Downloads/fwddatasetwithrandomnfaultinformation/SourceCode/PDE_UI-3.4.1/PDE_UI 3.4.1/src/org.eclipse.pde.ui/src/org/eclipse/pde/internal/ui/nls/ModelChangeTable.java	0	0	1	2	167	6	0	0	0	0	2	0	0	1	0	0	28	28	8	8	21	6	0	0	0	0	0	0	0	0	0	176	4	0	0	3	2	72	4	288	9	836	21	9	6	161	96	170	102
/Users/rizwan/Downloads/fwddatasetwithrandomnfaultinformation/SourceCode/PDE_UI-3.4.1/PDE_UI 3.4.1/src/org.eclipse.pde.ui/src/org/eclipse/pde/internal/ui/nls/GetNonExternalizedStringsOperation.java	6	0	0	2	171	12	1	8	0	9	3	0	6	1	0	0	130	130	25	25	87	39	0	0	0	0	0	0	0	0	0	192	5	17	2	10	3	310	4	669	11	1878	27	14	7	591	233	605	240
/Users/rizwan/Downloads/fwddatasetwithrandomnfaultinformation/SourceCode/PDE_UI-3.4.1/PDE_UI 3.4.1/src/org.eclipse.pde.ui/src/org/eclipse/pde/internal/ui/nls/ModelChangeElement.java	0	0	11	21	167	22	1	0	0	0	0	0	0	0	0	0	72	72	24	24	71	42	0	0	0	0	0	0	0	0	0	222	5	0	0	0	0	192	4	536	7	1493	18	17	8	414	151	431	159
/Users/rizwan/Downloads/fwddatasetwithrandomnfaultinformation/SourceCode/PDE_UI-3.4.1/PDE_UI 3.4.1/src/org.eclipse.pde.ui/src/org/eclipse/pde/internal/ui/nls/ModelChangeFile.java	0	0	1	2	166	6	0	0	0	0	0	0	0	0	0	0	10	10	7	7	14	5	0	0	0	0	0	0	0	0	0	175	4	0	0	0	0	34	4	236	7	688	17	7	6	115	75	122	81
/Users/rizwan/Downloads/fwddatasetwithrandomnfaultinformation/SourceCode/PDE_UI-3.4.1/PDE_UI 3.4.1/src/org.eclipse.pde.ui/src/org/eclipse/pde/internal/ui/nls/ExternalizeStringsWizardPage.java	2	0	0	19	172	28	1	8	6	24	8	0	3	1	0	0	462	462	88	88	308	112	0	0	0	0	0	0	0	0	0	222	5	38	3	12	3	1100	4	1807	11	4997	28	42	19	1577	543	1619	562
/Users/rizwan/Downloads/fwddatasetwithrandomnfaultinformation/SourceCode/PDE_UI-3.4.1/PDE_UI 3.4.1/src/org.eclipse.pde.ui/src/org/eclipse/pde/internal/ui/nls/GetNonExternalizedStringsAction.java	0	0	0	4	167	8	0	0	0	1	0	0	0	0	0	0	28	28	13	13	22	7	0	0	0	0	0	0	0	0	0	179	3	1	1	0	0	82	4	299	9	869	19	6	6	199	115	205	121
/Users/rizwan/Downloads/fwddatasetwithrandomnfaultinformation/SourceCode/PDE_UI-3.4.1/PDE_UI 3.4.1/src/org.eclipse.pde.ui/src/org/eclipse/pde/internal/ui/nls/ExternalizeStringsWizard.java	0	0	0	2	166	6	0	0	0	0	0	0	0	0	0	0	12	12	3	3	15	2	0	0	0	0	0	0	0	0	0	174	3	0	0	0	0	30	4	228	7	667	16	8	7	111	74	119	81
/Users/rizwan/Downloads/fwddatasetwithrandomnfaultinformation/SourceCode/PDE_UI-3.4.1/PDE_UI 3.4.1/src/org.eclipse.pde.ui/src/org/eclipse/pde/internal/ui/nls/ExternalizeStringsLabelProvider.java	0	0	0	4	167	8	0	0	0	0	2	0	0	0	0	0	19	19	10	10	16	3	0	0	0	0	0	0	0	0	0	179	3	0	0	2	1	58	4	266	9	780	19	6	6	158	89	164	95
/Users/rizwan/Downloads/fwddatasetwithrandomnfaultinformation/SourceCode/PDE_UI-3.4.1/PDE_UI 3.4.1/src/org.eclipse.pde.ui/src/org/eclipse/pde/internal/ui/nls/ModelChangeLabelProvider.java	0	0	0	10	168	14	0	0	0	2	1	0	0	0	0	0	59	59	8	8	31	8	0	0	0	0	0	0	0	0	0	192	3	2	1	1	1	134	4	377	11	1094	22	10	7	225	115	235	122
/Users/rizwan/Downloads/fwddatasetwithrandomnfaultinformation/SourceCode/PDE_UI-3.4.1/PDE_UI 3.4.1/src/org.eclipse.pde.ui/src/org/eclipse/pde/internal/ui/nls/ExternalizeStringsOperation.java	1	0	1	18	169	50	0	5	1	7	1	0	2	3	0	0	155	155	31	31	100	42	0	0	0	0	0	0	0	0	0	239	5	13	3	6	3	372	4	787	11	2215	28	26	15	826	357	852	372
/Users/rizwan/Downloads/fwddatasetwithrandomnfaultinformation/SourceCode/PDE_UI-3.4.1/PDE_UI 3.4.1/src/org.eclipse.pde.ui/src/org/eclipse/pde/internal/ui/nls/ModelChange.java	0	0	1	10	166	14	0	8	3	17	11	0	0	1	0	0	81	81	33	33	70	36	0	0	0	0	0	0	0	0	0	191	4	28	3	12	2	228	4	578	11	1626	26	13	8	457	158	470	166
/Users/rizwan/Downloads/fwddatasetwithrandomnfaultinformation/SourceCode/PDE_UI-3.4.1/PDE_UI 3.4.1/src/org.eclipse.pde.ui/src/org/eclipse/pde/internal/ui/nls/ExternalizeStringsProcessor.java	0	0	0	4	169	8	0	0	0	0	1	0	0	0	0	0	21	21	13	13	22	5	0	0	0	0	0	0	0	0	0	181	3	0	0	1	1	68	4	285	9	829	19	6	6	188	110	194	116
/Users/rizwan/Downloads/fwddatasetwithrandomnfaultinformation/SourceCode/PDE_UI-3.4.1/PDE_UI 3.4.1/src/org.eclipse.pde.ui/src/org/eclipse/pde/internal/ui/nls/StringHelper.java	9	0	9	22	166	27	0	6	4	6	9	0	23	7	0	0	97	97	33	33	72	33	0	0	0	0	0	0	0	0	0	233	5	16	3	39	3	260	4	668	11	1895	28	60	40	458	161	518	201
/Users/rizwan/Downloads/fwddatasetwithrandomnfaultinformation/SourceCode/PDE_UI-3.4.1/PDE_UI 3.4.1/src/org.eclipse.pde.ui/src/org/eclipse/pde/internal/ui/search/PluginSearchResultPage.java	0	0	4	15	189	24	0	0	0	0	0	0	0	0	0	0	81	81	13	13	42	7	0	0	0	0	0	0	0	0	0	232	4	0	0	0	0	188	4	477	7	1381	17	7	6	365	144	372	150
/Users/rizwan/Downloads/fwddatasetwithrandomnfaultinformation/SourceCode/PDE_UI-3.4.1/PDE_UI 3.4.1/src/org.eclipse.pde.ui/src/org/eclipse/pde/internal/ui/search/AbstractSearchResultPage.java	1	0	0	11	188	22	0	1	0	4	0	0	1	1	0	0	54	54	15	15	27	8	0	0	0	0	0	0	0	0	0	222	4	5	2	2	2	138	4	414	11	1206	25	9	7	282	126	291	133
/Users/rizwan/Downloads/fwddatasetwithrandomnfaultinformation/SourceCode/PDE_UI-3.4.1/PDE_UI 3.4.1/src/org.eclipse.pde.ui/src/org/eclipse/pde/internal/ui/search/FindDeclarationsAction.java	0	0	0	2	168	6	0	0	0	0	1	0	0	0	0	0	36	36	7	7	24	4	0	0	0	0	0	0	0	0	0	176	3	0	0	1	1	86	4	299	9	870	19	5	5	176	95	181	100
/Users/rizwan/Downloads/fwddatasetwithrandomnfaultinformation/SourceCode/PDE_UI-3.4.1/PDE_UI 3.4.1/src/org.eclipse.pde.ui/src/org/eclipse/pde/internal/ui/search/PluginSearchActionGroup.java	0	0	2	5	180	24	0	0	5	2	3	0	0	0	0	0	99	99	25	25	54	24	0	0	0	0	0	0	0	0	0	211	4	7	2	3	1	248	4	558	11	1596	24	8	6	451	155	459	161
/Users/rizwan/Downloads/fwddatasetwithrandomnfaultinformation/SourceCode/PDE_UI-3.4.1/PDE_UI 3.4.1/src/org.eclipse.pde.ui/src/org/eclipse/pde/internal/ui/search/BaseSearchAction.java	0	0	0	3	169	8	0	0	0	0	0	0	0	0	0	0	10	10	3	3	8	0	0	0	0	0	0	0	0	0	0	180	3	0	0	0	0	26	4	221	6	654	15	5	5	97	65	102	70
/Users/rizwan/Downloads/fwddatasetwithrandomnfaultinformation/SourceCode/PDE_UI-3.4.1/PDE_UI 3.4.1/src/org.eclipse.pde.ui/src/org/eclipse/pde/internal/ui/search/OpenPluginSearchPageAction.java	0	0	0	4	166	10	0	1	1	2	2	0	0	0	0	0	15	15	7	7	17	6	0	0	0	0	0	0	0	0	0	180	3	4	3	2	1	44	4	264	11	769	24	5	5	168	90	173	95
/Users/rizwan/Downloads/fwddatasetwithrandomnfaultinformation/SourceCode/PDE_UI-3.4.1/PDE_UI 3.4.1/src/org.eclipse.pde.ui/src/org/eclipse/pde/internal/ui/search/SearchResult.java	2	0	4	19	191	30	0	0	0	4	1	0	2	0	0	0	92	92	22	22	54	25	0	0	0	0	0	0	0	0	0	246	5	4	1	3	2	228	4	572	11	1636	25	12	8	466	180	478	188
/Users/rizwan/Downloads/fwddatasetwithrandomnfaultinformation/SourceCode/PDE_UI-3.4.1/PDE_UI 3.4.1/src/org.eclipse.pde.ui/src/org/eclipse/pde/internal/ui/search/ISearchResultCollector.java	0	0	0	2	166	6	0	0	0	0	0	0	0	0	0	0	2	2	1	1	2	0	0	0	0	0	0	0	0	0	0	174	3	0	0	0	0	6	4	189	6	564	15	4	4	57	48	61	52
/Users/rizwan/Downloads/fwddatasetwithrandomnfaultinformation/SourceCode/PDE_UI-3.4.1/PDE_UI 3.4.1/src/org.eclipse.pde.ui/src/org/eclipse/pde/internal/ui/search/FindPluginReferencesAction.java	0	0	0	5	178	12	0	0	0	2	1	0	0	0	0	0	33	33	8	8	27	9	0	0	0	0	0	0	0	0	0	195	3	2	1	1	1	82	4	325	11	941	22	6	6	249	106	255	112
/Users/rizwan/Downloads/fwddatasetwithrandomnfaultinformation/SourceCode/PDE_UI-3.4.1/PDE_UI 3.4.1/src/org.eclipse.pde.ui/src/org/eclipse/pde/internal/ui/search/ManifestEditorOpener.java	1	0	8	19	170	31	0	4	1	6	2	0	1	0	0	0	130	130	27	27	62	40	0	0	0	0	0	0	0	0	0	229	5	11	3	3	2	314	4	673	11	1914	27	16	9	624	211	640	220
/Users/rizwan/Downloads/fwddatasetwithrandomnfaultinformation/SourceCode/PDE_UI-3.4.1/PDE_UI 3.4.1/src/org.eclipse.pde.ui/src/org/eclipse/pde/internal/ui/search/PluginSearchQuery.java	0	0	0	8	192	16	0	0	0	0	1	0	0	0	0	0	33	33	10	10	25	6	0	0	0	0	0	0	0	0	0	216	3	0	0	1	1	86	4	342	9	996	19	7	7	224	107	231	114
/Users/rizwan/Downloads/fwddatasetwithrandomnfaultinformation/SourceCode/PDE_UI-3.4.1/PDE_UI 3.4.1/src/org.eclipse.pde.ui/src/org/eclipse/pde/internal/ui/search/ShowDescriptionAction.java	0	0	2	10	187	62	0	0	3	2	12	0	1	1	0	0	104	104	40	40	100	33	0	0	0	0	0	0	0	0	0	261	4	5	2	14	3	288	4	714	11	2007	26	11	8	702	277	713	285
/Users/rizwan/Downloads/fwddatasetwithrandomnfaultinformation/SourceCode/PDE_UI-3.4.1/PDE_UI 3.4.1/src/org.eclipse.pde.ui/src/org/eclipse/pde/internal/ui/search/PluginSearchPage.java	4	1	1	9	173	10	0	1	1	8	18	0	3	6	0	0	225	225	48	48	173	59	0	0	0	0	0	0	0	0	0	198	6	10	3	27	3	546	4	1029	11	2850	29	59	25	896	312	955	337
/Users/rizwan/Downloads/fwddatasetwithrandomnfaultinformation/SourceCode/PDE_UI-3.4.1/PDE_UI 3.4.1/src/org.eclipse.pde.ui/src/org/eclipse/pde/internal/ui/search/ClassSearchParticipant.java	7	0	8	22	171	24	0	10	6	16	17	0	8	1	0	0	187	187	45	45	149	98	0	0	0	0	0	0	0	0	0	232	5	32	3	26	3	464	4	1016	11	2797	28	49	19	931	329	980	348
/Users/rizwan/Downloads/fwddatasetwithrandomnfaultinformation/SourceCode/PDE_UI-3.4.1/PDE_UI 3.4.1/src/org.eclipse.pde.ui/src/org/eclipse/pde/internal/ui/search/FindReferencesAction.java	0	0	2	6	169	10	0	0	2	0	5	0	0	0	0	0	53	53	9	9	33	9	0	0	0	0	0	0	0	0	0	187	4	2	1	5	1	124	4	370	11	1069	23	9	6	223	111	232	117
/Users/rizwan/Downloads/fwddatasetwithrandomnfaultinformation/SourceCode/PDE_UI-3.4.1/PDE_UI 3.4.1/src/org.eclipse.pde.ui/src/org/eclipse/pde/internal/ui/search/PreviewReferenceAction.java	0	0	0	2	178	12	0	0	0	0	2	0	0	0	0	0	20	20	6	6	20	6	0	0	0	0	0	0	0	0	0	192	3	0	0	2	1	52	4	280	9	815	19	5	5	206	94	211	99
/Users/rizwan/Downloads/fwddatasetwithrandomnfaultinformation/SourceCode/PDE_UI-3.4.1/PDE_UI 3.4.1/src/org.eclipse.pde.ui/src/org/eclipse/pde/internal/ui/search/PluginSearchOperation.java	5	0	0	4	167	8	0	2	0	4	0	0	5	0	0	0	82	82	20	20	54	23	0	0	0	0	0	0	0	0	0	184	4	6	2	5	1	204	4	487	11	1384	24	12	7	352	152	364	159
/Users/rizwan/Downloads/fwddatasetwithrandomnfaultinformation/SourceCode/PDE_UI-3.4.1/PDE_UI 3.4.1/src/org.eclipse.pde.ui/src/org/eclipse/pde/internal/ui/search/dependencies/PackageFinder.java	12	0	3	25	172	82	0	3	9	13	6	0	12	4	0	0	199	198	47	47	124	70	0	0	0	0	0	0	0	0	0	294	5	25	3	22	3	491	4	1041	11	2925	28	45	17	832	330	877	347
/Users/rizwan/Downloads/fwddatasetwithrandomnfaultinformation/SourceCode/PDE_UI-3.4.1/PDE_UI 3.4.1/src/org.eclipse.pde.ui/src/org/eclipse/pde/internal/ui/search/dependencies/AddNewDependenciesOperation.java	17	0	6	30	179	50	0	3	2	25	17	0	18	4	0	0	406	406	84	84	260	135	0	0	0	0	0	0	0	0	0	282	5	30	3	39	3	980	4	1741	11	4824	28	60	23	1651	510	1711	533
/Users/rizwan/Downloads/fwddatasetwithrandomnfaultinformation/SourceCode/PDE_UI-3.4.1/PDE_UI 3.4.1/src/org.eclipse.pde.ui/src/org/eclipse/pde/internal/ui/search/dependencies/DependencyExtentSearchResult.java	2	0	4	15	196	30	0	0	0	2	1	0	2	0	0	0	51	51	18	18	36	11	0	0	0	0	0	0	0	0	0	247	5	2	1	3	2	138	4	449	11	1299	25	10	7	349	152	359	159
/Users/rizwan/Downloads/fwddatasetwithrandomnfaultinformation/SourceCode/PDE_UI-3.4.1/PDE_UI 3.4.1/src/org.eclipse.pde.ui/src/org/eclipse/pde/internal/ui/search/dependencies/CalculateUsesAction.java	0	0	0	4	168	8	0	0	0	0	0	0	0	0	0	0	28	28	15	15	29	4	0	0	0	0	0	0	0	0	0	180	3	0	0	0	0	86	4	306	7	885	16	5	5	215	124	220	129
/Users/rizwan/Downloads/fwddatasetwithrandomnfaultinformation/SourceCode/PDE_UI-3.4.1/PDE_UI 3.4.1/src/org.eclipse.pde.ui/src/org/eclipse/pde/internal/ui/search/dependencies/DependencyExtentQuery.java	1	0	2	9	183	18	0	1	1	1	2	0	1	0	0	0	39	39	12	12	30	8	0	0	0	0	0	0	0	0	0	213	5	3	3	3	2	102	4	373	11	1078	27	7	6	252	128	259	134
/Users/rizwan/Downloads/fwddatasetwithrandomnfaultinformation/SourceCode/PDE_UI-3.4.1/PDE_UI 3.4.1/src/org.eclipse.pde.ui/src/org/eclipse/pde/internal/ui/search/dependencies/JavaEditorOpener.java	0	0	1	2	166	6	0	1	0	2	0	0	0	0	0	0	28	28	9	9	30	9	0	0	0	0	0	0	0	0	0	175	4	3	2	0	0	74	4	301	9	863	21	6	6	239	118	245	124
/Users/rizwan/Downloads/fwddatasetwithrandomnfaultinformation/SourceCode/PDE_UI-3.4.1/PDE_UI 3.4.1/src/org.eclipse.pde.ui/src/org/eclipse/pde/internal/ui/search/dependencies/CalculateUsesOperation.java	8	0	0	9	172	28	0	0	0	7	5	0	8	1	0	0	149	148	32	32	106	41	0	0	0	0	0	0	0	0	0	217	4	7	1	14	3	361	4	758	11	2126	25	25	13	713	310	738	323
/Users/rizwan/Downloads/fwddatasetwithrandomnfaultinformation/SourceCode/PDE_UI-3.4.1/PDE_UI 3.4.1/src/org.eclipse.pde.ui/src/org/eclipse/pde/internal/ui/search/dependencies/ShowResultsAction.java	0	0	0	3	173	12	0	0	0	0	1	0	0	0	0	0	33	33	12	12	32	6	0	0	0	0	0	0	0	0	0	188	3	0	0	1	1	90	4	325	9	938	19	6	5	231	125	237	130
/Users/rizwan/Downloads/fwddatasetwithrandomnfaultinformation/SourceCode/PDE_UI-3.4.1/PDE_UI 3.4.1/src/org.eclipse.pde.ui/src/org/eclipse/pde/internal/ui/search/dependencies/UnusedDependenciesJob.java	0	0	0	3	170	10	0	0	0	0	0	0	0	0	0	0	25	25	11	11	22	3	0	0	0	0	0	0	0	0	0	183	3	0	0	0	0	72	4	287	7	836	16	5	5	200	122	205	127
/Users/rizwan/Downloads/fwddatasetwithrandomnfaultinformation/SourceCode/PDE_UI-3.4.1/PDE_UI 3.4.1/src/org.eclipse.pde.ui/src/org/eclipse/pde/internal/ui/search/dependencies/AddNewBinaryDependenciesOperation.java	3	0	0	4	166	8	0	1	0	2	0	0	3	0	0	0	31	31	10	10	35	10	0	0	0	0	0	0	0	0	0	181	4	3	2	3	1	82	4	325	11	930	24	11	9	248	130	259	139
/Users/rizwan/Downloads/fwddatasetwithrandomnfaultinformation/SourceCode/PDE_UI-3.4.1/PDE_UI 3.4.1/src/org.eclipse.pde.ui/src/org/eclipse/pde/internal/ui/search/dependencies/UnusedDependenciesAction.java	0	0	0	2	166	6	0	0	0	0	0	0	0	0	0	0	9	9	3	3	16	3	0	0	0	0	0	0	0	0	0	174	3	0	0	0	0	24	4	224	7	653	16	5	5	134	84	139	89
/Users/rizwan/Downloads/fwddatasetwithrandomnfaultinformation/SourceCode/PDE_UI-3.4.1/PDE_UI 3.4.1/src/org.eclipse.pde.ui/src/org/eclipse/pde/internal/ui/search/dependencies/UnusedImportsDialog.java	0	0	0	3	171	8	0	0	0	0	1	0	0	0	0	0	45	45	10	10	52	13	0	0	0	0	0	0	0	0	0	182	3	0	0	1	1	110	4	366	9	1034	19	18	13	322	156	340	169
/Users/rizwan/Downloads/fwddatasetwithrandomnfaultinformation/SourceCode/PDE_UI-3.4.1/PDE_UI 3.4.1/src/org.eclipse.pde.ui/src/org/eclipse/pde/internal/ui/search/dependencies/DependencyExtentAction.java	0	0	0	2	166	6	0	0	0	0	0	0	0	0	0	0	7	7	3	3	12	2	0	0	0	0	0	0	0	0	0	174	3	0	0	0	0	20	4	215	7	631	16	5	5	108	71	113	76
/Users/rizwan/Downloads/fwddatasetwithrandomnfaultinformation/SourceCode/PDE_UI-3.4.1/PDE_UI 3.4.1/src/org.eclipse.pde.ui/src/org/eclipse/pde/internal/ui/search/dependencies/AddNewDependenciesAction.java	0	0	0	4	168	8	0	0	0	2	0	0	0	0	0	0	37	37	17	17	32	4	0	0	0	0	0	0	0	0	0	180	3	2	1	0	0	108	4	334	9	967	19	6	6	252	140	258	146
/Users/rizwan/Downloads/fwddatasetwithrandomnfaultinformation/SourceCode/PDE_UI-3.4.1/PDE_UI 3.4.1/src/org.eclipse.pde.ui/src/org/eclipse/pde/internal/ui/search/dependencies/DependencyExtentSearchResultPage.java	0	0	4	17	196	28	0	0	0	2	3	0	0	0	0	0	117	117	28	28	55	14	0	0	0	0	0	0	0	0	0	245	4	2	1	3	1	290	4	619	11	1789	23	12	8	487	188	499	196
/Users/rizwan/Downloads/fwddatasetwithrandomnfaultinformation/SourceCode/PDE_UI-3.4.1/PDE_UI 3.4.1/src/org.eclipse.pde.ui/src/org/eclipse/pde/internal/ui/search/dependencies/DependencyCalculator.java	4	0	0	6	173	20	0	5	0	9	4	0	4	0	0	0	74	74	20	20	52	26	0	0	0	0	0	0	0	0	0	203	4	14	2	8	2	188	4	503	11	1430	25	9	5	359	163	368	168
/Users/rizwan/Downloads/fwddatasetwithrandomnfaultinformation/SourceCode/PDE_UI-3.4.1/PDE_UI 3.4.1/src/org.eclipse.pde.ui/src/org/eclipse/pde/internal/ui/search/dependencies/GatherUnusedDependenciesOperation.java	7	0	9	20	175	24	0	4	0	16	3	0	7	0	0	0	205	205	57	57	127	66	0	0	0	0	0	0	0	0	0	235	5	20	2	10	2	524	4	995	11	2790	26	35	11	811	297	846	308
/Users/rizwan/Downloads/fwddatasetwithrandomnfaultinformation/SourceCode/PDE_UI-3.4.1/PDE_UI 3.4.1/src/org.eclipse.pde.ui/src/org/eclipse/pde/internal/ui/search/dependencies/DependencyExtentOperation.java	6	0	5	13	176	18	0	1	0	4	2	0	6	2	0	0	99	99	33	33	74	32	0	0	0	0	0	0	0	0	0	218	5	5	2	10	3	264	4	617	11	1742	27	22	12	497	217	519	229
/Users/rizwan/Downloads/fwddatasetwithrandomnfaultinformation/SourceCode/PDE_UI-3.4.1/PDE_UI 3.4.1/src/org.eclipse.pde.ui/src/org/eclipse/pde/internal/ui/search/dialogs/FilteredPluginArtifactsSelectionDialog.java	9	0	10	47	198	74	0	5	0	6	7	0	13	2	0	0	449	449	111	111	298	131	0	0	0	0	0	0	0	0	0	338	5	11	2	22	3	1120	4	1934	11	5370	27	113	48	1782	451	1895	499
/Users/rizwan/Downloads/fwddatasetwithrandomnfaultinformation/SourceCode/PDE_UI-3.4.1/PDE_UI 3.4.1/src/org.eclipse.pde.ui/src/org/eclipse/pde/internal/ui/search/dialogs/PluginArtifactSearchHandler.java	0	0	0	2	168	6	0	1	0	1	1	0	1	1	0	0	27	27	6	6	28	11	0	0	0	0	0	0	0	0	0	176	3	2	2	3	3	66	4	298	11	854	25	6	6	230	122	236	128
/Users/rizwan/Downloads/fwddatasetwithrandomnfaultinformation/SourceCode/PDE_UI-3.4.1/PDE_UI 3.4.1/src/org.eclipse.pde.ui/src/org/eclipse/pde/internal/ui/elements/ListContentProvider.java	0	0	0	2	166	6	0	0	0	0	0	0	0	0	0	0	8	8	4	4	5	0	0	0	0	0	0	0	0	0	0	174	3	0	0	0	0	24	4	210	6	624	15	5	5	81	62	86	67
/Users/rizwan/Downloads/fwddatasetwithrandomnfaultinformation/SourceCode/PDE_UI-3.4.1/PDE_UI 3.4.1/src/org.eclipse.pde.ui/src/org/eclipse/pde/internal/ui/elements/DefaultElement.java	0	0	0	4	166	8	0	0	0	0	0	0	0	0	0	0	5	5	5	5	6	0	0	0	0	0	0	0	0	0	0	178	3	0	0	0	0	20	4	211	6	626	15	6	6	83	62	89	68
/Users/rizwan/Downloads/fwddatasetwithrandomnfaultinformation/SourceCode/PDE_UI-3.4.1/PDE_UI 3.4.1/src/org.eclipse.pde.ui/src/org/eclipse/pde/internal/ui/elements/ElementLabelProvider.java	0	0	0	2	166	6	0	0	0	0	0	0	0	0	0	0	16	16	6	6	9	1	0	0	0	0	0	0	0	0	0	174	3	0	0	0	0	44	4	235	7	695	16	5	5	108	70	113	75
/Users/rizwan/Downloads/fwddatasetwithrandomnfaultinformation/SourceCode/PDE_UI-3.4.1/PDE_UI 3.4.1/src/org.eclipse.pde.ui/src/org/eclipse/pde/internal/ui/elements/DefaultTableProvider.java	0	0	0	2	166	6	0	0	0	0	0	0	0	0	0	0	1	1	1	1	2	0	0	0	0	0	0	0	0	0	0	174	3	0	0	0	0	4	4	187	6	558	15	5	5	65	53	70	58
/Users/rizwan/Downloads/fwddatasetwithrandomnfaultinformation/SourceCode/PDE_UI-3.4.1/PDE_UI 3.4.1/src/org.eclipse.pde.ui/src/org/eclipse/pde/internal/ui/elements/ElementList.java	0	0	0	2	166	6	0	0	0	0	1	0	0	0	0	0	21	21	9	9	15	2	0	0	0	0	0	0	0	0	0	174	3	0	0	1	1	60	4	260	9	764	19	7	6	133	84	140	90
/Users/rizwan/Downloads/fwddatasetwithrandomnfaultinformation/SourceCode/PDE_UI-3.4.1/PDE_UI 3.4.1/src/org.eclipse.pde.ui/src/org/eclipse/pde/internal/ui/elements/DefaultContentProvider.java	0	0	0	2	166	6	0	0	0	0	0	0	0	0	0	0	5	5	4	4	4	0	0	0	0	0	0	0	0	0	0	174	3	0	0	0	0	18	4	203	6	604	15	5	5	82	59	87	64
/Users/rizwan/Downloads/fwddatasetwithrandomnfaultinformation/SourceCode/PDE_UI-3.4.1/PDE_UI 3.4.1/src/org.eclipse.pde.ui/src/org/eclipse/pde/internal/ui/elements/TreeContentProvider.java	0	0	0	2	166	6	0	1	0	1	0	0	0	1	0	0	26	26	13	13	14	2	0	0	0	0	0	0	0	0	0	174	3	2	2	1	1	78	4	281	11	828	23	6	5	154	80	160	85
/Users/rizwan/Downloads/fwddatasetwithrandomnfaultinformation/SourceCode/PDE_UI-3.4.1/PDE_UI 3.4.1/src/org.eclipse.pde.ui/src/org/eclipse/pde/internal/ui/elements/IPDEElement.java	0	0	0	2	166	6	0	0	0	0	0	0	0	0	0	0	5	5	1	1	6	0	0	0	0	0	0	0	0	0	0	174	3	0	0	0	0	12	4	199	6	590	15	5	5	72	56	77	61
/Users/rizwan/Downloads/fwddatasetwithrandomnfaultinformation/SourceCode/PDE_UI-3.4.1/PDE_UI 3.4.1/src/org.eclipse.pde.ui/src/org/eclipse/pde/internal/ui/elements/NamedElement.java	0	0	0	2	166	6	0	0	0	0	0	0	0	0	0	0	11	11	8	8	14	3	0	0	0	0	0	0	0	0	0	174	3	0	0	0	0	38	4	236	7	691	16	5	5	121	72	126	77
/Users/rizwan/Downloads/fwddatasetwithrandomnfaultinformation/SourceCode/PDE_UI-3.4.1/PDE_UI 3.4.1/src/org.eclipse.pde.ui/src/org/eclipse/pde/internal/ui/properties/PluginDevelopmentPage.java	0	0	0	2	167	6	0	0	0	4	0	0	0	0	0	0	52	52	10	10	45	8	0	0	0	0	0	0	0	0	0	175	3	4	1	0	0	124	4	364	9	1040	19	5	5	288	134	293	139
/Users/rizwan/Downloads/fwddatasetwithrandomnfaultinformation/SourceCode/PDE_UI-3.4.1/PDE_UI 3.4.1/src/org.eclipse.pde.ui/src/org/eclipse/pde/internal/ui/properties/SelfHostingPropertyPage.java	2	0	0	12	186	22	0	1	0	5	2	0	2	2	0	0	122	122	27	27	83	26	0	0	0	0	0	0	0	0	0	222	4	6	2	6	3	298	4	654	11	1851	26	13	7	533	234	546	241
/Users/rizwan/Downloads/fwddatasetwithrandomnfaultinformation/SourceCode/PDE_UI-3.4.1/PDE_UI 3.4.1/src/org.eclipse.pde.ui/src/org/eclipse/pde/internal/ui/properties/CompilersPropertyPage.java	0	0	0	10	220	36	0	0	1	7	1	0	0	0	0	0	83	83	19	19	57	16	0	0	0	0	0	0	0	0	0	266	3	8	2	1	1	204	4	562	11	1614	23	14	9	453	202	467	211
/Users/rizwan/Downloads/fwddatasetwithrandomnfaultinformation/SourceCode/PDE_UI-3.4.1/PDE_UI 3.4.1/src/org.eclipse.pde.ui/src/org/eclipse/pde/internal/ui/compare/PluginStructureViewerCreator.java	0	0	0	2	166	8	0	0	0	0	0	0	0	0	0	0	4	4	3	3	6	0	0	0	0	0	0	0	0	0	0	176	3	0	0	0	0	14	4	203	6	602	15	4	4	93	64	97	68
/Users/rizwan/Downloads/fwddatasetwithrandomnfaultinformation/SourceCode/PDE_UI-3.4.1/PDE_UI 3.4.1/src/org.eclipse.pde.ui/src/org/eclipse/pde/internal/ui/compare/PluginStructureViewer.java	0	0	0	5	167	11	0	1	0	2	0	0	1	0	0	0	39	39	8	8	23	8	0	0	0	0	0	0	0	0	0	183	3	3	2	1	1	94	4	322	11	936	23	32	12	187	107	219	119
/Users/rizwan/Downloads/fwddatasetwithrandomnfaultinformation/SourceCode/PDE_UI-3.4.1/PDE_UI 3.4.1/src/org.eclipse.pde.ui/src/org/eclipse/pde/internal/ui/compare/ManifestStructureCreator.java	1	0	1	10	171	26	0	0	0	6	5	0	1	3	0	0	113	113	47	47	86	40	0	0	0	0	0	0	0	0	0	209	5	6	1	9	3	320	4	683	11	1921	26	37	18	594	240	631	258
/Users/rizwan/Downloads/fwddatasetwithrandomnfaultinformation/SourceCode/PDE_UI-3.4.1/PDE_UI 3.4.1/src/org.eclipse.pde.ui/src/org/eclipse/pde/internal/ui/compare/ManifestStructureMergeViewerCreator.java	0	0	0	2	166	6	0	0	0	0	0	0	0	0	0	0	5	5	2	2	9	1	0	0	0	0	0	0	0	0	0	174	3	0	0	0	0	14	4	205	7	605	16	5	5	100	66	105	71
/Users/rizwan/Downloads/fwddatasetwithrandomnfaultinformation/SourceCode/PDE_UI-3.4.1/PDE_UI 3.4.1/src/org.eclipse.pde.ui/src/org/eclipse/pde/internal/ui/compare/PluginContentMergeViewer.java	0	0	0	2	167	12	0	0	1	2	1	0	0	0	0	0	42	42	13	13	37	6	0	0	0	0	0	0	0	0	0	181	3	3	2	1	1	110	4	348	11	1002	23	5	5	310	155	315	160
/Users/rizwan/Downloads/fwddatasetwithrandomnfaultinformation/SourceCode/PDE_UI-3.4.1/PDE_UI 3.4.1/src/org.eclipse.pde.ui/src/org/eclipse/pde/internal/ui/compare/PluginStructureCreator.java	4	0	0	10	177	32	0	2	0	4	1	0	4	0	0	0	108	108	44	44	98	43	0	0	0	0	0	0	0	0	0	223	4	6	2	5	2	304	4	691	11	1931	25	21	14	752	283	773	297
/Users/rizwan/Downloads/fwddatasetwithrandomnfaultinformation/SourceCode/PDE_UI-3.4.1/PDE_UI 3.4.1/src/org.eclipse.pde.ui/src/org/eclipse/pde/internal/ui/compare/ManifestContentMergeViewerCreator.java	0	0	0	2	166	6	0	0	0	0	0	0	0	0	0	0	3	3	2	2	6	0	0	0	0	0	0	0	0	0	0	174	3	0	0	0	0	10	4	197	6	584	15	5	5	88	61	93	66
/Users/rizwan/Downloads/fwddatasetwithrandomnfaultinformation/SourceCode/PDE_UI-3.4.1/PDE_UI 3.4.1/src/org.eclipse.pde.ui/src/org/eclipse/pde/internal/ui/compare/PluginContentMergeViewerCreator.java	0	0	0	2	166	6	0	0	0	0	0	0	0	0	0	0	3	3	2	2	6	0	0	0	0	0	0	0	0	0	0	174	3	0	0	0	0	10	4	197	6	584	15	5	5	88	61	93	66
/Users/rizwan/Downloads/fwddatasetwithrandomnfaultinformation/SourceCode/PDE_UI-3.4.1/PDE_UI 3.4.1/src/org.eclipse.pde.ui/src/org/eclipse/pde/internal/ui/compare/ManifestContentMergeViewer.java	0	0	0	2	167	6	0	0	0	2	1	0	0	0	0	0	28	28	8	8	24	4	0	0	0	0	0	0	0	0	0	175	3	2	1	1	1	72	4	287	11	835	22	5	5	207	110	212	115
/Users/rizwan/Downloads/fwddatasetwithrandomnfaultinformation/SourceCode/PDE_UI-3.4.1/PDE_UI 3.4.1/src/org.eclipse.pde.ui/src/org/eclipse/pde/internal/ui/parts/MessageLine.java	0	0	0	4	188	19	0	1	0	3	1	0	2	3	0	0	41	41	14	14	32	10	0	0	0	0	0	0	0	0	0	211	3	4	2	6	3	110	4	385	11	1112	25	10	9	264	134	274	143
/Users/rizwan/Downloads/fwddatasetwithrandomnfaultinformation/SourceCode/PDE_UI-3.4.1/PDE_UI 3.4.1/src/org.eclipse.pde.ui/src/org/eclipse/pde/internal/ui/parts/StatusInfo.java	0	0	0	2	251	47	0	0	0	1	4	0	6	6	0	0	35	35	19	19	32	11	0	0	0	0	0	0	0	0	0	300	3	1	1	16	3	108	4	479	11	1394	24	7	6	372	149	379	155
/Users/rizwan/Downloads/fwddatasetwithrandomnfaultinformation/SourceCode/PDE_UI-3.4.1/PDE_UI 3.4.1/src/org.eclipse.pde.ui/src/org/eclipse/pde/internal/ui/parts/CheckboxTablePart.java	0	0	0	2	173	10	0	0	0	0	1	0	0	0	0	0	27	27	13	13	17	4	0	0	0	0	0	0	0	0	0	185	3	0	0	1	1	80	4	295	9	865	19	5	5	173	108	178	113
/Users/rizwan/Downloads/fwddatasetwithrandomnfaultinformation/SourceCode/PDE_UI-3.4.1/PDE_UI 3.4.1/src/org.eclipse.pde.ui/src/org/eclipse/pde/internal/ui/parts/SharedPartWithButtons.java	2	0	0	4	182	16	0	5	2	5	1	0	4	7	0	0	59	59	24	24	53	25	0	0	0	0	0	0	0	0	0	204	4	12	3	12	3	166	4	486	11	1377	27	16	7	409	176	425	183
/Users/rizwan/Downloads/fwddatasetwithrandomnfaultinformation/SourceCode/PDE_UI-3.4.1/PDE_UI 3.4.1/src/org.eclipse.pde.ui/src/org/eclipse/pde/internal/ui/parts/EditableTablePart.java	0	0	0	2	172	8	0	1	0	0	3	0	0	0	0	0	43	43	17	17	32	8	0	0	0	0	0	0	0	0	0	182	3	1	1	3	1	120	4	355	11	1027	22	8	8	257	135	265	143
/Users/rizwan/Downloads/fwddatasetwithrandomnfaultinformation/SourceCode/PDE_UI-3.4.1/PDE_UI 3.4.1/src/org.eclipse.pde.ui/src/org/eclipse/pde/internal/ui/parts/TreePart.java	0	0	0	2	178	12	0	0	0	0	1	0	0	0	0	0	29	29	12	12	18	4	0	0	0	0	0	0	0	0	0	192	3	0	0	1	1	82	4	305	9	894	19	5	5	186	107	191	112
/Users/rizwan/Downloads/fwddatasetwithrandomnfaultinformation/SourceCode/PDE_UI-3.4.1/PDE_UI 3.4.1/src/org.eclipse.pde.ui/src/org/eclipse/pde/internal/ui/parts/SharedPart.java	0	0	0	2	166	6	0	0	0	2	1	0	0	0	0	0	17	17	9	9	22	10	0	0	0	0	0	0	0	0	0	174	3	2	1	1	1	52	4	270	11	780	22	7	5	176	92	183	97
/Users/rizwan/Downloads/fwddatasetwithrandomnfaultinformation/SourceCode/PDE_UI-3.4.1/PDE_UI 3.4.1/src/org.eclipse.pde.ui/src/org/eclipse/pde/internal/ui/parts/ConditionalListSelectionDialog.java	0	0	1	2	167	6	0	0	0	4	0	0	0	0	0	0	27	27	8	8	30	13	0	0	0	0	0	0	0	0	0	176	4	4	1	0	0	70	4	302	9	863	20	11	6	206	117	217	123
/Users/rizwan/Downloads/fwddatasetwithrandomnfaultinformation/SourceCode/PDE_UI-3.4.1/PDE_UI 3.4.1/src/org.eclipse.pde.ui/src/org/eclipse/pde/internal/ui/parts/FormEntry.java	0	0	0	16	260	58	0	1	0	27	6	0	0	2	0	0	146	146	51	51	108	72	0	0	0	0	0	0	0	0	0	334	3	28	2	8	2	394	4	955	11	2685	24	26	13	944	306	970	319
/Users/rizwan/Downloads/fwddatasetwithrandomnfaultinformation/SourceCode/PDE_UI-3.4.1/PDE_UI 3.4.1/src/org.eclipse.pde.ui/src/org/eclipse/pde/internal/ui/parts/ComboPart.java	0	0	0	2	171	12	0	0	1	0	1	0	1	1	0	0	127	127	21	21	41	3	0	0	0	0	0	0	0	0	0	185	3	1	1	3	3	296	4	540	11	1576	24	6	5	367	122	373	127
/Users/rizwan/Downloads/fwddatasetwithrandomnfaultinformation/SourceCode/PDE_UI-3.4.1/PDE_UI 3.4.1/src/org.eclipse.pde.ui/src/org/eclipse/pde/internal/ui/parts/TablePart.java	0	0	0	2	178	12	0	0	0	0	1	0	0	0	0	0	27	27	11	11	17	4	0	0	0	0	0	0	0	0	0	192	3	0	0	1	1	76	4	298	9	874	19	5	5	177	105	182	110
/Users/rizwan/Downloads/fwddatasetwithrandomnfaultinformation/SourceCode/PDE_UI-3.4.1/PDE_UI 3.4.1/src/org.eclipse.pde.ui/src/org/eclipse/pde/internal/ui/parts/StructuredViewerPart.java	0	0	0	2	166	6	0	0	0	2	0	0	0	0	0	0	27	27	9	9	26	10	0	0	0	0	0	0	0	0	0	174	3	2	1	0	0	72	4	292	9	841	19	5	5	194	104	199	109
/Users/rizwan/Downloads/fwddatasetwithrandomnfaultinformation/SourceCode/PDE_UI-3.4.1/PDE_UI 3.4.1/src/org.eclipse.pde.ui/src/org/eclipse/pde/internal/ui/parts/FormBrowser.java	0	0	0	2	167	6	0	0	0	3	2	0	0	0	0	0	36	36	9	9	40	16	0	0	0	0	0	0	0	0	0	175	3	3	1	2	1	90	4	335	11	951	22	9	7	227	116	236	123
/Users/rizwan/Downloads/fwddatasetwithrandomnfaultinformation/SourceCode/PDE_UI-3.4.1/PDE_UI 3.4.1/src/org.eclipse.pde.ui/src/org/eclipse/pde/internal/ui/parts/PluginVersionPart.java	0	0	0	30	178	54	0	9	4	20	12	0	5	3	0	0	263	263	56	56	153	68	0	0	0	0	0	0	0	0	0	262	3	33	3	20	3	638	4	1187	11	3338	26	66	23	1064	355	1130	378
/Users/rizwan/Downloads/fwddatasetwithrandomnfaultinformation/SourceCode/PDE_UI-3.4.1/PDE_UI 3.4.1/src/org.eclipse.pde.ui/src/org/eclipse/pde/internal/ui/parts/IFormEntryListener.java	0	0	0	2	188	14	0	0	0	0	0	0	0	0	0	0	7	7	1	1	7	0	0	0	0	0	0	0	0	0	0	204	3	0	0	0	0	16	4	234	6	694	15	5	5	142	84	147	89
/Users/rizwan/Downloads/fwddatasetwithrandomnfaultinformation/SourceCode/PDE_UI-3.4.1/PDE_UI 3.4.1/src/org.eclipse.pde.ui/src/org/eclipse/pde/internal/ui/parts/ILinkLabelProvider.java	0	0	0	2	166	6	0	0	0	0	0	0	0	0	0	0	3	3	1	1	4	0	0	0	0	0	0	0	0	0	0	174	3	0	0	0	0	8	4	193	6	574	15	5	5	68	54	73	59
/Users/rizwan/Downloads/fwddatasetwithrandomnfaultinformation/SourceCode/PDE_UI-3.4.1/PDE_UI 3.4.1/src/org.eclipse.pde.ui/src/org/eclipse/pde/internal/ui/parts/TreeMessageDialog.java	0	0	0	2	168	6	0	0	0	0	0	0	0	0	0	0	17	17	6	6	23	6	0	0	0	0	0	0	0	0	0	176	3	0	0	0	0	46	4	258	7	745	16	6	6	169	104	175	110
/Users/rizwan/Downloads/fwddatasetwithrandomnfaultinformation/SourceCode/PDE_UI-3.4.1/PDE_UI 3.4.1/src/org.eclipse.pde.ui/src/org/eclipse/pde/internal/ui/parts/ComboViewerPart.java	1	0	0	4	174	8	0	0	0	1	5	0	3	1	0	0	68	68	20	20	45	10	0	0	0	0	0	0	0	0	0	187	4	1	1	9	3	176	4	440	11	1264	25	5	4	314	159	319	163
/Users/rizwan/Downloads/fwddatasetwithrandomnfaultinformation/SourceCode/PDE_UI-3.4.1/PDE_UI 3.4.1/src/org.eclipse.pde.ui/src/org/eclipse/pde/internal/ui/parts/WizardCheckboxTablePart.java	0	0	3	9	172	12	0	0	0	1	3	0	0	0	0	0	67	67	27	27	68	24	0	0	0	0	0	0	0	0	0	196	4	1	1	3	1	188	4	490	11	1379	23	16	11	397	174	413	185
/Users/rizwan/Downloads/fwddatasetwithrandomnfaultinformation/SourceCode/PDE_UI-3.4.1/PDE_UI 3.4.1/src/org.eclipse.pde.ui/src/org/eclipse/pde/internal/ui/parts/PDESourceViewer.java	1	1	0	4	235	88	0	0	0	2	7	0	0	0	0	0	95	95	37	37	81	18	0	0	0	0	0	0	0	0	0	329	5	2	1	7	1	264	4	712	11	2037	24	6	4	684	245	690	249
/Users/rizwan/Downloads/fwddatasetwithrandomnfaultinformation/SourceCode/PDE_UI-3.4.1/PDE_UI 3.4.1/src/org.eclipse.pde.ui/src/org/eclipse/pde/internal/ui/commands/CommandComposerPart.java	0	0	0	3	192	22	0	1	0	5	0	0	12	12	0	0	90	90	25	25	88	36	0	0	0	0	0	0	0	0	0	217	3	6	2	24	2	230	4	612	11	1712	24	12	10	592	260	604	270
/Users/rizwan/Downloads/fwddatasetwithrandomnfaultinformation/SourceCode/PDE_UI-3.4.1/PDE_UI 3.4.1/src/org.eclipse.pde.ui/src/org/eclipse/pde/internal/ui/commands/QueryControl.java	0	0	0	4	167	8	0	0	0	0	0	0	0	0	0	0	28	28	7	7	35	5	0	0	0	0	0	0	0	0	0	179	3	0	0	0	0	70	4	296	7	848	16	5	5	208	113	213	118
/Users/rizwan/Downloads/fwddatasetwithrandomnfaultinformation/SourceCode/PDE_UI-3.4.1/PDE_UI 3.4.1/src/org.eclipse.pde.ui/src/org/eclipse/pde/internal/ui/commands/CommandCopyFilter.java	1	0	0	29	166	42	0	0	0	2	1	0	7	6	0	0	74	74	28	28	62	18	0	0	0	0	0	0	0	0	0	238	4	2	1	14	3	204	4	550	11	1569	25	19	6	365	131	384	137
/Users/rizwan/Downloads/fwddatasetwithrandomnfaultinformation/SourceCode/PDE_UI-3.4.1/PDE_UI 3.4.1/src/org.eclipse.pde.ui/src/org/eclipse/pde/internal/ui/commands/CommandView.java	0	0	0	2	166	8	0	0	0	0	0	0	0	0	0	0	16	16	8	8	17	1	0	0	0	0	0	0	0	0	0	176	3	0	0	0	0	48	4	249	7	729	16	4	4	144	79	148	83
/Users/rizwan/Downloads/fwddatasetwithrandomnfaultinformation/SourceCode/PDE_UI-3.4.1/PDE_UI 3.4.1/src/org.eclipse.pde.ui/src/org/eclipse/pde/internal/ui/commands/QueryByTag.java	1	0	0	4	167	8	0	0	0	1	0	0	1	0	0	0	32	32	13	13	30	7	0	0	0	0	0	0	0	0	0	180	4	1	1	1	1	90	4	319	11	921	23	6	5	203	124	209	129
/Users/rizwan/Downloads/fwddatasetwithrandomnfaultinformation/SourceCode/PDE_UI-3.4.1/PDE_UI 3.4.1/src/org.eclipse.pde.ui/src/org/eclipse/pde/internal/ui/commands/CommandComposerDialog.java	0	0	0	3	179	30	0	0	0	1	3	0	0	0	0	0	58	58	17	17	53	8	0	0	0	0	0	0	0	0	0	212	3	1	1	3	1	150	4	436	11	1249	22	5	5	355	172	360	177
/Users/rizwan/Downloads/fwddatasetwithrandomnfaultinformation/SourceCode/PDE_UI-3.4.1/PDE_UI 3.4.1/src/org.eclipse.pde.ui/src/org/eclipse/pde/internal/ui/commands/CommandTreeContentProvider.java	1	0	1	5	170	32	0	0	0	5	1	0	1	1	0	0	58	58	21	21	50	24	0	0	0	0	0	0	0	0	0	209	5	5	1	3	3	158	4	462	11	1310	26	15	11	368	174	383	185
/Users/rizwan/Downloads/fwddatasetwithrandomnfaultinformation/SourceCode/PDE_UI-3.4.1/PDE_UI 3.4.1/src/org.eclipse.pde.ui/src/org/eclipse/pde/internal/ui/commands/TagManager.java	3	0	0	10	167	14	0	0	1	0	2	0	3	0	0	0	62	62	18	18	43	19	0	0	0	0	0	0	0	0	0	194	4	1	1	5	2	160	4	433	11	1237	24	11	5	258	125	269	130
/Users/rizwan/Downloads/fwddatasetwithrandomnfaultinformation/SourceCode/PDE_UI-3.4.1/PDE_UI 3.4.1/src/org.eclipse.pde.ui/src/org/eclipse/pde/internal/ui/commands/CommandList.java	1	0	2	6	173	10	0	1	0	6	4	0	1	1	0	0	172	172	43	43	134	42	0	0	0	0	0	0	0	0	0	192	5	7	2	6	3	430	4	825	11	2296	27	23	17	740	283	763	300
/Users/rizwan/Downloads/fwddatasetwithrandomnfaultinformation/SourceCode/PDE_UI-3.4.1/PDE_UI 3.4.1/src/org.eclipse.pde.ui/src/org/eclipse/pde/internal/ui/commands/QueryByObjectSelection.java	2	0	1	9	169	12	0	0	0	7	1	0	3	1	0	0	68	68	25	25	62	31	0	0	0	0	0	0	0	0	0	193	5	7	1	5	3	186	4	497	11	1396	26	13	7	372	185	385	192
/Users/rizwan/Downloads/fwddatasetwithrandomnfaultinformation/SourceCode/PDE_UI-3.4.1/PDE_UI 3.4.1/src/org.eclipse.pde.ui/src/org/eclipse/pde/internal/ui/commands/CommandDetails.java	5	0	1	14	177	30	0	3	3	27	8	0	5	1	0	0	382	382	84	84	292	128	0	0	0	0	0	0	0	0	0	227	5	33	3	14	3	932	4	1641	11	4499	28	37	14	1469	446	1506	460
/Users/rizwan/Downloads/fwddatasetwithrandomnfaultinformation/SourceCode/PDE_UI-3.4.1/PDE_UI 3.4.1/src/org.eclipse.pde.ui/src/org/eclipse/pde/internal/ui/build/PluginExportJob.java	0	0	0	2	167	6	0	0	0	0	0	0	0	0	0	0	5	5	3	3	5	0	0	0	0	0	0	0	0	0	0	175	3	0	0	0	0	16	4	203	6	603	15	5	5	82	61	87	66
/Users/rizwan/Downloads/fwddatasetwithrandomnfaultinformation/SourceCode/PDE_UI-3.4.1/PDE_UI 3.4.1/src/org.eclipse.pde.ui/src/org/eclipse/pde/internal/ui/build/BuildPluginAction.java	0	0	1	4	166	8	0	1	0	2	0	0	0	0	0	0	37	37	5	5	30	6	0	0	0	0	0	0	0	0	0	179	4	3	2	0	0	84	4	312	9	899	21	6	6	222	126	228	132
/Users/rizwan/Downloads/fwddatasetwithrandomnfaultinformation/SourceCode/PDE_UI-3.4.1/PDE_UI 3.4.1/src/org.eclipse.pde.ui/src/org/eclipse/pde/internal/ui/build/BuildSiteJob.java	4	0	12	22	187	37	0	3	1	2	6	0	6	1	0	0	105	105	31	31	82	37	0	0	0	0	0	0	0	0	0	262	5	6	3	13	3	272	4	687	11	1938	28	22	9	569	246	591	255
/Users/rizwan/Downloads/fwddatasetwithrandomnfaultinformation/SourceCode/PDE_UI-3.4.1/PDE_UI 3.4.1/src/org.eclipse.pde.ui/src/org/eclipse/pde/internal/ui/build/BuildFeatureAction.java	3	0	10	15	169	20	0	2	1	7	1	0	3	0	0	0	84	84	12	12	49	22	0	0	0	0	0	0	0	0	0	217	5	10	3	4	2	192	4	508	11	1450	27	14	8	347	178	361	186
/Users/rizwan/Downloads/fwddatasetwithrandomnfaultinformation/SourceCode/PDE_UI-3.4.1/PDE_UI 3.4.1/src/org.eclipse.pde.ui/src/org/eclipse/pde/internal/ui/build/BuildSiteAction.java	1	0	0	4	181	12	0	3	0	5	1	0	2	1	0	0	68	68	21	21	54	20	0	0	0	0	0	0	0	0	0	198	4	8	2	4	3	178	4	475	11	1349	26	10	7	409	173	419	180
/Users/rizwan/Downloads/fwddatasetwithrandomnfaultinformation/SourceCode/PDE_UI-3.4.1/PDE_UI 3.4.1/src/org.eclipse.pde.ui/src/org/eclipse/pde/internal/ui/build/BaseBuildAction.java	2	0	0	19	170	26	0	2	0	8	3	0	2	0	0	0	140	140	34	34	109	30	0	0	0	0	0	0	0	0	0	217	4	10	2	5	2	348	4	731	11	2053	25	22	10	690	285	712	295
/Users/rizwan/Downloads/fwddatasetwithrandomnfaultinformation/SourceCode/PDE_UI-3.4.1/PDE_UI 3.4.1/src/org.eclipse.pde.ui/src/org/eclipse/pde/internal/ui/build/FeatureExportJob.java	0	0	0	8	173	16	0	1	1	1	2	0	0	0	0	0	56	56	19	19	44	10	0	0	0	0	0	0	0	0	0	197	3	3	3	2	1	150	4	417	11	1197	24	8	6	367	167	375	173
/Users/rizwan/Downloads/fwddatasetwithrandomnfaultinformation/SourceCode/PDE_UI-3.4.1/PDE_UI 3.4.1/src/org.eclipse.pde.ui/src/org/eclipse/pde/internal/ui/build/ProductExportJob.java	0	0	0	2	167	6	0	0	0	0	0	0	0	0	0	0	6	6	3	3	11	2	0	0	0	0	0	0	0	0	0	175	3	0	0	0	0	18	4	213	7	626	16	5	5	115	73	120	78
/Users/rizwan/Downloads/fwddatasetwithrandomnfaultinformation/SourceCode/PDE_UI-3.4.1/PDE_UI 3.4.1/src/org.eclipse.pde.ui/src/org/eclipse/pde/internal/ui/refactoring/PDEMoveParticipant.java	1	0	0	2	169	8	0	0	0	0	1	0	1	0	0	0	33	33	9	9	26	6	0	0	0	0	0	0	0	0	0	180	4	0	0	2	2	84	4	308	9	891	21	7	5	227	135	234	140
/Users/rizwan/Downloads/fwddatasetwithrandomnfaultinformation/SourceCode/PDE_UI-3.4.1/PDE_UI 3.4.1/src/org.eclipse.pde.ui/src/org/eclipse/pde/internal/ui/refactoring/RenameExtensionPointProcessor.java	3	0	4	10	171	18	0	0	0	5	3	0	3	2	0	0	109	109	27	27	70	29	0	0	0	0	0	0	0	0	0	206	5	5	1	8	3	272	4	603	11	1708	26	18	8	493	200	511	208
/Users/rizwan/Downloads/fwddatasetwithrandomnfaultinformation/SourceCode/PDE_UI-3.4.1/PDE_UI 3.4.1/src/org.eclipse.pde.ui/src/org/eclipse/pde/internal/ui/refactoring/ManifestTypeMoveParticipant.java	0	0	0	2	167	6	0	1	0	2	0	0	0	1	0	0	62	62	13	13	37	15	0	0	0	0	0	0	0	0	0	175	3	3	2	1	1	150	4	391	11	1122	23	6	5	296	137	302	142
/Users/rizwan/Downloads/fwddatasetwithrandomnfaultinformation/SourceCode/PDE_UI-3.4.1/PDE_UI 3.4.1/src/org.eclipse.pde.ui/src/org/eclipse/pde/internal/ui/refactoring/RefactoringActionFactory.java	0	0	0	2	166	6	0	0	0	0	0	0	0	0	0	0	29	29	16	16	18	0	0	0	0	0	0	0	0	0	0	174	3	0	0	0	0	90	4	289	6	848	15	4	4	183	87	187	91
/Users/rizwan/Downloads/fwddatasetwithrandomnfaultinformation/SourceCode/PDE_UI-3.4.1/PDE_UI 3.4.1/src/org.eclipse.pde.ui/src/org/eclipse/pde/internal/ui/refactoring/ContainerRenameParticipant.java	0	0	0	9	169	25	0	1	0	4	1	0	0	0	0	0	86	86	16	16	59	20	0	0	0	0	0	0	0	0	0	203	3	5	2	1	1	204	4	502	11	1428	23	13	10	492	247	505	257
/Users/rizwan/Downloads/fwddatasetwithrandomnfaultinformation/SourceCode/PDE_UI-3.4.1/PDE_UI 3.4.1/src/org.eclipse.pde.ui/src/org/eclipse/pde/internal/ui/refactoring/GeneralRenameIDWizardPage.java	0	0	0	2	175	8	0	1	0	0	3	0	0	0	0	0	52	52	11	11	44	9	0	0	0	0	0	0	0	0	0	185	3	1	1	3	1	126	4	377	11	1080	22	8	7	286	161	294	168
/Users/rizwan/Downloads/fwddatasetwithrandomnfaultinformation/SourceCode/PDE_UI-3.4.1/PDE_UI 3.4.1/src/org.eclipse.pde.ui/src/org/eclipse/pde/internal/ui/refactoring/FindReferenceOperation.java	5	0	0	10	169	14	0	1	0	6	0	0	5	0	0	0	77	77	16	16	64	32	0	0	0	0	0	0	0	0	0	198	4	7	2	5	1	186	4	503	11	1413	24	22	8	372	167	394	175
/Users/rizwan/Downloads/fwddatasetwithrandomnfaultinformation/SourceCode/PDE_UI-3.4.1/PDE_UI 3.4.1/src/org.eclipse.pde.ui/src/org/eclipse/pde/internal/ui/refactoring/ManifestPackageRenameParticipant.java	2	0	0	2	168	6	0	0	0	3	0	0	2	0	0	0	54	54	18	18	42	18	0	0	0	0	0	0	0	0	0	178	4	3	1	2	1	144	4	397	11	1132	23	7	5	303	155	310	160
/Users/rizwan/Downloads/fwddatasetwithrandomnfaultinformation/SourceCode/PDE_UI-3.4.1/PDE_UI 3.4.1/src/org.eclipse.pde.ui/src/org/eclipse/pde/internal/ui/refactoring/FileMoveParticipant.java	0	0	0	2	166	6	0	0	0	0	0	0	0	0	0	0	2	2	2	2	3	0	0	0	0	0	0	0	0	0	0	174	3	0	0	0	0	8	4	192	6	572	15	4	4	69	53	73	57
/Users/rizwan/Downloads/fwddatasetwithrandomnfaultinformation/SourceCode/PDE_UI-3.4.1/PDE_UI 3.4.1/src/org.eclipse.pde.ui/src/org/eclipse/pde/internal/ui/refactoring/RenameProjectChange.java	0	0	0	2	168	8	0	0	1	3	1	0	0	0	0	0	51	51	18	18	39	13	0	0	0	0	0	0	0	0	0	178	3	4	2	1	1	138	4	383	11	1098	23	6	6	300	147	306	153
/Users/rizwan/Downloads/fwddatasetwithrandomnfaultinformation/SourceCode/PDE_UI-3.4.1/PDE_UI 3.4.1/src/org.eclipse.pde.ui/src/org/eclipse/pde/internal/ui/refactoring/RenamePluginWizard.java	0	0	0	2	166	6	0	0	0	0	0	0	0	0	0	0	9	9	3	3	8	1	0	0	0	0	0	0	0	0	0	174	3	0	0	0	0	24	4	214	7	633	16	4	4	89	65	93	69
/Users/rizwan/Downloads/fwddatasetwithrandomnfaultinformation/SourceCode/PDE_UI-3.4.1/PDE_UI 3.4.1/src/org.eclipse.pde.ui/src/org/eclipse/pde/internal/ui/refactoring/RenamePluginWizardPage.java	0	0	0	6	166	10	0	0	0	0	0	0	0	0	0	0	32	32	8	8	26	3	0	0	0	0	0	0	0	0	0	182	3	0	0	0	0	80	4	298	7	865	16	9	8	187	114	196	122
/Users/rizwan/Downloads/fwddatasetwithrandomnfaultinformation/SourceCode/PDE_UI-3.4.1/PDE_UI 3.4.1/src/org.eclipse.pde.ui/src/org/eclipse/pde/internal/ui/refactoring/MoveFromChange.java	1	0	0	2	166	6	0	0	0	0	0	0	1	0	0	0	15	15	9	9	18	6	0	0	0	0	0	0	0	0	0	175	4	0	0	1	1	48	4	257	9	747	20	6	5	151	97	157	102
/Users/rizwan/Downloads/fwddatasetwithrandomnfaultinformation/SourceCode/PDE_UI-3.4.1/PDE_UI 3.4.1/src/org.eclipse.pde.ui/src/org/eclipse/pde/internal/ui/refactoring/ContainerMoveParticipant.java	0	0	0	2	166	6	0	0	0	0	0	0	0	0	0	0	2	2	2	2	3	0	0	0	0	0	0	0	0	0	0	174	3	0	0	0	0	8	4	192	6	572	15	4	4	69	53	73	57
/Users/rizwan/Downloads/fwddatasetwithrandomnfaultinformation/SourceCode/PDE_UI-3.4.1/PDE_UI 3.4.1/src/org.eclipse.pde.ui/src/org/eclipse/pde/internal/ui/refactoring/FileRenameParticipant.java	0	0	0	2	166	6	0	0	0	0	0	0	0	0	0	0	19	19	5	5	16	5	0	0	0	0	0	0	0	0	0	174	3	0	0	0	0	48	4	250	7	729	16	5	5	137	84	142	89
/Users/rizwan/Downloads/fwddatasetwithrandomnfaultinformation/SourceCode/PDE_UI-3.4.1/PDE_UI 3.4.1/src/org.eclipse.pde.ui/src/org/eclipse/pde/internal/ui/refactoring/CreateHeaderChangeOperation.java	3	0	0	6	170	10	0	0	0	3	2	0	3	0	0	0	75	75	25	25	65	25	0	0	0	0	0	0	0	0	0	189	4	3	1	5	2	200	4	498	11	1404	24	13	7	400	180	413	187
/Users/rizwan/Downloads/fwddatasetwithrandomnfaultinformation/SourceCode/PDE_UI-3.4.1/PDE_UI 3.4.1/src/org.eclipse.pde.ui/src/org/eclipse/pde/internal/ui/refactoring/RefactoringInfo.java	0	0	0	2	166	6	0	0	0	0	0	0	0	0	0	0	9	9	7	7	13	4	0	0	0	0	0	0	0	0	0	174	3	0	0	0	0	32	4	230	7	673	16	4	4	113	72	117	76
/Users/rizwan/Downloads/fwddatasetwithrandomnfaultinformation/SourceCode/PDE_UI-3.4.1/PDE_UI 3.4.1/src/org.eclipse.pde.ui/src/org/eclipse/pde/internal/ui/refactoring/ManifestTypeRenameParticipant.java	2	0	0	2	167	6	0	0	0	0	0	0	2	0	0	0	41	41	8	8	33	17	0	0	0	0	0	0	0	0	0	177	4	0	0	2	1	98	4	336	9	958	20	7	5	208	111	215	116
/Users/rizwan/Downloads/fwddatasetwithrandomnfaultinformation/SourceCode/PDE_UI-3.4.1/PDE_UI 3.4.1/src/org.eclipse.pde.ui/src/org/eclipse/pde/internal/ui/refactoring/PDERenameParticipant.java	2	0	0	2	170	6	0	0	0	4	2	0	2	0	0	0	79	79	16	16	45	18	0	0	0	0	0	0	0	0	0	180	4	4	1	4	2	190	4	452	11	1293	24	9	6	348	168	357	174
/Users/rizwan/Downloads/fwddatasetwithrandomnfaultinformation/SourceCode/PDE_UI-3.4.1/PDE_UI 3.4.1/src/org.eclipse.pde.ui/src/org/eclipse/pde/internal/ui/refactoring/RefactoringPluginInfo.java	0	0	0	2	166	6	0	0	0	1	1	0	0	0	0	0	14	14	5	5	14	5	0	0	0	0	0	0	0	0	0	174	3	1	1	1	1	38	4	242	11	709	22	4	4	131	80	135	84
/Users/rizwan/Downloads/fwddatasetwithrandomnfaultinformation/SourceCode/PDE_UI-3.4.1/PDE_UI 3.4.1/src/org.eclipse.pde.ui/src/org/eclipse/pde/internal/ui/refactoring/PluginManifestChange.java	4	0	0	8	175	14	0	5	3	9	5	0	6	2	0	0	121	121	26	26	80	48	0	0	0	0	0	0	0	0	0	201	4	17	3	13	3	294	4	667	11	1870	27	14	6	597	249	611	255
/Users/rizwan/Downloads/fwddatasetwithrandomnfaultinformation/SourceCode/PDE_UI-3.4.1/PDE_UI 3.4.1/src/org.eclipse.pde.ui/src/org/eclipse/pde/internal/ui/refactoring/ResourceMoveParticipant.java	0	0	0	4	168	7	0	1	0	3	0	0	1	2	0	0	61	61	12	12	30	13	0	0	0	0	0	0	0	0	0	179	3	4	2	3	2	146	4	386	11	1115	24	7	6	267	131	274	137
/Users/rizwan/Downloads/fwddatasetwithrandomnfaultinformation/SourceCode/PDE_UI-3.4.1/PDE_UI 3.4.1/src/org.eclipse.pde.ui/src/org/eclipse/pde/internal/ui/refactoring/BuildPropertiesChange.java	3	0	0	4	169	10	0	0	0	1	0	0	3	1	0	0	45	45	14	14	48	16	0	0	0	0	0	0	0	0	0	186	4	1	1	4	2	118	4	384	11	1088	24	10	6	335	170	345	176
/Users/rizwan/Downloads/fwddatasetwithrandomnfaultinformation/SourceCode/PDE_UI-3.4.1/PDE_UI 3.4.1/src/org.eclipse.pde.ui/src/org/eclipse/pde/internal/ui/refactoring/MovedTextFileChange.java	0	0	0	5	179	12	0	0	0	1	1	0	0	0	0	0	18	18	5	5	20	8	0	0	0	0	0	0	0	0	0	196	3	1	1	1	1	46	4	281	11	817	22	6	6	233	137	239	143
/Users/rizwan/Downloads/fwddatasetwithrandomnfaultinformation/SourceCode/PDE_UI-3.4.1/PDE_UI 3.4.1/src/org.eclipse.pde.ui/src/org/eclipse/pde/internal/ui/refactoring/RenameExtensionPointWizard.java	0	0	0	2	166	6	0	0	1	2	1	0	0	1	0	0	19	19	6	6	14	3	0	0	0	0	0	0	0	0	0	174	3	3	2	2	2	50	4	257	11	754	24	6	6	136	86	142	92
/Users/rizwan/Downloads/fwddatasetwithrandomnfaultinformation/SourceCode/PDE_UI-3.4.1/PDE_UI 3.4.1/src/org.eclipse.pde.ui/src/org/eclipse/pde/internal/ui/refactoring/PDERefactor.java	0	0	0	2	166	6	0	0	0	0	0	0	0	0	0	0	4	4	3	3	7	1	0	0	0	0	0	0	0	0	0	174	3	0	0	0	0	14	4	203	7	601	16	4	4	85	58	89	62
/Users/rizwan/Downloads/fwddatasetwithrandomnfaultinformation/SourceCode/PDE_UI-3.4.1/PDE_UI 3.4.1/src/org.eclipse.pde.ui/src/org/eclipse/pde/internal/ui/refactoring/ManifestPackageMoveParticipant.java	0	0	0	2	169	6	0	1	0	5	0	0	0	0	0	0	45	45	13	13	30	16	0	0	0	0	0	0	0	0	0	177	3	6	2	0	0	116	4	354	9	1016	20	5	5	237	127	242	132
/Users/rizwan/Downloads/fwddatasetwithrandomnfaultinformation/SourceCode/PDE_UI-3.4.1/PDE_UI 3.4.1/src/org.eclipse.pde.ui/src/org/eclipse/pde/internal/ui/refactoring/BundleManifestChange.java	3	0	0	16	171	18	0	2	2	5	5	0	8	4	0	0	190	190	47	47	118	51	0	0	0	0	0	0	0	0	0	208	4	9	3	17	3	474	4	891	11	2501	27	22	9	820	272	842	281
/Users/rizwan/Downloads/fwddatasetwithrandomnfaultinformation/SourceCode/PDE_UI-3.4.1/PDE_UI 3.4.1/src/org.eclipse.pde.ui/src/org/eclipse/pde/internal/ui/refactoring/PDERefactoringAction.java	0	0	0	4	166	8	0	0	0	0	0	0	0	0	0	0	19	19	7	7	19	6	0	0	0	0	0	0	0	0	0	178	3	0	0	0	0	52	4	262	7	761	16	5	5	160	98	165	103
/Users/rizwan/Downloads/fwddatasetwithrandomnfaultinformation/SourceCode/PDE_UI-3.4.1/PDE_UI 3.4.1/src/org.eclipse.pde.ui/src/org/eclipse/pde/internal/ui/refactoring/RenamePluginProcessor.java	0	0	2	10	170	24	0	1	0	4	2	0	0	0	0	0	118	118	25	25	67	23	0	0	0	0	0	0	0	0	0	206	4	5	2	2	1	286	4	600	11	1710	24	17	10	555	262	572	272
/Users/rizwan/Downloads/fwddatasetwithrandomnfaultinformation/SourceCode/PDE_UI-3.4.1/PDE_UI 3.4.1/src/org.eclipse.pde.ui/src/org/eclipse/pde/internal/ui/wizards/PluginSelectionDialog.java	4	0	0	4	171	20	0	2	0	6	1	0	4	0	0	0	100	100	25	25	65	24	0	0	0	0	0	0	0	0	0	199	4	8	2	5	2	250	4	563	11	1599	25	9	5	517	240	526	245
/Users/rizwan/Downloads/fwddatasetwithrandomnfaultinformation/SourceCode/PDE_UI-3.4.1/PDE_UI 3.4.1/src/org.eclipse.pde.ui/src/org/eclipse/pde/internal/ui/wizards/FolderSelectionDialog.java	0	0	0	4	177	12	0	0	0	2	2	0	0	0	0	0	59	59	13	13	47	11	0	0	0	0	0	0	0	0	0	193	3	2	1	2	1	144	4	408	11	1168	22	8	8	310	153	318	161
/Users/rizwan/Downloads/fwddatasetwithrandomnfaultinformation/SourceCode/PDE_UI-3.4.1/PDE_UI 3.4.1/src/org.eclipse.pde.ui/src/org/eclipse/pde/internal/ui/wizards/IDefaultValueConsumer.java	0	0	0	2	183	13	0	0	0	0	0	0	2	2	0	0	3	3	1	1	4	0	0	0	0	0	0	0	0	0	0	198	3	0	0	4	2	8	4	223	8	664	19	5	5	109	81	114	86
/Users/rizwan/Downloads/fwddatasetwithrandomnfaultinformation/SourceCode/PDE_UI-3.4.1/PDE_UI 3.4.1/src/org.eclipse.pde.ui/src/org/eclipse/pde/internal/ui/wizards/WizardNode.java	0	0	0	6	167	14	0	0	0	3	0	0	0	0	0	0	25	25	10	10	30	8	0	0	0	0	0	0	0	0	0	187	3	3	1	0	0	70	4	306	9	881	19	8	8	204	108	212	116
/Users/rizwan/Downloads/fwddatasetwithrandomnfaultinformation/SourceCode/PDE_UI-3.4.1/PDE_UI 3.4.1/src/org.eclipse.pde.ui/src/org/eclipse/pde/internal/ui/wizards/FeatureSelectionDialog.java	0	0	0	2	175	10	0	0	0	0	0	0	0	0	0	0	23	23	4	4	16	0	0	0	0	0	0	0	0	0	0	187	3	0	0	0	0	54	4	264	6	775	15	5	5	140	94	145	99
/Users/rizwan/Downloads/fwddatasetwithrandomnfaultinformation/SourceCode/PDE_UI-3.4.1/PDE_UI 3.4.1/src/org.eclipse.pde.ui/src/org/eclipse/pde/internal/ui/wizards/WizardElement.java	3	0	2	27	181	32	9	1	1	3	11	0	2	1	0	0	69	69	26	26	69	34	0	0	0	0	0	0	0	0	0	254	6	5	3	14	3	190	4	582	11	1638	29	26	9	446	200	472	209
/Users/rizwan/Downloads/fwddatasetwithrandomnfaultinformation/SourceCode/PDE_UI-3.4.1/PDE_UI 3.4.1/src/org.eclipse.pde.ui/src/org/eclipse/pde/internal/ui/wizards/WizardListSelectionPage.java	0	0	0	11	176	26	0	1	0	4	2	0	0	1	0	0	101	101	22	22	83	26	0	0	0	0	0	0	0	0	0	213	3	5	2	3	2	246	4	587	11	1652	24	15	11	481	236	496	247
/Users/rizwan/Downloads/fwddatasetwithrandomnfaultinformation/SourceCode/PDE_UI-3.4.1/PDE_UI 3.4.1/src/org.eclipse.pde.ui/src/org/eclipse/pde/internal/ui/wizards/Category.java	1	0	0	10	166	15	0	0	0	1	1	0	0	0	0	0	15	15	6	6	20	10	0	0	0	0	0	0	0	0	0	192	4	1	1	1	1	42	4	276	11	799	23	10	6	142	89	152	95
/Users/rizwan/Downloads/fwddatasetwithrandomnfaultinformation/SourceCode/PDE_UI-3.4.1/PDE_UI 3.4.1/src/org.eclipse.pde.ui/src/org/eclipse/pde/internal/ui/wizards/RequiredPluginsContainerPage.java	0	0	2	9	193	38	0	0	0	7	7	0	0	0	0	0	93	93	26	26	91	36	0	0	0	0	0	0	0	0	0	242	4	7	1	7	1	238	4	631	11	1767	23	16	13	584	228	600	241
/Users/rizwan/Downloads/fwddatasetwithrandomnfaultinformation/SourceCode/PDE_UI-3.4.1/PDE_UI 3.4.1/src/org.eclipse.pde.ui/src/org/eclipse/pde/internal/ui/wizards/NewWizard.java	0	0	0	4	176	10	0	0	0	0	1	0	0	0	0	0	17	17	8	8	20	3	0	0	0	0	0	0	0	0	0	190	3	0	0	1	1	50	4	272	9	794	19	5	5	186	89	191	94
/Users/rizwan/Downloads/fwddatasetwithrandomnfaultinformation/SourceCode/PDE_UI-3.4.1/PDE_UI 3.4.1/src/org.eclipse.pde.ui/src/org/eclipse/pde/internal/ui/wizards/ListUtil.java	0	0	0	2	168	10	0	3	0	4	0	0	0	0	0	0	71	71	19	19	39	16	0	0	0	0	0	0	0	0	0	180	3	7	2	0	0	180	4	431	9	1238	20	40	20	352	150	392	170
/Users/rizwan/Downloads/fwddatasetwithrandomnfaultinformation/SourceCode/PDE_UI-3.4.1/PDE_UI 3.4.1/src/org.eclipse.pde.ui/src/org/eclipse/pde/internal/ui/wizards/RenameDialog.java	2	0	0	8	191	20	0	2	1	6	0	0	2	0	0	0	96	96	22	22	85	29	0	0	0	0	0	0	0	0	0	221	4	9	3	2	1	236	4	594	11	1667	25	11	8	534	220	545	228
/Users/rizwan/Downloads/fwddatasetwithrandomnfaultinformation/SourceCode/PDE_UI-3.4.1/PDE_UI 3.4.1/src/org.eclipse.pde.ui/src/org/eclipse/pde/internal/ui/wizards/WizardTreeSelectionPage.java	0	0	0	10	173	30	0	0	0	0	2	0	0	2	0	0	104	104	18	18	82	25	0	0	0	0	0	0	0	0	0	213	3	0	0	4	2	244	4	577	9	1624	20	19	13	418	220	437	233
/Users/rizwan/Downloads/fwddatasetwithrandomnfaultinformation/SourceCode/PDE_UI-3.4.1/PDE_UI 3.4.1/src/org.eclipse.pde.ui/src/org/eclipse/pde/internal/ui/wizards/ResizableWizardDialog.java	0	0	0	2	166	6	0	0	0	0	0	0	0	0	0	0	5	5	2	2	7	0	0	0	0	0	0	0	0	0	0	174	3	0	0	0	0	14	4	202	6	598	15	5	5	90	61	95	66
/Users/rizwan/Downloads/fwddatasetwithrandomnfaultinformation/SourceCode/PDE_UI-3.4.1/PDE_UI 3.4.1/src/org.eclipse.pde.ui/src/org/eclipse/pde/internal/ui/wizards/BaseWizardSelectionPage.java	0	0	0	4	166	8	0	0	0	1	1	0	0	0	0	0	19	19	6	6	27	8	0	0	0	0	0	0	0	0	0	178	3	1	1	1	1	50	4	274	11	789	22	7	7	193	103	200	110
/Users/rizwan/Downloads/fwddatasetwithrandomnfaultinformation/SourceCode/PDE_UI-3.4.1/PDE_UI 3.4.1/src/org.eclipse.pde.ui/src/org/eclipse/pde/internal/ui/wizards/WizardCollectionElement.java	2	0	0	10	172	18	0	0	0	0	2	0	2	0	0	0	41	41	14	14	33	12	0	0	0	0	0	0	0	0	0	202	4	0	0	4	2	110	4	371	9	1067	21	13	9	238	113	251	122
/Users/rizwan/Downloads/fwddatasetwithrandomnfaultinformation/SourceCode/PDE_UI-3.4.1/PDE_UI 3.4.1/src/org.eclipse.pde.ui/src/org/eclipse/pde/internal/ui/wizards/PDEWizardNewFileCreationPage.java	0	0	0	8	185	28	0	0	0	0	2	0	0	0	0	0	23	23	7	7	15	1	0	0	0	0	0	0	0	0	0	221	3	0	0	2	1	60	4	307	9	906	19	7	6	193	114	200	120
/Users/rizwan/Downloads/fwddatasetwithrandomnfaultinformation/SourceCode/PDE_UI-3.4.1/PDE_UI 3.4.1/src/org.eclipse.pde.ui/src/org/eclipse/pde/internal/ui/wizards/IProjectProvider.java	0	0	0	6	197	14	0	0	0	0	0	0	0	0	0	0	5	5	1	1	6	0	0	0	0	0	0	0	0	0	0	217	3	0	0	0	0	12	4	242	6	719	15	5	5	221	106	226	111
[truncated: 659 more rows]
[truncated: 16 more columns]
