# Supplementary material for: Evaluating the effectiveness of decomposed Halstead Metrics in software fault prediction
Source: PeerJ Comput Sci. 2023 Nov 27;9:e1647. doi: 10.7717/peerj-cs.1647 (PMC10703020; doi:10.7717/peerj-cs.1647)
Supplement: Supplemental Information 4 [file peerj-cs-09-1647-s004.csv]

Class	++	--	+	-	*	/	%	&&	||	!	==	!=	<	>	<=	>=	(	)	{	}	;	=	+=	-=	*=	/=	%=	^=	|=	<<=	>>=	TotalAOpr	DistinctAOpr	TotalLOpr	DistinctLOpr	TotalROpr	DistinctROpr	TotalOthers	DistinctOthers	TotalAssignOpr	DistinctAssignOpr	TotalOpr	DistinctOpr	TotalConstants	TotalDistinctConstants	TotalVariables	TotalDistinctVariables	TotalOperands	TotalDistinctOperands
/Users/rizwan/Downloads/fwddatasetwithrandomnfaultinformation/SourceCode/Equinox-3.4/Equinox-3.4/src/org.eclipse.osgi/eclipseAdaptor/src/org/eclipse/core/runtime/internal/adaptor/MessageHelper.java	0	0	2	8	176	14	0	0	0	0	1	0	0	0	0	0	37	37	4	4	19	2	0	0	0	0	0	0	0	0	0	200	4	0	0	1	1	82	4	313	9	918	20	8	6	192	114	200	120
/Users/rizwan/Downloads/fwddatasetwithrandomnfaultinformation/SourceCode/Equinox-3.4/Equinox-3.4/src/org.eclipse.osgi/eclipseAdaptor/src/org/eclipse/core/runtime/internal/adaptor/EclipseEnvironmentInfo.java	0	0	0	49	180	104	0	0	0	3	7	0	0	0	0	0	100	101	27	27	86	33	0	0	0	0	0	0	0	0	0	333	3	3	1	7	1	255	4	726	11	2061	22	62	29	786	279	848	308
/Users/rizwan/Downloads/fwddatasetwithrandomnfaultinformation/SourceCode/Equinox-3.4/Equinox-3.4/src/org.eclipse.osgi/eclipseAdaptor/src/org/eclipse/core/runtime/internal/adaptor/Semaphore.java	1	2	3	7	179	22	0	0	0	0	0	0	1	2	0	0	19	19	14	14	16	5	0	0	0	0	0	0	0	0	0	214	6	0	0	3	2	66	4	316	9	924	23	10	7	158	95	168	102
/Users/rizwan/Downloads/fwddatasetwithrandomnfaultinformation/SourceCode/Equinox-3.4/Equinox-3.4/src/org.eclipse.osgi/eclipseAdaptor/src/org/eclipse/core/runtime/internal/adaptor/EclipseLogHook.java	0	0	5	9	171	31	0	0	0	4	0	0	0	1	0	0	65	65	18	18	49	22	0	0	0	0	0	0	0	0	0	216	4	4	1	1	1	166	4	468	11	1334	23	11	8	397	197	408	205
/Users/rizwan/Downloads/fwddatasetwithrandomnfaultinformation/SourceCode/Equinox-3.4/Equinox-3.4/src/org.eclipse.osgi/eclipseAdaptor/src/org/eclipse/core/runtime/internal/adaptor/PluginParser.java	3	0	30	101	190	217	0	6	1	14	18	0	6	3	0	0	437	436	110	110	304	108	0	0	0	0	0	0	0	0	0	541	5	21	3	27	3	1093	4	2109	11	5911	28	112	47	2249	626	2361	673
/Users/rizwan/Downloads/fwddatasetwithrandomnfaultinformation/SourceCode/Equinox-3.4/Equinox-3.4/src/org.eclipse.osgi/eclipseAdaptor/src/org/eclipse/core/runtime/internal/adaptor/EclipseErrorHandler.java	0	0	2	6	167	44	0	2	0	1	0	0	0	0	0	0	32	32	19	19	32	7	0	0	0	0	0	0	0	0	0	219	4	3	2	0	0	102	4	373	9	1079	21	11	9	356	190	367	199
/Users/rizwan/Downloads/fwddatasetwithrandomnfaultinformation/SourceCode/Equinox-3.4/Equinox-3.4/src/org.eclipse.osgi/eclipseAdaptor/src/org/eclipse/core/runtime/internal/adaptor/ContextFinder.java	1	0	0	2	169	46	0	4	2	9	9	0	1	0	0	0	97	97	32	32	66	31	0	0	0	0	0	0	0	0	0	218	4	15	3	10	2	258	4	611	11	1734	26	26	19	553	232	579	251
/Users/rizwan/Downloads/fwddatasetwithrandomnfaultinformation/SourceCode/Equinox-3.4/Equinox-3.4/src/org.eclipse.osgi/eclipseAdaptor/src/org/eclipse/core/runtime/internal/adaptor/EclipseLazyStarter.java	4	2	0	20	170	74	0	7	4	14	17	0	5	5	0	0	182	182	41	41	129	58	0	0	0	0	0	0	0	0	0	270	5	25	3	27	3	446	4	970	11	2719	28	39	18	1095	401	1134	419
/Users/rizwan/Downloads/fwddatasetwithrandomnfaultinformation/SourceCode/Equinox-3.4/Equinox-3.4/src/org.eclipse.osgi/eclipseAdaptor/src/org/eclipse/core/runtime/internal/adaptor/EclipseAdaptorHook.java	0	0	6	44	175	90	0	1	0	9	5	0	0	0	0	0	133	133	29	29	94	35	0	0	0	0	0	0	0	0	0	315	4	10	2	5	1	324	4	794	11	2253	24	31	12	744	296	775	308
/Users/rizwan/Downloads/fwddatasetwithrandomnfaultinformation/SourceCode/Equinox-3.4/Equinox-3.4/src/org.eclipse.osgi/eclipseAdaptor/src/org/eclipse/core/runtime/internal/adaptor/EclipseClassLoadingHook.java	3	0	21	65	168	115	0	7	1	14	13	0	6	2	0	0	162	162	33	33	116	68	0	0	0	0	0	0	0	0	0	372	5	22	3	21	3	390	4	1004	11	2824	28	55	15	887	330	942	345
/Users/rizwan/Downloads/fwddatasetwithrandomnfaultinformation/SourceCode/Equinox-3.4/Equinox-3.4/src/org.eclipse.osgi/eclipseAdaptor/src/org/eclipse/core/runtime/internal/adaptor/DefaultStartupMonitor.java	0	0	1	11	177	22	0	0	0	1	1	0	0	0	0	0	25	25	12	12	18	7	0	0	0	0	0	0	0	0	0	211	4	1	1	1	1	74	4	322	11	942	23	9	7	239	143	248	150
/Users/rizwan/Downloads/fwddatasetwithrandomnfaultinformation/SourceCode/Equinox-3.4/Equinox-3.4/src/org.eclipse.osgi/eclipseAdaptor/src/org/eclipse/core/runtime/internal/adaptor/URLConverterImpl.java	0	0	0	4	179	13	0	0	0	0	0	0	2	2	0	0	17	17	3	3	12	2	0	0	0	0	0	0	0	0	0	196	3	0	0	4	2	40	4	263	9	775	20	5	5	167	91	172	96
/Users/rizwan/Downloads/fwddatasetwithrandomnfaultinformation/SourceCode/Equinox-3.4/Equinox-3.4/src/org.eclipse.osgi/eclipseAdaptor/src/org/eclipse/core/runtime/internal/adaptor/CachedManifest.java	3	0	3	20	170	36	0	1	1	5	9	0	3	3	0	0	117	117	21	21	70	23	0	0	0	0	0	0	0	0	0	232	5	7	3	15	3	276	4	638	11	1817	28	25	8	472	173	497	181
/Users/rizwan/Downloads/fwddatasetwithrandomnfaultinformation/SourceCode/Equinox-3.4/Equinox-3.4/src/org.eclipse.osgi/eclipseAdaptor/src/org/eclipse/core/runtime/internal/adaptor/EclipseCommandProvider.java	6	2	12	48	171	48	0	1	1	5	13	0	6	3	0	0	161	161	43	43	120	46	0	0	0	0	0	0	0	0	0	287	6	7	3	22	3	408	4	906	11	2547	29	44	16	616	212	660	228
/Users/rizwan/Downloads/fwddatasetwithrandomnfaultinformation/SourceCode/Equinox-3.4/Equinox-3.4/src/org.eclipse.osgi/eclipseAdaptor/src/org/eclipse/core/runtime/internal/adaptor/IPluginInfo.java	0	0	0	2	173	9	0	0	0	0	0	0	2	2	0	0	17	17	1	1	18	0	0	0	0	0	0	0	0	0	0	184	3	0	0	4	2	36	4	251	8	734	19	5	5	115	80	120	85
/Users/rizwan/Downloads/fwddatasetwithrandomnfaultinformation/SourceCode/Equinox-3.4/Equinox-3.4/src/org.eclipse.osgi/eclipseAdaptor/src/org/eclipse/core/runtime/internal/adaptor/BundleLocalizationImpl.java	0	0	0	2	181	12	0	0	0	0	0	0	4	4	0	0	6	6	2	2	5	0	0	0	0	0	0	0	0	0	0	195	3	0	0	8	2	16	4	233	8	693	19	5	5	144	87	149	92
/Users/rizwan/Downloads/fwddatasetwithrandomnfaultinformation/SourceCode/Equinox-3.4/Equinox-3.4/src/org.eclipse.osgi/eclipseAdaptor/src/org/eclipse/core/runtime/internal/adaptor/EclipseStorageHook.java	4	0	11	48	189	115	0	3	7	26	18	0	4	3	0	0	335	335	79	79	213	123	0	0	0	0	0	0	0	0	0	367	5	36	3	25	3	828	4	1607	11	4481	28	55	22	1753	533	1808	555
/Users/rizwan/Downloads/fwddatasetwithrandomnfaultinformation/SourceCode/Equinox-3.4/Equinox-3.4/src/org.eclipse.osgi/eclipseAdaptor/src/org/eclipse/core/runtime/internal/adaptor/PluginConverterImpl.java	7	0	49	192	202	280	0	8	8	42	16	0	15	9	0	0	637	636	129	129	397	222	0	0	0	0	0	0	0	0	0	730	5	58	3	40	3	1531	4	2993	11	8356	28	191	50	2791	772	2982	822
/Users/rizwan/Downloads/fwddatasetwithrandomnfaultinformation/SourceCode/Equinox-3.4/Equinox-3.4/src/org.eclipse.osgi/eclipseAdaptor/src/org/eclipse/core/runtime/internal/adaptor/EclipseAppLauncher.java	0	0	3	28	186	74	0	6	3	9	3	0	1	2	0	0	84	84	21	21	69	38	0	0	0	0	0	0	0	0	0	291	4	18	3	6	3	210	4	646	11	1828	27	38	20	720	295	758	315
/Users/rizwan/Downloads/fwddatasetwithrandomnfaultinformation/SourceCode/Equinox-3.4/Equinox-3.4/src/org.eclipse.osgi/eclipseAdaptor/src/org/eclipse/core/runtime/internal/adaptor/ClasspathManifest.java	1	0	0	2	167	8	0	0	0	3	6	0	1	0	0	0	37	37	11	11	35	17	0	0	0	0	0	0	0	0	0	178	4	3	1	7	2	96	4	347	11	989	24	6	5	251	120	257	125
/Users/rizwan/Downloads/fwddatasetwithrandomnfaultinformation/SourceCode/Equinox-3.4/Equinox-3.4/src/org.eclipse.osgi/eclipseAdaptor/src/org/eclipse/core/runtime/internal/adaptor/IModel.java	0	0	0	130	170	128	0	0	0	0	0	0	0	0	0	0	1	1	1	1	63	62	0	0	0	0	0	0	0	0	0	428	3	0	0	0	0	4	4	564	7	1567	16	67	8	426	152	493	160
/Users/rizwan/Downloads/fwddatasetwithrandomnfaultinformation/SourceCode/Equinox-3.4/Equinox-3.4/src/org.eclipse.osgi/eclipseAdaptor/src/org/eclipse/core/runtime/internal/stats/ClassStats.java	0	0	1	8	170	28	0	0	0	0	0	0	0	0	0	0	26	26	21	21	37	18	0	0	0	0	0	0	0	0	0	207	4	0	0	0	0	94	4	364	7	1036	17	11	8	295	132	306	140
/Users/rizwan/Downloads/fwddatasetwithrandomnfaultinformation/SourceCode/Equinox-3.4/Equinox-3.4/src/org.eclipse.osgi/eclipseAdaptor/src/org/eclipse/core/runtime/internal/stats/StatsManager.java	0	2	10	42	175	82	0	1	1	3	5	0	0	2	0	0	148	148	34	34	107	48	0	0	0	0	0	0	0	0	0	311	5	5	3	7	2	364	4	856	11	2410	27	31	9	803	331	834	340
/Users/rizwan/Downloads/fwddatasetwithrandomnfaultinformation/SourceCode/Equinox-3.4/Equinox-3.4/src/org.eclipse.osgi/eclipseAdaptor/src/org/eclipse/core/runtime/internal/stats/BundleStats.java	0	0	0	5	171	22	0	0	0	2	2	0	0	0	0	0	32	32	23	23	40	15	0	0	0	0	0	0	0	0	0	198	3	2	1	2	1	110	4	376	11	1075	22	12	7	310	145	322	152
/Users/rizwan/Downloads/fwddatasetwithrandomnfaultinformation/SourceCode/Equinox-3.4/Equinox-3.4/src/org.eclipse.osgi/eclipseAdaptor/src/org/eclipse/core/runtime/internal/stats/ClassloaderStats.java	3	1	6	25	181	74	0	1	2	6	6	0	2	2	0	0	158	158	42	42	98	39	0	0	0	0	0	0	0	0	0	290	6	9	3	10	3	400	4	862	11	2444	29	32	15	791	320	823	335
/Users/rizwan/Downloads/fwddatasetwithrandomnfaultinformation/SourceCode/Equinox-3.4/Equinox-3.4/src/org.eclipse.osgi/eclipseAdaptor/src/org/eclipse/core/runtime/internal/stats/ResourceBundleStats.java	2	0	10	2	184	28	0	0	0	1	0	0	0	0	0	0	51	51	21	21	47	23	0	0	0	0	0	0	0	0	0	226	5	1	1	0	0	144	4	451	9	1282	21	18	13	334	158	352	171
/Users/rizwan/Downloads/fwddatasetwithrandomnfaultinformation/SourceCode/Equinox-3.4/Equinox-3.4/src/org.eclipse.osgi/eclipseAdaptor/src/org/eclipse/core/runtime/adaptor/LocationManager.java	0	0	16	113	219	217	0	7	4	22	20	0	14	12	0	0	224	226	41	41	160	116	0	0	0	0	0	0	0	0	0	565	4	33	3	46	3	532	4	1466	11	4119	27	66	11	1631	512	1697	523
/Users/rizwan/Downloads/fwddatasetwithrandomnfaultinformation/SourceCode/Equinox-3.4/Equinox-3.4/src/org.eclipse.osgi/eclipseAdaptor/src/org/eclipse/core/runtime/adaptor/EclipseStarter.java	32	1	35	313	373	647	2	42	12	70	68	0	73	58	0	0	1081	1081	239	239	737	441	0	0	0	0	0	0	0	0	0	1403	7	124	3	199	3	2640	4	5561	11	15499	30	360	91	6698	1649	7058	1740
/Users/rizwan/Downloads/fwddatasetwithrandomnfaultinformation/SourceCode/Equinox-3.4/Equinox-3.4/src/org.eclipse.osgi/eclipseAdaptor/src/org/eclipse/core/runtime/adaptor/EclipseLog.java	4	0	26	121	359	262	1	6	3	33	14	0	7	11	0	0	357	357	103	103	262	137	0	0	0	0	0	0	0	0	0	773	6	42	3	32	3	920	4	2182	11	6142	29	112	31	2286	638	2398	669
/Users/rizwan/Downloads/fwddatasetwithrandomnfaultinformation/SourceCode/Equinox-3.4/Equinox-3.4/src/org.eclipse.osgi/eclipseAdaptor/src/org/eclipse/osgi/service/pluginconversion/PluginConverter.java	0	0	0	12	228	29	0	0	0	0	0	0	22	22	0	0	14	14	1	1	6	0	0	0	0	0	0	0	0	0	0	269	3	0	0	44	2	30	4	358	8	1067	19	7	6	593	196	600	202
/Users/rizwan/Downloads/fwddatasetwithrandomnfaultinformation/SourceCode/Equinox-3.4/Equinox-3.4/src/org.eclipse.osgi/eclipseAdaptor/src/org/eclipse/osgi/service/pluginconversion/PluginConversionException.java	0	0	0	2	206	22	0	0	0	0	0	0	4	4	0	0	9	9	6	6	9	3	0	0	0	0	0	0	0	0	0	230	3	0	0	8	2	30	4	289	9	855	20	8	7	179	89	187	96
/Users/rizwan/Downloads/fwddatasetwithrandomnfaultinformation/SourceCode/Equinox-3.4/Equinox-3.4/src/org.eclipse.osgi/core/framework/org/eclipse/osgi/framework/launcher/Launcher.java	7	0	4	73	310	131	0	3	0	3	6	0	46	42	0	0	124	124	52	52	106	75	0	0	0	0	0	0	0	0	0	525	5	6	2	94	3	352	4	1172	11	3332	27	44	14	1442	502	1486	516
/Users/rizwan/Downloads/fwddatasetwithrandomnfaultinformation/SourceCode/Equinox-3.4/Equinox-3.4/src/org.eclipse.osgi/core/framework/org/eclipse/osgi/framework/internal/core/ConditionalPermissionSet.java	7	0	1	5	267	53	0	1	2	6	9	0	13	7	0	0	73	73	36	36	83	42	0	0	0	0	0	0	0	0	0	333	5	9	3	29	3	218	4	729	11	2058	28	18	8	861	325	879	333
/Users/rizwan/Downloads/fwddatasetwithrandomnfaultinformation/SourceCode/Equinox-3.4/Equinox-3.4/src/org.eclipse.osgi/core/framework/org/eclipse/osgi/framework/internal/core/StartLevelManager.java	9	4	30	66	477	199	0	21	0	9	11	0	67	55	0	0	326	326	108	108	212	99	0	0	0	0	0	0	0	0	0	785	6	30	2	133	3	868	4	2142	11	6111	28	67	15	3100	672	3167	687
/Users/rizwan/Downloads/fwddatasetwithrandomnfaultinformation/SourceCode/Equinox-3.4/Equinox-3.4/src/org.eclipse.osgi/core/framework/org/eclipse/osgi/framework/internal/core/PermissionsHash.java	0	0	0	2	220	20	0	1	0	1	0	0	6	6	0	0	25	25	9	9	16	5	0	0	0	0	0	0	0	0	0	242	3	2	2	12	2	68	4	356	11	1047	24	7	7	314	163	321	170
/Users/rizwan/Downloads/fwddatasetwithrandomnfaultinformation/SourceCode/Equinox-3.4/Equinox-3.4/src/org.eclipse.osgi/core/framework/org/eclipse/osgi/framework/internal/core/SystemBundleActivator.java	0	0	2	4	176	24	0	0	0	10	0	0	0	0	0	0	47	47	5	5	41	26	0	0	0	0	0	0	0	0	0	206	4	10	1	0	0	104	4	396	9	1121	20	7	7	339	154	346	161
/Users/rizwan/Downloads/fwddatasetwithrandomnfaultinformation/SourceCode/Equinox-3.4/Equinox-3.4/src/org.eclipse.osgi/core/framework/org/eclipse/osgi/framework/internal/core/ServiceReferenceImpl.java	1	0	0	6	316	71	0	0	0	4	13	0	26	27	0	0	92	98	23	23	55	22	0	0	0	0	0	0	0	0	0	394	4	4	1	66	3	236	4	789	11	2289	25	21	12	1051	313	1072	325
/Users/rizwan/Downloads/fwddatasetwithrandomnfaultinformation/SourceCode/Equinox-3.4/Equinox-3.4/src/org.eclipse.osgi/core/framework/org/eclipse/osgi/framework/internal/core/OSGi.java	0	0	0	4	225	26	0	0	0	0	0	0	0	0	0	0	27	27	9	9	18	1	0	0	0	0	0	0	0	0	0	255	3	0	0	0	0	72	4	353	7	1040	16	6	6	320	139	326	145
/Users/rizwan/Downloads/fwddatasetwithrandomnfaultinformation/SourceCode/Equinox-3.4/Equinox-3.4/src/org.eclipse.osgi/core/framework/org/eclipse/osgi/framework/internal/core/PackageSource.java	2	0	0	2	166	18	0	0	1	0	4	0	2	0	0	0	29	29	9	9	30	5	0	0	0	0	0	0	0	0	0	188	4	1	1	6	2	76	4	317	11	916	24	15	9	259	143	274	152
/Users/rizwan/Downloads/fwddatasetwithrandomnfaultinformation/SourceCode/Equinox-3.4/Equinox-3.4/src/org.eclipse.osgi/core/framework/org/eclipse/osgi/framework/internal/core/ParentPolicy.java	0	0	0	5	166	12	0	0	0	0	0	0	0	0	0	0	4	4	4	4	6	0	0	0	0	0	0	0	0	0	0	183	3	0	0	0	0	16	4	212	6	629	15	4	4	94	64	98	68
/Users/rizwan/Downloads/fwddatasetwithrandomnfaultinformation/SourceCode/Equinox-3.4/Equinox-3.4/src/org.eclipse.osgi/core/framework/org/eclipse/osgi/framework/internal/core/Util.java	7	3	8	10	254	59	0	3	0	1	1	0	39	29	0	0	69	69	18	18	52	35	0	0	0	0	0	0	0	0	0	341	6	4	2	69	3	174	4	690	11	1979	28	43	20	810	237	853	257
/Users/rizwan/Downloads/fwddatasetwithrandomnfaultinformation/SourceCode/Equinox-3.4/Equinox-3.4/src/org.eclipse.osgi/core/framework/org/eclipse/osgi/framework/internal/core/BundleSource.java	0	0	0	2	173	8	0	0	0	0	0	0	1	1	0	0	6	6	4	4	9	2	0	0	0	0	0	0	0	0	0	183	3	0	0	2	2	20	4	225	9	664	20	5	5	107	72	112	77
/Users/rizwan/Downloads/fwddatasetwithrandomnfaultinformation/SourceCode/Equinox-3.4/Equinox-3.4/src/org.eclipse.osgi/core/framework/org/eclipse/osgi/framework/internal/core/BundleCombinedPermissions.java	0	0	0	2	239	40	0	3	0	12	0	0	4	4	0	0	41	41	17	17	32	17	0	0	0	0	0	0	0	0	0	281	3	15	2	8	2	116	4	480	11	1391	24	8	7	500	196	508	203
/Users/rizwan/Downloads/fwddatasetwithrandomnfaultinformation/SourceCode/Equinox-3.4/Equinox-3.4/src/org.eclipse.osgi/core/framework/org/eclipse/osgi/framework/internal/core/DependentPolicy.java	4	0	0	3	173	24	0	3	0	1	12	0	4	1	0	0	56	56	18	18	49	24	0	0	0	0	0	0	0	0	0	204	4	4	2	17	3	148	4	459	11	1302	26	11	6	379	159	390	165
/Users/rizwan/Downloads/fwddatasetwithrandomnfaultinformation/SourceCode/Equinox-3.4/Equinox-3.4/src/org.eclipse.osgi/core/framework/org/eclipse/osgi/framework/internal/core/FilteredSourcePackage.java	2	0	2	4	168	8	0	2	1	4	7	0	3	0	0	0	57	57	12	12	39	11	0	0	0	0	0	0	0	0	0	184	5	7	3	10	2	138	4	403	11	1156	27	15	8	277	128	292	136
/Users/rizwan/Downloads/fwddatasetwithrandomnfaultinformation/SourceCode/Equinox-3.4/Equinox-3.4/src/org.eclipse.osgi/core/framework/org/eclipse/osgi/framework/internal/core/ConditionalPermissionInfoImpl.java	11	1	3	14	250	68	0	2	1	12	12	0	11	6	0	0	126	126	42	42	116	71	0	0	0	0	0	0	0	0	0	347	6	15	3	29	3	336	4	930	11	2598	29	38	15	925	364	963	379
/Users/rizwan/Downloads/fwddatasetwithrandomnfaultinformation/SourceCode/Equinox-3.4/Equinox-3.4/src/org.eclipse.osgi/core/framework/org/eclipse/osgi/framework/internal/core/ManifestLocalization.java	1	1	3	13	175	30	1	5	0	10	9	0	2	3	0	0	128	128	42	42	87	55	0	0	0	0	0	0	0	0	0	224	7	15	2	14	3	340	4	751	11	2106	29	23	14	599	234	622	248
/Users/rizwan/Downloads/fwddatasetwithrandomnfaultinformation/SourceCode/Equinox-3.4/Equinox-3.4/src/org.eclipse.osgi/core/framework/org/eclipse/osgi/framework/internal/core/StartLevelEvent.java	0	0	0	5	197	16	0	0	0	0	0	0	0	0	0	0	7	7	5	5	15	6	0	0	0	0	0	0	0	0	0	218	3	0	0	0	0	24	4	270	7	789	16	8	8	237	116	245	124
/Users/rizwan/Downloads/fwddatasetwithrandomnfaultinformation/SourceCode/Equinox-3.4/Equinox-3.4/src/org.eclipse.osgi/core/framework/org/eclipse/osgi/framework/internal/core/PackageAdminImpl.java	19	4	5	54	224	148	0	30	10	43	42	0	23	15	0	0	509	509	119	119	281	141	0	0	0	0	0	0	0	0	0	454	6	83	3	80	3	1256	4	2311	11	6506	29	102	23	2342	710	2444	733
/Users/rizwan/Downloads/fwddatasetwithrandomnfaultinformation/SourceCode/Equinox-3.4/Equinox-3.4/src/org.eclipse.osgi/core/framework/org/eclipse/osgi/framework/internal/core/BundleRepository.java	6	0	1	4	197	38	0	1	0	6	4	0	6	4	0	0	67	67	25	25	66	35	0	0	0	0	0	0	0	0	0	246	5	7	2	14	3	184	4	566	11	1594	27	19	8	484	197	503	205
/Users/rizwan/Downloads/fwddatasetwithrandomnfaultinformation/SourceCode/Equinox-3.4/Equinox-3.4/src/org.eclipse.osgi/core/framework/org/eclipse/osgi/framework/internal/core/SingleSourcePackage.java	0	0	2	5	166	10	0	1	0	1	4	0	0	1	0	0	20	20	9	9	15	2	0	0	0	0	0	0	0	0	0	183	4	2	2	5	2	58	4	277	11	813	25	6	6	158	95	164	101
/Users/rizwan/Downloads/fwddatasetwithrandomnfaultinformation/SourceCode/Equinox-3.4/Equinox-3.4/src/org.eclipse.osgi/core/framework/org/eclipse/osgi/framework/internal/core/ConditionalPermissionAdminImpl.java	7	0	1	4	200	22	0	1	0	4	5	0	5	1	0	0	95	95	31	31	83	45	0	0	0	0	0	0	0	0	0	234	5	5	2	11	3	252	4	644	11	1801	27	19	12	519	226	538	238
/Users/rizwan/Downloads/fwddatasetwithrandomnfaultinformation/SourceCode/Equinox-3.4/Equinox-3.4/src/org.eclipse.osgi/core/framework/org/eclipse/osgi/framework/internal/core/ServiceUse.java	2	1	24	42	285	90	0	8	2	1	6	0	33	35	0	0	92	92	46	46	69	25	0	0	0	0	0	0	0	0	0	444	6	11	3	74	3	276	4	915	11	2646	29	31	9	1039	258	1070	267
/Users/rizwan/Downloads/fwddatasetwithrandomnfaultinformation/SourceCode/Equinox-3.4/Equinox-3.4/src/org.eclipse.osgi/core/framework/org/eclipse/osgi/framework/internal/core/BundleProtectionDomainImpl.java	0	0	0	2	177	10	0	0	0	0	0	0	0	0	0	0	3	3	2	2	6	1	0	0	0	0	0	0	0	0	0	189	3	0	0	0	0	10	4	213	7	632	16	4	4	110	73	114	77
/Users/rizwan/Downloads/fwddatasetwithrandomnfaultinformation/SourceCode/Equinox-3.4/Equinox-3.4/src/org.eclipse.osgi/core/framework/org/eclipse/osgi/framework/internal/core/FilterImpl.java	36	0	257	385	475	552	0	63	0	21	44	0	167	145	0	0	765	761	338	338	669	242	0	0	0	0	0	0	0	0	0	1705	5	84	2	356	3	2202	4	5272	11	14902	27	500	57	4083	790	4583	847
/Users/rizwan/Downloads/fwddatasetwithrandomnfaultinformation/SourceCode/Equinox-3.4/Equinox-3.4/src/org.eclipse.osgi/core/framework/org/eclipse/osgi/framework/internal/core/MultiSourcePackage.java	3	0	0	2	166	6	0	0	0	2	0	0	3	0	0	0	16	16	8	8	24	12	0	0	0	0	0	0	0	0	0	177	4	2	1	3	1	48	4	276	11	793	23	8	5	150	81	158	86
/Users/rizwan/Downloads/fwddatasetwithrandomnfaultinformation/SourceCode/Equinox-3.4/Equinox-3.4/src/org.eclipse.osgi/core/framework/org/eclipse/osgi/framework/internal/core/ConditionalPermissions.java	6	0	0	3	232	56	0	5	0	13	6	0	6	1	0	0	103	103	37	37	85	43	0	0	0	0	0	0	0	0	0	297	4	18	2	13	3	280	4	749	11	2117	26	15	7	769	294	784	301
/Users/rizwan/Downloads/fwddatasetwithrandomnfaultinformation/SourceCode/Equinox-3.4/Equinox-3.4/src/org.eclipse.osgi/core/framework/org/eclipse/osgi/framework/internal/core/BundlePermissionCollection.java	0	0	0	3	181	12	0	0	0	0	0	0	0	0	0	0	2	2	1	1	4	1	0	0	0	0	0	0	0	0	0	196	3	0	0	0	0	6	4	214	7	637	16	6	6	96	74	102	80
/Users/rizwan/Downloads/fwddatasetwithrandomnfaultinformation/SourceCode/Equinox-3.4/Equinox-3.4/src/org.eclipse.osgi/core/framework/org/eclipse/osgi/framework/internal/core/Framework.java	11	3	26	177	798	702	0	33	5	73	50	0	128	131	0	0	911	911	331	331	621	337	0	0	0	0	0	0	0	0	0	1717	6	111	3	309	3	2484	4	5595	11	15822	29	186	49	6784	1437	6970	1486
/Users/rizwan/Downloads/fwddatasetwithrandomnfaultinformation/SourceCode/Equinox-3.4/Equinox-3.4/src/org.eclipse.osgi/core/framework/org/eclipse/osgi/framework/internal/core/ExportedPackageImpl.java	1	0	0	8	170	16	0	1	1	5	3	0	1	0	0	0	56	56	12	12	43	19	0	0	0	0	0	0	0	0	0	195	4	7	3	4	2	136	4	417	11	1187	26	9	8	290	134	299	142
/Users/rizwan/Downloads/fwddatasetwithrandomnfaultinformation/SourceCode/Equinox-3.4/Equinox-3.4/src/org.eclipse.osgi/core/framework/org/eclipse/osgi/framework/internal/core/AliasMapper.java	0	0	0	8	201	28	0	1	0	7	5	0	0	0	0	0	71	71	35	35	45	28	0	0	0	0	0	0	0	0	0	237	3	8	2	5	1	212	4	545	11	1563	23	10	8	351	141	361	149
/Users/rizwan/Downloads/fwddatasetwithrandomnfaultinformation/SourceCode/Equinox-3.4/Equinox-3.4/src/org.eclipse.osgi/core/framework/org/eclipse/osgi/framework/internal/core/BundleFragment.java	1	0	5	20	290	105	0	7	0	13	10	0	19	18	0	0	106	106	56	56	73	32	0	0	0	0	0	0	0	0	0	421	5	20	2	47	3	324	4	931	11	2685	27	22	8	1146	337	1168	345
/Users/rizwan/Downloads/fwddatasetwithrandomnfaultinformation/SourceCode/Equinox-3.4/Equinox-3.4/src/org.eclipse.osgi/core/framework/org/eclipse/osgi/framework/internal/core/NullPackageSource.java	0	0	1	6	173	10	0	0	0	1	1	0	0	1	0	0	17	17	9	9	18	4	0	0	0	0	0	0	0	0	0	190	4	1	1	2	2	52	4	278	11	812	24	6	6	187	111	193	117
/Users/rizwan/Downloads/fwddatasetwithrandomnfaultinformation/SourceCode/Equinox-3.4/Equinox-3.4/src/org.eclipse.osgi/core/framework/org/eclipse/osgi/framework/internal/core/BundleLoader.java	29	1	13	43	389	360	0	31	7	81	59	0	26	18	0	0	684	707	178	178	480	277	0	0	0	0	0	0	0	0	0	835	6	119	3	103	3	1747	4	3577	11	9969	29	157	42	4440	864	4597	906
/Users/rizwan/Downloads/fwddatasetwithrandomnfaultinformation/SourceCode/Equinox-3.4/Equinox-3.4/src/org.eclipse.osgi/core/framework/org/eclipse/osgi/framework/internal/core/SystemBundle.java	0	0	2	13	300	76	0	1	0	5	3	0	4	5	0	0	110	110	46	46	74	20	0	0	0	0	0	0	0	0	0	391	4	6	2	12	3	312	4	828	11	2388	26	12	8	872	338	884	346
/Users/rizwan/Downloads/fwddatasetwithrandomnfaultinformation/SourceCode/Equinox-3.4/Equinox-3.4/src/org.eclipse.osgi/core/framework/org/eclipse/osgi/framework/internal/core/PermissionAdminImpl.java	8	0	18	60	356	135	0	10	2	7	18	0	54	47	0	0	186	186	74	74	154	70	0	0	0	0	0	0	0	0	0	577	5	19	3	119	3	520	4	1474	11	4194	28	54	14	1655	431	1709	445
/Users/rizwan/Downloads/fwddatasetwithrandomnfaultinformation/SourceCode/Equinox-3.4/Equinox-3.4/src/org.eclipse.osgi/core/framework/org/eclipse/osgi/framework/internal/core/IBuddyPolicy.java	0	0	0	2	166	6	0	0	0	0	0	0	0	0	0	0	4	4	1	1	6	0	0	0	0	0	0	0	0	0	0	174	3	0	0	0	0	10	4	197	6	584	15	4	4	74	56	78	60
/Users/rizwan/Downloads/fwddatasetwithrandomnfaultinformation/SourceCode/Equinox-3.4/Equinox-3.4/src/org.eclipse.osgi/core/framework/org/eclipse/osgi/framework/internal/core/GlobalPolicy.java	1	0	0	2	173	16	0	0	1	0	4	0	1	0	0	0	24	24	10	10	22	7	0	0	0	0	0	0	0	0	0	192	4	1	1	5	2	68	4	306	11	889	24	7	5	247	131	254	136
/Users/rizwan/Downloads/fwddatasetwithrandomnfaultinformation/SourceCode/Equinox-3.4/Equinox-3.4/src/org.eclipse.osgi/core/framework/org/eclipse/osgi/framework/internal/core/BundleHost.java	1	0	22	55	299	169	0	19	2	41	29	0	20	23	0	0	312	312	102	102	197	102	0	0	0	0	0	0	0	0	0	546	5	62	3	72	3	828	4	1822	11	5163	28	55	11	2098	511	2153	522
/Users/rizwan/Downloads/fwddatasetwithrandomnfaultinformation/SourceCode/Equinox-3.4/Equinox-3.4/src/org.eclipse.osgi/core/framework/org/eclipse/osgi/framework/internal/core/SystemPolicy.java	0	0	0	2	166	8	0	0	0	2	1	0	0	0	0	0	33	33	18	18	28	9	0	0	0	0	0	0	0	0	0	176	3	2	1	1	1	102	4	327	11	946	22	9	8	217	107	226	115
/Users/rizwan/Downloads/fwddatasetwithrandomnfaultinformation/SourceCode/Equinox-3.4/Equinox-3.4/src/org.eclipse.osgi/core/framework/org/eclipse/osgi/framework/internal/core/ServiceRegistrationImpl.java	7	0	21	42	533	226	0	7	0	10	18	0	39	37	0	0	263	263	115	115	187	78	0	0	0	0	0	0	0	0	0	829	5	17	2	94	3	756	4	1975	11	5657	27	49	17	2254	542	2303	559
/Users/rizwan/Downloads/fwddatasetwithrandomnfaultinformation/SourceCode/Equinox-3.4/Equinox-3.4/src/org.eclipse.osgi/core/framework/org/eclipse/osgi/framework/internal/core/BundleLoaderProxy.java	4	0	0	9	174	72	0	3	5	12	14	0	4	1	0	0	120	119	33	33	88	44	0	0	0	0	0	0	0	0	0	259	4	20	3	19	3	305	4	749	11	2112	27	18	9	842	307	860	316
/Users/rizwan/Downloads/fwddatasetwithrandomnfaultinformation/SourceCode/Equinox-3.4/Equinox-3.4/src/org.eclipse.osgi/core/framework/org/eclipse/osgi/framework/internal/core/SecurePermissionStorage.java	0	0	0	2	171	8	0	0	0	0	0	0	0	0	0	0	38	38	19	19	42	15	0	0	0	0	0	0	0	0	0	181	3	0	0	0	0	114	4	359	7	1020	16	10	10	277	101	287	111
/Users/rizwan/Downloads/fwddatasetwithrandomnfaultinformation/SourceCode/Equinox-3.4/Equinox-3.4/src/org.eclipse.osgi/core/framework/org/eclipse/osgi/framework/internal/core/BundleContextImpl.java	13	4	76	141	793	345	0	25	0	24	21	0	167	163	0	0	494	494	240	240	305	139	0	0	0	0	0	0	0	0	0	1372	6	49	2	351	3	1468	4	3699	11	10649	28	99	13	5023	896	5122	909
/Users/rizwan/Downloads/fwddatasetwithrandomnfaultinformation/SourceCode/Equinox-3.4/Equinox-3.4/src/org.eclipse.osgi/core/framework/org/eclipse/osgi/framework/internal/core/FrameworkSecurityManager.java	3	0	0	7	221	42	0	2	0	5	9	0	3	1	0	0	124	124	30	30	85	40	0	0	0	0	0	0	0	0	0	273	4	7	2	13	3	308	4	739	11	2090	26	29	16	831	317	860	333
/Users/rizwan/Downloads/fwddatasetwithrandomnfaultinformation/SourceCode/Equinox-3.4/Equinox-3.4/src/org.eclipse.osgi/core/framework/org/eclipse/osgi/framework/internal/core/FilteredServiceListener.java	1	0	12	18	196	46	0	3	2	2	5	0	1	0	0	0	44	44	13	13	35	19	0	0	0	0	0	0	0	0	0	273	5	7	3	6	2	114	4	468	11	1347	27	14	9	380	182	394	191
/Users/rizwan/Downloads/fwddatasetwithrandomnfaultinformation/SourceCode/Equinox-3.4/Equinox-3.4/src/org.eclipse.osgi/core/framework/org/eclipse/osgi/framework/internal/core/RegisteredPolicy.java	4	0	0	2	173	16	0	3	0	1	13	0	4	0	0	0	66	66	17	17	52	22	0	0	0	0	0	0	0	0	0	195	4	4	2	17	2	166	4	468	11	1329	25	10	5	366	160	376	165
/Users/rizwan/Downloads/fwddatasetwithrandomnfaultinformation/SourceCode/Equinox-3.4/Equinox-3.4/src/org.eclipse.osgi/core/framework/org/eclipse/osgi/framework/internal/core/SystemBundleLoader.java	3	0	0	6	213	38	0	6	2	8	8	0	3	4	0	0	92	92	28	28	61	32	0	0	0	0	0	0	0	0	0	260	4	16	3	15	3	240	4	638	11	1818	27	18	8	608	212	626	220
/Users/rizwan/Downloads/fwddatasetwithrandomnfaultinformation/SourceCode/Equinox-3.4/Equinox-3.4/src/org.eclipse.osgi/core/framework/org/eclipse/osgi/framework/internal/core/AbstractBundle.java	5	0	19	75	975	340	1	16	4	36	30	0	245	247	0	0	594	594	343	343	348	131	0	0	0	0	0	0	0	0	0	1415	6	56	3	522	3	1874	4	4362	11	12602	29	110	21	5694	1048	5804	1069
/Users/rizwan/Downloads/fwddatasetwithrandomnfaultinformation/SourceCode/Equinox-3.4/Equinox-3.4/src/org.eclipse.osgi/core/framework/org/eclipse/osgi/framework/internal/core/PolicyHandler.java	3	0	1	22	168	95	0	3	3	4	14	0	3	0	0	0	129	129	36	36	86	44	0	0	0	0	0	0	0	0	0	289	5	10	3	17	2	330	4	790	11	2237	27	21	9	609	254	630	263
/Users/rizwan/Downloads/fwddatasetwithrandomnfaultinformation/SourceCode/Equinox-3.4/Equinox-3.4/src/org.eclipse.osgi/core/framework/org/eclipse/osgi/framework/internal/core/Constants.java	0	0	0	152	383	229	0	0	0	0	0	0	24	24	0	0	8	8	5	5	79	67	0	0	0	0	0	0	0	0	0	764	3	0	0	48	2	26	4	993	9	2833	20	82	20	1144	379	1226	399
/Users/rizwan/Downloads/fwddatasetwithrandomnfaultinformation/SourceCode/Equinox-3.4/Equinox-3.4/src/org.eclipse.osgi/core/framework/org/eclipse/osgi/framework/internal/protocol/MultiplexingContentHandler.java	0	0	0	1	164	6	0	0	0	1	0	0	0	0	0	0	7	7	3	3	11	4	0	0	0	0	0	0	0	0	0	171	3	1	1	0	0	20	4	215	9	631	19	4	4	99	69	103	73
/Users/rizwan/Downloads/fwddatasetwithrandomnfaultinformation/SourceCode/Equinox-3.4/Equinox-3.4/src/org.eclipse.osgi/core/framework/org/eclipse/osgi/framework/internal/protocol/ProtocolActivator.java	0	0	0	4	166	8	0	0	0	0	0	0	0	0	0	0	2	2	1	1	4	0	0	0	0	0	0	0	0	0	0	178	3	0	0	0	0	6	4	195	6	580	15	5	5	90	65	95	70
/Users/rizwan/Downloads/fwddatasetwithrandomnfaultinformation/SourceCode/Equinox-3.4/Equinox-3.4/src/org.eclipse.osgi/core/framework/org/eclipse/osgi/framework/internal/protocol/MultiplexingFactory.java	1	0	0	20	169	40	0	0	3	3	5	0	1	0	0	0	95	95	30	30	69	26	0	0	0	0	0	0	0	0	0	230	4	6	2	6	2	250	4	599	11	1701	25	19	7	520	209	539	216
/Users/rizwan/Downloads/fwddatasetwithrandomnfaultinformation/SourceCode/Equinox-3.4/Equinox-3.4/src/org.eclipse.osgi/core/framework/org/eclipse/osgi/framework/internal/protocol/ContentHandlerProxy.java	1	0	0	4	196	48	0	1	1	5	6	0	2	2	0	0	61	61	16	16	45	20	0	0	0	0	0	0	0	0	0	249	4	7	3	10	3	154	4	499	11	1429	27	7	5	573	230	580	235
/Users/rizwan/Downloads/fwddatasetwithrandomnfaultinformation/SourceCode/Equinox-3.4/Equinox-3.4/src/org.eclipse.osgi/core/framework/org/eclipse/osgi/framework/internal/protocol/ContentHandlerFactory.java	2	0	2	20	179	58	0	0	0	10	4	0	2	0	0	0	83	83	26	26	68	35	0	0	0	0	0	0	0	0	0	261	5	10	1	6	2	218	4	610	11	1726	25	17	8	695	305	712	313
/Users/rizwan/Downloads/fwddatasetwithrandomnfaultinformation/SourceCode/Equinox-3.4/Equinox-3.4/src/org.eclipse.osgi/core/framework/org/eclipse/osgi/framework/internal/protocol/StreamHandlerFactory.java	2	0	2	20	187	54	0	1	0	6	8	0	2	0	0	0	96	96	27	27	81	38	0	0	0	0	0	0	0	0	0	265	5	7	2	10	2	246	4	660	11	1859	26	18	8	661	278	679	286
/Users/rizwan/Downloads/fwddatasetwithrandomnfaultinformation/SourceCode/Equinox-3.4/Equinox-3.4/src/org.eclipse.osgi/core/framework/org/eclipse/osgi/framework/internal/protocol/URLStreamHandlerSetter.java	0	0	0	2	175	10	0	0	0	0	0	0	0	0	0	0	8	8	4	4	6	1	0	0	0	0	0	0	0	0	0	187	3	0	0	0	0	24	4	225	7	668	16	5	5	150	77	155	82
/Users/rizwan/Downloads/fwddatasetwithrandomnfaultinformation/SourceCode/Equinox-3.4/Equinox-3.4/src/org.eclipse.osgi/core/framework/org/eclipse/osgi/framework/internal/protocol/MultiplexingURLStreamHandler.java	0	0	0	45	165	54	0	0	0	10	0	0	0	0	0	0	177	177	63	63	103	35	0	0	0	0	0	0	0	0	0	264	3	10	1	0	0	480	4	900	9	2563	19	67	22	741	156	808	178
/Users/rizwan/Downloads/fwddatasetwithrandomnfaultinformation/SourceCode/Equinox-3.4/Equinox-3.4/src/org.eclipse.osgi/core/framework/org/eclipse/osgi/framework/internal/protocol/URLStreamHandlerProxy.java	1	0	0	5	230	68	0	1	1	5	5	0	2	2	0	0	88	88	24	24	56	21	0	0	0	0	0	0	0	0	0	304	4	7	3	9	3	224	4	635	11	1825	27	19	10	745	271	764	281
/Users/rizwan/Downloads/fwddatasetwithrandomnfaultinformation/SourceCode/Equinox-3.4/Equinox-3.4/src/org.eclipse.osgi/core/framework/org/eclipse/osgi/framework/internal/protocol/NullURLStreamHandlerService.java	0	0	0	2	176	8	0	0	0	0	0	0	0	0	0	0	24	24	12	12	16	0	0	0	0	0	0	0	0	0	0	186	3	0	0	0	0	72	4	281	6	826	15	11	7	241	129	252	136
/Users/rizwan/Downloads/fwddatasetwithrandomnfaultinformation/SourceCode/Equinox-3.4/Equinox-3.4/src/org.eclipse.osgi/core/framework/org/eclipse/osgi/framework/eventmgr/EventDispatcher.java	0	0	0	2	203	12	0	0	0	0	0	0	3	3	0	0	4	4	1	1	2	0	0	0	0	0	0	0	0	0	0	217	3	0	0	6	2	10	4	244	8	729	19	7	7	313	133	320	140
/Users/rizwan/Downloads/fwddatasetwithrandomnfaultinformation/SourceCode/Equinox-3.4/Equinox-3.4/src/org.eclipse.osgi/core/framework/org/eclipse/osgi/framework/eventmgr/EventListeners.java	3	1	3	5	292	60	0	0	0	3	10	0	11	5	0	0	42	42	27	27	48	29	0	0	0	0	0	0	0	0	0	364	6	3	1	26	3	138	4	622	11	1786	27	32	13	773	246	805	259
/Users/rizwan/Downloads/fwddatasetwithrandomnfaultinformation/SourceCode/Equinox-3.4/Equinox-3.4/src/org.eclipse.osgi/core/framework/org/eclipse/osgi/framework/eventmgr/EventManager.java	2	0	2	11	429	119	0	1	0	3	7	0	13	12	0	0	78	78	44	44	77	31	0	0	0	0	0	0	0	0	0	563	5	4	2	32	3	244	4	965	11	2784	27	20	11	1639	441	1659	452
/Users/rizwan/Downloads/fwddatasetwithrandomnfaultinformation/SourceCode/Equinox-3.4/Equinox-3.4/src/org.eclipse.osgi/core/framework/org/eclipse/osgi/framework/eventmgr/ListenerQueue.java	2	0	0	5	250	32	0	0	0	1	1	0	3	2	0	0	34	34	14	14	27	14	0	0	0	0	0	0	0	0	0	289	4	1	1	6	3	96	4	445	11	1293	25	10	7	749	253	759	260
/Users/rizwan/Downloads/fwddatasetwithrandomnfaultinformation/SourceCode/Equinox-3.4/Equinox-3.4/src/org.eclipse.osgi/core/framework/org/eclipse/osgi/framework/console/CommandInterpreter.java	0	1	0	2	232	26	0	0	0	0	0	0	4	4	0	0	10	10	1	1	11	0	0	0	0	0	0	0	0	0	0	261	4	0	0	8	2	22	4	312	8	923	20	7	7	340	188	347	195
/Users/rizwan/Downloads/fwddatasetwithrandomnfaultinformation/SourceCode/Equinox-3.4/Equinox-3.4/src/org.eclipse.osgi/core/framework/org/eclipse/osgi/framework/console/CommandProvider.java	0	0	1	2	176	12	0	0	0	0	0	0	5	5	0	0	5	5	2	2	3	0	0	0	0	0	0	0	0	0	0	191	4	0	0	10	2	14	4	228	8	679	20	8	7	199	132	207	139
/Users/rizwan/Downloads/fwddatasetwithrandomnfaultinformation/SourceCode/Equinox-3.4/Equinox-3.4/src/org.eclipse.osgi/core/framework/org/eclipse/osgi/internal/profile/Profile.java	0	0	8	30	292	110	0	0	0	12	6	0	14	14	0	0	90	90	25	25	62	55	0	0	0	0	0	0	0	0	0	440	4	12	1	34	3	230	4	845	11	2417	25	22	8	830	267	852	275
/Users/rizwan/Downloads/fwddatasetwithrandomnfaultinformation/SourceCode/Equinox-3.4/Equinox-3.4/src/org.eclipse.osgi/core/framework/org/eclipse/osgi/internal/profile/DefaultProfileLogger.java	9	3	18	86	169	113	0	1	1	16	18	0	6	9	0	0	204	204	59	59	188	111	0	0	0	0	0	0	0	0	0	398	6	18	3	33	3	526	4	1290	11	3566	29	69	23	1022	343	1091	366
/Users/rizwan/Downloads/fwddatasetwithrandomnfaultinformation/SourceCode/Equinox-3.4/Equinox-3.4/src/org.eclipse.osgi/core/framework/org/eclipse/osgi/internal/profile/ProfileLogger.java	0	0	0	2	188	16	0	0	0	0	0	0	0	0	0	0	11	11	1	1	6	0	0	0	0	0	0	0	0	0	0	206	3	0	0	0	0	24	4	243	6	722	15	4	4	90	63	94	67
/Users/rizwan/Downloads/fwddatasetwithrandomnfaultinformation/SourceCode/Equinox-3.4/Equinox-3.4/src/org.eclipse.osgi/core/framework/org/eclipse/osgi/event/BatchBundleListener.java	0	0	0	2	213	23	0	0	0	0	0	0	27	27	0	0	8	8	7	7	4	0	0	0	0	0	0	0	0	0	0	238	3	0	0	54	2	30	4	335	8	1000	19	6	6	276	142	282	148
/Users/rizwan/Downloads/fwddatasetwithrandomnfaultinformation/SourceCode/Equinox-3.4/Equinox-3.4/src/org.eclipse.osgi/core/adaptor/org/eclipse/osgi/util/TextProcessor.java	2	0	3	32	313	118	0	3	15	8	6	0	43	38	0	0	97	97	24	24	57	43	0	0	0	0	0	0	0	0	0	468	5	26	3	87	3	242	4	938	11	2710	28	42	23	1247	419	1289	442
/Users/rizwan/Downloads/fwddatasetwithrandomnfaultinformation/SourceCode/Equinox-3.4/Equinox-3.4/src/org.eclipse.osgi/core/adaptor/org/eclipse/osgi/framework/util/KeyedHashSet.java	24	4	1	15	306	99	2	1	1	11	17	0	22	7	0	0	154	154	64	64	178	91	0	0	0	0	0	0	0	0	0	451	7	13	3	46	3	436	4	1232	11	3421	30	51	14	1442	321	1493	335
/Users/rizwan/Downloads/fwddatasetwithrandomnfaultinformation/SourceCode/Equinox-3.4/Equinox-3.4/src/org.eclipse.osgi/core/adaptor/org/eclipse/osgi/framework/util/Headers.java	4	1	4	16	275	44	0	1	0	4	4	0	14	11	0	0	95	95	42	42	84	34	0	0	0	0	0	0	0	0	0	344	6	5	2	29	3	274	4	785	11	2233	28	33	13	824	255	857	268
/Users/rizwan/Downloads/fwddatasetwithrandomnfaultinformation/SourceCode/Equinox-3.4/Equinox-3.4/src/org.eclipse.osgi/core/adaptor/org/eclipse/osgi/framework/util/KeyedElement.java	0	0	0	2	189	28	0	0	0	0	0	0	4	4	0	0	4	4	1	1	4	0	0	0	0	0	0	0	0	0	0	219	3	0	0	8	2	10	4	250	8	745	19	7	7	145	86	152	93
/Users/rizwan/Downloads/fwddatasetwithrandomnfaultinformation/SourceCode/Equinox-3.4/Equinox-3.4/src/org.eclipse.osgi/core/adaptor/org/eclipse/osgi/framework/adaptor/BundleWatcher.java	0	0	0	2	240	28	0	0	0	0	0	0	4	4	0	0	2	2	2	2	11	8	0	0	0	0	0	0	0	0	0	270	3	0	0	8	2	8	4	314	9	923	20	33	16	327	144	360	160
/Users/rizwan/Downloads/fwddatasetwithrandomnfaultinformation/SourceCode/Equinox-3.4/Equinox-3.4/src/org.eclipse.osgi/core/adaptor/org/eclipse/osgi/framework/adaptor/FrameworkAdaptor.java	0	0	0	5	444	78	0	0	0	0	0	0	39	39	0	0	35	35	4	4	48	38	0	0	0	0	0	0	0	0	0	527	3	0	0	78	2	78	4	778	9	2248	20	9	8	1556	417	1565	425
/Users/rizwan/Downloads/fwddatasetwithrandomnfaultinformation/SourceCode/Equinox-3.4/Equinox-3.4/src/org.eclipse.osgi/core/adaptor/org/eclipse/osgi/framework/adaptor/StatusException.java	0	0	0	2	196	20	0	0	0	0	0	0	0	0	0	0	3	3	1	1	7	4	0	0	0	0	0	0	0	0	0	218	3	0	0	0	0	8	4	244	7	721	16	9	9	148	89	157	98
/Users/rizwan/Downloads/fwddatasetwithrandomnfaultinformation/SourceCode/Equinox-3.4/Equinox-3.4/src/org.eclipse.osgi/core/adaptor/org/eclipse/osgi/framework/adaptor/BundleClassLoader.java	0	0	0	4	269	37	0	0	0	0	0	0	11	11	0	0	16	16	4	4	19	0	0	0	0	0	0	0	0	0	0	310	3	0	0	22	2	40	4	400	8	1180	19	7	7	584	202	591	209
/Users/rizwan/Downloads/fwddatasetwithrandomnfaultinformation/SourceCode/Equinox-3.4/Equinox-3.4/src/org.eclipse.osgi/core/adaptor/org/eclipse/osgi/framework/adaptor/ClassLoaderDelegateHook.java	0	0	0	7	265	28	0	0	0	0	0	0	8	8	0	0	15	15	10	10	13	0	0	0	0	0	0	0	0	0	0	300	3	0	0	16	2	50	4	388	8	1150	19	6	6	832	145	838	151
/Users/rizwan/Downloads/fwddatasetwithrandomnfaultinformation/SourceCode/Equinox-3.4/Equinox-3.4/src/org.eclipse.osgi/core/adaptor/org/eclipse/osgi/framework/adaptor/BundleData.java	0	0	0	16	406	85	0	0	0	0	0	0	30	30	0	0	34	34	1	1	51	42	0	0	0	0	0	0	0	0	0	507	3	0	0	60	2	70	4	739	9	2124	20	14	12	1251	347	1265	359
/Users/rizwan/Downloads/fwddatasetwithrandomnfaultinformation/SourceCode/Equinox-3.4/Equinox-3.4/src/org.eclipse.osgi/core/adaptor/org/eclipse/osgi/framework/adaptor/PermissionStorage.java	0	0	0	2	246	28	0	0	0	0	0	0	19	19	0	0	9	9	3	3	9	1	0	0	0	0	0	0	0	0	0	276	3	0	0	38	2	24	4	357	9	1061	20	11	8	402	160	413	168
/Users/rizwan/Downloads/fwddatasetwithrandomnfaultinformation/SourceCode/Equinox-3.4/Equinox-3.4/src/org.eclipse.osgi/core/adaptor/org/eclipse/osgi/framework/adaptor/ServiceRegistry.java	0	0	0	2	217	19	0	0	0	0	0	0	2	2	0	0	6	6	1	1	7	0	0	0	0	0	0	0	0	0	0	238	3	0	0	4	2	14	4	272	8	808	19	7	7	297	121	304	128
/Users/rizwan/Downloads/fwddatasetwithrandomnfaultinformation/SourceCode/Equinox-3.4/Equinox-3.4/src/org.eclipse.osgi/core/adaptor/org/eclipse/osgi/framework/adaptor/BundleOperation.java	0	0	0	2	223	24	0	0	0	0	0	0	7	7	0	0	10	10	3	3	12	2	0	0	0	0	0	0	0	0	0	249	3	0	0	14	2	26	4	312	9	922	20	7	7	278	148	285	155
/Users/rizwan/Downloads/fwddatasetwithrandomnfaultinformation/SourceCode/Equinox-3.4/Equinox-3.4/src/org.eclipse.osgi/core/adaptor/org/eclipse/osgi/framework/adaptor/FilePath.java	8	2	12	25	240	83	0	5	1	11	15	0	17	17	0	0	111	111	23	23	98	63	0	0	0	0	0	0	0	0	0	370	6	17	3	49	3	268	4	881	11	2477	29	64	16	882	294	946	310
/Users/rizwan/Downloads/fwddatasetwithrandomnfaultinformation/SourceCode/Equinox-3.4/Equinox-3.4/src/org.eclipse.osgi/core/adaptor/org/eclipse/osgi/framework/adaptor/EventPublisher.java	0	0	0	2	185	13	0	0	0	0	0	0	6	6	0	0	2	2	1	1	3	0	0	0	0	0	0	0	0	0	0	200	3	0	0	12	2	6	4	230	8	686	19	7	7	123	83	130	90
/Users/rizwan/Downloads/fwddatasetwithrandomnfaultinformation/SourceCode/Equinox-3.4/Equinox-3.4/src/org.eclipse.osgi/core/adaptor/org/eclipse/osgi/framework/adaptor/ClassLoaderDelegate.java	0	0	0	2	236	18	0	0	0	0	0	0	12	12	0	0	11	11	1	1	8	0	0	0	0	0	0	0	0	0	0	256	3	0	0	24	2	24	4	321	8	954	19	7	7	490	153	497	160
/Users/rizwan/Downloads/fwddatasetwithrandomnfaultinformation/SourceCode/Equinox-3.4/Equinox-3.4/src/org.eclipse.osgi/core/adaptor/org/eclipse/osgi/framework/adaptor/BundleProtectionDomain.java	0	0	0	2	182	11	0	0	0	0	0	0	2	2	0	0	3	3	2	2	4	0	0	0	0	0	0	0	0	0	0	195	3	0	0	4	2	10	4	222	8	661	19	6	6	104	71	110	77
/Users/rizwan/Downloads/fwddatasetwithrandomnfaultinformation/SourceCode/Equinox-3.4/Equinox-3.4/src/org.eclipse.osgi/core/adaptor/org/eclipse/osgi/service/resolver/BundleDelta.java	0	0	0	4	271	34	0	0	0	0	0	0	4	4	0	0	14	14	3	3	13	9	0	0	0	0	0	0	0	0	0	309	3	0	0	8	2	34	4	382	9	1124	20	19	16	624	218	643	234
/Users/rizwan/Downloads/fwddatasetwithrandomnfaultinformation/SourceCode/Equinox-3.4/Equinox-3.4/src/org.eclipse.osgi/core/adaptor/org/eclipse/osgi/service/resolver/GenericSpecification.java	0	0	0	2	206	21	0	0	0	0	0	0	0	0	0	0	7	7	3	3	7	2	0	0	0	0	0	0	0	0	0	229	3	0	0	0	0	20	4	265	7	786	16	9	9	207	108	216	117
/Users/rizwan/Downloads/fwddatasetwithrandomnfaultinformation/SourceCode/Equinox-3.4/Equinox-3.4/src/org.eclipse.osgi/core/adaptor/org/eclipse/osgi/service/resolver/DisabledInfo.java	0	0	0	2	204	18	0	1	1	1	6	0	4	4	0	0	27	27	14	14	16	4	0	0	0	0	0	0	0	0	0	224	3	3	3	14	3	82	4	356	11	1046	26	7	7	324	135	331	142
/Users/rizwan/Downloads/fwddatasetwithrandomnfaultinformation/SourceCode/Equinox-3.4/Equinox-3.4/src/org.eclipse.osgi/core/adaptor/org/eclipse/osgi/service/resolver/VersionConstraint.java	0	0	0	2	220	29	0	0	0	0	0	0	16	16	0	0	11	11	2	2	7	0	0	0	0	0	0	0	0	0	0	251	3	0	0	32	2	26	4	325	8	967	19	7	7	262	137	269	144
/Users/rizwan/Downloads/fwddatasetwithrandomnfaultinformation/SourceCode/Equinox-3.4/Equinox-3.4/src/org.eclipse.osgi/core/adaptor/org/eclipse/osgi/service/resolver/Resolver.java	0	0	0	4	286	39	0	0	0	1	0	0	24	24	0	0	21	21	3	3	15	1	0	0	0	0	0	0	0	0	0	329	3	1	1	48	2	48	4	452	11	1341	23	11	8	814	292	825	300
/Users/rizwan/Downloads/fwddatasetwithrandomnfaultinformation/SourceCode/Equinox-3.4/Equinox-3.4/src/org.eclipse.osgi/core/adaptor/org/eclipse/osgi/service/resolver/HostSpecification.java	0	0	0	2	187	13	0	0	0	0	0	0	2	2	0	0	3	3	2	2	3	0	0	0	0	0	0	0	0	0	0	202	3	0	0	4	2	10	4	228	8	680	19	7	7	155	92	162	99
/Users/rizwan/Downloads/fwddatasetwithrandomnfaultinformation/SourceCode/Equinox-3.4/Equinox-3.4/src/org.eclipse.osgi/core/adaptor/org/eclipse/osgi/service/resolver/BaseDescription.java	0	0	0	2	193	15	0	0	0	0	0	0	2	2	0	0	4	4	2	2	5	0	0	0	0	0	0	0	0	0	0	210	3	0	0	4	2	12	4	240	8	714	19	9	8	151	86	160	94
/Users/rizwan/Downloads/fwddatasetwithrandomnfaultinformation/SourceCode/Equinox-3.4/Equinox-3.4/src/org.eclipse.osgi/core/adaptor/org/eclipse/osgi/service/resolver/NativeCodeDescription.java	0	0	0	2	226	27	0	0	0	0	0	0	8	8	0	0	9	9	2	2	11	0	0	0	0	0	0	0	0	0	0	255	3	0	0	16	2	22	4	313	8	927	19	7	7	341	134	348	141
/Users/rizwan/Downloads/fwddatasetwithrandomnfaultinformation/SourceCode/Equinox-3.4/Equinox-3.4/src/org.eclipse.osgi/core/adaptor/org/eclipse/osgi/service/resolver/VersionRange.java	0	0	1	5	221	27	0	6	2	7	14	0	8	7	0	0	72	72	16	16	58	35	0	0	0	0	0	0	0	0	0	254	4	15	3	29	3	176	4	581	11	1647	27	20	10	546	164	566	174
/Users/rizwan/Downloads/fwddatasetwithrandomnfaultinformation/SourceCode/Equinox-3.4/Equinox-3.4/src/org.eclipse.osgi/core/adaptor/org/eclipse/osgi/service/resolver/GenericDescription.java	0	0	0	4	186	16	0	0	0	0	0	0	0	0	0	0	3	3	1	1	5	1	0	0	0	0	0	0	0	0	0	206	3	0	0	0	0	8	4	227	7	675	16	8	8	122	78	130	86
/Users/rizwan/Downloads/fwddatasetwithrandomnfaultinformation/SourceCode/Equinox-3.4/Equinox-3.4/src/org.eclipse.osgi/core/adaptor/org/eclipse/osgi/service/resolver/ImportPackageSpecification.java	0	0	0	8	215	32	0	0	0	0	0	0	4	4	0	0	6	6	2	2	10	3	0	0	0	0	0	0	0	0	0	255	3	0	0	8	2	16	4	301	9	890	20	10	8	279	120	289	128
/Users/rizwan/Downloads/fwddatasetwithrandomnfaultinformation/SourceCode/Equinox-3.4/Equinox-3.4/src/org.eclipse.osgi/core/adaptor/org/eclipse/osgi/service/resolver/NativeCodeSpecification.java	0	0	0	2	195	13	0	0	0	0	0	0	2	2	0	0	4	4	3	3	3	0	0	0	0	0	0	0	0	0	0	210	3	0	0	4	2	14	4	240	8	716	19	7	7	201	109	208	116
/Users/rizwan/Downloads/fwddatasetwithrandomnfaultinformation/SourceCode/Equinox-3.4/Equinox-3.4/src/org.eclipse.osgi/core/adaptor/org/eclipse/osgi/service/resolver/PlatformAdmin.java	0	0	0	3	254	32	0	0	0	0	0	0	16	16	0	0	11	11	1	1	10	0	0	0	0	0	0	0	0	0	0	289	3	0	0	32	2	24	4	364	8	1081	19	11	8	511	210	522	218
/Users/rizwan/Downloads/fwddatasetwithrandomnfaultinformation/SourceCode/Equinox-3.4/Equinox-3.4/src/org.eclipse.osgi/core/adaptor/org/eclipse/osgi/service/resolver/BundleDescription.java	0	0	0	8	376	75	0	0	0	0	0	0	22	22	0	0	32	32	4	4	29	0	0	0	0	0	0	0	0	0	0	459	3	0	0	44	2	72	4	613	8	1809	19	18	9	1086	279	1104	288
/Users/rizwan/Downloads/fwddatasetwithrandomnfaultinformation/SourceCode/Equinox-3.4/Equinox-3.4/src/org.eclipse.osgi/core/adaptor/org/eclipse/osgi/service/resolver/ExportPackageDescription.java	0	0	0	5	206	19	0	0	0	0	0	0	2	2	0	0	6	6	2	2	9	0	0	0	0	0	0	0	0	0	0	230	3	0	0	4	2	16	4	268	8	794	19	7	7	234	115	241	122
/Users/rizwan/Downloads/fwddatasetwithrandomnfaultinformation/SourceCode/Equinox-3.4/Equinox-3.4/src/org.eclipse.osgi/core/adaptor/org/eclipse/osgi/service/resolver/StateHelper.java	0	0	0	9	346	55	0	0	0	0	0	0	40	40	0	0	22	22	1	1	15	3	0	0	0	0	0	0	0	0	0	410	3	0	0	80	2	46	4	563	9	1671	20	20	11	1153	278	1173	289
/Users/rizwan/Downloads/fwddatasetwithrandomnfaultinformation/SourceCode/Equinox-3.4/Equinox-3.4/src/org.eclipse.osgi/core/adaptor/org/eclipse/osgi/service/resolver/ResolverError.java	0	0	0	16	321	58	0	0	0	0	0	0	8	8	0	0	39	39	1	1	25	19	0	0	0	0	0	0	0	0	0	395	3	0	0	16	2	80	4	544	9	1588	20	32	27	733	174	765	201
/Users/rizwan/Downloads/fwddatasetwithrandomnfaultinformation/SourceCode/Equinox-3.4/Equinox-3.4/src/org.eclipse.osgi/core/adaptor/org/eclipse/osgi/service/resolver/State.java	0	0	0	22	646	178	0	0	0	1	0	0	151	151	0	0	73	73	6	6	53	1	0	0	0	0	0	0	0	0	0	846	3	1	1	302	2	158	4	1371	11	4060	23	34	9	2854	563	2888	572
/Users/rizwan/Downloads/fwddatasetwithrandomnfaultinformation/SourceCode/Equinox-3.4/Equinox-3.4/src/org.eclipse.osgi/core/adaptor/org/eclipse/osgi/service/resolver/StateObjectFactory.java	0	0	0	4	517	135	0	0	0	0	0	0	139	139	0	0	104	104	9	9	35	1	0	0	0	0	0	0	0	0	0	656	3	0	0	278	2	226	4	1205	9	3579	20	19	9	2342	380	2361	389
/Users/rizwan/Downloads/fwddatasetwithrandomnfaultinformation/SourceCode/Equinox-3.4/Equinox-3.4/src/org.eclipse.osgi/core/adaptor/org/eclipse/osgi/service/resolver/StateDelta.java	0	0	0	4	197	15	0	0	0	0	0	0	2	2	0	0	4	4	1	1	4	0	0	0	0	0	0	0	0	0	0	216	3	0	0	4	2	10	4	243	8	724	19	7	7	198	102	205	109
/Users/rizwan/Downloads/fwddatasetwithrandomnfaultinformation/SourceCode/Equinox-3.4/Equinox-3.4/src/org.eclipse.osgi/core/adaptor/org/eclipse/osgi/service/resolver/BundleSpecification.java	0	0	0	2	190	13	0	0	0	0	0	0	2	2	0	0	3	3	2	2	3	0	0	0	0	0	0	0	0	0	0	205	3	0	0	4	2	10	4	231	8	689	19	7	7	148	89	155	96
/Users/rizwan/Downloads/fwddatasetwithrandomnfaultinformation/SourceCode/Equinox-3.4/Equinox-3.4/src/org.eclipse.osgi/security/src/org/eclipse/osgi/internal/signedcontent/PKCS7DateParser.java	0	0	0	2	165	10	0	0	0	2	0	0	0	0	0	0	22	22	7	7	16	8	0	0	0	0	0	0	0	0	0	177	3	2	1	0	0	58	4	269	9	784	19	13	12	146	101	159	113
/Users/rizwan/Downloads/fwddatasetwithrandomnfaultinformation/SourceCode/Equinox-3.4/Equinox-3.4/src/org.eclipse.osgi/security/src/org/eclipse/osgi/internal/signedcontent/DigestedInputStream.java	4	1	1	16	224	35	0	0	0	3	2	0	7	2	0	0	47	47	15	15	55	27	0	0	0	0	0	0	0	0	0	281	6	3	1	11	3	124	4	515	11	1460	27	27	9	615	219	642	228
/Users/rizwan/Downloads/fwddatasetwithrandomnfaultinformation/SourceCode/Equinox-3.4/Equinox-3.4/src/org.eclipse.osgi/security/src/org/eclipse/osgi/internal/signedcontent/SignerInfoImpl.java	2	0	1	2	163	12	0	0	0	5	3	0	2	0	0	0	27	27	9	9	30	12	0	0	0	0	0	0	0	0	0	180	5	5	1	5	2	72	4	316	11	905	25	6	4	224	108	230	112
/Users/rizwan/Downloads/fwddatasetwithrandomnfaultinformation/SourceCode/Equinox-3.4/Equinox-3.4/src/org.eclipse.osgi/security/src/org/eclipse/osgi/internal/signedcontent/Base64.java	13	6	14	23	199	144	0	3	0	0	2	0	31	38	0	0	70	70	15	15	91	88	0	0	0	0	0	0	0	0	0	399	6	3	1	71	3	170	4	836	11	2326	27	186	48	773	245	959	293
/Users/rizwan/Downloads/fwddatasetwithrandomnfaultinformation/SourceCode/Equinox-3.4/Equinox-3.4/src/org.eclipse.osgi/security/src/org/eclipse/osgi/internal/signedcontent/SignatureBlockProcessor.java	2	2	19	53	207	221	0	6	1	26	15	0	6	6	0	0	258	258	60	59	188	139	0	0	0	0	0	0	0	0	0	504	6	33	3	27	3	635	4	1542	11	4294	29	96	40	1867	582	1963	622
/Users/rizwan/Downloads/fwddatasetwithrandomnfaultinformation/SourceCode/Equinox-3.4/Equinox-3.4/src/org.eclipse.osgi/security/src/org/eclipse/osgi/internal/signedcontent/BundleInstallListener.java	0	0	0	2	167	8	0	0	0	2	1	0	0	0	0	0	15	15	4	4	15	8	0	0	0	0	0	0	0	0	0	177	3	2	1	1	1	38	4	250	11	729	22	4	4	155	91	159	95
/Users/rizwan/Downloads/fwddatasetwithrandomnfaultinformation/SourceCode/Equinox-3.4/Equinox-3.4/src/org.eclipse.osgi/security/src/org/eclipse/osgi/internal/signedcontent/PKCS7Processor.java	4	0	5	41	196	194	0	4	2	14	15	0	5	1	0	0	234	234	55	55	177	81	0	0	0	0	0	0	0	0	0	440	5	20	3	21	3	578	4	1332	11	3734	28	120	51	1359	503	1479	554
/Users/rizwan/Downloads/fwddatasetwithrandomnfaultinformation/SourceCode/Equinox-3.4/Equinox-3.4/src/org.eclipse.osgi/security/src/org/eclipse/osgi/internal/signedcontent/LegacyVerifierFactory.java	5	0	0	5	166	8	0	0	0	0	0	0	5	2	0	0	70	70	31	31	63	21	0	0	0	0	0	0	0	0	0	184	4	0	0	7	2	202	4	487	9	1376	21	19	11	368	154	387	165
/Users/rizwan/Downloads/fwddatasetwithrandomnfaultinformation/SourceCode/Equinox-3.4/Equinox-3.4/src/org.eclipse.osgi/security/src/org/eclipse/osgi/internal/signedcontent/SignedContentFile.java	1	0	0	2	173	20	0	1	0	0	6	0	1	0	0	0	57	57	23	23	43	12	0	0	0	0	0	0	0	0	0	196	4	1	1	7	2	160	4	430	11	1235	24	7	6	365	158	372	164
/Users/rizwan/Downloads/fwddatasetwithrandomnfaultinformation/SourceCode/Equinox-3.4/Equinox-3.4/src/org.eclipse.osgi/security/src/org/eclipse/osgi/internal/signedcontent/SignedContentImpl.java	2	0	0	8	166	22	0	0	0	2	16	0	2	4	0	0	93	94	28	28	76	28	0	0	0	0	0	0	0	0	0	198	4	2	1	22	3	243	4	581	11	1638	25	22	14	535	215	557	229
/Users/rizwan/Downloads/fwddatasetwithrandomnfaultinformation/SourceCode/Equinox-3.4/Equinox-3.4/src/org.eclipse.osgi/security/src/org/eclipse/osgi/internal/signedcontent/SignedContentConstants.java	0	0	0	42	163	56	0	0	0	0	0	0	0	0	0	0	2	2	10	10	29	28	0	0	0	0	0	0	0	0	0	261	3	0	0	0	0	24	4	349	7	990	16	95	33	253	110	348	143
/Users/rizwan/Downloads/fwddatasetwithrandomnfaultinformation/SourceCode/Equinox-3.4/Equinox-3.4/src/org.eclipse.osgi/security/src/org/eclipse/osgi/internal/signedcontent/BERProcessor.java	12	0	14	68	262	137	1	2	2	2	8	0	29	27	0	0	78	77	28	28	103	59	0	0	0	0	0	0	0	0	0	494	6	6	3	64	3	211	4	953	11	2692	29	131	52	868	282	999	334
/Users/rizwan/Downloads/fwddatasetwithrandomnfaultinformation/SourceCode/Equinox-3.4/Equinox-3.4/src/org.eclipse.osgi/security/src/org/eclipse/osgi/internal/signedcontent/SignedBundleHook.java	2	0	17	58	175	94	0	3	1	24	6	0	2	0	0	0	173	173	47	47	158	94	0	0	0	0	0	0	0	0	0	346	5	28	3	8	2	440	4	1088	11	3009	27	47	18	1116	391	1163	409
/Users/rizwan/Downloads/fwddatasetwithrandomnfaultinformation/SourceCode/Equinox-3.4/Equinox-3.4/src/org.eclipse.osgi/security/src/org/eclipse/osgi/internal/signedcontent/SignedStorageHook.java	11	0	0	11	166	24	0	1	0	8	8	0	11	8	0	0	162	163	40	40	156	82	0	0	0	0	0	0	0	0	0	212	4	9	2	27	3	405	4	904	11	2472	26	39	16	770	282	809	298
/Users/rizwan/Downloads/fwddatasetwithrandomnfaultinformation/SourceCode/Equinox-3.4/Equinox-3.4/src/org.eclipse.osgi/security/src/org/eclipse/osgi/internal/signedcontent/DNChainMatching.java	12	1	15	69	296	166	0	4	2	19	7	0	36	36	0	0	185	185	60	60	137	117	0	0	0	0	0	0	0	0	0	559	6	25	3	79	3	490	4	1423	11	4010	29	58	22	1632	435	1690	457
/Users/rizwan/Downloads/fwddatasetwithrandomnfaultinformation/SourceCode/Equinox-3.4/Equinox-3.4/src/org.eclipse.osgi/security/src/org/eclipse/osgi/internal/signedcontent/SignedContentMessages.java	0	0	2	6	166	20	0	0	0	0	0	0	0	0	0	0	4	4	2	2	21	4	0	0	0	0	0	0	0	0	0	194	4	0	0	0	0	12	4	239	7	691	17	11	10	165	79	176	89
/Users/rizwan/Downloads/fwddatasetwithrandomnfaultinformation/SourceCode/Equinox-3.4/Equinox-3.4/src/org.eclipse.osgi/security/src/org/eclipse/osgi/internal/signedcontent/TrustEngineListener.java	4	0	8	19	164	60	0	4	0	7	5	0	4	2	0	0	115	115	24	24	82	41	0	0	0	0	0	0	0	0	0	255	5	11	2	11	3	278	4	692	11	1950	27	16	9	629	245	645	254
/Users/rizwan/Downloads/fwddatasetwithrandomnfaultinformation/SourceCode/Equinox-3.4/Equinox-3.4/src/org.eclipse.osgi/security/src/org/eclipse/osgi/internal/signedcontent/SignedBundleFile.java	2	0	2	8	176	34	0	2	5	6	18	0	2	2	0	0	111	111	39	39	77	27	0	0	0	0	0	0	0	0	0	222	5	13	3	22	3	300	4	676	11	1920	28	21	11	710	291	731	302
/Users/rizwan/Downloads/fwddatasetwithrandomnfaultinformation/SourceCode/Equinox-3.4/Equinox-3.4/src/org.eclipse.osgi/security/src/org/eclipse/osgi/internal/provisional/service/security/AuthorizationEvent.java	0	0	0	10	208	22	0	0	0	0	0	0	0	0	0	0	6	6	6	6	16	6	0	0	0	0	0	0	0	0	0	240	3	0	0	0	0	24	4	293	7	857	16	9	8	209	98	218	106
/Users/rizwan/Downloads/fwddatasetwithrandomnfaultinformation/SourceCode/Equinox-3.4/Equinox-3.4/src/org.eclipse.osgi/security/src/org/eclipse/osgi/internal/provisional/service/security/AuthorizationEngine.java	1	0	0	2	200	21	0	0	0	0	2	0	15	14	0	0	27	27	9	9	25	7	0	0	0	0	0	0	0	0	0	224	4	0	0	31	3	72	4	370	9	1076	22	9	8	346	163	355	171
/Users/rizwan/Downloads/fwddatasetwithrandomnfaultinformation/SourceCode/Equinox-3.4/Equinox-3.4/src/org.eclipse.osgi/security/src/org/eclipse/osgi/internal/provisional/service/security/AuthorizationListener.java	0	0	0	2	176	10	0	0	0	0	0	0	0	0	0	0	2	2	1	1	3	0	0	0	0	0	0	0	0	0	0	188	3	0	0	0	0	6	4	204	6	608	15	7	7	86	71	93	78
/Users/rizwan/Downloads/fwddatasetwithrandomnfaultinformation/SourceCode/Equinox-3.4/Equinox-3.4/src/org.eclipse.osgi/security/src/org/eclipse/osgi/internal/provisional/service/security/AuthorizationStatus.java	0	0	0	3	185	13	0	0	0	0	0	0	2	2	0	0	1	1	1	1	3	2	0	0	0	0	0	0	0	0	0	201	3	0	0	4	2	4	4	223	9	664	20	8	8	120	84	128	92
/Users/rizwan/Downloads/fwddatasetwithrandomnfaultinformation/SourceCode/Equinox-3.4/Equinox-3.4/src/org.eclipse.osgi/security/src/org/eclipse/osgi/internal/service/security/KeyStoreTrustEngine.java	1	0	1	24	221	62	0	1	2	7	13	0	1	0	0	0	159	159	56	56	97	34	0	0	0	0	0	0	0	0	0	309	5	10	3	14	2	430	4	908	11	2590	27	31	18	823	267	854	285
/Users/rizwan/Downloads/fwddatasetwithrandomnfaultinformation/SourceCode/Equinox-3.4/Equinox-3.4/src/org.eclipse.osgi/security/src/org/eclipse/osgi/internal/service/security/DefaultAuthorizationEngine.java	2	0	3	26	170	44	0	4	2	14	3	0	2	2	0	0	103	103	31	31	94	59	0	0	0	0	0	0	0	0	0	245	5	20	3	7	3	268	4	708	11	1967	28	41	16	660	258	701	274
/Users/rizwan/Downloads/fwddatasetwithrandomnfaultinformation/SourceCode/Equinox-3.4/Equinox-3.4/src/org.eclipse.osgi/security/src/org/eclipse/osgi/signedcontent/SignedContent.java	0	0	0	2	234	30	0	0	0	0	0	0	16	17	0	0	12	12	6	6	13	0	0	0	0	0	0	0	0	0	0	266	3	0	0	33	2	36	4	357	8	1057	19	8	8	505	193	513	201
/Users/rizwan/Downloads/fwddatasetwithrandomnfaultinformation/SourceCode/Equinox-3.4/Equinox-3.4/src/org.eclipse.osgi/security/src/org/eclipse/osgi/signedcontent/SignedContentFactory.java	0	0	0	2	207	18	0	0	0	0	0	0	12	12	0	0	3	3	2	2	8	0	0	0	0	0	0	0	0	0	0	227	3	0	0	24	2	10	4	278	8	825	19	7	7	400	134	407	141
/Users/rizwan/Downloads/fwddatasetwithrandomnfaultinformation/SourceCode/Equinox-3.4/Equinox-3.4/src/org.eclipse.osgi/security/src/org/eclipse/osgi/signedcontent/SignedContentEntry.java	0	0	0	2	203	31	0	0	0	0	0	0	14	15	0	0	6	6	2	2	7	0	0	0	0	0	0	0	0	0	0	236	3	0	0	29	2	16	4	297	8	883	19	8	8	263	137	271	145
/Users/rizwan/Downloads/fwddatasetwithrandomnfaultinformation/SourceCode/Equinox-3.4/Equinox-3.4/src/org.eclipse.osgi/security/src/org/eclipse/osgi/signedcontent/SignerInfo.java	0	0	0	2	198	25	0	0	0	1	0	0	10	10	0	0	7	7	2	2	7	1	0	0	0	0	0	0	0	0	0	225	3	1	1	20	2	18	4	282	11	839	23	7	7	204	129	211	136
/Users/rizwan/Downloads/fwddatasetwithrandomnfaultinformation/SourceCode/Equinox-3.4/Equinox-3.4/src/org.eclipse.osgi/security/src/org/eclipse/osgi/signedcontent/InvalidContentException.java	0	0	0	3	197	22	0	0	0	0	0	0	10	10	0	0	6	6	4	4	8	2	0	0	0	0	0	0	0	0	0	222	3	0	0	20	2	20	4	281	9	833	20	8	8	223	125	231	133
/Users/rizwan/Downloads/fwddatasetwithrandomnfaultinformation/SourceCode/Equinox-3.4/Equinox-3.4/src/org.eclipse.osgi/security/src/org/eclipse/osgi/service/security/TrustEngine.java	0	0	0	18	267	37	0	0	0	4	0	0	14	14	0	0	26	26	6	6	24	9	0	0	0	0	0	0	0	0	0	322	3	4	1	28	2	64	4	461	11	1351	23	7	7	799	192	806	199
/Users/rizwan/Downloads/fwddatasetwithrandomnfaultinformation/SourceCode/Equinox-3.4/Equinox-3.4/src/org.eclipse.osgi/osgi/src/org/osgi/util/tracker/ServiceTrackerCustomizer.java	0	0	0	3	89	55	0	0	0	0	0	0	65	65	0	0	9	9	1	1	6	0	0	0	0	0	0	0	0	0	0	147	3	0	0	130	2	20	4	312	8	929	19	12	9	457	182	469	191
/Users/rizwan/Downloads/fwddatasetwithrandomnfaultinformation/SourceCode/Equinox-3.4/Equinox-3.4/src/org.eclipse.osgi/osgi/src/org/osgi/util/tracker/ServiceTracker.java	8	0	37	78	722	469	0	1	1	9	27	0	296	294	0	0	265	265	136	136	225	107	0	0	0	0	0	0	0	0	0	1314	5	11	3	617	3	802	4	3091	11	8937	28	89	18	3936	687	4025	705
/Users/rizwan/Downloads/fwddatasetwithrandomnfaultinformation/SourceCode/Equinox-3.4/Equinox-3.4/src/org.eclipse.osgi/osgi/src/org/osgi/framework/BundleEvent.java	0	0	0	1	185	66	0	0	0	0	0	0	63	63	0	0	17	17	23	23	21	13	0	0	0	0	0	0	0	0	0	252	3	0	0	126	2	80	4	501	9	1469	20	43	22	640	233	683	255
/Users/rizwan/Downloads/fwddatasetwithrandomnfaultinformation/SourceCode/Equinox-3.4/Equinox-3.4/src/org.eclipse.osgi/osgi/src/org/osgi/framework/BundleException.java	0	0	0	1	83	38	0	0	0	0	0	0	19	19	0	0	12	12	7	7	12	3	0	0	0	0	0	0	0	0	0	122	3	0	0	38	2	38	4	222	9	651	20	17	11	350	175	367	186
/Users/rizwan/Downloads/fwddatasetwithrandomnfaultinformation/SourceCode/Equinox-3.4/Equinox-3.4/src/org.eclipse.osgi/osgi/src/org/osgi/framework/FrameworkUtil.java	0	0	0	1	56	32	0	0	0	0	0	0	16	16	0	0	6	6	4	4	4	0	0	0	0	0	0	0	0	0	0	89	3	0	0	32	2	20	4	154	8	457	19	14	11	250	159	264	170
/Users/rizwan/Downloads/fwddatasetwithrandomnfaultinformation/SourceCode/Equinox-3.4/Equinox-3.4/src/org.eclipse.osgi/osgi/src/org/osgi/framework/FrameworkEvent.java	0	0	0	1	170	61	0	0	0	0	0	0	51	51	0	0	10	10	12	12	24	13	0	0	0	0	0	0	0	0	0	232	3	0	0	102	2	44	4	424	9	1235	20	35	17	594	236	629	253
/Users/rizwan/Downloads/fwddatasetwithrandomnfaultinformation/SourceCode/Equinox-3.4/Equinox-3.4/src/org.eclipse.osgi/osgi/src/org/osgi/framework/AdminPermission.java	4	3	8	225	407	317	0	99	92	27	211	0	183	196	0	0	364	360	80	80	205	144	0	0	0	0	0	0	0	0	0	964	6	218	3	590	3	884	4	3021	11	8709	29	266	58	2664	722	2930	780
/Users/rizwan/Downloads/fwddatasetwithrandomnfaultinformation/SourceCode/Equinox-3.4/Equinox-3.4/src/org.eclipse.osgi/osgi/src/org/osgi/framework/BundlePermission.java	0	2	7	59	260	165	0	30	31	15	71	0	126	130	0	0	189	189	46	46	139	75	0	0	0	0	0	0	0	0	0	493	5	76	3	327	3	470	4	1595	11	4567	28	84	28	1602	495	1686	523
/Users/rizwan/Downloads/fwddatasetwithrandomnfaultinformation/SourceCode/Equinox-3.4/Equinox-3.4/src/org.eclipse.osgi/osgi/src/org/osgi/framework/PackagePermission.java	0	2	7	39	262	150	0	16	17	15	41	0	109	111	0	0	163	163	42	42	124	63	0	0	0	0	0	0	0	0	0	460	5	48	3	261	3	410	4	1381	11	3952	28	52	21	1468	459	1520	480
/Users/rizwan/Downloads/fwddatasetwithrandomnfaultinformation/SourceCode/Equinox-3.4/Equinox-3.4/src/org.eclipse.osgi/osgi/src/org/osgi/framework/ServiceReference.java	0	0	0	3	170	86	0	0	0	0	0	0	123	123	0	0	16	16	7	7	15	0	0	0	0	0	0	0	0	0	0	259	3	0	0	246	2	46	4	575	8	1709	19	18	11	842	265	860	276
/Users/rizwan/Downloads/fwddatasetwithrandomnfaultinformation/SourceCode/Equinox-3.4/Equinox-3.4/src/org.eclipse.osgi/osgi/src/org/osgi/framework/Configurable.java	0	0	0	1	49	23	0	0	0	0	0	0	9	9	0	0	4	4	1	1	3	0	0	0	0	0	0	0	0	0	0	73	3	0	0	18	2	10	4	113	8	335	19	16	9	240	146	256	155
/Users/rizwan/Downloads/fwddatasetwithrandomnfaultinformation/SourceCode/Equinox-3.4/Equinox-3.4/src/org.eclipse.osgi/osgi/src/org/osgi/framework/ServiceListener.java	0	0	0	1	59	39	0	0	0	0	0	0	39	39	0	0	5	5	2	2	4	0	0	0	0	0	0	0	0	0	0	99	3	0	0	78	2	14	4	204	8	607	19	12	9	305	178	317	187
/Users/rizwan/Downloads/fwddatasetwithrandomnfaultinformation/SourceCode/Equinox-3.4/Equinox-3.4/src/org.eclipse.osgi/osgi/src/org/osgi/framework/ServiceRegistration.java	0	0	0	1	104	42	0	0	0	0	0	0	49	49	0	0	7	7	7	7	6	0	0	0	0	0	0	0	0	0	0	147	3	0	0	98	2	28	4	288	8	857	19	12	9	505	217	517	226
/Users/rizwan/Downloads/fwddatasetwithrandomnfaultinformation/SourceCode/Equinox-3.4/Equinox-3.4/src/org.eclipse.osgi/osgi/src/org/osgi/framework/ServiceFactory.java	0	0	0	1	93	38	0	0	0	0	0	0	40	40	0	0	9	9	1	1	4	0	0	0	0	0	0	0	0	0	0	132	3	0	0	80	2	20	4	245	8	730	19	12	9	462	204	474	213
/Users/rizwan/Downloads/fwddatasetwithrandomnfaultinformation/SourceCode/Equinox-3.4/Equinox-3.4/src/org.eclipse.osgi/osgi/src/org/osgi/framework/SynchronousBundleListener.java	0	0	0	1	49	38	0	0	0	0	0	0	37	37	0	0	3	3	2	2	2	0	0	0	0	0	0	0	0	0	0	88	3	0	0	74	2	10	4	183	8	546	19	14	9	245	156	259	165
/Users/rizwan/Downloads/fwddatasetwithrandomnfaultinformation/SourceCode/Equinox-3.4/Equinox-3.4/src/org.eclipse.osgi/osgi/src/org/osgi/framework/FrameworkListener.java	0	0	0	1	43	32	0	0	0	0	0	0	25	25	0	0	4	4	2	2	4	0	0	0	0	0	0	0	0	0	0	76	3	0	0	50	2	12	4	151	8	448	19	12	9	204	135	216	144
/Users/rizwan/Downloads/fwddatasetwithrandomnfaultinformation/SourceCode/Equinox-3.4/Equinox-3.4/src/org.eclipse.osgi/osgi/src/org/osgi/framework/Bundle.java	0	0	24	15	1080	369	4	0	0	0	0	0	699	699	0	0	73	73	66	66	93	11	0	0	0	0	0	0	0	0	0	1492	5	0	0	1398	2	278	4	3283	9	9743	22	63	23	5555	833	5618	856
/Users/rizwan/Downloads/fwddatasetwithrandomnfaultinformation/SourceCode/Equinox-3.4/Equinox-3.4/src/org.eclipse.osgi/osgi/src/org/osgi/framework/InvalidSyntaxException.java	0	0	0	2	96	41	0	0	0	0	0	0	22	22	0	0	12	12	7	7	14	5	0	0	0	0	0	0	0	0	0	139	3	0	0	44	2	38	4	249	9	728	20	19	11	395	172	414	183
/Users/rizwan/Downloads/fwddatasetwithrandomnfaultinformation/SourceCode/Equinox-3.4/Equinox-3.4/src/org.eclipse.osgi/osgi/src/org/osgi/framework/AllServiceListener.java	0	0	0	1	59	39	0	0	0	0	0	0	39	39	0	0	3	3	1	1	2	0	0	0	0	0	0	0	0	0	0	99	3	0	0	78	2	8	4	196	8	585	19	14	10	337	185	351	195
/Users/rizwan/Downloads/fwddatasetwithrandomnfaultinformation/SourceCode/Equinox-3.4/Equinox-3.4/src/org.eclipse.osgi/osgi/src/org/osgi/framework/BundleActivator.java	0	0	0	7	83	39	0	0	0	0	0	0	41	41	0	0	6	6	1	1	4	0	0	0	0	0	0	0	0	0	0	129	3	0	0	82	2	14	4	238	8	709	19	12	9	481	206	493	215
/Users/rizwan/Downloads/fwddatasetwithrandomnfaultinformation/SourceCode/Equinox-3.4/Equinox-3.4/src/org.eclipse.osgi/osgi/src/org/osgi/framework/ServiceEvent.java	0	0	0	1	114	45	0	0	0	0	0	0	35	35	0	0	8	8	7	7	14	6	0	0	0	0	0	0	0	0	0	160	3	0	0	70	2	30	4	289	9	847	20	19	13	462	202	481	215
/Users/rizwan/Downloads/fwddatasetwithrandomnfaultinformation/SourceCode/Equinox-3.4/Equinox-3.4/src/org.eclipse.osgi/osgi/src/org/osgi/framework/ServicePermission.java	0	2	7	30	230	133	0	15	16	15	39	0	73	75	0	0	161	161	42	42	109	64	0	0	0	0	0	0	0	0	0	402	5	46	3	187	3	406	4	1229	11	3510	28	50	24	1385	447	1435	471
/Users/rizwan/Downloads/fwddatasetwithrandomnfaultinformation/SourceCode/Equinox-3.4/Equinox-3.4/src/org.eclipse.osgi/osgi/src/org/osgi/framework/BundleListener.java	0	0	0	1	42	31	0	0	0	0	0	0	23	23	0	0	4	4	2	2	4	0	0	0	0	0	0	0	0	0	0	74	3	0	0	46	2	12	4	145	8	430	19	12	9	209	143	221	152
/Users/rizwan/Downloads/fwddatasetwithrandomnfaultinformation/SourceCode/Equinox-3.4/Equinox-3.4/src/org.eclipse.osgi/osgi/src/org/osgi/framework/Version.java	1	0	13	32	196	113	0	3	0	4	10	0	89	79	0	0	90	90	36	36	69	39	0	0	0	0	0	0	0	0	0	355	5	7	2	178	3	252	4	914	11	2631	27	52	22	1105	290	1157	312
/Users/rizwan/Downloads/fwddatasetwithrandomnfaultinformation/SourceCode/Equinox-3.4/Equinox-3.4/src/org.eclipse.osgi/osgi/src/org/osgi/framework/Filter.java	0	0	2	2	119	57	0	0	0	1	0	0	59	59	0	0	23	22	2	2	25	6	0	0	0	0	0	0	0	0	0	180	4	1	1	118	2	49	4	390	11	1139	24	19	13	459	205	478	218
/Users/rizwan/Downloads/fwddatasetwithrandomnfaultinformation/SourceCode/Equinox-3.4/Equinox-3.4/src/org.eclipse.osgi/osgi/src/org/osgi/framework/BundleContext.java	0	0	0	9	787	294	0	0	0	0	3	0	555	555	0	0	52	52	45	45	30	0	0	0	0	0	0	0	0	0	0	1090	3	0	0	1113	3	194	4	2437	8	7279	20	20	13	4309	672	4329	685
/Users/rizwan/Downloads/fwddatasetwithrandomnfaultinformation/SourceCode/Equinox-3.4/Equinox-3.4/src/org.eclipse.osgi/osgi/src/org/osgi/framework/Constants.java	0	0	0	172	1031	296	0	0	0	0	0	0	330	330	0	0	86	90	6	6	314	107	0	0	0	0	0	0	0	0	0	1499	3	0	0	660	2	188	4	2777	9	7910	20	128	29	3997	734	4125	763
/Users/rizwan/Downloads/fwddatasetwithrandomnfaultinformation/SourceCode/Equinox-3.4/Equinox-3.4/src/org.eclipse.osgi/osgi/src/org/osgi/service/packageadmin/ExportedPackage.java	0	0	0	1	98	51	0	0	0	0	0	0	43	43	0	0	16	16	4	4	11	0	0	0	0	0	0	0	0	0	0	150	3	0	0	86	2	40	4	296	8	876	19	16	10	444	190	460	200
/Users/rizwan/Downloads/fwddatasetwithrandomnfaultinformation/SourceCode/Equinox-3.4/Equinox-3.4/src/org.eclipse.osgi/osgi/src/org/osgi/service/packageadmin/PackageAdmin.java	0	0	0	1	261	83	0	0	0	0	0	0	97	97	0	0	17	17	2	2	16	1	0	0	0	0	0	0	0	0	0	345	3	0	0	194	2	38	4	603	9	1792	20	34	11	1531	371	1565	382
/Users/rizwan/Downloads/fwddatasetwithrandomnfaultinformation/SourceCode/Equinox-3.4/Equinox-3.4/src/org.eclipse.osgi/osgi/src/org/osgi/service/packageadmin/RequiredBundle.java	0	0	0	3	86	47	0	0	0	0	0	0	39	39	0	0	14	15	2	2	10	0	0	0	0	0	0	0	0	0	0	136	3	0	0	78	2	33	4	266	8	787	19	14	9	404	188	418	197
/Users/rizwan/Downloads/fwddatasetwithrandomnfaultinformation/SourceCode/Equinox-3.4/Equinox-3.4/src/org.eclipse.osgi/osgi/src/org/osgi/service/condpermadmin/BundleSignerCondition.java	0	0	3	1	57	25	0	0	0	2	0	0	2	2	0	0	18	18	3	3	10	4	0	0	0	0	0	0	0	0	0	86	4	2	1	4	2	42	4	159	11	463	24	15	11	498	239	513	250
/Users/rizwan/Downloads/fwddatasetwithrandomnfaultinformation/SourceCode/Equinox-3.4/Equinox-3.4/src/org.eclipse.osgi/osgi/src/org/osgi/service/condpermadmin/BundleLocationCondition.java	3	0	8	1	54	29	0	1	0	2	1	0	4	0	0	0	35	35	10	10	35	18	0	0	0	0	0	0	0	0	0	95	5	3	2	5	2	90	4	259	11	722	26	22	14	451	238	473	252
/Users/rizwan/Downloads/fwddatasetwithrandomnfaultinformation/SourceCode/Equinox-3.4/Equinox-3.4/src/org.eclipse.osgi/osgi/src/org/osgi/service/condpermadmin/ConditionalPermissionAdmin.java	0	0	0	1	89	34	0	0	0	0	0	0	10	10	0	0	9	9	2	2	10	0	0	0	0	0	0	0	0	0	0	124	3	0	0	20	2	22	4	185	8	544	19	12	9	467	182	479	191
/Users/rizwan/Downloads/fwddatasetwithrandomnfaultinformation/SourceCode/Equinox-3.4/Equinox-3.4/src/org.eclipse.osgi/osgi/src/org/osgi/service/condpermadmin/ConditionalPermissionInfo.java	0	0	0	1	54	28	0	0	0	0	0	0	2	2	0	0	7	7	1	1	7	0	0	0	0	0	0	0	0	0	0	83	3	0	0	4	2	16	4	119	8	349	19	12	9	233	128	245	137
/Users/rizwan/Downloads/fwddatasetwithrandomnfaultinformation/SourceCode/Equinox-3.4/Equinox-3.4/src/org.eclipse.osgi/osgi/src/org/osgi/service/condpermadmin/ConditionInfo.java	18	1	0	3	163	105	0	2	3	11	9	0	113	106	0	0	97	97	41	41	96	35	0	0	0	0	0	0	0	0	0	290	5	16	3	228	3	276	4	956	11	2733	28	22	13	1018	352	1040	365
/Users/rizwan/Downloads/fwddatasetwithrandomnfaultinformation/SourceCode/Equinox-3.4/Equinox-3.4/src/org.eclipse.osgi/osgi/src/org/osgi/service/condpermadmin/Condition.java	1	0	0	1	87	43	0	0	0	1	0	0	21	20	0	0	21	21	13	13	18	4	0	0	0	0	0	0	0	0	0	132	4	1	1	41	2	68	4	275	11	803	24	13	9	529	227	542	236
/Users/rizwan/Downloads/fwddatasetwithrandomnfaultinformation/SourceCode/Equinox-3.4/Equinox-3.4/src/org.eclipse.osgi/osgi/src/org/osgi/service/url/URLConstants.java	0	0	0	1	42	26	0	0	0	0	0	0	7	7	0	0	3	3	2	2	4	2	0	0	0	0	0	0	0	0	0	69	3	0	0	14	2	10	4	108	9	318	20	12	9	203	132	215	141
/Users/rizwan/Downloads/fwddatasetwithrandomnfaultinformation/SourceCode/Equinox-3.4/Equinox-3.4/src/org.eclipse.osgi/osgi/src/org/osgi/service/url/URLStreamHandlerService.java	0	0	0	1	78	50	0	0	0	0	0	0	27	27	0	0	14	14	2	2	12	0	0	0	0	0	0	0	0	0	0	129	3	0	0	54	2	32	4	236	8	695	19	18	11	306	175	324	186
/Users/rizwan/Downloads/fwddatasetwithrandomnfaultinformation/SourceCode/Equinox-3.4/Equinox-3.4/src/org.eclipse.osgi/osgi/src/org/osgi/service/url/AbstractURLStreamHandlerService.java	0	0	0	1	108	65	0	0	0	0	0	0	44	44	0	0	34	34	11	11	16	1	0	0	0	0	0	0	0	0	0	174	3	0	0	88	2	90	4	378	9	1117	20	26	14	442	209	468	223
/Users/rizwan/Downloads/fwddatasetwithrandomnfaultinformation/SourceCode/Equinox-3.4/Equinox-3.4/src/org.eclipse.osgi/osgi/src/org/osgi/service/url/URLStreamHandlerSetter.java	0	0	0	1	42	31	0	0	0	0	0	0	17	17	0	0	7	7	2	2	5	0	0	0	0	0	0	0	0	0	0	74	3	0	0	34	2	18	4	140	8	414	19	14	9	221	142	235	151
/Users/rizwan/Downloads/fwddatasetwithrandomnfaultinformation/SourceCode/Equinox-3.4/Equinox-3.4/src/org.eclipse.osgi/osgi/src/org/osgi/service/startlevel/StartLevel.java	0	0	0	1	253	55	0	0	0	0	0	0	63	63	0	0	18	18	13	13	11	0	0	0	0	0	0	0	0	0	0	309	3	0	0	126	2	62	4	517	8	1539	19	18	9	1528	346	1546	355
/Users/rizwan/Downloads/fwddatasetwithrandomnfaultinformation/SourceCode/Equinox-3.4/Equinox-3.4/src/org.eclipse.osgi/osgi/src/org/osgi/service/permissionadmin/PermissionInfo.java	20	1	3	4	191	125	0	4	4	16	18	0	138	132	0	0	130	131	52	52	110	41	0	0	0	0	0	0	0	0	0	344	6	24	3	288	3	365	4	1188	11	3408	29	20	11	1198	355	1218	366
/Users/rizwan/Downloads/fwddatasetwithrandomnfaultinformation/SourceCode/Equinox-3.4/Equinox-3.4/src/org.eclipse.osgi/osgi/src/org/osgi/service/permissionadmin/PermissionAdmin.java	0	0	0	2	113	46	0	0	0	0	0	0	42	42	0	0	10	10	1	1	7	0	0	0	0	0	0	0	0	0	0	161	3	0	0	84	2	22	4	283	8	841	19	13	10	596	231	609	241
/Users/rizwan/Downloads/fwddatasetwithrandomnfaultinformation/SourceCode/Equinox-3.4/Equinox-3.4/src/org.eclipse.osgi/defaultAdaptor/src/org/eclipse/osgi/baseadaptor/BaseAdaptor.java	13	0	3	29	358	160	0	3	0	9	6	0	25	13	0	0	235	235	76	76	161	67	0	0	0	0	0	0	0	0	0	563	5	12	2	44	3	622	4	1483	11	4218	27	33	9	1675	494	1708	503
/Users/rizwan/Downloads/fwddatasetwithrandomnfaultinformation/SourceCode/Equinox-3.4/Equinox-3.4/src/org.eclipse.osgi/defaultAdaptor/src/org/eclipse/osgi/baseadaptor/HookRegistry.java	5	0	11	32	304	114	0	0	0	4	1	0	11	9	0	0	121	121	35	35	108	48	0	0	0	0	0	0	0	0	0	466	5	4	1	21	3	312	4	972	11	2758	26	60	24	1269	404	1329	428
/Users/rizwan/Downloads/fwddatasetwithrandomnfaultinformation/SourceCode/Equinox-3.4/Equinox-3.4/src/org.eclipse.osgi/defaultAdaptor/src/org/eclipse/osgi/baseadaptor/HookConfigurator.java	0	0	0	2	177	10	0	0	0	0	0	0	0	0	0	0	2	2	1	1	2	0	0	0	0	0	0	0	0	0	0	189	3	0	0	0	0	6	4	204	6	609	15	7	7	87	60	94	67
/Users/rizwan/Downloads/fwddatasetwithrandomnfaultinformation/SourceCode/Equinox-3.4/Equinox-3.4/src/org.eclipse.osgi/defaultAdaptor/src/org/eclipse/osgi/baseadaptor/BaseData.java	7	0	4	14	323	174	0	3	1	7	12	0	7	0	0	0	168	168	75	75	149	57	0	0	0	0	0	0	0	0	0	522	5	11	3	19	2	486	4	1258	11	3565	27	29	14	1610	440	1639	454
/Users/rizwan/Downloads/fwddatasetwithrandomnfaultinformation/SourceCode/Equinox-3.4/Equinox-3.4/src/org.eclipse.osgi/defaultAdaptor/src/org/eclipse/osgi/baseadaptor/bundlefile/DirZipBundleEntry.java	0	0	3	6	181	22	0	1	0	1	1	0	0	1	0	0	18	18	12	12	17	2	0	0	0	0	0	0	0	0	0	212	4	2	2	2	2	60	4	307	11	901	25	14	11	198	111	212	122
/Users/rizwan/Downloads/fwddatasetwithrandomnfaultinformation/SourceCode/Equinox-3.4/Equinox-3.4/src/org.eclipse.osgi/defaultAdaptor/src/org/eclipse/osgi/baseadaptor/bundlefile/FileBundleEntry.java	0	0	0	3	214	23	0	0	0	0	0	0	3	3	0	0	15	15	10	10	15	2	0	0	0	0	0	0	0	0	0	240	3	0	0	6	2	50	4	322	9	949	20	8	8	240	119	248	127
/Users/rizwan/Downloads/fwddatasetwithrandomnfaultinformation/SourceCode/Equinox-3.4/Equinox-3.4/src/org.eclipse.osgi/defaultAdaptor/src/org/eclipse/osgi/baseadaptor/bundlefile/MRUBundleFileList.java	5	1	3	12	209	90	0	4	0	4	7	0	12	6	0	0	72	72	29	29	82	46	0	0	0	0	0	0	0	0	0	320	6	8	2	25	3	202	4	698	11	1962	28	28	14	793	269	821	283
/Users/rizwan/Downloads/fwddatasetwithrandomnfaultinformation/SourceCode/Equinox-3.4/Equinox-3.4/src/org.eclipse.osgi/defaultAdaptor/src/org/eclipse/osgi/baseadaptor/bundlefile/ZipBundleEntry.java	0	0	3	7	214	34	0	0	0	3	1	0	3	3	0	0	57	57	28	28	39	10	0	0	0	0	0	0	0	0	0	258	4	3	1	7	3	170	4	499	11	1447	25	21	17	404	164	425	181
/Users/rizwan/Downloads/fwddatasetwithrandomnfaultinformation/SourceCode/Equinox-3.4/Equinox-3.4/src/org.eclipse.osgi/defaultAdaptor/src/org/eclipse/osgi/baseadaptor/bundlefile/BundleEntry.java	0	0	6	9	239	42	0	1	0	1	0	0	9	7	0	0	33	33	13	13	38	18	0	0	0	0	0	0	0	0	0	296	4	2	2	16	2	92	4	474	11	1365	25	20	13	460	190	480	203
/Users/rizwan/Downloads/fwddatasetwithrandomnfaultinformation/SourceCode/Equinox-3.4/Equinox-3.4/src/org.eclipse.osgi/defaultAdaptor/src/org/eclipse/osgi/baseadaptor/bundlefile/BundleFile.java	1	0	2	9	274	49	0	0	1	3	4	0	3	2	0	0	60	60	20	20	52	16	0	0	0	0	0	0	0	0	0	335	5	4	2	9	3	160	4	590	11	1699	27	17	11	860	282	877	293
/Users/rizwan/Downloads/fwddatasetwithrandomnfaultinformation/SourceCode/Equinox-3.4/Equinox-3.4/src/org.eclipse.osgi/defaultAdaptor/src/org/eclipse/osgi/baseadaptor/bundlefile/DirBundleFile.java	1	0	1	5	177	20	0	3	3	7	5	0	1	1	0	0	51	51	16	16	32	11	0	0	0	0	0	0	0	0	0	204	5	13	3	7	3	134	4	416	11	1201	28	15	11	298	138	313	149
/Users/rizwan/Downloads/fwddatasetwithrandomnfaultinformation/SourceCode/Equinox-3.4/Equinox-3.4/src/org.eclipse.osgi/defaultAdaptor/src/org/eclipse/osgi/baseadaptor/bundlefile/NestedDirBundleFile.java	0	0	1	5	185	24	0	2	0	1	3	0	3	5	0	0	29	29	9	9	19	8	0	0	0	0	0	0	0	0	0	215	4	3	2	11	3	76	4	345	11	1006	26	14	10	247	138	261	148
/Users/rizwan/Downloads/fwddatasetwithrandomnfaultinformation/SourceCode/Equinox-3.4/Equinox-3.4/src/org.eclipse.osgi/defaultAdaptor/src/org/eclipse/osgi/baseadaptor/bundlefile/ZipBundleFile.java	0	0	11	22	243	96	0	15	2	21	17	0	4	8	0	0	208	208	45	45	107	47	0	0	0	0	0	0	0	0	0	372	4	38	3	29	3	506	4	1113	11	3182	27	48	16	1057	330	1105	346
/Users/rizwan/Downloads/fwddatasetwithrandomnfaultinformation/SourceCode/Equinox-3.4/Equinox-3.4/src/org.eclipse.osgi/defaultAdaptor/src/org/eclipse/osgi/baseadaptor/loader/ClasspathManager.java	28	0	16	32	327	128	0	8	1	30	8	0	41	14	0	0	313	313	105	105	246	135	0	0	0	0	0	0	0	0	0	531	5	39	3	63	3	836	4	1865	11	5210	28	66	20	2553	532	2619	552
/Users/rizwan/Downloads/fwddatasetwithrandomnfaultinformation/SourceCode/Equinox-3.4/Equinox-3.4/src/org.eclipse.osgi/defaultAdaptor/src/org/eclipse/osgi/baseadaptor/loader/ClasspathEntry.java	0	0	0	2	201	20	0	0	0	0	2	0	4	4	0	0	13	13	8	8	16	4	0	0	0	0	0	0	0	0	0	223	3	0	0	10	3	42	4	305	9	894	21	8	8	278	115	286	123
/Users/rizwan/Downloads/fwddatasetwithrandomnfaultinformation/SourceCode/Equinox-3.4/Equinox-3.4/src/org.eclipse.osgi/defaultAdaptor/src/org/eclipse/osgi/baseadaptor/loader/FragmentClasspath.java	1	0	0	2	192	18	0	0	0	0	0	0	5	4	0	0	14	14	9	9	18	4	0	0	0	0	0	0	0	0	0	213	4	0	0	9	2	46	4	300	9	877	21	8	7	202	96	210	103
/Users/rizwan/Downloads/fwddatasetwithrandomnfaultinformation/SourceCode/Equinox-3.4/Equinox-3.4/src/org.eclipse.osgi/defaultAdaptor/src/org/eclipse/osgi/baseadaptor/loader/BaseClassLoader.java	0	0	0	2	216	22	0	0	0	0	0	0	0	0	0	0	11	11	1	1	13	0	0	0	0	0	0	0	0	0	0	240	3	0	0	0	0	24	4	284	6	838	15	7	7	353	142	360	149
/Users/rizwan/Downloads/fwddatasetwithrandomnfaultinformation/SourceCode/Equinox-3.4/Equinox-3.4/src/org.eclipse.osgi/defaultAdaptor/src/org/eclipse/osgi/baseadaptor/hooks/AdaptorHook.java	0	0	0	6	244	27	0	0	0	0	0	0	2	2	0	0	23	23	10	10	20	0	0	0	0	0	0	0	0	0	0	277	3	0	0	4	2	66	4	376	8	1107	19	7	7	535	171	542	178
/Users/rizwan/Downloads/fwddatasetwithrandomnfaultinformation/SourceCode/Equinox-3.4/Equinox-3.4/src/org.eclipse.osgi/defaultAdaptor/src/org/eclipse/osgi/baseadaptor/hooks/BundleFileFactoryHook.java	0	0	0	2	182	10	0	0	0	0	0	0	0	0	0	0	4	4	1	1	6	0	0	0	0	0	0	0	0	0	0	194	3	0	0	0	0	10	4	217	6	644	15	7	7	175	99	182	106
/Users/rizwan/Downloads/fwddatasetwithrandomnfaultinformation/SourceCode/Equinox-3.4/Equinox-3.4/src/org.eclipse.osgi/defaultAdaptor/src/org/eclipse/osgi/baseadaptor/hooks/BundleFileWrapperFactoryHook.java	0	0	0	2	184	10	0	0	0	0	0	0	0	0	0	0	4	4	1	1	6	0	0	0	0	0	0	0	0	0	0	196	3	0	0	0	0	10	4	219	6	650	15	6	6	193	106	199	112
/Users/rizwan/Downloads/fwddatasetwithrandomnfaultinformation/SourceCode/Equinox-3.4/Equinox-3.4/src/org.eclipse.osgi/defaultAdaptor/src/org/eclipse/osgi/baseadaptor/hooks/ClassLoadingStatsHook.java	0	0	0	2	221	19	0	0	0	0	0	0	2	2	0	0	12	12	5	5	11	0	0	0	0	0	0	0	0	0	0	242	3	0	0	4	2	34	4	300	8	888	19	6	6	470	142	476	148
/Users/rizwan/Downloads/fwddatasetwithrandomnfaultinformation/SourceCode/Equinox-3.4/Equinox-3.4/src/org.eclipse.osgi/defaultAdaptor/src/org/eclipse/osgi/baseadaptor/hooks/ClassLoadingHook.java	0	0	0	8	239	21	0	0	0	0	0	0	2	2	0	0	13	13	5	5	14	0	0	0	0	0	0	0	0	0	0	268	3	0	0	4	2	36	4	331	8	978	19	7	7	606	207	613	214
/Users/rizwan/Downloads/fwddatasetwithrandomnfaultinformation/SourceCode/Equinox-3.4/Equinox-3.4/src/org.eclipse.osgi/defaultAdaptor/src/org/eclipse/osgi/baseadaptor/hooks/StorageHook.java	0	0	0	2	285	30	0	0	0	0	0	0	3	3	0	0	29	29	11	11	20	0	0	0	0	0	0	0	0	0	0	317	3	0	0	6	2	80	4	432	8	1275	19	7	7	940	254	947	261
/Users/rizwan/Downloads/fwddatasetwithrandomnfaultinformation/SourceCode/Equinox-3.4/Equinox-3.4/src/org.eclipse.osgi/defaultAdaptor/src/org/eclipse/osgi/framework/internal/core/BundleResourceHandler.java	0	0	18	37	209	117	0	8	5	21	18	0	6	11	0	0	182	182	26	26	111	84	0	0	0	0	0	0	0	0	0	381	4	34	3	35	3	416	4	1075	11	3027	27	97	29	1003	368	1100	397
/Users/rizwan/Downloads/fwddatasetwithrandomnfaultinformation/SourceCode/Equinox-3.4/Equinox-3.4/src/org.eclipse.osgi/defaultAdaptor/src/org/eclipse/osgi/framework/internal/core/ReferenceInputStream.java	0	0	0	2	173	10	0	0	0	0	0	0	0	0	0	0	6	6	4	4	8	1	0	0	0	0	0	0	0	0	0	185	3	0	0	0	0	20	4	221	7	654	16	5	5	117	80	122	85
/Users/rizwan/Downloads/fwddatasetwithrandomnfaultinformation/SourceCode/Equinox-3.4/Equinox-3.4/src/org.eclipse.osgi/defaultAdaptor/src/org/eclipse/osgi/framework/internal/core/ServiceRegistryImpl.java	6	0	0	2	209	50	0	0	1	2	10	0	6	0	0	0	95	95	22	22	80	41	0	0	0	0	0	0	0	0	0	267	4	3	2	16	2	234	4	653	11	1837	25	20	8	570	146	590	154
/Users/rizwan/Downloads/fwddatasetwithrandomnfaultinformation/SourceCode/Equinox-3.4/Equinox-3.4/src/org.eclipse.osgi/defaultAdaptor/src/org/eclipse/osgi/framework/internal/core/BundleURLConnection.java	0	0	0	3	197	22	0	0	0	4	3	0	0	0	0	0	45	45	23	23	33	9	0	0	0	0	0	0	0	0	0	222	3	4	1	3	1	136	4	416	11	1208	22	7	6	327	141	334	147
/Users/rizwan/Downloads/fwddatasetwithrandomnfaultinformation/SourceCode/Equinox-3.4/Equinox-3.4/src/org.eclipse.osgi/defaultAdaptor/src/org/eclipse/osgi/framework/internal/protocol/bundleresource/Handler.java	1	0	0	2	174	10	0	1	0	1	3	0	1	0	0	0	25	25	6	6	25	10	0	0	0	0	0	0	0	0	0	187	4	2	2	4	2	62	4	302	11	870	25	7	5	202	104	209	109
/Users/rizwan/Downloads/fwddatasetwithrandomnfaultinformation/SourceCode/Equinox-3.4/Equinox-3.4/src/org.eclipse.osgi/defaultAdaptor/src/org/eclipse/osgi/framework/internal/protocol/bundleentry/Handler.java	0	0	0	2	174	10	0	0	0	0	1	0	0	0	0	0	14	14	4	4	15	2	0	0	0	0	0	0	0	0	0	186	3	0	0	1	1	36	4	248	9	728	19	5	5	153	89	158	94
/Users/rizwan/Downloads/fwddatasetwithrandomnfaultinformation/SourceCode/Equinox-3.4/Equinox-3.4/src/org.eclipse.osgi/defaultAdaptor/src/org/eclipse/osgi/framework/internal/protocol/reference/Handler.java	0	0	0	3	180	16	0	0	0	0	0	0	5	3	0	0	11	11	5	5	7	1	0	0	0	0	0	0	0	0	0	199	3	0	0	8	2	32	4	256	9	760	20	12	8	189	120	201	128
/Users/rizwan/Downloads/fwddatasetwithrandomnfaultinformation/SourceCode/Equinox-3.4/Equinox-3.4/src/org.eclipse.osgi/defaultAdaptor/src/org/eclipse/osgi/framework/internal/protocol/reference/ReferenceURLConnection.java	0	0	1	6	171	20	0	0	0	6	1	0	0	0	0	0	37	37	11	11	26	7	0	0	0	0	0	0	0	0	0	198	4	6	1	1	1	96	4	344	11	1000	23	9	7	249	137	258	144
/Users/rizwan/Downloads/fwddatasetwithrandomnfaultinformation/SourceCode/Equinox-3.4/Equinox-3.4/src/org.eclipse.osgi/defaultAdaptor/src/org/eclipse/osgi/internal/baseadaptor/BaseClassLoadingHook.java	3	0	6	12	172	34	0	4	1	2	5	0	5	1	0	0	54	54	15	15	56	27	0	0	0	0	0	0	0	0	0	227	5	7	3	11	3	138	4	481	11	1356	28	21	10	471	217	492	227
/Users/rizwan/Downloads/fwddatasetwithrandomnfaultinformation/SourceCode/Equinox-3.4/Equinox-3.4/src/org.eclipse.osgi/defaultAdaptor/src/org/eclipse/osgi/internal/baseadaptor/BaseStorage.java	37	1	26	117	268	380	0	31	12	82	51	0	41	8	0	0	886	887	234	234	650	362	0	0	0	0	0	0	0	0	0	829	6	125	3	100	3	2241	4	4323	11	11952	29	156	28	4726	1201	4882	1229
/Users/rizwan/Downloads/fwddatasetwithrandomnfaultinformation/SourceCode/Equinox-3.4/Equinox-3.4/src/org.eclipse.osgi/defaultAdaptor/src/org/eclipse/osgi/internal/baseadaptor/DevClassLoadingHook.java	1	0	0	2	168	32	0	2	1	3	3	0	1	2	0	0	40	40	14	14	33	10	0	0	0	0	0	0	0	0	0	203	4	6	3	6	3	108	4	380	11	1094	27	10	5	378	180	388	185
/Users/rizwan/Downloads/fwddatasetwithrandomnfaultinformation/SourceCode/Equinox-3.4/Equinox-3.4/src/org.eclipse.osgi/defaultAdaptor/src/org/eclipse/osgi/internal/baseadaptor/DefaultClassLoader.java	0	0	20	36	232	78	0	7	0	4	0	0	4	5	0	0	95	95	32	32	73	19	0	0	0	0	0	0	0	0	0	366	4	11	2	9	2	254	4	744	11	2139	25	25	12	951	332	976	344
/Users/rizwan/Downloads/fwddatasetwithrandomnfaultinformation/SourceCode/Equinox-3.4/Equinox-3.4/src/org.eclipse.osgi/defaultAdaptor/src/org/eclipse/osgi/internal/baseadaptor/BaseHookConfigurator.java	0	0	0	2	170	10	0	0	0	0	0	0	0	0	0	0	8	8	2	2	8	1	0	0	0	0	0	0	0	0	0	182	3	0	0	0	0	20	4	218	7	645	16	4	4	106	74	110	78
/Users/rizwan/Downloads/fwddatasetwithrandomnfaultinformation/SourceCode/Equinox-3.4/Equinox-3.4/src/org.eclipse.osgi/defaultAdaptor/src/org/eclipse/osgi/internal/baseadaptor/DevClassPathHelper.java	0	0	0	12	203	31	0	1	0	6	2	0	2	2	0	0	37	37	16	16	34	21	0	0	0	0	0	0	0	0	0	246	3	7	2	6	3	106	4	432	11	1240	25	11	8	389	164	400	172
/Users/rizwan/Downloads/fwddatasetwithrandomnfaultinformation/SourceCode/Equinox-3.4/Equinox-3.4/src/org.eclipse.osgi/defaultAdaptor/src/org/eclipse/osgi/internal/baseadaptor/SystemBundleData.java	1	0	1	11	169	48	0	2	0	6	4	0	1	0	0	0	85	85	33	33	61	26	0	0	0	0	0	0	0	0	0	230	5	8	2	5	2	236	4	579	11	1648	26	13	8	533	247	546	255
/Users/rizwan/Downloads/fwddatasetwithrandomnfaultinformation/SourceCode/Equinox-3.4/Equinox-3.4/src/org.eclipse.osgi/defaultAdaptor/src/org/eclipse/osgi/internal/baseadaptor/BasePermissionStorage.java	1	0	0	2	166	6	0	0	0	0	4	0	0	0	0	0	33	33	13	13	32	9	0	0	0	0	0	0	0	0	0	175	4	0	0	4	1	92	4	321	9	922	20	7	5	205	103	212	108
/Users/rizwan/Downloads/fwddatasetwithrandomnfaultinformation/SourceCode/Equinox-3.4/Equinox-3.4/src/org.eclipse.osgi/defaultAdaptor/src/org/eclipse/osgi/internal/baseadaptor/BundleUninstall.java	0	0	0	2	188	16	0	0	0	0	0	0	0	0	0	0	13	13	7	7	17	3	0	0	0	0	0	0	0	0	0	206	3	0	0	0	0	40	4	273	7	799	16	5	5	218	114	223	119
/Users/rizwan/Downloads/fwddatasetwithrandomnfaultinformation/SourceCode/Equinox-3.4/Equinox-3.4/src/org.eclipse.osgi/defaultAdaptor/src/org/eclipse/osgi/internal/baseadaptor/StateManager.java	0	0	1	14	293	88	0	3	3	11	9	0	10	13	0	0	122	122	37	37	93	36	0	0	0	0	0	0	0	0	0	396	4	17	3	32	3	318	4	906	11	2586	27	18	9	1020	337	1038	346
/Users/rizwan/Downloads/fwddatasetwithrandomnfaultinformation/SourceCode/Equinox-3.4/Equinox-3.4/src/org.eclipse.osgi/defaultAdaptor/src/org/eclipse/osgi/internal/baseadaptor/BundleInstall.java	2	0	3	10	176	18	0	1	0	6	1	0	2	0	0	0	83	83	23	23	61	23	0	0	0	0	0	0	0	0	0	209	5	7	2	3	2	212	4	528	11	1498	26	11	7	421	202	432	209
/Users/rizwan/Downloads/fwddatasetwithrandomnfaultinformation/SourceCode/Equinox-3.4/Equinox-3.4/src/org.eclipse.osgi/defaultAdaptor/src/org/eclipse/osgi/internal/baseadaptor/AdaptorMsg.java	0	0	0	4	174	13	0	0	0	0	0	0	2	2	0	0	2	2	2	2	26	1	0	0	0	0	0	0	0	0	0	191	3	0	0	4	2	8	4	239	9	690	20	8	8	181	91	189	99
/Users/rizwan/Downloads/fwddatasetwithrandomnfaultinformation/SourceCode/Equinox-3.4/Equinox-3.4/src/org.eclipse.osgi/defaultAdaptor/src/org/eclipse/osgi/internal/baseadaptor/InvalidVersion.java	0	0	0	3	182	12	0	0	0	0	0	0	0	0	0	0	5	5	4	4	7	1	0	0	0	0	0	0	0	0	0	197	3	0	0	0	0	18	4	230	7	682	16	12	8	135	84	147	92
/Users/rizwan/Downloads/fwddatasetwithrandomnfaultinformation/SourceCode/Equinox-3.4/Equinox-3.4/src/org.eclipse.osgi/defaultAdaptor/src/org/eclipse/osgi/internal/baseadaptor/BaseStorageHook.java	6	0	11	28	185	122	0	12	5	24	13	0	6	2	0	0	307	307	63	63	211	93	0	0	0	0	0	0	0	0	0	352	5	41	3	21	3	740	4	1473	11	4111	28	45	18	1505	515	1550	533
/Users/rizwan/Downloads/fwddatasetwithrandomnfaultinformation/SourceCode/Equinox-3.4/Equinox-3.4/src/org.eclipse.osgi/defaultAdaptor/src/org/eclipse/osgi/internal/baseadaptor/AdaptorUtil.java	2	0	4	21	208	60	0	4	0	9	4	0	2	2	0	0	117	117	46	46	83	32	0	0	0	0	0	0	0	0	0	295	5	13	2	8	3	326	4	771	11	2195	27	24	11	785	318	809	329
/Users/rizwan/Downloads/fwddatasetwithrandomnfaultinformation/SourceCode/Equinox-3.4/Equinox-3.4/src/org.eclipse.osgi/defaultAdaptor/src/org/eclipse/osgi/internal/baseadaptor/BundleUpdate.java	2	0	0	7	190	30	0	0	0	5	1	0	2	0	0	0	96	96	25	25	67	24	0	0	0	0	0	0	0	0	0	229	4	5	1	3	2	242	4	581	11	1652	24	9	6	521	237	530	243
/Users/rizwan/Downloads/fwddatasetwithrandomnfaultinformation/SourceCode/Equinox-3.4/Equinox-3.4/src/org.eclipse.osgi/supplement/src/org/eclipse/core/runtime/internal/adaptor/Locker_JavaNio.java	0	0	2	13	182	46	0	0	0	5	0	0	0	0	0	0	34	34	22	22	32	21	0	0	0	0	0	0	0	0	0	243	4	5	1	0	0	112	4	422	9	1213	20	19	13	296	153	315	166
/Users/rizwan/Downloads/fwddatasetwithrandomnfaultinformation/SourceCode/Equinox-3.4/Equinox-3.4/src/org.eclipse.osgi/supplement/src/org/eclipse/core/runtime/internal/adaptor/Locker_JavaIo.java	0	0	0	5	171	18	0	0	0	4	0	0	0	0	0	0	22	22	12	12	19	7	0	0	0	0	0	0	0	0	0	194	3	4	1	0	0	68	4	300	9	875	19	7	7	178	107	185	114
/Users/rizwan/Downloads/fwddatasetwithrandomnfaultinformation/SourceCode/Equinox-3.4/Equinox-3.4/src/org.eclipse.osgi/supplement/src/org/eclipse/core/runtime/internal/adaptor/Locker.java	0	0	0	2	170	8	0	0	0	0	0	0	0	0	0	0	4	4	1	1	5	0	0	0	0	0	0	0	0	0	0	180	3	0	0	0	0	10	4	202	6	600	15	5	5	73	57	78	62
/Users/rizwan/Downloads/fwddatasetwithrandomnfaultinformation/SourceCode/Equinox-3.4/Equinox-3.4/src/org.eclipse.osgi/supplement/src/org/eclipse/core/runtime/internal/adaptor/BasicLocation.java	0	0	1	20	179	49	0	3	1	17	5	0	0	0	0	0	112	112	36	36	80	30	0	0	0	0	0	0	0	0	0	249	4	21	3	5	1	296	4	693	11	1968	25	14	6	613	222	627	228
/Users/rizwan/Downloads/fwddatasetwithrandomnfaultinformation/SourceCode/Equinox-3.4/Equinox-3.4/src/org.eclipse.osgi/supplement/src/org/eclipse/core/runtime/internal/adaptor/EclipseAdaptorMsg.java	0	0	0	8	166	14	0	0	0	0	0	0	0	0	0	0	3	3	2	2	79	2	0	0	0	0	0	0	0	0	0	188	3	0	0	0	0	10	4	286	7	777	16	10	9	385	138	395	147
/Users/rizwan/Downloads/fwddatasetwithrandomnfaultinformation/SourceCode/Equinox-3.4/Equinox-3.4/src/org.eclipse.osgi/supplement/src/org/eclipse/core/runtime/internal/adaptor/LocationHelper.java	0	0	1	9	177	22	0	0	0	0	2	0	0	0	0	0	26	26	7	7	15	3	0	0	0	0	0	0	0	0	0	209	4	0	0	2	1	66	4	304	9	894	20	13	10	198	112	211	122
/Users/rizwan/Downloads/fwddatasetwithrandomnfaultinformation/SourceCode/Equinox-3.4/Equinox-3.4/src/org.eclipse.osgi/supplement/src/org/eclipse/osgi/storagemanager/StorageManager.java	13	0	22	49	453	253	0	4	4	36	22	0	47	36	0	0	458	458	136	136	327	163	0	0	0	0	0	0	0	0	0	790	5	44	3	105	3	1188	4	2632	11	7402	28	66	18	3718	831	3784	849
/Users/rizwan/Downloads/fwddatasetwithrandomnfaultinformation/SourceCode/Equinox-3.4/Equinox-3.4/src/org.eclipse.osgi/supplement/src/org/eclipse/osgi/storagemanager/ManagedOutputStream.java	0	0	0	3	200	28	0	0	0	0	0	0	2	2	0	0	23	23	14	14	24	9	0	0	0	0	0	0	0	0	0	231	3	0	0	4	2	74	4	351	9	1020	20	9	8	336	157	345	165
/Users/rizwan/Downloads/fwddatasetwithrandomnfaultinformation/SourceCode/Equinox-3.4/Equinox-3.4/src/org.eclipse.osgi/supplement/src/org/eclipse/osgi/util/ManifestElement.java	0	0	12	49	445	185	0	4	5	6	33	0	107	107	0	0	208	208	54	54	166	88	0	0	0	0	0	0	0	0	0	691	4	15	3	247	3	524	4	1745	11	4978	27	77	42	1987	429	2064	471
/Users/rizwan/Downloads/fwddatasetwithrandomnfaultinformation/SourceCode/Equinox-3.4/Equinox-3.4/src/org.eclipse.osgi/supplement/src/org/eclipse/osgi/util/NLS.java	7	0	22	53	276	144	0	2	2	14	17	0	30	26	0	0	159	159	46	46	151	76	0	0	0	0	0	0	0	0	0	502	5	18	3	73	3	410	4	1245	11	3504	28	59	26	1773	545	1832	571
/Users/rizwan/Downloads/fwddatasetwithrandomnfaultinformation/SourceCode/Equinox-3.4/Equinox-3.4/src/org.eclipse.osgi/supplement/src/org/eclipse/osgi/framework/util/SecureAction.java	0	0	0	2	333	59	0	0	0	2	18	0	3	3	0	0	260	260	81	81	93	7	0	0	0	0	0	0	0	0	0	394	3	2	1	24	3	682	4	1213	11	3539	24	8	7	1396	284	1404	291
/Users/rizwan/Downloads/fwddatasetwithrandomnfaultinformation/SourceCode/Equinox-3.4/Equinox-3.4/src/org.eclipse.osgi/supplement/src/org/eclipse/osgi/framework/internal/core/FrameworkProperties.java	0	0	0	7	168	30	0	0	1	4	1	0	0	0	0	0	34	35	9	9	23	13	0	0	0	0	0	0	0	0	0	205	3	5	2	1	1	87	4	344	11	997	23	8	6	314	157	322	163
/Users/rizwan/Downloads/fwddatasetwithrandomnfaultinformation/SourceCode/Equinox-3.4/Equinox-3.4/src/org.eclipse.osgi/supplement/src/org/eclipse/osgi/framework/internal/core/Msg.java	0	0	0	4	166	10	0	0	0	0	0	0	0	0	0	0	2	2	2	2	65	1	0	0	0	0	0	0	0	0	0	180	3	0	0	0	0	8	4	261	7	717	16	6	6	326	121	332	127
/Users/rizwan/Downloads/fwddatasetwithrandomnfaultinformation/SourceCode/Equinox-3.4/Equinox-3.4/src/org.eclipse.osgi/supplement/src/org/eclipse/osgi/framework/internal/core/Tokenizer.java	6	1	3	7	178	22	0	1	4	1	11	0	6	3	0	0	45	45	22	22	58	25	0	0	0	0	0	0	0	0	0	217	6	6	3	20	3	134	4	476	11	1340	29	15	8	287	118	302	126
/Users/rizwan/Downloads/fwddatasetwithrandomnfaultinformation/SourceCode/Equinox-3.4/Equinox-3.4/src/org.eclipse.osgi/supplement/src/org/eclipse/osgi/framework/internal/reliablefile/ReliableFileInputStream.java	1	0	4	12	277	58	0	0	0	3	0	0	17	21	0	0	51	51	22	22	37	19	0	0	0	0	0	0	0	0	0	352	5	3	1	38	2	146	4	607	11	1764	25	14	8	585	209	599	217
/Users/rizwan/Downloads/fwddatasetwithrandomnfaultinformation/SourceCode/Equinox-3.4/Equinox-3.4/src/org.eclipse.osgi/supplement/src/org/eclipse/osgi/framework/internal/reliablefile/ReliableFileOutputStream.java	0	0	0	4	256	55	0	0	0	0	2	0	18	18	0	0	55	55	18	18	36	9	0	0	0	0	0	0	0	0	0	315	3	0	0	38	3	146	4	554	9	1616	21	7	7	627	224	634	231
/Users/rizwan/Downloads/fwddatasetwithrandomnfaultinformation/SourceCode/Equinox-3.4/Equinox-3.4/src/org.eclipse.osgi/supplement/src/org/eclipse/osgi/framework/internal/reliablefile/ReliableFile.java	12	6	25	60	425	194	0	3	2	30	26	0	31	32	0	0	326	326	115	115	304	206	0	0	0	0	0	0	0	0	0	722	6	35	3	89	3	882	4	2254	11	6247	29	137	45	2773	616	2910	661
/Users/rizwan/Downloads/fwddatasetwithrandomnfaultinformation/SourceCode/Equinox-3.4/Equinox-3.4/src/org.eclipse.osgi/supplement/src/org/eclipse/osgi/framework/log/FrameworkLog.java	0	0	0	4	238	27	0	0	0	0	0	0	2	2	0	0	9	9	1	1	11	1	0	0	0	0	0	0	0	0	0	269	3	0	0	4	2	20	4	314	9	930	20	10	8	469	182	479	190
/Users/rizwan/Downloads/fwddatasetwithrandomnfaultinformation/SourceCode/Equinox-3.4/Equinox-3.4/src/org.eclipse.osgi/supplement/src/org/eclipse/osgi/framework/log/FrameworkLogEntry.java	0	0	0	11	271	64	0	0	0	0	0	0	36	36	0	0	25	25	10	10	32	19	0	0	0	0	0	0	0	0	0	346	3	0	0	72	2	70	4	548	9	1593	20	35	14	515	201	550	215
/Users/rizwan/Downloads/fwddatasetwithrandomnfaultinformation/SourceCode/Equinox-3.4/Equinox-3.4/src/org.eclipse.osgi/supplement/src/org/eclipse/osgi/framework/eventmgr/EventDispatcher.java	0	0	0	2	203	12	0	0	0	0	0	0	3	3	0	0	4	4	1	1	2	0	0	0	0	0	0	0	0	0	0	217	3	0	0	6	2	10	4	244	8	729	19	7	7	313	133	320	140
/Users/rizwan/Downloads/fwddatasetwithrandomnfaultinformation/SourceCode/Equinox-3.4/Equinox-3.4/src/org.eclipse.osgi/supplement/src/org/eclipse/osgi/framework/eventmgr/EventListeners.java	3	1	3	5	292	60	0	0	0	3	10	0	11	5	0	0	42	42	27	27	48	29	0	0	0	0	0	0	0	0	0	364	6	3	1	26	3	138	4	622	11	1786	27	32	13	773	246	805	259
/Users/rizwan/Downloads/fwddatasetwithrandomnfaultinformation/SourceCode/Equinox-3.4/Equinox-3.4/src/org.eclipse.osgi/supplement/src/org/eclipse/osgi/framework/eventmgr/EventManager.java	2	0	2	11	429	119	0	1	0	3	7	0	13	12	0	0	78	78	44	44	77	31	0	0	0	0	0	0	0	0	0	563	5	4	2	32	3	244	4	965	11	2784	27	20	11	1639	441	1659	452
/Users/rizwan/Downloads/fwddatasetwithrandomnfaultinformation/SourceCode/Equinox-3.4/Equinox-3.4/src/org.eclipse.osgi/supplement/src/org/eclipse/osgi/framework/eventmgr/ListenerQueue.java	2	0	0	5	250	32	0	0	0	1	1	0	3	2	0	0	34	34	14	14	27	14	0	0	0	0	0	0	0	0	0	289	4	1	1	6	3	96	4	445	11	1293	25	10	7	749	253	759	260
/Users/rizwan/Downloads/fwddatasetwithrandomnfaultinformation/SourceCode/Equinox-3.4/Equinox-3.4/src/org.eclipse.osgi/supplement/src/org/eclipse/osgi/framework/debug/FrameworkDebugOptions.java	0	0	4	31	198	75	0	2	1	6	8	0	6	6	0	0	95	95	27	27	61	27	0	0	0	0	0	0	0	0	0	308	4	9	3	20	3	244	4	683	11	1958	27	27	11	565	243	592	254
/Users/rizwan/Downloads/fwddatasetwithrandomnfaultinformation/SourceCode/Equinox-3.4/Equinox-3.4/src/org.eclipse.osgi/supplement/src/org/eclipse/osgi/framework/debug/Debug.java	1	0	14	40	396	217	0	4	2	3	2	0	1	0	0	0	80	80	28	28	80	57	0	0	0	0	0	0	0	0	0	668	5	9	3	3	2	216	4	1047	11	3001	27	28	8	864	255	892	263
/Users/rizwan/Downloads/fwddatasetwithrandomnfaultinformation/SourceCode/Equinox-3.4/Equinox-3.4/src/org.eclipse.osgi/supplement/src/org/eclipse/osgi/service/runnable/ApplicationRunnable.java	0	0	0	2	175	10	0	0	0	0	0	0	0	0	0	0	2	2	1	1	2	0	0	0	0	0	0	0	0	0	0	187	3	0	0	0	0	6	4	202	6	603	15	7	7	71	57	78	64
/Users/rizwan/Downloads/fwddatasetwithrandomnfaultinformation/SourceCode/Equinox-3.4/Equinox-3.4/src/org.eclipse.osgi/supplement/src/org/eclipse/osgi/service/runnable/ApplicationLauncher.java	0	0	0	2	192	13	0	0	0	0	0	0	3	3	0	0	3	3	1	1	3	0	0	0	0	0	0	0	0	0	0	207	3	0	0	6	2	8	4	233	8	695	19	7	7	160	94	167	101
/Users/rizwan/Downloads/fwddatasetwithrandomnfaultinformation/SourceCode/Equinox-3.4/Equinox-3.4/src/org.eclipse.osgi/supplement/src/org/eclipse/osgi/service/runnable/ParameterizedRunnable.java	0	0	0	2	186	12	0	0	0	0	0	0	4	4	0	0	2	2	3	3	2	0	0	0	0	0	0	0	0	0	0	200	3	0	0	8	2	10	4	229	8	684	19	7	6	163	98	170	104
/Users/rizwan/Downloads/fwddatasetwithrandomnfaultinformation/SourceCode/Equinox-3.4/Equinox-3.4/src/org.eclipse.osgi/supplement/src/org/eclipse/osgi/service/runnable/StartupMonitor.java	0	0	0	3	205	16	0	0	0	0	0	0	8	8	0	0	6	6	1	1	4	0	0	0	0	0	0	0	0	0	0	224	3	0	0	16	2	14	4	267	8	796	19	7	6	340	163	347	169
/Users/rizwan/Downloads/fwddatasetwithrandomnfaultinformation/SourceCode/Equinox-3.4/Equinox-3.4/src/org.eclipse.osgi/supplement/src/org/eclipse/osgi/service/urlconversion/URLConverter.java	0	0	0	8	210	16	0	0	0	0	0	0	8	8	0	0	4	4	1	1	5	0	0	0	0	0	0	0	0	0	0	234	3	0	0	16	2	10	4	274	8	816	19	11	8	317	143	328	151
/Users/rizwan/Downloads/fwddatasetwithrandomnfaultinformation/SourceCode/Equinox-3.4/Equinox-3.4/src/org.eclipse.osgi/supplement/src/org/eclipse/osgi/service/datalocation/Location.java	0	0	10	23	318	84	0	0	0	0	0	0	44	44	0	0	34	34	7	7	21	15	0	0	0	0	0	0	0	0	0	435	4	0	0	88	2	82	4	651	9	1916	21	33	10	862	228	895	238
/Users/rizwan/Downloads/fwddatasetwithrandomnfaultinformation/SourceCode/Equinox-3.4/Equinox-3.4/src/org.eclipse.osgi/supplement/src/org/eclipse/osgi/service/environment/EnvironmentInfo.java	0	0	0	5	279	54	0	0	0	0	0	0	38	38	0	0	16	16	2	2	12	0	0	0	0	0	0	0	0	0	0	338	3	0	0	76	2	36	4	471	8	1400	19	11	7	639	208	650	215
/Users/rizwan/Downloads/fwddatasetwithrandomnfaultinformation/SourceCode/Equinox-3.4/Equinox-3.4/src/org.eclipse.osgi/supplement/src/org/eclipse/osgi/service/environment/Constants.java	0	0	0	66	309	112	0	0	0	0	0	0	6	6	0	0	28	28	2	2	26	25	0	0	0	0	0	0	0	0	0	487	3	0	0	12	2	60	4	619	9	1806	20	74	59	603	153	677	212
/Users/rizwan/Downloads/fwddatasetwithrandomnfaultinformation/SourceCode/Equinox-3.4/Equinox-3.4/src/org.eclipse.osgi/supplement/src/org/eclipse/osgi/service/localization/BundleLocalization.java	0	0	0	2	186	13	0	0	0	0	0	0	6	6	0	0	2	2	2	2	4	0	0	0	0	0	0	0	0	0	0	201	3	0	0	12	2	8	4	234	8	697	19	7	7	163	90	170	97
/Users/rizwan/Downloads/fwddatasetwithrandomnfaultinformation/SourceCode/Equinox-3.4/Equinox-3.4/src/org.eclipse.osgi/supplement/src/org/eclipse/osgi/service/debug/DebugOptions.java	0	0	0	10	227	37	0	0	0	0	0	0	22	22	0	0	6	6	1	1	22	0	0	0	0	0	0	0	0	0	0	274	3	0	0	44	2	14	4	363	8	1066	19	7	7	399	107	406	114
/Users/rizwan/Downloads/fwddatasetwithrandomnfaultinformation/SourceCode/Equinox-3.4/Equinox-3.4/src/org.eclipse.osgi/jarverifier/org/eclipse/osgi/internal/provisional/verifier/CertificateVerifierFactory.java	0	0	0	2	190	14	0	0	0	0	0	0	4	4	0	0	3	3	1	1	6	0	0	0	0	0	0	0	0	0	0	206	3	0	0	8	2	8	4	237	8	704	19	4	4	208	111	212	115
/Users/rizwan/Downloads/fwddatasetwithrandomnfaultinformation/SourceCode/Equinox-3.4/Equinox-3.4/src/org.eclipse.osgi/jarverifier/org/eclipse/osgi/internal/provisional/verifier/CertificateVerifier.java	0	0	0	2	207	18	0	0	0	0	0	0	4	4	0	0	5	5	2	2	7	0	0	0	0	0	0	0	0	0	0	227	3	0	0	8	2	14	4	265	8	787	19	4	4	265	130	269	134
/Users/rizwan/Downloads/fwddatasetwithrandomnfaultinformation/SourceCode/Equinox-3.4/Equinox-3.4/src/org.eclipse.osgi/jarverifier/org/eclipse/osgi/internal/provisional/verifier/CertificateTrustAuthority.java	0	0	0	2	184	13	0	0	0	0	0	0	2	2	0	0	3	3	1	1	5	0	0	0	0	0	0	0	0	0	0	199	3	0	0	4	2	8	4	225	8	669	19	4	4	137	79	141	83
/Users/rizwan/Downloads/fwddatasetwithrandomnfaultinformation/SourceCode/Equinox-3.4/Equinox-3.4/src/org.eclipse.osgi/jarverifier/org/eclipse/osgi/internal/provisional/verifier/CertificateChain.java	0	0	0	2	209	22	0	0	0	0	0	0	4	4	0	0	7	7	1	1	10	0	0	0	0	0	0	0	0	0	0	233	3	0	0	8	2	16	4	276	8	817	19	6	5	261	126	267	131
/Users/rizwan/Downloads/fwddatasetwithrandomnfaultinformation/SourceCode/Equinox-3.4/Equinox-3.4/src/org.eclipse.osgi/resolver/src/org/eclipse/osgi/internal/module/BundleConstraint.java	0	0	0	2	170	8	0	0	0	0	0	0	0	0	0	0	8	8	3	3	5	0	0	0	0	0	0	0	0	0	0	180	3	0	0	0	0	22	4	214	6	636	15	5	5	90	72	95	77
/Users/rizwan/Downloads/fwddatasetwithrandomnfaultinformation/SourceCode/Equinox-3.4/Equinox-3.4/src/org.eclipse.osgi/resolver/src/org/eclipse/osgi/internal/module/ResolverImpl.java	91	0	121	262	207	698	0	45	32	161	78	0	97	35	0	0	1639	1639	257	257	972	483	0	0	0	0	0	0	0	0	0	1379	5	238	3	210	3	3792	4	7089	11	19808	28	305	54	7108	1369	7413	1423
/Users/rizwan/Downloads/fwddatasetwithrandomnfaultinformation/SourceCode/Equinox-3.4/Equinox-3.4/src/org.eclipse.osgi/resolver/src/org/eclipse/osgi/internal/module/PermissionChecker.java	0	0	0	2	172	13	0	4	0	6	3	0	0	0	0	0	44	44	9	9	34	27	0	0	0	0	0	0	0	0	0	187	3	10	2	3	1	106	4	377	11	1071	23	8	5	292	140	300	145
/Users/rizwan/Downloads/fwddatasetwithrandomnfaultinformation/SourceCode/Equinox-3.4/Equinox-3.4/src/org.eclipse.osgi/resolver/src/org/eclipse/osgi/internal/module/ResolverImport.java	0	0	0	2	169	14	0	0	0	1	0	0	0	0	0	0	17	17	6	6	10	2	0	0	0	0	0	0	0	0	0	185	3	1	1	0	0	46	4	252	9	745	19	5	5	144	93	149	98
/Users/rizwan/Downloads/fwddatasetwithrandomnfaultinformation/SourceCode/Equinox-3.4/Equinox-3.4/src/org.eclipse.osgi/resolver/src/org/eclipse/osgi/internal/module/GenericCapability.java	0	0	0	2	166	6	0	0	0	0	0	0	0	0	0	0	9	9	5	5	9	1	0	0	0	0	0	0	0	0	0	174	3	0	0	0	0	28	4	219	7	647	16	4	4	96	65	100	69
/Users/rizwan/Downloads/fwddatasetwithrandomnfaultinformation/SourceCode/Equinox-3.4/Equinox-3.4/src/org.eclipse.osgi/resolver/src/org/eclipse/osgi/internal/module/VersionSupplier.java	0	0	0	2	175	18	0	0	0	0	0	0	0	0	0	0	13	13	8	8	15	2	0	0	0	0	0	0	0	0	0	195	3	0	0	0	0	42	4	261	7	766	16	5	5	181	102	186	107
/Users/rizwan/Downloads/fwddatasetwithrandomnfaultinformation/SourceCode/Equinox-3.4/Equinox-3.4/src/org.eclipse.osgi/resolver/src/org/eclipse/osgi/internal/module/ResolverBundle.java	36	1	3	10	178	76	0	15	9	39	37	0	34	10	0	0	515	515	81	81	352	180	0	0	0	0	0	0	0	0	0	304	6	63	3	81	3	1192	4	2188	11	6027	29	99	21	2100	560	2199	581
/Users/rizwan/Downloads/fwddatasetwithrandomnfaultinformation/SourceCode/Equinox-3.4/Equinox-3.4/src/org.eclipse.osgi/resolver/src/org/eclipse/osgi/internal/module/GenericConstraint.java	0	0	0	2	166	6	0	1	1	2	4	0	0	0	0	0	23	23	8	8	13	3	0	0	0	0	0	0	0	0	0	174	3	4	3	4	1	62	4	271	11	797	24	7	6	130	87	137	93
/Users/rizwan/Downloads/fwddatasetwithrandomnfaultinformation/SourceCode/Equinox-3.4/Equinox-3.4/src/org.eclipse.osgi/resolver/src/org/eclipse/osgi/internal/module/VersionHashMap.java	3	0	2	11	168	24	0	2	1	8	3	0	6	0	0	0	84	84	14	14	41	18	0	0	0	0	0	0	0	0	0	208	5	11	3	9	2	196	4	497	11	1429	27	45	19	355	179	400	198
/Users/rizwan/Downloads/fwddatasetwithrandomnfaultinformation/SourceCode/Equinox-3.4/Equinox-3.4/src/org.eclipse.osgi/resolver/src/org/eclipse/osgi/internal/module/ResolverConstraint.java	1	0	3	7	166	24	0	2	3	3	10	0	3	3	0	0	50	50	26	26	51	23	0	0	0	0	0	0	0	0	0	201	5	8	3	16	3	152	4	466	11	1320	28	22	9	375	154	397	163
/Users/rizwan/Downloads/fwddatasetwithrandomnfaultinformation/SourceCode/Equinox-3.4/Equinox-3.4/src/org.eclipse.osgi/resolver/src/org/eclipse/osgi/internal/module/GroupingChecker.java	18	0	1	4	189	80	0	5	7	30	26	0	18	5	0	0	240	240	56	56	184	107	0	0	0	0	0	0	0	0	0	292	5	42	3	49	3	592	4	1281	11	3548	28	43	14	1429	359	1472	373
/Users/rizwan/Downloads/fwddatasetwithrandomnfaultinformation/SourceCode/Equinox-3.4/Equinox-3.4/src/org.eclipse.osgi/resolver/src/org/eclipse/osgi/internal/module/MappedList.java	1	0	1	3	172	34	0	0	0	0	3	0	1	1	0	0	38	38	12	12	27	11	0	0	0	0	0	0	0	0	0	211	5	0	0	5	3	100	4	366	9	1057	23	13	9	322	154	335	163
/Users/rizwan/Downloads/fwddatasetwithrandomnfaultinformation/SourceCode/Equinox-3.4/Equinox-3.4/src/org.eclipse.osgi/resolver/src/org/eclipse/osgi/internal/module/ResolverExport.java	0	0	0	2	169	8	0	0	0	0	0	0	0	0	0	0	15	15	7	7	12	1	0	0	0	0	0	0	0	0	0	179	3	0	0	0	0	44	4	243	7	716	16	5	5	122	78	127	83
/Users/rizwan/Downloads/fwddatasetwithrandomnfaultinformation/SourceCode/Equinox-3.4/Equinox-3.4/src/org.eclipse.osgi/resolver/src/org/eclipse/osgi/internal/resolver/ComputeNodeOrder.java	6	0	0	40	389	290	0	0	1	7	10	0	74	71	0	0	164	164	49	49	155	92	0	0	0	0	0	0	0	0	0	725	4	8	2	155	3	426	4	1574	11	4473	26	63	30	1837	519	1900	549
/Users/rizwan/Downloads/fwddatasetwithrandomnfaultinformation/SourceCode/Equinox-3.4/Equinox-3.4/src/org.eclipse.osgi/resolver/src/org/eclipse/osgi/internal/resolver/HostSpecificationImpl.java	0	0	4	10	170	14	0	3	2	4	4	0	0	1	0	0	27	27	9	9	18	8	0	0	0	0	0	0	0	0	0	198	4	9	3	5	2	72	4	323	11	941	26	11	9	174	99	185	108
/Users/rizwan/Downloads/fwddatasetwithrandomnfaultinformation/SourceCode/Equinox-3.4/Equinox-3.4/src/org.eclipse.osgi/resolver/src/org/eclipse/osgi/internal/resolver/ReadOnlyState.java	0	0	0	4	172	8	0	0	0	0	0	0	0	0	0	0	89	89	46	46	51	1	0	0	0	0	0	0	0	0	0	184	3	0	0	0	0	270	4	513	7	1487	16	6	6	423	175	429	181
/Users/rizwan/Downloads/fwddatasetwithrandomnfaultinformation/SourceCode/Equinox-3.4/Equinox-3.4/src/org.eclipse.osgi/resolver/src/org/eclipse/osgi/internal/resolver/NativeCodeSpecificationImpl.java	7	0	0	4	168	8	0	7	3	16	10	0	7	1	0	0	87	87	23	23	78	49	0	0	0	0	0	0	0	0	0	187	4	26	3	18	3	220	4	592	11	1646	27	19	7	453	164	472	171
/Users/rizwan/Downloads/fwddatasetwithrandomnfaultinformation/SourceCode/Equinox-3.4/Equinox-3.4/src/org.eclipse.osgi/resolver/src/org/eclipse/osgi/internal/resolver/StateHelperImpl.java	28	0	0	7	197	77	0	16	6	31	21	0	28	3	0	0	360	360	60	60	222	116	0	0	0	0	0	0	0	0	0	309	4	53	3	52	3	840	4	1606	11	4477	27	52	12	1531	445	1583	457
/Users/rizwan/Downloads/fwddatasetwithrandomnfaultinformation/SourceCode/Equinox-3.4/Equinox-3.4/src/org.eclipse.osgi/resolver/src/org/eclipse/osgi/internal/resolver/ResolverErrorImpl.java	0	0	0	2	167	6	0	0	0	0	0	0	0	0	0	0	27	27	8	8	25	4	0	0	0	0	0	0	0	0	0	175	3	0	0	0	0	70	4	281	7	814	16	5	5	251	105	256	110
/Users/rizwan/Downloads/fwddatasetwithrandomnfaultinformation/SourceCode/Equinox-3.4/Equinox-3.4/src/org.eclipse.osgi/resolver/src/org/eclipse/osgi/internal/resolver/BundleSpecificationImpl.java	0	0	4	10	167	12	0	2	1	3	1	0	0	0	0	0	24	24	7	7	17	6	0	0	0	0	0	0	0	0	0	193	4	6	3	1	1	62	4	297	11	867	25	8	8	153	84	161	92
/Users/rizwan/Downloads/fwddatasetwithrandomnfaultinformation/SourceCode/Equinox-3.4/Equinox-3.4/src/org.eclipse.osgi/resolver/src/org/eclipse/osgi/internal/resolver/StateDeltaImpl.java	0	0	0	2	168	10	0	1	1	7	10	0	0	0	0	0	99	99	20	20	58	28	0	0	0	0	0	0	0	0	0	180	3	9	3	10	1	238	4	534	11	1516	24	11	5	399	149	410	154
/Users/rizwan/Downloads/fwddatasetwithrandomnfaultinformation/SourceCode/Equinox-3.4/Equinox-3.4/src/org.eclipse.osgi/resolver/src/org/eclipse/osgi/internal/resolver/StateMsg.java	0	0	0	4	166	10	0	0	0	0	0	0	0	0	0	0	2	2	2	2	25	1	0	0	0	0	0	0	0	0	0	180	3	0	0	0	0	8	4	221	7	637	16	6	6	164	80	170	86
/Users/rizwan/Downloads/fwddatasetwithrandomnfaultinformation/SourceCode/Equinox-3.4/Equinox-3.4/src/org.eclipse.osgi/resolver/src/org/eclipse/osgi/internal/resolver/BundleDeltaImpl.java	0	0	5	25	166	26	0	0	0	8	0	0	1	2	0	0	54	54	10	10	26	14	0	0	0	0	0	0	0	0	0	222	4	8	1	3	2	128	4	412	11	1196	24	31	9	220	103	251	112
/Users/rizwan/Downloads/fwddatasetwithrandomnfaultinformation/SourceCode/Equinox-3.4/Equinox-3.4/src/org.eclipse.osgi/resolver/src/org/eclipse/osgi/internal/resolver/NativeCodeDescriptionImpl.java	6	0	0	20	168	22	0	1	0	2	9	0	8	1	0	0	95	95	30	30	102	40	0	0	0	0	0	0	0	0	0	216	4	3	2	18	3	250	4	642	11	1782	26	32	8	460	168	492	176
/Users/rizwan/Downloads/fwddatasetwithrandomnfaultinformation/SourceCode/Equinox-3.4/Equinox-3.4/src/org.eclipse.osgi/resolver/src/org/eclipse/osgi/internal/resolver/ExportPackageDescriptionImpl.java	0	0	4	17	166	14	0	0	0	5	3	0	0	0	0	0	87	87	15	15	62	28	0	0	0	0	0	0	0	0	0	201	4	5	1	3	1	204	4	513	11	1450	23	13	11	401	134	414	145
/Users/rizwan/Downloads/fwddatasetwithrandomnfaultinformation/SourceCode/Equinox-3.4/Equinox-3.4/src/org.eclipse.osgi/resolver/src/org/eclipse/osgi/internal/resolver/UserState.java	2	0	0	2	171	15	0	0	0	3	2	0	2	0	0	0	35	35	6	6	25	9	0	0	0	0	0	0	0	0	0	190	4	3	1	4	2	82	4	324	11	938	24	7	5	201	117	208	122
/Users/rizwan/Downloads/fwddatasetwithrandomnfaultinformation/SourceCode/Equinox-3.4/Equinox-3.4/src/org.eclipse.osgi/resolver/src/org/eclipse/osgi/internal/resolver/StateBuilder.java	27	1	5	78	176	121	0	11	6	31	42	0	31	12	0	0	554	554	85	85	354	195	0	0	0	0	0	0	0	0	0	408	6	48	3	85	3	1278	4	2384	11	6598	29	124	28	2246	660	2370	688
/Users/rizwan/Downloads/fwddatasetwithrandomnfaultinformation/SourceCode/Equinox-3.4/Equinox-3.4/src/org.eclipse.osgi/resolver/src/org/eclipse/osgi/internal/resolver/StateReader.java	34	0	0	17	179	80	0	4	1	19	28	0	36	18	0	0	525	525	94	94	443	231	0	0	0	0	0	0	0	0	0	310	4	24	3	82	3	1238	4	2342	11	6349	27	91	18	2204	597	2295	615
/Users/rizwan/Downloads/fwddatasetwithrandomnfaultinformation/SourceCode/Equinox-3.4/Equinox-3.4/src/org.eclipse.osgi/resolver/src/org/eclipse/osgi/internal/resolver/StateWriter.java	27	0	0	15	179	68	0	3	2	11	29	0	27	0	0	0	506	506	86	86	334	91	0	0	0	0	0	0	0	0	0	289	4	16	3	56	2	1184	4	1983	11	5522	26	63	17	1830	551	1893	568
/Users/rizwan/Downloads/fwddatasetwithrandomnfaultinformation/SourceCode/Equinox-3.4/Equinox-3.4/src/org.eclipse.osgi/resolver/src/org/eclipse/osgi/internal/resolver/VersionConstraintImpl.java	0	0	0	4	168	6	0	0	0	1	2	0	0	0	0	0	19	19	12	12	20	6	0	0	0	0	0	0	0	0	0	178	3	1	1	2	1	62	4	278	11	810	22	6	6	170	92	176	98
/Users/rizwan/Downloads/fwddatasetwithrandomnfaultinformation/SourceCode/Equinox-3.4/Equinox-3.4/src/org.eclipse.osgi/resolver/src/org/eclipse/osgi/internal/resolver/BaseDescriptionImpl.java	0	0	0	2	166	6	0	0	0	0	1	0	0	0	0	0	6	6	5	5	10	2	0	0	0	0	0	0	0	0	0	174	3	0	0	1	1	22	4	217	9	640	19	5	5	104	65	109	70
/Users/rizwan/Downloads/fwddatasetwithrandomnfaultinformation/SourceCode/Equinox-3.4/Equinox-3.4/src/org.eclipse.osgi/resolver/src/org/eclipse/osgi/internal/resolver/StateObjectFactoryImpl.java	8	0	0	7	202	36	0	1	3	10	8	0	8	0	0	0	323	323	52	52	248	76	0	0	0	0	0	0	0	0	0	253	4	14	3	16	2	750	4	1370	11	3784	26	22	9	1415	506	1437	515
/Users/rizwan/Downloads/fwddatasetwithrandomnfaultinformation/SourceCode/Equinox-3.4/Equinox-3.4/src/org.eclipse.osgi/resolver/src/org/eclipse/osgi/internal/resolver/ImportPackageSpecificationImpl.java	2	0	4	16	172	30	0	6	4	18	12	0	4	0	0	0	131	131	25	25	67	38	0	0	0	0	0	0	0	0	0	224	5	28	3	16	2	312	4	699	11	1989	27	18	12	519	208	537	220
/Users/rizwan/Downloads/fwddatasetwithrandomnfaultinformation/SourceCode/Equinox-3.4/Equinox-3.4/src/org.eclipse.osgi/resolver/src/org/eclipse/osgi/internal/resolver/SystemState.java	0	0	0	2	167	12	0	0	0	0	0	0	0	0	0	0	10	10	5	5	7	0	0	0	0	0	0	0	0	0	0	181	3	0	0	0	0	30	4	225	6	667	15	5	5	127	86	132	91
/Users/rizwan/Downloads/fwddatasetwithrandomnfaultinformation/SourceCode/Equinox-3.4/Equinox-3.4/src/org.eclipse.osgi/resolver/src/org/eclipse/osgi/internal/resolver/BundleDescriptionImpl.java	9	0	5	23	179	42	2	4	2	27	38	0	9	3	0	0	302	302	102	102	248	104	0	0	0	0	0	0	0	0	0	260	6	33	3	50	3	808	4	1519	11	4200	29	58	29	1384	400	1442	429
/Users/rizwan/Downloads/fwddatasetwithrandomnfaultinformation/SourceCode/Equinox-3.4/Equinox-3.4/src/org.eclipse.osgi/resolver/src/org/eclipse/osgi/internal/resolver/StateImpl.java	27	0	5	31	174	153	0	12	8	51	47	0	29	15	0	0	745	745	175	175	475	231	0	0	0	0	0	0	0	0	0	390	5	71	3	91	3	1840	4	3113	11	8629	28	86	24	2887	790	2973	814
/Users/rizwan/Downloads/fwddatasetwithrandomnfaultinformation/SourceCode/Equinox-3.4/Equinox-3.4/src/org.eclipse.osgi/resolver/src/org/eclipse/osgi/internal/resolver/GenericSpecificationImpl.java	0	0	1	6	168	12	0	1	5	7	10	0	0	1	0	0	52	52	15	15	36	18	0	0	0	0	0	0	0	0	0	187	4	13	3	11	2	134	4	412	11	1180	26	14	8	281	128	295	136
/Users/rizwan/Downloads/fwddatasetwithrandomnfaultinformation/SourceCode/Equinox-3.4/Equinox-3.4/src/org.eclipse.osgi/resolver/src/org/eclipse/osgi/internal/resolver/GenericDescriptionImpl.java	0	0	0	4	166	11	0	0	1	1	1	0	0	0	0	0	23	23	8	8	20	7	0	0	0	0	0	0	0	0	0	181	3	2	2	1	1	62	4	283	11	823	23	5	5	172	96	177	101
/Users/rizwan/Downloads/fwddatasetwithrandomnfaultinformation/SourceCode/Equinox-3.4/Equinox-3.4/src/org.eclipse.osgi/console/src/org/eclipse/osgi/framework/internal/core/FrameworkCommandInterpreter.java	7	1	12	60	330	142	0	7	1	12	6	0	15	19	0	0	235	237	86	86	171	75	0	0	0	0	0	0	0	0	0	552	6	20	3	40	3	644	4	1518	11	4303	29	71	21	1595	526	1666	547
/Users/rizwan/Downloads/fwddatasetwithrandomnfaultinformation/SourceCode/Equinox-3.4/Equinox-3.4/src/org.eclipse.osgi/console/src/org/eclipse/osgi/framework/internal/core/ConsoleMsg.java	0	0	0	4	166	10	0	0	0	0	0	0	0	0	0	0	2	2	2	2	141	1	0	0	0	0	0	0	0	0	0	180	3	0	0	0	0	8	4	337	7	869	16	6	6	630	197	636	203
/Users/rizwan/Downloads/fwddatasetwithrandomnfaultinformation/SourceCode/Equinox-3.4/Equinox-3.4/src/org.eclipse.osgi/console/src/org/eclipse/osgi/framework/internal/core/FrameworkCommandProvider.java	32	15	21	377	567	497	0	7	6	86	51	0	78	56	0	0	1161	1161	333	333	797	380	0	0	0	0	0	0	0	0	0	1509	6	99	3	185	3	2988	4	5974	11	16740	29	264	29	5622	1167	5886	1196
/Users/rizwan/Downloads/fwddatasetwithrandomnfaultinformation/SourceCode/Equinox-3.4/Equinox-3.4/src/org.eclipse.osgi/console/src/org/eclipse/osgi/framework/internal/core/FrameworkConsole.java	2	0	3	35	351	143	0	3	1	21	4	0	5	4	0	0	164	164	71	71	135	60	0	0	0	0	0	0	0	0	0	534	5	25	3	13	3	470	4	1252	11	3557	28	31	19	1575	452	1606	471
/Users/rizwan/Downloads/fwddatasetwithrandomnfaultinformation/SourceCode/Equinox-3.4/Equinox-3.4/src/org.eclipse.equinox.launcher/src/org/eclipse/core/launcher/Main.java	0	0	0	3	182	11	0	0	0	0	0	0	3	3	0	0	3	3	2	2	2	0	0	0	0	0	0	0	0	0	0	196	3	0	0	6	2	10	4	223	8	666	19	5	5	142	90	147	95
/Users/rizwan/Downloads/fwddatasetwithrandomnfaultinformation/SourceCode/Equinox-3.4/Equinox-3.4/src/org.eclipse.equinox.launcher/src/org/eclipse/equinox/launcher/JNIBridge.java	0	0	3	14	173	23	0	1	0	10	0	0	2	2	0	0	60	60	33	33	45	11	0	0	0	0	0	0	0	0	0	213	4	11	2	4	2	186	4	482	11	1389	25	16	10	290	123	306	133
/Users/rizwan/Downloads/fwddatasetwithrandomnfaultinformation/SourceCode/Equinox-3.4/Equinox-3.4/src/org.eclipse.equinox.launcher/src/org/eclipse/equinox/launcher/Main.java	36	3	96	531	472	1097	4	16	20	92	88	0	78	67	0	0	1414	1416	353	353	1001	626	0	0	0	0	0	0	0	0	0	2239	7	128	3	233	3	3536	4	7780	11	21707	30	505	108	8959	1942	9464	2050
/Users/rizwan/Downloads/fwddatasetwithrandomnfaultinformation/SourceCode/Equinox-3.4/Equinox-3.4/src/org.eclipse.equinox.launcher/src/org/eclipse/equinox/launcher/WebStartMain.java	2	0	1	31	193	69	0	0	1	10	11	0	5	4	0	0	183	183	41	41	124	73	0	0	0	0	0	0	0	0	0	296	5	11	2	20	3	448	4	986	11	2758	27	45	19	953	371	998	390
/Users/rizwan/Downloads/fwddatasetwithrandomnfaultinformation/SourceCode/Equinox-3.4/Equinox-3.4/src/org.eclipse.equinox.launcher/src/org/eclipse/equinox/internal/launcher/Constants.java	0	0	0	60	246	89	0	0	0	0	0	0	0	0	0	0	18	18	1	1	26	25	0	0	0	0	0	0	0	0	0	395	3	0	0	0	0	38	4	491	7	1422	16	42	32	426	124	468	156
/Users/rizwan/Downloads/fwddatasetwithrandomnfaultinformation/SourceCode/Equinox-3.4/Equinox-3.4/src/org.eclipse.osgi.tests/bundles_src/xfriends.test2/xfriends/test2/Activator.java	0	0	0	6	166	12	0	0	0	0	0	0	0	0	0	0	13	13	7	7	8	0	0	0	0	0	0	0	0	0	0	184	3	0	0	0	0	40	4	239	6	708	15	9	7	109	70	118	77
/Users/rizwan/Downloads/fwddatasetwithrandomnfaultinformation/SourceCode/Equinox-3.4/Equinox-3.4/src/org.eclipse.osgi.tests/bundles_src/legacy.lazystart.b/legacy/lazystart/b/Activator.java	0	0	0	2	167	6	0	0	0	0	0	0	0	0	0	0	9	9	3	3	5	0	0	0	0	0	0	0	0	0	0	175	3	0	0	0	0	24	4	211	6	627	15	4	4	90	64	94	68
/Users/rizwan/Downloads/fwddatasetwithrandomnfaultinformation/SourceCode/Equinox-3.4/Equinox-3.4/src/org.eclipse.osgi.tests/bundles_src/legacy.lazystart.b/legacy/lazystart/b/BTest.java	0	0	0	2	166	6	0	0	0	0	0	0	0	0	0	0	1	1	1	1	1	0	0	0	0	0	0	0	0	0	0	174	3	0	0	0	0	4	4	186	6	556	15	4	4	51	43	55	47
/Users/rizwan/Downloads/fwddatasetwithrandomnfaultinformation/SourceCode/Equinox-3.4/Equinox-3.4/src/org.eclipse.osgi.tests/bundles_src/legacy.lazystart.b/legacy/lazystart/b/excluded/a/BAExcluded.java	0	0	0	2	166	6	0	0	0	0	0	0	0	0	0	0	1	1	1	1	1	0	0	0	0	0	0	0	0	0	0	174	3	0	0	0	0	4	4	186	6	556	15	4	4	53	45	57	49
/Users/rizwan/Downloads/fwddatasetwithrandomnfaultinformation/SourceCode/Equinox-3.4/Equinox-3.4/src/org.eclipse.osgi.tests/bundles_src/legacy.lazystart.b/legacy/lazystart/b/excluded/b/BBExcluded.java	0	0	0	2	166	6	0	0	0	0	0	0	0	0	0	0	1	1	1	1	1	0	0	0	0	0	0	0	0	0	0	174	3	0	0	0	0	4	4	186	6	556	15	4	4	53	44	57	48
/Users/rizwan/Downloads/fwddatasetwithrandomnfaultinformation/SourceCode/Equinox-3.4/Equinox-3.4/src/org.eclipse.osgi.tests/bundles_src/xfriends.test3/xfriends/test3/Activator.java	0	0	0	8	166	14	0	0	0	0	0	0	0	0	0	0	13	13	7	7	8	0	0	0	0	0	0	0	0	0	0	188	3	0	0	0	0	40	4	243	6	720	15	10	7	109	71	119	78
/Users/rizwan/Downloads/fwddatasetwithrandomnfaultinformation/SourceCode/Equinox-3.4/Equinox-3.4/src/org.eclipse.osgi.tests/bundles_src/legacy.lazystart.c/legacy/lazystart/c/Activator.java	0	0	0	2	167	6	0	0	0	0	0	0	0	0	0	0	9	9	3	3	5	0	0	0	0	0	0	0	0	0	0	175	3	0	0	0	0	24	4	211	6	627	15	4	4	90	63	94	67
/Users/rizwan/Downloads/fwddatasetwithrandomnfaultinformation/SourceCode/Equinox-3.4/Equinox-3.4/src/org.eclipse.osgi.tests/bundles_src/legacy.lazystart.c/legacy/lazystart/c/CTest.java	0	0	0	2	166	6	0	0	0	0	0	0	0	0	0	0	1	1	1	1	1	0	0	0	0	0	0	0	0	0	0	174	3	0	0	0	0	4	4	186	6	556	15	4	4	51	42	55	46
/Users/rizwan/Downloads/fwddatasetwithrandomnfaultinformation/SourceCode/Equinox-3.4/Equinox-3.4/src/org.eclipse.osgi.tests/bundles_src/legacy.lazystart.c/legacy/lazystart/c/excluded/a/CAExcluded.java	0	0	0	2	166	6	0	0	0	0	0	0	0	0	0	0	1	1	1	1	1	0	0	0	0	0	0	0	0	0	0	174	3	0	0	0	0	4	4	186	6	556	15	4	4	53	44	57	48
/Users/rizwan/Downloads/fwddatasetwithrandomnfaultinformation/SourceCode/Equinox-3.4/Equinox-3.4/src/org.eclipse.osgi.tests/bundles_src/legacy.lazystart.c/legacy/lazystart/c/excluded/b/CBExcluded.java	0	0	0	2	166	6	0	0	0	0	0	0	0	0	0	0	1	1	1	1	1	0	0	0	0	0	0	0	0	0	0	174	3	0	0	0	0	4	4	186	6	556	15	4	4	53	44	57	48
/Users/rizwan/Downloads/fwddatasetwithrandomnfaultinformation/SourceCode/Equinox-3.4/Equinox-3.4/src/org.eclipse.osgi.tests/bundles_src/osgi.lazystart.c/osgi/lazystart/c/Activator.java	0	0	0	2	167	6	0	0	0	0	0	0	0	0	0	0	9	9	3	3	5	0	0	0	0	0	0	0	0	0	0	175	3	0	0	0	0	24	4	211	6	627	15	4	4	90	62	94	66
/Users/rizwan/Downloads/fwddatasetwithrandomnfaultinformation/SourceCode/Equinox-3.4/Equinox-3.4/src/org.eclipse.osgi.tests/bundles_src/osgi.lazystart.c/osgi/lazystart/c/CTest.java	0	0	0	2	166	6	0	0	0	0	0	0	0	0	0	0	1	1	1	1	1	0	0	0	0	0	0	0	0	0	0	174	3	0	0	0	0	4	4	186	6	556	15	4	4	51	42	55	46
/Users/rizwan/Downloads/fwddatasetwithrandomnfaultinformation/SourceCode/Equinox-3.4/Equinox-3.4/src/org.eclipse.osgi.tests/bundles_src/osgi.lazystart.c/osgi/lazystart/c/excluded/a/CAExcluded.java	0	0	0	2	166	6	0	0	0	0	0	0	0	0	0	0	1	1	1	1	1	0	0	0	0	0	0	0	0	0	0	174	3	0	0	0	0	4	4	186	6	556	15	4	4	53	44	57	48
/Users/rizwan/Downloads/fwddatasetwithrandomnfaultinformation/SourceCode/Equinox-3.4/Equinox-3.4/src/org.eclipse.osgi.tests/bundles_src/osgi.lazystart.c/osgi/lazystart/c/excluded/b/CBExcluded.java	0	0	0	2	166	6	0	0	0	0	0	0	0	0	0	0	1	1	1	1	1	0	0	0	0	0	0	0	0	0	0	174	3	0	0	0	0	4	4	186	6	556	15	4	4	53	44	57	48
/Users/rizwan/Downloads/fwddatasetwithrandomnfaultinformation/SourceCode/Equinox-3.4/Equinox-3.4/src/org.eclipse.osgi.tests/bundles_src/exporter.importer1/exporter/importer/test/Test1.java	0	0	0	2	166	6	0	0	0	0	0	0	0	0	0	0	1	1	1	1	1	0	0	0	0	0	0	0	0	0	0	174	3	0	0	0	0	4	4	186	6	556	15	5	5	50	42	55	47
/Users/rizwan/Downloads/fwddatasetwithrandomnfaultinformation/SourceCode/Equinox-3.4/Equinox-3.4/src/org.eclipse.osgi.tests/bundles_src/chain.test.a/chain/test/a/AMultiChain2.java	0	0	0	2	166	8	0	0	0	0	0	0	0	0	0	0	1	1	1	1	1	0	0	0	0	0	0	0	0	0	0	176	3	0	0	0	0	4	4	188	6	562	15	5	5	50	42	55	47
/Users/rizwan/Downloads/fwddatasetwithrandomnfaultinformation/SourceCode/Equinox-3.4/Equinox-3.4/src/org.eclipse.osgi.tests/bundles_src/chain.test.a/chain/test/a/Activator.java	0	0	0	2	167	6	0	0	0	0	0	0	0	0	0	0	9	9	3	3	5	0	0	0	0	0	0	0	0	0	0	175	3	0	0	0	0	24	4	211	6	627	15	4	4	90	64	94	68
/Users/rizwan/Downloads/fwddatasetwithrandomnfaultinformation/SourceCode/Equinox-3.4/Equinox-3.4/src/org.eclipse.osgi.tests/bundles_src/chain.test.a/chain/test/a/AChain.java	0	0	0	2	166	6	0	0	0	0	0	0	0	0	0	0	1	1	1	1	2	0	0	0	0	0	0	0	0	0	0	174	3	0	0	0	0	4	4	187	6	558	15	4	4	58	47	62	51
/Users/rizwan/Downloads/fwddatasetwithrandomnfaultinformation/SourceCode/Equinox-3.4/Equinox-3.4/src/org.eclipse.osgi.tests/bundles_src/chain.test.a/chain/test/a/AMultiChain1.java	0	0	0	2	166	8	0	0	0	0	0	0	0	0	0	0	1	1	1	1	3	0	0	0	0	0	0	0	0	0	0	176	3	0	0	0	0	4	4	190	6	566	15	10	9	59	45	69	54
/Users/rizwan/Downloads/fwddatasetwithrandomnfaultinformation/SourceCode/Equinox-3.4/Equinox-3.4/src/org.eclipse.osgi.tests/bundles_src/test/test1/Activator.java	0	0	0	2	167	6	0	0	0	0	0	0	0	0	0	0	9	9	3	3	5	0	0	0	0	0	0	0	0	0	0	175	3	0	0	0	0	24	4	211	6	627	15	5	5	87	61	92	66
/Users/rizwan/Downloads/fwddatasetwithrandomnfaultinformation/SourceCode/Equinox-3.4/Equinox-3.4/src/org.eclipse.osgi.tests/bundles_src/chain.test/chain/test/TestMultiChain.java	0	0	0	2	166	8	0	0	0	0	0	0	0	0	0	0	1	1	1	1	3	0	0	0	0	0	0	0	0	0	0	176	3	0	0	0	0	4	4	190	6	566	15	8	7	59	46	67	53
/Users/rizwan/Downloads/fwddatasetwithrandomnfaultinformation/SourceCode/Equinox-3.4/Equinox-3.4/src/org.eclipse.osgi.tests/bundles_src/chain.test/chain/test/TestSingleChain.java	0	0	0	2	166	6	0	0	0	0	0	0	0	0	0	0	3	3	2	2	4	0	0	0	0	0	0	0	0	0	0	174	3	0	0	0	0	10	4	195	6	580	15	4	4	72	57	76	61
/Users/rizwan/Downloads/fwddatasetwithrandomnfaultinformation/SourceCode/Equinox-3.4/Equinox-3.4/src/org.eclipse.osgi.tests/bundles_src/osgi.lazystart.b/osgi/lazystart/b/Activator.java	0	0	0	2	167	6	0	0	0	0	0	0	0	0	0	0	9	9	3	3	5	0	0	0	0	0	0	0	0	0	0	175	3	0	0	0	0	24	4	211	6	627	15	4	4	90	63	94	67
/Users/rizwan/Downloads/fwddatasetwithrandomnfaultinformation/SourceCode/Equinox-3.4/Equinox-3.4/src/org.eclipse.osgi.tests/bundles_src/osgi.lazystart.b/osgi/lazystart/b/BTest.java	0	0	0	2	166	6	0	0	0	0	0	0	0	0	0	0	1	1	1	1	1	0	0	0	0	0	0	0	0	0	0	174	3	0	0	0	0	4	4	186	6	556	15	4	4	51	43	55	47
/Users/rizwan/Downloads/fwddatasetwithrandomnfaultinformation/SourceCode/Equinox-3.4/Equinox-3.4/src/org.eclipse.osgi.tests/bundles_src/osgi.lazystart.b/osgi/lazystart/b/excluded/a/BAExcluded.java	0	0	0	2	166	6	0	0	0	0	0	0	0	0	0	0	1	1	1	1	1	0	0	0	0	0	0	0	0	0	0	174	3	0	0	0	0	4	4	186	6	556	15	4	4	53	45	57	49
/Users/rizwan/Downloads/fwddatasetwithrandomnfaultinformation/SourceCode/Equinox-3.4/Equinox-3.4/src/org.eclipse.osgi.tests/bundles_src/osgi.lazystart.b/osgi/lazystart/b/excluded/b/BBExcluded.java	0	0	0	2	166	6	0	0	0	0	0	0	0	0	0	0	1	1	1	1	1	0	0	0	0	0	0	0	0	0	0	174	3	0	0	0	0	4	4	186	6	556	15	4	4	53	44	57	48
/Users/rizwan/Downloads/fwddatasetwithrandomnfaultinformation/SourceCode/Equinox-3.4/Equinox-3.4/src/org.eclipse.osgi.tests/bundles_src/fragment.test.attach.host.a/fragment/test/attach/host/a/Activator.java	0	0	0	2	167	6	0	0	0	0	0	0	0	0	0	0	9	9	3	3	5	0	0	0	0	0	0	0	0	0	0	175	3	0	0	0	0	24	4	211	6	627	15	4	4	92	66	96	70
/Users/rizwan/Downloads/fwddatasetwithrandomnfaultinformation/SourceCode/Equinox-3.4/Equinox-3.4/src/org.eclipse.osgi.tests/bundles_src/fragment.test.attach.host.a/fragment/test/attach/host/a/internal/test/PackageAccessTest.java	0	0	0	2	166	6	0	0	0	0	0	0	0	0	0	0	3	3	2	2	3	0	0	0	0	0	0	0	0	0	0	174	3	0	0	0	0	10	4	194	6	578	15	4	4	68	57	72	61
/Users/rizwan/Downloads/fwddatasetwithrandomnfaultinformation/SourceCode/Equinox-3.4/Equinox-3.4/src/org.eclipse.osgi.tests/bundles_src/client1.multiple.exports/client1/multiple/exports/Activator.java	0	0	0	14	166	20	0	0	0	0	0	0	0	0	0	0	23	23	11	11	12	0	0	0	0	0	0	0	0	0	0	200	3	0	0	0	0	68	4	287	6	848	15	15	10	138	69	153	79
/Users/rizwan/Downloads/fwddatasetwithrandomnfaultinformation/SourceCode/Equinox-3.4/Equinox-3.4/src/org.eclipse.osgi.tests/bundles_src/nativetest.b1/nativetest/b1/Activator.java	0	0	0	3	166	8	0	0	0	0	0	0	0	0	0	0	9	9	5	5	8	1	0	0	0	0	0	0	0	0	0	177	3	0	0	0	0	28	4	221	7	654	16	5	5	110	80	115	85
/Users/rizwan/Downloads/fwddatasetwithrandomnfaultinformation/SourceCode/Equinox-3.4/Equinox-3.4/src/org.eclipse.osgi.tests/bundles_src/ext.extclasspath.a/ext/extclasspath/a/ExtClasspathExtTest.java	0	0	0	2	166	6	0	0	0	0	0	0	0	0	0	0	2	2	2	2	2	0	0	0	0	0	0	0	0	0	0	174	3	0	0	0	0	8	4	191	6	570	15	4	4	56	47	60	51
/Users/rizwan/Downloads/fwddatasetwithrandomnfaultinformation/SourceCode/Equinox-3.4/Equinox-3.4/src/org.eclipse.osgi.tests/bundles_src/ext.framework.a.importer/ext/framework/a/importer/Activator.java	0	0	0	6	167	16	0	0	0	0	0	0	0	0	0	0	16	16	6	6	12	1	0	0	0	0	0	0	0	0	0	189	3	0	0	0	0	44	4	253	7	746	16	6	5	126	88	132	93
/Users/rizwan/Downloads/fwddatasetwithrandomnfaultinformation/SourceCode/Equinox-3.4/Equinox-3.4/src/org.eclipse.osgi.tests/bundles_src/host.multiple.exports/host/multiple/exports/PublicClass1.java	0	0	0	2	166	8	0	0	0	0	0	0	0	0	0	0	1	1	1	1	1	0	0	0	0	0	0	0	0	0	0	176	3	0	0	0	0	4	4	188	6	562	15	5	5	51	43	56	48
/Users/rizwan/Downloads/fwddatasetwithrandomnfaultinformation/SourceCode/Equinox-3.4/Equinox-3.4/src/org.eclipse.osgi.tests/bundles_src/host.multiple.exports/host/multiple/exports/PublicClass2.java	0	0	0	2	166	8	0	0	0	0	0	0	0	0	0	0	1	1	1	1	1	0	0	0	0	0	0	0	0	0	0	176	3	0	0	0	0	4	4	188	6	562	15	5	5	51	43	56	48
/Users/rizwan/Downloads/fwddatasetwithrandomnfaultinformation/SourceCode/Equinox-3.4/Equinox-3.4/src/org.eclipse.osgi.tests/bundles_src/host.multiple.exports/host/multiple/exports/onlyone/PublicClass1.java	0	0	0	2	166	8	0	0	0	0	0	0	0	0	0	0	1	1	1	1	1	0	0	0	0	0	0	0	0	0	0	176	3	0	0	0	0	4	4	188	6	562	15	5	5	52	44	57	49
/Users/rizwan/Downloads/fwddatasetwithrandomnfaultinformation/SourceCode/Equinox-3.4/Equinox-3.4/src/org.eclipse.osgi.tests/bundles_src/nativetest.a1/nativetest/a1/Activator.java	0	0	0	3	166	8	0	0	0	0	0	0	0	0	0	0	9	9	5	5	8	1	0	0	0	0	0	0	0	0	0	177	3	0	0	0	0	28	4	221	7	654	16	6	6	109	79	115	85
/Users/rizwan/Downloads/fwddatasetwithrandomnfaultinformation/SourceCode/Equinox-3.4/Equinox-3.4/src/org.eclipse.osgi.tests/bundles_src/substitutes.i/substitutes/x/Ix.java	0	0	0	2	166	6	0	0	0	0	0	0	0	0	0	0	1	1	1	1	1	0	0	0	0	0	0	0	0	0	0	174	3	0	0	0	0	4	4	186	6	556	15	4	4	50	42	54	46
/Users/rizwan/Downloads/fwddatasetwithrandomnfaultinformation/SourceCode/Equinox-3.4/Equinox-3.4/src/org.eclipse.osgi.tests/bundles_src/substitutes.i/substitutes/y/Iy.java	0	0	0	2	166	6	0	0	0	0	0	0	0	0	0	0	1	1	1	1	1	0	0	0	0	0	0	0	0	0	0	174	3	0	0	0	0	4	4	186	6	556	15	4	4	50	42	54	46
/Users/rizwan/Downloads/fwddatasetwithrandomnfaultinformation/SourceCode/Equinox-3.4/Equinox-3.4/src/org.eclipse.osgi.tests/bundles_src/substitutes.n/substitutes/x/Nx.java	0	0	0	2	166	6	0	0	0	0	0	0	0	0	0	0	1	1	1	1	1	0	0	0	0	0	0	0	0	0	0	174	3	0	0	0	0	4	4	186	6	556	15	4	4	50	42	54	46
/Users/rizwan/Downloads/fwddatasetwithrandomnfaultinformation/SourceCode/Equinox-3.4/Equinox-3.4/src/org.eclipse.osgi.tests/bundles_src/substitutes.n/substitutes/y/Ny.java	0	0	0	2	166	6	0	0	0	0	0	0	0	0	0	0	1	1	1	1	1	0	0	0	0	0	0	0	0	0	0	174	3	0	0	0	0	4	4	186	6	556	15	4	4	50	42	54	46
/Users/rizwan/Downloads/fwddatasetwithrandomnfaultinformation/SourceCode/Equinox-3.4/Equinox-3.4/src/org.eclipse.osgi.tests/bundles_src/substitutes.a.frag/substitutes/q/AFq.java	0	0	0	2	166	6	0	0	0	0	0	0	0	0	0	0	1	1	1	1	1	0	0	0	0	0	0	0	0	0	0	174	3	0	0	0	0	4	4	186	6	556	15	4	4	50	42	54	46
/Users/rizwan/Downloads/fwddatasetwithrandomnfaultinformation/SourceCode/Equinox-3.4/Equinox-3.4/src/org.eclipse.osgi.tests/bundles_src/ext.framework.a/ext/framework/a/FrameworkExtTest.java	0	0	0	2	166	6	0	0	0	0	0	0	0	0	0	0	2	2	2	2	2	0	0	0	0	0	0	0	0	0	0	174	3	0	0	0	0	8	4	191	6	570	15	4	4	57	47	61	51
/Users/rizwan/Downloads/fwddatasetwithrandomnfaultinformation/SourceCode/Equinox-3.4/Equinox-3.4/src/org.eclipse.osgi.tests/bundles_src/substitutes.a/substitutes/x/Ax.java	0	0	0	2	166	6	0	0	0	0	0	0	0	0	0	0	1	1	1	1	1	0	0	0	0	0	0	0	0	0	0	174	3	0	0	0	0	4	4	186	6	556	15	4	4	50	42	54	46
/Users/rizwan/Downloads/fwddatasetwithrandomnfaultinformation/SourceCode/Equinox-3.4/Equinox-3.4/src/org.eclipse.osgi.tests/bundles_src/substitutes.a/substitutes/y/Ay.java	0	0	0	2	166	6	0	0	0	0	0	0	0	0	0	0	1	1	1	1	1	0	0	0	0	0	0	0	0	0	0	174	3	0	0	0	0	4	4	186	6	556	15	4	4	50	42	54	46
/Users/rizwan/Downloads/fwddatasetwithrandomnfaultinformation/SourceCode/Equinox-3.4/Equinox-3.4/src/org.eclipse.osgi.tests/bundles_src/substitutes.f/substitutes/z/Fz.java	0	0	0	2	166	6	0	0	0	0	0	0	0	0	0	0	1	1	1	1	1	0	0	0	0	0	0	0	0	0	0	174	3	0	0	0	0	4	4	186	6	556	15	4	4	50	42	54	46
/Users/rizwan/Downloads/fwddatasetwithrandomnfaultinformation/SourceCode/Equinox-3.4/Equinox-3.4/src/org.eclipse.osgi.tests/bundles_src/ext.extclasspath.a.importer/ext/extclasspath/a/importer/Activator.java	0	0	0	4	167	14	0	0	0	0	0	0	0	0	0	0	16	16	6	6	12	1	0	0	0	0	0	0	0	0	0	185	3	0	0	0	0	44	4	249	7	734	16	5	5	126	89	131	94
/Users/rizwan/Downloads/fwddatasetwithrandomnfaultinformation/SourceCode/Equinox-3.4/Equinox-3.4/src/org.eclipse.osgi.tests/bundles_src/legacy.lazystart.a/legacy/lazystart/a/ATest.java	0	0	0	2	166	6	0	0	0	0	0	0	0	0	0	0	1	1	1	1	1	0	0	0	0	0	0	0	0	0	0	174	3	0	0	0	0	4	4	186	6	556	15	4	4	51	43	55	47
/Users/rizwan/Downloads/fwddatasetwithrandomnfaultinformation/SourceCode/Equinox-3.4/Equinox-3.4/src/org.eclipse.osgi.tests/bundles_src/legacy.lazystart.a/legacy/lazystart/a/Activator.java	0	0	0	2	167	6	0	0	0	0	0	0	0	0	0	0	9	9	3	3	5	0	0	0	0	0	0	0	0	0	0	175	3	0	0	0	0	24	4	211	6	627	15	4	4	90	64	94	68
/Users/rizwan/Downloads/fwddatasetwithrandomnfaultinformation/SourceCode/Equinox-3.4/Equinox-3.4/src/org.eclipse.osgi.tests/bundles_src/substitutes.b.frag/substitutes/q/BFq.java	0	0	0	2	166	6	0	0	0	0	0	0	0	0	0	0	1	1	1	1	1	0	0	0	0	0	0	0	0	0	0	174	3	0	0	0	0	4	4	186	6	556	15	4	4	50	42	54	46
/Users/rizwan/Downloads/fwddatasetwithrandomnfaultinformation/SourceCode/Equinox-3.4/Equinox-3.4/src/org.eclipse.osgi.tests/bundles_src/nativetest.d/nativetest/d/Activator.java	0	0	0	2	166	8	0	0	0	0	0	0	0	0	0	0	9	9	5	5	8	1	0	0	0	0	0	0	0	0	0	176	3	0	0	0	0	28	4	220	7	651	16	4	4	108	78	112	82
/Users/rizwan/Downloads/fwddatasetwithrandomnfaultinformation/SourceCode/Equinox-3.4/Equinox-3.4/src/org.eclipse.osgi.tests/bundles_src/nativetest.c/nativetest/c/Activator.java	0	0	0	2	166	8	0	0	0	0	0	0	0	0	0	0	9	9	5	5	8	1	0	0	0	0	0	0	0	0	0	176	3	0	0	0	0	28	4	220	7	651	16	4	4	108	77	112	81
/Users/rizwan/Downloads/fwddatasetwithrandomnfaultinformation/SourceCode/Equinox-3.4/Equinox-3.4/src/org.eclipse.osgi.tests/bundles_src/xfriends.test1/xfriends/test1/onlyforfriends/TestFriends.java	0	0	0	2	166	8	0	0	0	0	0	0	0	0	0	0	1	1	1	1	1	0	0	0	0	0	0	0	0	0	0	176	3	0	0	0	0	4	4	188	6	562	15	5	5	51	43	56	48
/Users/rizwan/Downloads/fwddatasetwithrandomnfaultinformation/SourceCode/Equinox-3.4/Equinox-3.4/src/org.eclipse.osgi.tests/bundles_src/xfriends.test1/xfriends/test1/external/TestFriends.java	0	0	0	2	166	8	0	0	0	0	0	0	0	0	0	0	1	1	1	1	1	0	0	0	0	0	0	0	0	0	0	176	3	0	0	0	0	4	4	188	6	562	15	5	5	51	43	56	48
/Users/rizwan/Downloads/fwddatasetwithrandomnfaultinformation/SourceCode/Equinox-3.4/Equinox-3.4/src/org.eclipse.osgi.tests/bundles_src/client2.multiple.exports/client2/multiple/exports/Activator.java	0	0	0	10	166	16	0	0	0	0	0	0	0	0	0	0	23	23	11	11	12	0	0	0	0	0	0	0	0	0	0	192	3	0	0	0	0	68	4	279	6	824	15	13	10	138	68	151	78
/Users/rizwan/Downloads/fwddatasetwithrandomnfaultinformation/SourceCode/Equinox-3.4/Equinox-3.4/src/org.eclipse.osgi.tests/bundles_src/circularity.test.a/circularity/test/a/Activator.java	0	0	0	2	167	6	0	0	0	0	0	0	0	0	0	0	13	13	5	5	7	0	0	0	0	0	0	0	0	0	0	175	3	0	0	0	0	36	4	225	6	667	15	4	4	102	74	106	78
/Users/rizwan/Downloads/fwddatasetwithrandomnfaultinformation/SourceCode/Equinox-3.4/Equinox-3.4/src/org.eclipse.osgi.tests/bundles_src/circularity.test.a/circularity/test/a/ICircularity.java	0	0	0	2	166	6	0	0	0	0	0	0	0	0	0	0	1	1	1	1	1	0	0	0	0	0	0	0	0	0	0	174	3	0	0	0	0	4	4	186	6	556	15	4	4	51	43	55	47
/Users/rizwan/Downloads/fwddatasetwithrandomnfaultinformation/SourceCode/Equinox-3.4/Equinox-3.4/src/org.eclipse.osgi.tests/bundles_src/fragment.test.attach.frag.a/fragment/test/attach/host/a/internal/test/TestPackageAccess.java	0	0	0	2	166	6	0	0	0	0	0	0	0	0	0	0	5	5	2	2	4	0	0	0	0	0	0	0	0	0	0	174	3	0	0	0	0	14	4	199	6	592	15	4	4	76	63	80	67
/Users/rizwan/Downloads/fwddatasetwithrandomnfaultinformation/SourceCode/Equinox-3.4/Equinox-3.4/src/org.eclipse.osgi.tests/bundles_src/exporter.importer2/exporter/importer/test/Test2.java	0	0	0	2	166	6	0	0	0	0	0	0	0	0	0	0	1	1	1	1	1	0	0	0	0	0	0	0	0	0	0	174	3	0	0	0	0	4	4	186	6	556	15	5	5	50	42	55	47
/Users/rizwan/Downloads/fwddatasetwithrandomnfaultinformation/SourceCode/Equinox-3.4/Equinox-3.4/src/org.eclipse.osgi.tests/bundles_src/chain.test.b/chain/test/b/BChain.java	0	0	0	2	166	8	0	0	0	0	0	0	0	0	0	0	1	1	1	1	1	0	0	0	0	0	0	0	0	0	0	176	3	0	0	0	0	4	4	188	6	562	15	4	4	51	43	55	47
/Users/rizwan/Downloads/fwddatasetwithrandomnfaultinformation/SourceCode/Equinox-3.4/Equinox-3.4/src/org.eclipse.osgi.tests/bundles_src/chain.test.b/chain/test/b/BMultiChain1.java	0	0	0	2	166	8	0	0	0	0	0	0	0	0	0	0	1	1	1	1	1	0	0	0	0	0	0	0	0	0	0	176	3	0	0	0	0	4	4	188	6	562	15	5	5	50	42	55	47
/Users/rizwan/Downloads/fwddatasetwithrandomnfaultinformation/SourceCode/Equinox-3.4/Equinox-3.4/src/org.eclipse.osgi.tests/bundles_src/chain.test.b/chain/test/b/Activator.java	0	0	0	2	167	6	0	0	0	0	0	0	0	0	0	0	9	9	3	3	5	0	0	0	0	0	0	0	0	0	0	175	3	0	0	0	0	24	4	211	6	627	15	4	4	90	64	94	68
/Users/rizwan/Downloads/fwddatasetwithrandomnfaultinformation/SourceCode/Equinox-3.4/Equinox-3.4/src/org.eclipse.osgi.tests/bundles_src/chain.test.b/chain/test/b/BMultiChain2.java	0	0	0	2	166	8	0	0	0	0	0	0	0	0	0	0	1	1	1	1	3	0	0	0	0	0	0	0	0	0	0	176	3	0	0	0	0	4	4	190	6	566	15	9	8	59	45	68	53
/Users/rizwan/Downloads/fwddatasetwithrandomnfaultinformation/SourceCode/Equinox-3.4/Equinox-3.4/src/org.eclipse.osgi.tests/bundles_src/frag.multiple.exports/host/multiple/exports/PrivateClass1.java	0	0	0	2	166	8	0	0	0	0	0	0	0	0	0	0	1	1	1	1	1	0	0	0	0	0	0	0	0	0	0	176	3	0	0	0	0	4	4	188	6	562	15	5	5	51	43	56	48
/Users/rizwan/Downloads/fwddatasetwithrandomnfaultinformation/SourceCode/Equinox-3.4/Equinox-3.4/src/org.eclipse.osgi.tests/bundles_src/frag.multiple.exports/host/multiple/exports/PrivateClass2.java	0	0	0	2	166	8	0	0	0	0	0	0	0	0	0	0	1	1	1	1	1	0	0	0	0	0	0	0	0	0	0	176	3	0	0	0	0	4	4	188	6	562	15	5	5	51	43	56	48
/Users/rizwan/Downloads/fwddatasetwithrandomnfaultinformation/SourceCode/Equinox-3.4/Equinox-3.4/src/org.eclipse.osgi.tests/bundles_src/legacy.lazystart/legacy/lazystart/FalseExceptionLegacy1.java	0	0	0	2	166	6	0	0	0	0	0	0	0	0	0	0	4	4	2	2	6	0	0	0	0	0	0	0	0	0	0	174	3	0	0	0	0	12	4	199	6	590	15	5	5	82	59	87	64
/Users/rizwan/Downloads/fwddatasetwithrandomnfaultinformation/SourceCode/Equinox-3.4/Equinox-3.4/src/org.eclipse.osgi.tests/bundles_src/legacy.lazystart/legacy/lazystart/TrueExceptionLegacy2.java	0	0	0	2	166	6	0	0	0	0	0	0	0	0	0	0	3	3	2	2	4	0	0	0	0	0	0	0	0	0	0	174	3	0	0	0	0	10	4	195	6	580	15	5	5	71	56	76	61
/Users/rizwan/Downloads/fwddatasetwithrandomnfaultinformation/SourceCode/Equinox-3.4/Equinox-3.4/src/org.eclipse.osgi.tests/bundles_src/legacy.lazystart/legacy/lazystart/SimpleLegacy.java	0	0	0	2	166	6	0	0	0	0	0	0	0	0	0	0	3	3	2	2	4	0	0	0	0	0	0	0	0	0	0	174	3	0	0	0	0	10	4	195	6	580	15	4	4	72	57	76	61
/Users/rizwan/Downloads/fwddatasetwithrandomnfaultinformation/SourceCode/Equinox-3.4/Equinox-3.4/src/org.eclipse.osgi.tests/bundles_src/legacy.lazystart/legacy/lazystart/TrueExceptionLegacy1.java	0	0	0	2	166	6	0	0	0	0	0	0	0	0	0	0	4	4	2	2	6	0	0	0	0	0	0	0	0	0	0	174	3	0	0	0	0	12	4	199	6	590	15	5	5	82	59	87	64
/Users/rizwan/Downloads/fwddatasetwithrandomnfaultinformation/SourceCode/Equinox-3.4/Equinox-3.4/src/org.eclipse.osgi.tests/bundles_src/legacy.lazystart/legacy/lazystart/FalseExceptionLegacy2.java	0	0	0	2	166	6	0	0	0	0	0	0	0	0	0	0	3	3	2	2	4	0	0	0	0	0	0	0	0	0	0	174	3	0	0	0	0	10	4	195	6	580	15	5	5	71	55	76	60
/Users/rizwan/Downloads/fwddatasetwithrandomnfaultinformation/SourceCode/Equinox-3.4/Equinox-3.4/src/org.eclipse.osgi.tests/bundles_src/chain.test.d/chain/test/d/Activator.java	0	0	0	2	167	6	0	0	0	0	0	0	0	0	0	0	9	9	3	3	5	0	0	0	0	0	0	0	0	0	0	175	3	0	0	0	0	24	4	211	6	627	15	4	4	90	64	94	68
/Users/rizwan/Downloads/fwddatasetwithrandomnfaultinformation/SourceCode/Equinox-3.4/Equinox-3.4/src/org.eclipse.osgi.tests/bundles_src/chain.test.d/chain/test/d/DMultipleChain1.java	0	0	0	2	166	8	0	0	0	0	0	0	0	0	0	0	1	1	1	1	1	0	0	0	0	0	0	0	0	0	0	176	3	0	0	0	0	4	4	188	6	562	15	5	5	50	42	55	47
/Users/rizwan/Downloads/fwddatasetwithrandomnfaultinformation/SourceCode/Equinox-3.4/Equinox-3.4/src/org.eclipse.osgi.tests/bundles_src/chain.test.c/chain/test/c/CMultipleChain1.java	0	0	0	2	166	6	0	0	0	0	0	0	0	0	0	0	1	1	1	1	1	0	0	0	0	0	0	0	0	0	0	174	3	0	0	0	0	4	4	186	6	556	15	5	5	50	41	55	46
/Users/rizwan/Downloads/fwddatasetwithrandomnfaultinformation/SourceCode/Equinox-3.4/Equinox-3.4/src/org.eclipse.osgi.tests/bundles_src/chain.test.c/chain/test/c/Activator.java	0	0	0	2	167	6	0	0	0	0	0	0	0	0	0	0	9	9	3	3	5	0	0	0	0	0	0	0	0	0	0	175	3	0	0	0	0	24	4	211	6	627	15	4	4	90	63	94	67
/Users/rizwan/Downloads/fwddatasetwithrandomnfaultinformation/SourceCode/Equinox-3.4/Equinox-3.4/src/org.eclipse.osgi.tests/bundles_src/chain.test.c/chain/test/c/CMultipleChain2.java	0	0	0	2	166	6	0	0	0	0	0	0	0	0	0	0	1	1	1	1	1	0	0	0	0	0	0	0	0	0	0	174	3	0	0	0	0	4	4	186	6	556	15	5	5	50	41	55	46
/Users/rizwan/Downloads/fwddatasetwithrandomnfaultinformation/SourceCode/Equinox-3.4/Equinox-3.4/src/org.eclipse.osgi.tests/bundles_src/exporter.importer3/exporter/importer/Activator.java	0	0	0	1	0	2	0	0	0	0	0	0	0	0	0	0	3	3	3	3	5	0	0	0	0	0	0	0	0	0	0	3	2	0	0	0	0	12	4	26	6	73	14	2	1	39	25	41	26
/Users/rizwan/Downloads/fwddatasetwithrandomnfaultinformation/SourceCode/Equinox-3.4/Equinox-3.4/src/org.eclipse.osgi.tests/bundles_src/exporter.importer3/exporter/importer/test/Test3.java	0	0	0	2	166	6	0	0	0	0	0	0	0	0	0	0	1	1	1	1	1	0	0	0	0	0	0	0	0	0	0	174	3	0	0	0	0	4	4	186	6	556	15	5	5	50	42	55	47
/Users/rizwan/Downloads/fwddatasetwithrandomnfaultinformation/SourceCode/Equinox-3.4/Equinox-3.4/src/org.eclipse.osgi.tests/bundles_src/osgi.lazystart.a/osgi/lazystart/a/ATest.java	0	0	0	2	166	6	0	0	0	0	0	0	0	0	0	0	1	1	1	1	1	0	0	0	0	0	0	0	0	0	0	174	3	0	0	0	0	4	4	186	6	556	15	4	4	51	43	55	47
/Users/rizwan/Downloads/fwddatasetwithrandomnfaultinformation/SourceCode/Equinox-3.4/Equinox-3.4/src/org.eclipse.osgi.tests/bundles_src/osgi.lazystart.a/osgi/lazystart/a/Activator.java	0	0	0	2	167	6	0	0	0	0	0	0	0	0	0	0	9	9	3	3	5	0	0	0	0	0	0	0	0	0	0	175	3	0	0	0	0	24	4	211	6	627	15	4	4	90	63	94	67
/Users/rizwan/Downloads/fwddatasetwithrandomnfaultinformation/SourceCode/Equinox-3.4/Equinox-3.4/src/org.eclipse.osgi.tests/bundles_src/circularity.test/circularity/test/Activator.java	0	0	0	2	167	6	0	0	0	0	0	0	0	0	0	0	9	9	3	3	5	0	0	0	0	0	0	0	0	0	0	175	3	0	0	0	0	24	4	211	6	627	15	4	4	89	63	93	67
/Users/rizwan/Downloads/fwddatasetwithrandomnfaultinformation/SourceCode/Equinox-3.4/Equinox-3.4/src/org.eclipse.osgi.tests/bundles_src/circularity.test/circularity/test/TestCircularity.java	0	0	0	2	166	6	0	0	0	0	0	0	0	0	0	0	1	1	1	1	2	0	0	0	0	0	0	0	0	0	0	174	3	0	0	0	0	4	4	187	6	558	15	4	4	57	46	61	50
/Users/rizwan/Downloads/fwddatasetwithrandomnfaultinformation/SourceCode/Equinox-3.4/Equinox-3.4/src/org.eclipse.osgi.tests/bundles_src/osgi.lazystart/osgi/lazystart/LazyInclude2.java	0	0	0	2	166	6	0	0	0	0	0	0	0	0	0	0	3	3	2	2	4	0	0	0	0	0	0	0	0	0	0	174	3	0	0	0	0	10	4	195	6	580	15	5	5	71	54	76	59
/Users/rizwan/Downloads/fwddatasetwithrandomnfaultinformation/SourceCode/Equinox-3.4/Equinox-3.4/src/org.eclipse.osgi.tests/bundles_src/osgi.lazystart/osgi/lazystart/LazyExclude2.java	0	0	0	2	166	6	0	0	0	0	0	0	0	0	0	0	3	3	2	2	4	0	0	0	0	0	0	0	0	0	0	174	3	0	0	0	0	10	4	195	6	580	15	5	5	71	55	76	60
/Users/rizwan/Downloads/fwddatasetwithrandomnfaultinformation/SourceCode/Equinox-3.4/Equinox-3.4/src/org.eclipse.osgi.tests/bundles_src/osgi.lazystart/osgi/lazystart/LazySimple.java	0	0	0	2	166	6	0	0	0	0	0	0	0	0	0	0	3	3	2	2	4	0	0	0	0	0	0	0	0	0	0	174	3	0	0	0	0	10	4	195	6	580	15	4	4	72	56	76	60
/Users/rizwan/Downloads/fwddatasetwithrandomnfaultinformation/SourceCode/Equinox-3.4/Equinox-3.4/src/org.eclipse.osgi.tests/bundles_src/osgi.lazystart/osgi/lazystart/LazyInclude1.java	0	0	0	2	166	6	0	0	0	0	0	0	0	0	0	0	4	4	2	2	6	0	0	0	0	0	0	0	0	0	0	174	3	0	0	0	0	12	4	199	6	590	15	5	5	82	58	87	63
/Users/rizwan/Downloads/fwddatasetwithrandomnfaultinformation/SourceCode/Equinox-3.4/Equinox-3.4/src/org.eclipse.osgi.tests/bundles_src/osgi.lazystart/osgi/lazystart/LazyExclude1.java	0	0	0	2	166	6	0	0	0	0	0	0	0	0	0	0	4	4	2	2	6	0	0	0	0	0	0	0	0	0	0	174	3	0	0	0	0	12	4	199	6	590	15	5	5	82	58	87	63
/Users/rizwan/Downloads/fwddatasetwithrandomnfaultinformation/SourceCode/Equinox-3.4/Equinox-3.4/src/org.eclipse.osgi.tests/bundles_src/nativetest.b2/nativetest/b2/Activator.java	0	0	0	3	166	8	0	0	0	0	0	0	0	0	0	0	9	9	5	5	8	1	0	0	0	0	0	0	0	0	0	177	3	0	0	0	0	28	4	221	7	654	16	5	5	110	80	115	85
/Users/rizwan/Downloads/fwddatasetwithrandomnfaultinformation/SourceCode/Equinox-3.4/Equinox-3.4/src/org.eclipse.osgi.tests/bundles_src/nativetest.a2/nativetest/a2/Activator.java	0	0	0	3	166	8	0	0	0	0	0	0	0	0	0	0	9	9	5	5	8	1	0	0	0	0	0	0	0	0	0	177	3	0	0	0	0	28	4	221	7	654	16	6	6	109	79	115	85
/Users/rizwan/Downloads/fwddatasetwithrandomnfaultinformation/SourceCode/Equinox-3.4/Equinox-3.4/src/org.eclipse.osgi.tests/bundles_src/substitutes.m/substitutes/x/Mx.java	0	0	0	2	166	6	0	0	0	0	0	0	0	0	0	0	1	1	1	1	1	0	0	0	0	0	0	0	0	0	0	174	3	0	0	0	0	4	4	186	6	556	15	4	4	50	42	54	46
/Users/rizwan/Downloads/fwddatasetwithrandomnfaultinformation/SourceCode/Equinox-3.4/Equinox-3.4/src/org.eclipse.osgi.tests/bundles_src/substitutes.m/substitutes/y/My.java	0	0	0	2	166	6	0	0	0	0	0	0	0	0	0	0	1	1	1	1	1	0	0	0	0	0	0	0	0	0	0	174	3	0	0	0	0	4	4	186	6	556	15	4	4	50	42	54	46
/Users/rizwan/Downloads/fwddatasetwithrandomnfaultinformation/SourceCode/Equinox-3.4/Equinox-3.4/src/org.eclipse.osgi.tests/bundles_src/substitutes.j/substitutes/x/Jx.java	0	0	0	2	166	6	0	0	0	0	0	0	0	0	0	0	1	1	1	1	1	0	0	0	0	0	0	0	0	0	0	174	3	0	0	0	0	4	4	186	6	556	15	4	4	50	42	54	46
/Users/rizwan/Downloads/fwddatasetwithrandomnfaultinformation/SourceCode/Equinox-3.4/Equinox-3.4/src/org.eclipse.osgi.tests/bundles_src/substitutes.j/substitutes/y/Jy.java	0	0	0	2	166	6	0	0	0	0	0	0	0	0	0	0	1	1	1	1	1	0	0	0	0	0	0	0	0	0	0	174	3	0	0	0	0	4	4	186	6	556	15	4	4	50	42	54	46
/Users/rizwan/Downloads/fwddatasetwithrandomnfaultinformation/SourceCode/Equinox-3.4/Equinox-3.4/src/org.eclipse.osgi.tests/bundles_src/substitutes.k/substitutes/x/Kx.java	0	0	0	2	166	6	0	0	0	0	0	0	0	0	0	0	1	1	1	1	1	0	0	0	0	0	0	0	0	0	0	174	3	0	0	0	0	4	4	186	6	556	15	4	4	50	42	54	46
/Users/rizwan/Downloads/fwddatasetwithrandomnfaultinformation/SourceCode/Equinox-3.4/Equinox-3.4/src/org.eclipse.osgi.tests/bundles_src/substitutes.k/substitutes/y/Ky.java	0	0	0	2	166	6	0	0	0	0	0	0	0	0	0	0	1	1	1	1	1	0	0	0	0	0	0	0	0	0	0	174	3	0	0	0	0	4	4	186	6	556	15	4	4	50	42	54	46
/Users/rizwan/Downloads/fwddatasetwithrandomnfaultinformation/SourceCode/Equinox-3.4/Equinox-3.4/src/org.eclipse.osgi.tests/bundles_src/substitutes.l/substitutes/x/Lx.java	0	0	0	2	166	6	0	0	0	0	0	0	0	0	0	0	1	1	1	1	1	0	0	0	0	0	0	0	0	0	0	174	3	0	0	0	0	4	4	186	6	556	15	4	4	50	42	54	46
/Users/rizwan/Downloads/fwddatasetwithrandomnfaultinformation/SourceCode/Equinox-3.4/Equinox-3.4/src/org.eclipse.osgi.tests/bundles_src/substitutes.l/substitutes/y/Ly.java	0	0	0	2	166	6	0	0	0	0	0	0	0	0	0	0	1	1	1	1	1	0	0	0	0	0	0	0	0	0	0	174	3	0	0	0	0	4	4	186	6	556	15	4	4	50	42	54	46
/Users/rizwan/Downloads/fwddatasetwithrandomnfaultinformation/SourceCode/Equinox-3.4/Equinox-3.4/src/org.eclipse.osgi.tests/bundles_src/substitutes.e/substitutes/z/Ez.java	0	0	0	2	166	6	0	0	0	0	0	0	0	0	0	0	1	1	1	1	1	0	0	0	0	0	0	0	0	0	0	174	3	0	0	0	0	4	4	186	6	556	15	4	4	50	42	54	46
/Users/rizwan/Downloads/fwddatasetwithrandomnfaultinformation/SourceCode/Equinox-3.4/Equinox-3.4/src/org.eclipse.osgi.tests/bundles_src/substitutes.b/substitutes/x/Bx.java	0	0	0	2	166	6	0	0	0	0	0	0	0	0	0	0	1	1	1	1	1	0	0	0	0	0	0	0	0	0	0	174	3	0	0	0	0	4	4	186	6	556	15	4	4	50	42	54	46
/Users/rizwan/Downloads/fwddatasetwithrandomnfaultinformation/SourceCode/Equinox-3.4/Equinox-3.4/src/org.eclipse.osgi.tests/bundles_src/substitutes.b/substitutes/y/By.java	0	0	0	2	166	6	0	0	0	0	0	0	0	0	0	0	1	1	1	1	1	0	0	0	0	0	0	0	0	0	0	174	3	0	0	0	0	4	4	186	6	556	15	4	4	50	42	54	46
/Users/rizwan/Downloads/fwddatasetwithrandomnfaultinformation/SourceCode/Equinox-3.4/Equinox-3.4/src/org.eclipse.osgi.tests/bundles_src/thread.locktest/thread/locktest/ATest.java	0	0	0	2	166	6	0	0	0	0	0	0	0	0	0	0	1	1	1	1	1	0	0	0	0	0	0	0	0	0	0	174	3	0	0	0	0	4	4	186	6	556	15	4	4	50	42	54	46
/Users/rizwan/Downloads/fwddatasetwithrandomnfaultinformation/SourceCode/Equinox-3.4/Equinox-3.4/src/org.eclipse.osgi.tests/bundles_src/thread.locktest/thread/locktest/Class1.java	0	0	0	2	166	6	0	0	0	0	0	0	0	0	0	0	1	1	1	1	1	0	0	0	0	0	0	0	0	0	0	174	3	0	0	0	0	4	4	186	6	556	15	5	5	49	41	54	46
/Users/rizwan/Downloads/fwddatasetwithrandomnfaultinformation/SourceCode/Equinox-3.4/Equinox-3.4/src/org.eclipse.osgi.tests/bundles_src/thread.locktest/thread/locktest/Activator.java	0	0	1	3	167	6	0	0	0	0	0	0	1	0	0	0	24	24	4	4	17	3	0	0	0	0	0	0	0	0	0	177	4	0	0	1	1	56	4	263	9	769	20	10	9	145	87	155	96
/Users/rizwan/Downloads/fwddatasetwithrandomnfaultinformation/SourceCode/Equinox-3.4/Equinox-3.4/src/org.eclipse.osgi.tests/src/org/eclipse/osgi/tests/OSGiTest.java	0	0	0	2	170	8	0	0	0	0	0	0	0	0	0	0	7	7	4	4	7	1	0	0	0	0	0	0	0	0	0	180	3	0	0	0	0	22	4	217	7	643	16	6	6	89	64	95	70
/Users/rizwan/Downloads/fwddatasetwithrandomnfaultinformation/SourceCode/Equinox-3.4/Equinox-3.4/src/org.eclipse.osgi.tests/src/org/eclipse/osgi/tests/AutomatedTests.java	0	0	0	2	176	12	0	0	0	0	0	0	0	0	0	0	30	30	4	4	21	2	0	0	0	0	0	0	0	0	0	190	3	0	0	0	0	68	4	288	7	841	16	5	5	190	93	195	98
/Users/rizwan/Downloads/fwddatasetwithrandomnfaultinformation/SourceCode/Equinox-3.4/Equinox-3.4/src/org.eclipse.osgi.tests/src/org/eclipse/osgi/tests/OSGiTestsActivator.java	0	0	0	2	166	7	0	0	0	1	0	0	0	0	0	0	5	5	5	5	10	5	0	0	0	0	0	0	0	0	0	175	3	1	1	0	0	20	4	219	9	643	19	4	4	111	66	115	70
/Users/rizwan/Downloads/fwddatasetwithrandomnfaultinformation/SourceCode/Equinox-3.4/Equinox-3.4/src/org.eclipse.osgi.tests/src/org/eclipse/osgi/tests/eclipseadaptor/AllTests.java	0	0	0	2	166	6	0	0	0	0	0	0	0	0	0	0	8	8	2	2	7	1	0	0	0	0	0	0	0	0	0	174	3	0	0	0	0	20	4	209	7	619	16	4	4	79	57	83	61
/Users/rizwan/Downloads/fwddatasetwithrandomnfaultinformation/SourceCode/Equinox-3.4/Equinox-3.4/src/org.eclipse.osgi.tests/src/org/eclipse/osgi/tests/eclipseadaptor/EnvironmentInfoTest.java	0	0	0	5	167	6	0	0	0	0	0	0	0	0	0	0	78	78	10	10	39	0	0	0	0	0	0	0	0	0	0	178	3	0	0	0	0	176	4	400	6	1160	15	81	18	251	121	332	139
/Users/rizwan/Downloads/fwddatasetwithrandomnfaultinformation/SourceCode/Equinox-3.4/Equinox-3.4/src/org.eclipse.osgi.tests/src/org/eclipse/osgi/tests/eclipseadaptor/FilePathTest.java	0	0	0	4	166	12	0	0	0	1	0	0	0	0	0	0	26	26	5	5	22	3	0	0	0	0	0	0	0	0	0	182	3	1	1	0	0	62	4	278	9	810	19	31	15	138	87	169	102
/Users/rizwan/Downloads/fwddatasetwithrandomnfaultinformation/SourceCode/Equinox-3.4/Equinox-3.4/src/org.eclipse.osgi.tests/src/org/eclipse/osgi/tests/configuration/AllTests.java	0	0	0	2	166	6	0	0	0	0	0	0	0	0	0	0	8	8	2	2	7	1	0	0	0	0	0	0	0	0	0	174	3	0	0	0	0	20	4	209	7	619	16	4	4	79	57	83	61
/Users/rizwan/Downloads/fwddatasetwithrandomnfaultinformation/SourceCode/Equinox-3.4/Equinox-3.4/src/org.eclipse.osgi.tests/src/org/eclipse/osgi/tests/configuration/MovableConfigurationAreaTest.java	2	0	5	10	173	32	0	0	0	1	0	0	2	0	0	0	72	72	20	20	59	19	0	0	0	0	0	0	0	0	0	222	5	1	1	2	1	184	4	498	11	1416	24	18	11	434	214	452	225
/Users/rizwan/Downloads/fwddatasetwithrandomnfaultinformation/SourceCode/Equinox-3.4/Equinox-3.4/src/org.eclipse.osgi.tests/src/org/eclipse/osgi/tests/configuration/ReadOnlyConfigurationAreaTest.java	1	0	3	17	180	41	0	0	0	2	0	0	1	0	0	0	57	57	21	21	52	25	0	0	0	0	0	0	0	0	0	242	5	2	1	1	1	156	4	489	11	1390	24	31	19	440	163	471	182
/Users/rizwan/Downloads/fwddatasetwithrandomnfaultinformation/SourceCode/Equinox-3.4/Equinox-3.4/src/org.eclipse.osgi.tests/src/org/eclipse/osgi/tests/util/AllTests.java	0	0	0	2	165	8	0	0	0	0	0	0	0	0	0	0	16	16	5	5	10	0	0	0	0	0	0	0	0	0	0	175	3	0	0	0	0	42	4	234	6	691	15	4	4	111	74	115	78
/Users/rizwan/Downloads/fwddatasetwithrandomnfaultinformation/SourceCode/Equinox-3.4/Equinox-3.4/src/org.eclipse.osgi.tests/src/org/eclipse/osgi/tests/util/TextProcessorTestCase.java	0	0	98	7	13	27	0	0	0	0	1	0	1	2	0	0	6	6	7	7	57	55	0	0	0	0	0	0	0	0	0	145	4	0	0	4	3	26	4	298	9	780	22	158	97	369	103	527	200
/Users/rizwan/Downloads/fwddatasetwithrandomnfaultinformation/SourceCode/Equinox-3.4/Equinox-3.4/src/org.eclipse.osgi.tests/src/org/eclipse/osgi/tests/util/BidiTextProcessorTestCase.java	22	0	235	13	201	51	0	0	1	0	0	0	15	1	0	0	140	140	41	41	150	100	0	0	0	0	0	0	0	0	0	522	5	1	1	16	2	362	4	1163	11	3238	25	188	120	1110	268	1298	388
/Users/rizwan/Downloads/fwddatasetwithrandomnfaultinformation/SourceCode/Equinox-3.4/Equinox-3.4/src/org.eclipse.osgi.tests/src/org/eclipse/osgi/tests/util/NLSTestCase.java	0	0	0	2	165	6	0	0	0	0	0	0	0	0	0	0	6	6	4	4	5	0	0	0	0	0	0	0	0	0	0	173	3	0	0	0	0	20	4	205	6	609	15	8	8	78	57	86	65
/Users/rizwan/Downloads/fwddatasetwithrandomnfaultinformation/SourceCode/Equinox-3.4/Equinox-3.4/src/org.eclipse.osgi.tests/src/org/eclipse/osgi/tests/util/ManifestElementTestCase.java	0	0	0	3	165	6	0	0	0	0	0	0	0	0	0	0	14	14	2	2	18	4	0	0	0	0	0	0	0	0	0	174	3	0	0	0	0	32	4	235	7	683	16	38	25	95	66	133	91
/Users/rizwan/Downloads/fwddatasetwithrandomnfaultinformation/SourceCode/Equinox-3.4/Equinox-3.4/src/org.eclipse.osgi.tests/src/org/eclipse/osgi/tests/util/TextProcessorSessionTest.java	0	0	0	2	10	8	0	0	0	0	0	0	0	0	0	0	8	8	3	3	10	3	0	0	0	0	0	0	0	0	0	20	3	0	0	0	0	22	4	62	7	173	16	0	0	118	63	118	63
/Users/rizwan/Downloads/fwddatasetwithrandomnfaultinformation/SourceCode/Equinox-3.4/Equinox-3.4/src/org.eclipse.osgi.tests/src/org/eclipse/osgi/tests/util/LatinTextProcessorTestCase.java	17	0	21	0	14	16	0	0	0	0	0	0	13	0	0	0	77	77	26	26	68	34	0	0	0	0	0	0	0	0	0	68	4	0	0	13	1	206	4	398	9	1092	20	23	2	408	117	431	119
/Users/rizwan/Downloads/fwddatasetwithrandomnfaultinformation/SourceCode/Equinox-3.4/Equinox-3.4/src/org.eclipse.osgi.tests/src/org/eclipse/osgi/tests/security/AuthorizeAnyTest.java	1	0	0	2	166	36	0	0	0	13	0	0	1	0	0	0	96	96	41	41	62	22	0	0	0	0	0	0	0	0	0	205	4	13	1	1	1	274	4	587	11	1678	23	36	21	402	141	438	162
/Users/rizwan/Downloads/fwddatasetwithrandomnfaultinformation/SourceCode/Equinox-3.4/Equinox-3.4/src/org.eclipse.osgi.tests/src/org/eclipse/osgi/tests/security/AuthorizeTrustedTest.java	1	0	0	10	167	34	0	0	0	17	0	0	1	0	0	0	92	92	45	45	64	28	0	0	0	0	0	0	0	0	0	212	4	17	1	1	1	274	4	606	11	1727	23	47	29	400	149	447	178
/Users/rizwan/Downloads/fwddatasetwithrandomnfaultinformation/SourceCode/Equinox-3.4/Equinox-3.4/src/org.eclipse.osgi.tests/src/org/eclipse/osgi/tests/security/KeyStoreTrustEngineTest.java	3	0	12	273	179	336	0	0	0	2	1	0	3	0	0	0	271	271	157	157	154	29	0	0	0	0	0	0	0	0	0	803	5	2	1	4	2	856	4	1860	11	5396	25	235	54	1448	278	1683	332
/Users/rizwan/Downloads/fwddatasetwithrandomnfaultinformation/SourceCode/Equinox-3.4/Equinox-3.4/src/org.eclipse.osgi.tests/src/org/eclipse/osgi/tests/security/BaseSecurityTest.java	2	0	3	18	168	41	0	1	0	3	2	0	2	2	0	0	157	157	46	46	109	41	0	0	0	0	0	0	0	0	0	232	5	4	2	6	3	406	4	812	11	2283	27	21	11	706	279	727	290
/Users/rizwan/Downloads/fwddatasetwithrandomnfaultinformation/SourceCode/Equinox-3.4/Equinox-3.4/src/org.eclipse.osgi.tests/src/org/eclipse/osgi/tests/security/SignedBundleTest.java	21	0	12	8	173	287	0	0	0	30	1	0	21	2	0	0	612	612	127	127	412	134	0	0	0	0	0	0	0	0	0	501	5	30	1	24	3	1478	4	2592	11	7228	26	215	60	2580	297	2795	357
/Users/rizwan/Downloads/fwddatasetwithrandomnfaultinformation/SourceCode/Equinox-3.4/Equinox-3.4/src/org.eclipse.osgi.tests/src/org/eclipse/osgi/tests/security/AuthorizeSignedTest.java	1	0	0	10	168	34	0	0	0	21	0	0	1	0	0	0	110	110	47	47	72	40	0	0	0	0	0	0	0	0	0	213	4	21	1	1	1	314	4	671	11	1902	23	50	28	437	148	487	176
/Users/rizwan/Downloads/fwddatasetwithrandomnfaultinformation/SourceCode/Equinox-3.4/Equinox-3.4/src/org.eclipse.osgi.tests/src/org/eclipse/osgi/tests/security/SecurityTestSuite.java	0	0	0	4	171	12	0	0	0	0	0	0	0	0	0	0	15	15	2	2	10	1	0	0	0	0	0	0	0	0	0	187	3	0	0	0	0	34	4	239	7	706	16	5	5	105	72	110	77
/Users/rizwan/Downloads/fwddatasetwithrandomnfaultinformation/SourceCode/Equinox-3.4/Equinox-3.4/src/org.eclipse.osgi.tests/src/org/eclipse/osgi/tests/internal/plugins/InstallTests.java	0	0	10	12	186	64	0	0	0	1	0	0	0	0	0	0	155	155	29	29	89	27	0	0	0	0	0	0	0	0	0	272	4	1	1	0	0	368	4	766	9	2182	20	148	43	540	154	688	197
/Users/rizwan/Downloads/fwddatasetwithrandomnfaultinformation/SourceCode/Equinox-3.4/Equinox-3.4/src/org.eclipse.osgi.tests/src/org/eclipse/osgi/tests/appadmin/AllTests.java	0	0	0	2	166	6	0	0	0	0	0	0	0	0	0	0	6	6	2	2	6	1	0	0	0	0	0	0	0	0	0	174	3	0	0	0	0	16	4	204	7	605	16	4	4	76	56	80	60
/Users/rizwan/Downloads/fwddatasetwithrandomnfaultinformation/SourceCode/Equinox-3.4/Equinox-3.4/src/org.eclipse.osgi.tests/src/org/eclipse/osgi/tests/appadmin/ApplicationAdminTest.java	9	0	105	437	174	481	0	6	3	24	7	0	11	4	0	0	636	636	160	160	391	195	0	0	0	0	0	0	0	0	0	1206	5	33	3	22	3	1592	4	3454	11	9772	28	365	107	2485	474	2850	581
/Users/rizwan/Downloads/fwddatasetwithrandomnfaultinformation/SourceCode/Equinox-3.4/Equinox-3.4/src/org.eclipse.osgi.tests/src/org/eclipse/osgi/tests/appadmin/FailedApp.java	0	0	0	4	166	10	0	0	0	0	0	0	0	0	0	0	4	4	3	3	4	0	0	0	0	0	0	0	0	0	0	180	3	0	0	0	0	14	4	205	6	610	15	5	5	81	62	86	67
/Users/rizwan/Downloads/fwddatasetwithrandomnfaultinformation/SourceCode/Equinox-3.4/Equinox-3.4/src/org.eclipse.osgi.tests/src/org/eclipse/osgi/tests/appadmin/SimpleApp.java	0	0	0	2	166	10	0	0	0	2	0	0	0	0	0	0	22	22	8	8	20	6	0	0	0	0	0	0	0	0	0	178	3	2	1	0	0	60	4	274	9	797	19	6	5	146	92	152	97
/Users/rizwan/Downloads/fwddatasetwithrandomnfaultinformation/SourceCode/Equinox-3.4/Equinox-3.4/src/org.eclipse.osgi.tests/src/org/eclipse/osgi/tests/perf/AllTests.java	0	0	0	2	166	6	0	0	0	0	0	0	0	0	0	0	12	12	4	4	9	1	0	0	0	0	0	0	0	0	0	174	3	0	0	0	0	32	4	223	7	659	16	5	5	88	62	93	67
/Users/rizwan/Downloads/fwddatasetwithrandomnfaultinformation/SourceCode/Equinox-3.4/Equinox-3.4/src/org.eclipse.osgi.tests/src/org/eclipse/osgi/tests/perf/BasePerformanceTest.java	6	0	4	2	167	8	0	0	0	0	0	0	4	4	0	0	39	39	9	9	49	32	0	0	0	0	0	0	0	0	0	187	5	0	0	8	2	96	4	383	9	1066	22	31	19	282	161	313	180
/Users/rizwan/Downloads/fwddatasetwithrandomnfaultinformation/SourceCode/Equinox-3.4/Equinox-3.4/src/org.eclipse.osgi.tests/src/org/eclipse/osgi/tests/perf/StatePerformanceTest.java	0	0	0	2	167	6	0	0	0	0	0	0	0	0	0	0	40	40	19	19	28	6	0	0	0	0	0	0	0	0	0	175	3	0	0	0	0	118	4	334	7	968	16	24	20	201	109	225	129
/Users/rizwan/Downloads/fwddatasetwithrandomnfaultinformation/SourceCode/Equinox-3.4/Equinox-3.4/src/org.eclipse.osgi.tests/src/org/eclipse/osgi/tests/perf/StateUsesPerformanceTest.java	16	0	17	12	166	6	0	0	0	0	0	0	0	0	0	0	225	235	11	11	157	49	0	0	0	0	0	0	0	0	0	217	5	0	0	0	0	482	4	914	7	2534	18	133	29	723	123	856	152
/Users/rizwan/Downloads/fwddatasetwithrandomnfaultinformation/SourceCode/Equinox-3.4/Equinox-3.4/src/org.eclipse.osgi.tests/src/org/eclipse/osgi/tests/listeners/ExceptionHandlerTests.java	0	0	2	2	167	20	0	0	0	3	0	0	0	0	0	0	64	64	22	22	50	15	0	0	0	0	0	0	0	0	0	191	4	3	1	0	0	172	4	440	9	1255	20	9	9	309	143	318	152
/Users/rizwan/Downloads/fwddatasetwithrandomnfaultinformation/SourceCode/Equinox-3.4/Equinox-3.4/src/org.eclipse.osgi.tests/src/org/eclipse/osgi/tests/services/datalocation/AllTests.java	0	0	0	2	166	6	0	0	0	0	0	0	0	0	0	0	18	18	4	4	12	1	0	0	0	0	0	0	0	0	0	174	3	0	0	0	0	44	4	238	7	701	16	5	5	98	66	103	71
/Users/rizwan/Downloads/fwddatasetwithrandomnfaultinformation/SourceCode/Equinox-3.4/Equinox-3.4/src/org.eclipse.osgi.tests/src/org/eclipse/osgi/tests/services/datalocation/BasicLocationTests.java	0	0	19	4	166	52	0	0	0	3	4	0	0	0	0	0	183	183	32	32	125	25	0	0	0	0	0	0	0	0	0	241	4	3	1	4	1	430	4	838	11	2365	23	14	14	705	213	719	227
/Users/rizwan/Downloads/fwddatasetwithrandomnfaultinformation/SourceCode/Equinox-3.4/Equinox-3.4/src/org.eclipse.osgi.tests/src/org/eclipse/osgi/tests/services/datalocation/FileManagerTests.java	1	0	12	6	207	118	0	1	9	17	1	0	1	0	0	0	350	350	89	89	247	86	0	0	0	0	0	0	0	0	0	344	5	27	3	2	2	878	4	1598	11	4458	27	199	44	1351	402	1550	446
/Users/rizwan/Downloads/fwddatasetwithrandomnfaultinformation/SourceCode/Equinox-3.4/Equinox-3.4/src/org.eclipse.osgi.tests/src/org/eclipse/osgi/tests/services/datalocation/StreamManagerTests.java	2	0	14	6	200	110	0	0	0	7	1	0	2	0	0	0	329	329	53	53	279	106	0	0	0	0	0	0	0	0	0	332	5	7	1	3	2	764	4	1503	11	4123	25	264	97	1106	337	1370	434
/Users/rizwan/Downloads/fwddatasetwithrandomnfaultinformation/SourceCode/Equinox-3.4/Equinox-3.4/src/org.eclipse.osgi.tests/src/org/eclipse/osgi/tests/services/datalocation/SimpleTests.java	0	0	9	5	177	128	0	0	0	7	0	0	0	0	0	0	106	106	17	17	59	13	0	0	0	0	0	0	0	0	0	319	4	7	1	0	0	246	4	653	9	1887	20	109	33	260	145	369	178
/Users/rizwan/Downloads/fwddatasetwithrandomnfaultinformation/SourceCode/Equinox-3.4/Equinox-3.4/src/org.eclipse.osgi.tests/src/org/eclipse/osgi/tests/services/datalocation/LocationAreaSessionTest.java	4	0	3	8	167	42	0	1	0	19	4	0	4	0	0	0	155	155	37	37	107	25	0	0	0	0	0	0	0	0	0	224	5	20	2	8	2	384	4	781	11	2209	26	17	8	764	252	781	260
/Users/rizwan/Downloads/fwddatasetwithrandomnfaultinformation/SourceCode/Equinox-3.4/Equinox-3.4/src/org.eclipse.osgi.tests/src/org/eclipse/osgi/tests/services/resolver/R4ResolverTest.java	0	0	0	2	168	6	0	0	0	0	0	0	0	0	0	0	74	74	3	3	40	1	0	0	0	0	0	0	0	0	0	176	3	0	0	0	0	154	4	378	7	1093	16	42	42	180	59	222	101
/Users/rizwan/Downloads/fwddatasetwithrandomnfaultinformation/SourceCode/Equinox-3.4/Equinox-3.4/src/org.eclipse.osgi.tests/src/org/eclipse/osgi/tests/services/resolver/AllTests.java	0	0	0	2	167	6	0	0	0	0	0	0	0	0	0	0	30	30	4	4	17	1	0	0	0	0	0	0	0	0	0	175	3	0	0	0	0	68	4	268	7	786	16	6	6	110	72	116	78
/Users/rizwan/Downloads/fwddatasetwithrandomnfaultinformation/SourceCode/Equinox-3.4/Equinox-3.4/src/org.eclipse.osgi.tests/src/org/eclipse/osgi/tests/services/resolver/NewResolverTest.java	0	0	2	8	167	6	0	0	0	0	0	0	0	0	0	0	25	25	5	5	25	10	0	0	0	0	0	0	0	0	0	183	4	0	0	0	0	60	4	286	7	822	17	30	21	142	88	172	109
/Users/rizwan/Downloads/fwddatasetwithrandomnfaultinformation/SourceCode/Equinox-3.4/Equinox-3.4/src/org.eclipse.osgi.tests/src/org/eclipse/osgi/tests/services/resolver/DisabledInfoTest.java	0	0	10	15	167	6	0	0	8	0	20	0	0	0	0	0	146	146	10	10	131	60	0	0	0	0	0	0	0	0	0	198	4	8	1	20	1	312	4	739	11	2027	23	236	83	425	119	661	202
/Users/rizwan/Downloads/fwddatasetwithrandomnfaultinformation/SourceCode/Equinox-3.4/Equinox-3.4/src/org.eclipse.osgi.tests/src/org/eclipse/osgi/tests/services/resolver/SubstitutableExportsTest.java	163	0	183	2432	167	2544	0	16	1	32	19	0	37	0	0	0	3172	3188	145	145	2615	939	0	0	0	0	0	0	0	0	0	5489	5	49	3	56	2	6650	4	15812	11	43879	27	2816	92	11020	478	13836	570
/Users/rizwan/Downloads/fwddatasetwithrandomnfaultinformation/SourceCode/Equinox-3.4/Equinox-3.4/src/org.eclipse.osgi.tests/src/org/eclipse/osgi/tests/services/resolver/DevModeTest.java	20	0	40	4	167	22	0	0	0	0	30	0	0	0	0	0	373	375	10	10	258	59	0	0	0	0	0	0	0	0	0	253	5	0	0	30	1	768	4	1378	9	3816	21	242	42	1110	174	1352	216
/Users/rizwan/Downloads/fwddatasetwithrandomnfaultinformation/SourceCode/Equinox-3.4/Equinox-3.4/src/org.eclipse.osgi.tests/src/org/eclipse/osgi/tests/services/resolver/PlatformAdminTest.java	1	0	2	8	167	16	0	0	0	0	0	0	0	0	0	0	54	54	9	9	43	17	0	0	0	0	0	0	0	0	0	194	5	0	0	0	0	126	4	389	7	1105	18	23	20	253	141	276	161
/Users/rizwan/Downloads/fwddatasetwithrandomnfaultinformation/SourceCode/Equinox-3.4/Equinox-3.4/src/org.eclipse.osgi.tests/src/org/eclipse/osgi/tests/services/resolver/GenericCapabilityTest.java	19	0	0	41	168	23	0	1	0	1	12	0	1	27	0	0	663	665	13	13	528	258	0	0	0	0	0	0	0	0	0	251	4	2	2	40	3	1354	4	2446	11	6550	26	650	81	1385	181	2035	262
/Users/rizwan/Downloads/fwddatasetwithrandomnfaultinformation/SourceCode/Equinox-3.4/Equinox-3.4/src/org.eclipse.osgi.tests/src/org/eclipse/osgi/tests/services/resolver/AbstractStateTest.java	13	0	89	41	200	26	0	0	0	3	13	0	13	0	0	0	245	245	22	22	182	83	0	0	0	0	0	0	0	0	0	369	5	3	1	26	2	534	4	1209	11	3361	25	228	100	1057	255	1285	355
/Users/rizwan/Downloads/fwddatasetwithrandomnfaultinformation/SourceCode/Equinox-3.4/Equinox-3.4/src/org.eclipse.osgi.tests/src/org/eclipse/osgi/tests/services/resolver/XFriendsInternalResolverTest.java	22	0	19	12	177	32	0	9	6	12	23	0	1	0	0	0	369	369	13	13	290	95	0	0	0	0	0	0	0	0	0	262	5	27	3	24	2	764	4	1476	11	4040	27	351	94	1256	240	1607	334
/Users/rizwan/Downloads/fwddatasetwithrandomnfaultinformation/SourceCode/Equinox-3.4/Equinox-3.4/src/org.eclipse.osgi.tests/src/org/eclipse/osgi/tests/services/resolver/StateCycleTest.java	3	0	2	58	167	18	0	0	0	0	6	0	1	0	0	0	221	221	9	9	163	68	0	0	0	0	0	0	0	0	0	248	5	0	0	7	2	460	4	957	9	2638	22	245	54	803	174	1048	228
/Users/rizwan/Downloads/fwddatasetwithrandomnfaultinformation/SourceCode/Equinox-3.4/Equinox-3.4/src/org.eclipse.osgi.tests/src/org/eclipse/osgi/tests/services/resolver/StateComparisonTest.java	0	0	0	7	167	6	0	0	0	0	0	0	0	0	0	0	94	94	6	6	62	28	0	0	0	0	0	0	0	0	0	180	3	0	0	0	0	200	4	477	7	1341	16	136	32	241	96	377	128
/Users/rizwan/Downloads/fwddatasetwithrandomnfaultinformation/SourceCode/Equinox-3.4/Equinox-3.4/src/org.eclipse.osgi.tests/src/org/eclipse/osgi/tests/services/resolver/StateResolverTest.java	152	0	259	170	192	194	0	1	1	10	30	0	14	1	0	0	3763	3788	121	121	3009	1006	0	0	0	0	0	0	0	0	0	967	5	12	3	45	3	7793	4	12847	11	34522	28	3860	441	10625	634	14485	1075
/Users/rizwan/Downloads/fwddatasetwithrandomnfaultinformation/SourceCode/Equinox-3.4/Equinox-3.4/src/org.eclipse.osgi.tests/src/org/eclipse/osgi/tests/services/resolver/SimplePlatformAdmin.java	0	0	0	6	166	10	0	0	0	0	0	0	0	0	0	0	6	6	2	2	6	0	0	0	0	0	0	0	0	0	0	182	3	0	0	0	0	16	4	211	6	626	15	6	6	87	65	93	71
/Users/rizwan/Downloads/fwddatasetwithrandomnfaultinformation/SourceCode/Equinox-3.4/Equinox-3.4/src/org.eclipse.osgi.tests/src/org/eclipse/osgi/tests/services/resolver/VersionRangeTests.java	0	0	0	3	167	10	0	0	0	13	0	0	0	0	0	0	83	85	6	6	35	4	0	0	0	0	0	0	0	0	0	180	3	13	1	0	0	180	4	420	9	1222	19	126	36	172	80	298	116
/Users/rizwan/Downloads/fwddatasetwithrandomnfaultinformation/SourceCode/Equinox-3.4/Equinox-3.4/src/org.eclipse.osgi.tests/src/org/eclipse/osgi/tests/resolver/TestPropagation_001.java	2	0	3	17	319	46	0	0	0	0	0	0	2	2	0	0	113	113	29	29	99	41	0	0	0	0	0	0	0	0	0	387	5	0	0	4	2	284	4	826	9	2336	22	84	47	507	158	591	205
/Users/rizwan/Downloads/fwddatasetwithrandomnfaultinformation/SourceCode/Equinox-3.4/Equinox-3.4/src/org.eclipse.osgi.tests/src/org/eclipse/osgi/tests/resolver/TestCycle_006.java	0	0	3	13	319	38	0	0	0	2	0	0	0	0	0	0	68	68	20	20	64	26	0	0	0	0	0	0	0	0	0	373	4	2	1	0	0	176	4	650	9	1860	20	58	36	311	123	369	159
/Users/rizwan/Downloads/fwddatasetwithrandomnfaultinformation/SourceCode/Equinox-3.4/Equinox-3.4/src/org.eclipse.osgi.tests/src/org/eclipse/osgi/tests/resolver/TestGrouping_001.java	1	0	3	11	319	40	0	0	0	0	0	0	1	1	0	0	84	84	23	23	79	34	0	0	0	0	0	0	0	0	0	374	5	0	0	2	2	214	4	714	9	2027	22	71	40	397	153	468	193
/Users/rizwan/Downloads/fwddatasetwithrandomnfaultinformation/SourceCode/Equinox-3.4/Equinox-3.4/src/org.eclipse.osgi.tests/src/org/eclipse/osgi/tests/resolver/TestRFC79_001.java	3	0	3	19	319	48	0	0	0	0	0	0	3	3	0	0	122	122	32	32	113	48	0	0	0	0	0	0	0	0	0	392	5	0	0	6	2	308	4	878	9	2471	22	107	49	561	155	668	204
/Users/rizwan/Downloads/fwddatasetwithrandomnfaultinformation/SourceCode/Equinox-3.4/Equinox-3.4/src/org.eclipse.osgi.tests/src/org/eclipse/osgi/tests/resolver/TestOptional_001.java	1	0	3	11	319	40	0	0	0	0	0	0	1	1	0	0	87	87	24	24	77	31	0	0	0	0	0	0	0	0	0	374	5	0	0	2	2	222	4	717	9	2041	22	61	36	414	161	475	197
/Users/rizwan/Downloads/fwddatasetwithrandomnfaultinformation/SourceCode/Equinox-3.4/Equinox-3.4/src/org.eclipse.osgi.tests/src/org/eclipse/osgi/tests/resolver/TestDynamic_006.java	0	0	3	11	320	40	0	0	0	0	0	0	0	0	0	0	70	70	20	20	62	25	0	0	0	0	0	0	0	0	0	374	4	0	0	0	0	180	4	649	7	1859	17	58	37	338	131	396	168
/Users/rizwan/Downloads/fwddatasetwithrandomnfaultinformation/SourceCode/Equinox-3.4/Equinox-3.4/src/org.eclipse.osgi.tests/src/org/eclipse/osgi/tests/resolver/TestRFC79_006.java	2	0	3	21	319	54	0	0	0	1	0	0	2	2	0	0	157	157	39	39	141	63	0	0	0	0	0	0	0	0	0	399	5	1	1	4	2	392	4	1012	11	2831	25	188	72	704	168	892	240
/Users/rizwan/Downloads/fwddatasetwithrandomnfaultinformation/SourceCode/Equinox-3.4/Equinox-3.4/src/org.eclipse.osgi.tests/src/org/eclipse/osgi/tests/resolver/TestGrouping_006.java	0	0	3	12	319	38	0	0	0	1	0	0	0	0	0	0	67	67	20	20	61	25	0	0	0	0	0	0	0	0	0	372	4	1	1	0	0	174	4	642	9	1840	20	57	36	305	120	362	156
/Users/rizwan/Downloads/fwddatasetwithrandomnfaultinformation/SourceCode/Equinox-3.4/Equinox-3.4/src/org.eclipse.osgi.tests/src/org/eclipse/osgi/tests/resolver/TestCycle_001.java	2	0	3	8	319	38	0	0	0	0	0	0	2	2	0	0	70	70	20	20	62	24	0	0	0	0	0	0	0	0	0	370	5	0	0	4	2	180	4	651	9	1865	22	48	27	357	145	405	172
/Users/rizwan/Downloads/fwddatasetwithrandomnfaultinformation/SourceCode/Equinox-3.4/Equinox-3.4/src/org.eclipse.osgi.tests/src/org/eclipse/osgi/tests/resolver/TestVersion_001.java	3	0	3	13	319	44	0	0	0	0	0	0	3	3	0	0	104	104	26	26	96	41	0	0	0	0	0	0	0	0	0	382	5	0	0	6	2	260	4	796	9	2249	22	80	39	492	148	572	187
/Users/rizwan/Downloads/fwddatasetwithrandomnfaultinformation/SourceCode/Equinox-3.4/Equinox-3.4/src/org.eclipse.osgi.tests/src/org/eclipse/osgi/tests/resolver/TestDynamic_001.java	0	0	3	8	319	36	0	0	0	0	0	0	0	0	0	0	54	54	16	16	48	19	0	0	0	0	0	0	0	0	0	366	4	0	0	0	0	140	4	581	7	1675	17	42	28	282	127	324	155
/Users/rizwan/Downloads/fwddatasetwithrandomnfaultinformation/SourceCode/Equinox-3.4/Equinox-3.4/src/org.eclipse.osgi.tests/src/org/eclipse/osgi/tests/resolver/TestRFC79_007.java	2	0	3	18	319	50	0	0	0	1	0	0	2	2	0	0	129	129	33	33	116	50	0	0	0	0	0	0	0	0	0	392	5	1	1	4	2	324	4	899	11	2530	25	106	60	558	159	664	219
/Users/rizwan/Downloads/fwddatasetwithrandomnfaultinformation/SourceCode/Equinox-3.4/Equinox-3.4/src/org.eclipse.osgi.tests/src/org/eclipse/osgi/tests/resolver/TestCycle_003.java	0	0	3	11	319	38	0	0	0	3	0	0	0	0	0	0	66	66	20	20	58	24	0	0	0	0	0	0	0	0	0	371	4	3	1	0	0	172	4	637	9	1829	20	56	36	302	115	358	151
/Users/rizwan/Downloads/fwddatasetwithrandomnfaultinformation/SourceCode/Equinox-3.4/Equinox-3.4/src/org.eclipse.osgi.tests/src/org/eclipse/osgi/tests/resolver/TestRFC79_004.java	2	0	3	14	319	46	0	0	0	0	0	0	2	2	0	0	118	118	30	30	105	43	0	0	0	0	0	0	0	0	0	384	5	0	0	4	2	296	4	843	9	2379	22	100	50	598	160	698	210
/Users/rizwan/Downloads/fwddatasetwithrandomnfaultinformation/SourceCode/Equinox-3.4/Equinox-3.4/src/org.eclipse.osgi.tests/src/org/eclipse/osgi/tests/resolver/TestDynamic_003.java	1	0	3	12	319	42	0	0	0	0	0	0	1	1	0	0	89	89	23	23	78	30	0	0	0	0	0	0	0	0	0	377	5	0	0	2	2	224	4	722	9	2056	22	64	37	422	160	486	197
/Users/rizwan/Downloads/fwddatasetwithrandomnfaultinformation/SourceCode/Equinox-3.4/Equinox-3.4/src/org.eclipse.osgi.tests/src/org/eclipse/osgi/tests/resolver/TestVersion_003.java	1	0	3	12	319	40	0	0	0	1	0	0	1	1	0	0	79	79	22	22	72	30	0	0	0	0	0	0	0	0	0	375	5	1	1	2	2	202	4	694	11	1979	25	65	39	370	150	435	189
/Users/rizwan/Downloads/fwddatasetwithrandomnfaultinformation/SourceCode/Equinox-3.4/Equinox-3.4/src/org.eclipse.osgi.tests/src/org/eclipse/osgi/tests/resolver/TestGrouping_008.java	2	0	3	12	319	42	0	0	0	0	0	0	2	2	0	0	89	89	24	24	81	33	0	0	0	0	0	0	0	0	0	378	5	0	0	4	2	226	4	733	9	2083	22	66	39	428	162	494	201
/Users/rizwan/Downloads/fwddatasetwithrandomnfaultinformation/SourceCode/Equinox-3.4/Equinox-3.4/src/org.eclipse.osgi.tests/src/org/eclipse/osgi/tests/resolver/TestVersion_002.java	2	0	3	12	319	42	0	0	0	0	0	0	2	2	0	0	92	93	24	24	85	37	0	0	0	0	0	0	0	0	0	378	5	0	0	4	2	233	4	748	9	2120	22	79	46	431	152	510	198
/Users/rizwan/Downloads/fwddatasetwithrandomnfaultinformation/SourceCode/Equinox-3.4/Equinox-3.4/src/org.eclipse.osgi.tests/src/org/eclipse/osgi/tests/resolver/TestDynamic_002.java	1	0	3	12	319	42	0	0	0	0	0	0	1	1	0	0	87	87	23	23	78	31	0	0	0	0	0	0	0	0	0	377	5	0	0	2	2	220	4	719	9	2046	22	63	37	415	163	478	200
/Users/rizwan/Downloads/fwddatasetwithrandomnfaultinformation/SourceCode/Equinox-3.4/Equinox-3.4/src/org.eclipse.osgi.tests/src/org/eclipse/osgi/tests/resolver/TestRFC79_005.java	2	0	3	13	319	42	0	0	0	1	0	0	2	2	0	0	92	92	24	24	84	35	0	0	0	0	0	0	0	0	0	379	5	1	1	4	2	232	4	747	11	2121	25	84	41	437	150	521	191
/Users/rizwan/Downloads/fwddatasetwithrandomnfaultinformation/SourceCode/Equinox-3.4/Equinox-3.4/src/org.eclipse.osgi.tests/src/org/eclipse/osgi/tests/resolver/TestAttributes_001.java	2	0	3	17	319	50	0	0	0	2	0	0	2	2	0	0	122	122	32	32	118	55	0	0	0	0	0	0	0	0	0	391	5	2	1	4	2	308	4	890	11	2496	25	106	55	534	155	640	210
/Users/rizwan/Downloads/fwddatasetwithrandomnfaultinformation/SourceCode/Equinox-3.4/Equinox-3.4/src/org.eclipse.osgi.tests/src/org/eclipse/osgi/tests/resolver/TestCycle_002.java	3	0	3	11	319	44	0	0	0	0	0	0	3	3	0	0	108	108	29	29	91	33	0	0	0	0	0	0	0	0	0	380	5	0	0	6	2	274	4	795	9	2259	22	71	36	526	153	597	189
/Users/rizwan/Downloads/fwddatasetwithrandomnfaultinformation/SourceCode/Equinox-3.4/Equinox-3.4/src/org.eclipse.osgi.tests/src/org/eclipse/osgi/tests/resolver/TestOptional_002.java	1	0	3	11	319	40	0	0	0	0	0	0	1	1	0	0	87	87	24	24	79	31	0	0	0	0	0	0	0	0	0	374	5	0	0	2	2	222	4	719	9	2045	22	61	36	414	159	475	195
/Users/rizwan/Downloads/fwddatasetwithrandomnfaultinformation/SourceCode/Equinox-3.4/Equinox-3.4/src/org.eclipse.osgi.tests/src/org/eclipse/osgi/tests/resolver/TestPropagation_003.java	1	0	3	17	319	44	0	0	0	1	0	0	1	1	0	0	95	95	26	26	87	37	0	0	0	0	0	0	0	0	0	384	5	1	1	2	2	242	4	765	11	2170	25	79	47	423	156	502	203
/Users/rizwan/Downloads/fwddatasetwithrandomnfaultinformation/SourceCode/Equinox-3.4/Equinox-3.4/src/org.eclipse.osgi.tests/src/org/eclipse/osgi/tests/resolver/TestDynamic_005.java	0	0	3	11	320	40	0	0	0	0	0	0	0	0	0	0	70	70	20	20	62	25	0	0	0	0	0	0	0	0	0	374	4	0	0	0	0	180	4	649	7	1859	17	58	37	332	130	390	167
/Users/rizwan/Downloads/fwddatasetwithrandomnfaultinformation/SourceCode/Equinox-3.4/Equinox-3.4/src/org.eclipse.osgi.tests/src/org/eclipse/osgi/tests/resolver/TestCycle_005.java	2	0	3	14	319	42	0	0	0	1	0	0	2	2	0	0	93	93	24	24	90	40	0	0	0	0	0	0	0	0	0	380	5	1	1	4	2	234	4	761	11	2152	25	83	40	436	154	519	194
/Users/rizwan/Downloads/fwddatasetwithrandomnfaultinformation/SourceCode/Equinox-3.4/Equinox-3.4/src/org.eclipse.osgi.tests/src/org/eclipse/osgi/tests/resolver/TestGrouping_002.java	0	0	3	11	319	38	0	0	0	1	0	0	0	0	0	0	66	66	20	20	62	26	0	0	0	0	0	0	0	0	0	371	4	1	1	0	0	172	4	641	9	1835	20	56	36	307	122	363	158
/Users/rizwan/Downloads/fwddatasetwithrandomnfaultinformation/SourceCode/Equinox-3.4/Equinox-3.4/src/org.eclipse.osgi.tests/src/org/eclipse/osgi/tests/resolver/TestRFC79_002.java	5	0	3	19	319	56	0	0	0	0	0	0	5	5	0	0	172	172	40	40	149	62	0	0	0	0	0	0	0	0	0	402	5	0	0	10	2	424	4	1058	9	2961	22	154	60	795	161	949	221
/Users/rizwan/Downloads/fwddatasetwithrandomnfaultinformation/SourceCode/Equinox-3.4/Equinox-3.4/src/org.eclipse.osgi.tests/src/org/eclipse/osgi/tests/resolver/TestRFC79_003.java	4	0	3	18	319	50	0	0	0	0	0	0	4	4	0	0	144	144	34	34	126	53	0	0	0	0	0	0	0	0	0	394	5	0	0	8	2	356	4	948	9	2663	22	128	52	681	161	809	213
/Users/rizwan/Downloads/fwddatasetwithrandomnfaultinformation/SourceCode/Equinox-3.4/Equinox-3.4/src/org.eclipse.osgi.tests/src/org/eclipse/osgi/tests/resolver/TestGrouping_003.java	2	0	3	19	319	50	0	0	0	0	0	0	2	2	0	0	136	136	34	34	132	59	0	0	0	0	0	0	0	0	0	393	5	0	0	4	2	340	4	939	9	2624	22	122	60	592	165	714	225
/Users/rizwan/Downloads/fwddatasetwithrandomnfaultinformation/SourceCode/Equinox-3.4/Equinox-3.4/src/org.eclipse.osgi.tests/src/org/eclipse/osgi/tests/resolver/TestBSN_001.java	1	0	3	15	319	40	0	0	0	1	0	0	1	1	0	0	78	78	22	22	74	33	0	0	0	0	0	0	0	0	0	378	5	1	1	2	2	200	4	700	11	1992	25	66	39	370	150	436	189
/Users/rizwan/Downloads/fwddatasetwithrandomnfaultinformation/SourceCode/Equinox-3.4/Equinox-3.4/src/org.eclipse.osgi.tests/src/org/eclipse/osgi/tests/resolver/TestCycle_004.java	2	0	3	10	319	38	0	0	0	0	0	0	2	2	0	0	76	76	20	20	71	30	0	0	0	0	0	0	0	0	0	372	5	0	0	4	2	192	4	680	9	1937	22	58	29	382	150	440	179
/Users/rizwan/Downloads/fwddatasetwithrandomnfaultinformation/SourceCode/Equinox-3.4/Equinox-3.4/src/org.eclipse.osgi.tests/src/org/eclipse/osgi/tests/resolver/TestGenerated_001.java	4	0	3	37	319	74	0	0	0	6	0	0	4	4	0	0	279	279	64	64	261	125	0	0	0	0	0	0	0	0	0	437	5	6	1	8	2	686	4	1535	11	4218	25	319	130	1065	153	1384	283
/Users/rizwan/Downloads/fwddatasetwithrandomnfaultinformation/SourceCode/Equinox-3.4/Equinox-3.4/src/org.eclipse.osgi.tests/src/org/eclipse/osgi/tests/resolver/TestDynamic_004.java	2	0	3	18	319	48	0	0	0	0	0	0	2	2	0	0	112	112	28	28	101	42	0	0	0	0	0	0	0	0	0	390	5	0	0	4	2	280	4	828	9	2339	22	86	48	508	158	594	206
/Users/rizwan/Downloads/fwddatasetwithrandomnfaultinformation/SourceCode/Equinox-3.4/Equinox-3.4/src/org.eclipse.osgi.tests/src/org/eclipse/osgi/tests/bundles/SyncEventListenerTestResults.java	0	0	0	2	166	8	0	0	0	0	0	0	0	0	0	0	1	1	1	1	2	0	0	0	0	0	0	0	0	0	0	176	3	0	0	0	0	4	4	189	6	564	15	4	4	64	50	68	54
/Users/rizwan/Downloads/fwddatasetwithrandomnfaultinformation/SourceCode/Equinox-3.4/Equinox-3.4/src/org.eclipse.osgi.tests/src/org/eclipse/osgi/tests/bundles/PlatformAdminBundleTests.java	1	0	3	8	167	86	0	1	4	273	9	0	1	0	0	0	431	431	23	23	314	124	0	0	0	0	0	0	0	0	0	265	5	278	3	10	2	908	4	1913	11	5298	27	135	60	1724	264	1859	324
/Users/rizwan/Downloads/fwddatasetwithrandomnfaultinformation/SourceCode/Equinox-3.4/Equinox-3.4/src/org.eclipse.osgi.tests/src/org/eclipse/osgi/tests/bundles/ITestRunner.java	0	0	0	2	166	6	0	0	0	0	0	0	0	0	0	0	2	2	1	1	2	0	0	0	0	0	0	0	0	0	0	174	3	0	0	0	0	6	4	189	6	564	15	4	4	58	48	62	52
/Users/rizwan/Downloads/fwddatasetwithrandomnfaultinformation/SourceCode/Equinox-3.4/Equinox-3.4/src/org.eclipse.osgi.tests/src/org/eclipse/osgi/tests/bundles/EventListenerTestResults.java	0	0	0	2	167	6	0	0	0	0	0	0	0	0	0	0	5	5	3	3	4	0	0	0	0	0	0	0	0	0	0	175	3	0	0	0	0	16	4	202	6	601	15	4	4	72	56	76	60
/Users/rizwan/Downloads/fwddatasetwithrandomnfaultinformation/SourceCode/Equinox-3.4/Equinox-3.4/src/org.eclipse.osgi.tests/src/org/eclipse/osgi/tests/bundles/BundleTests.java	0	0	0	2	166	6	0	0	0	0	0	0	0	0	0	0	16	16	2	2	11	1	0	0	0	0	0	0	0	0	0	174	3	0	0	0	0	36	4	229	7	675	16	5	5	91	61	96	66
/Users/rizwan/Downloads/fwddatasetwithrandomnfaultinformation/SourceCode/Equinox-3.4/Equinox-3.4/src/org.eclipse.osgi.tests/src/org/eclipse/osgi/tests/bundles/NativeCodeBundleTests.java	0	0	0	2	167	6	0	0	0	0	9	0	0	0	0	0	86	86	13	13	70	16	0	0	0	0	0	0	0	0	0	175	3	0	0	9	1	198	4	476	9	1343	19	107	48	246	98	353	146
/Users/rizwan/Downloads/fwddatasetwithrandomnfaultinformation/SourceCode/Equinox-3.4/Equinox-3.4/src/org.eclipse.osgi.tests/src/org/eclipse/osgi/tests/bundles/PackageAdminBundleTests.java	7	4	10	6	167	8	0	0	0	0	7	0	2	4	0	0	81	81	23	23	71	37	0	0	0	0	0	0	0	0	0	202	6	0	0	13	3	208	4	544	9	1520	24	28	16	443	144	471	160
/Users/rizwan/Downloads/fwddatasetwithrandomnfaultinformation/SourceCode/Equinox-3.4/Equinox-3.4/src/org.eclipse.osgi.tests/src/org/eclipse/osgi/tests/bundles/BundleInstaller.java	0	0	13	2	168	12	0	1	0	3	14	0	0	0	0	0	146	146	35	35	101	35	0	0	0	0	0	0	0	0	0	195	4	4	2	14	1	362	4	722	11	2030	24	8	7	603	215	611	222
/Users/rizwan/Downloads/fwddatasetwithrandomnfaultinformation/SourceCode/Equinox-3.4/Equinox-3.4/src/org.eclipse.osgi.tests/src/org/eclipse/osgi/tests/bundles/ClassLoadingBundleTests.java	3	0	18	500	170	790	0	0	1	17	9	0	3	0	0	0	858	858	77	77	647	366	0	0	0	0	0	0	0	0	0	1481	5	18	2	12	2	1870	4	4407	11	12206	26	750	168	2921	525	3671	693
/Users/rizwan/Downloads/fwddatasetwithrandomnfaultinformation/SourceCode/Equinox-3.4/Equinox-3.4/src/org.eclipse.osgi.tests/src/org/eclipse/osgi/tests/bundles/SubstituteExportsBundleTests.java	11	0	8	512	166	528	0	3	0	5	6	0	11	0	0	0	401	401	92	92	400	240	0	0	0	0	0	0	0	0	0	1225	5	8	2	17	2	986	4	2889	11	8025	26	305	32	2339	345	2644	377
/Users/rizwan/Downloads/fwddatasetwithrandomnfaultinformation/SourceCode/Equinox-3.4/Equinox-3.4/src/org.eclipse.osgi.tests/src/org/eclipse/osgi/tests/bundles/TestResults.java	0	0	0	2	166	10	0	0	0	0	1	0	1	0	0	0	15	15	6	6	12	3	0	0	0	0	0	0	0	0	0	178	3	0	0	2	2	42	4	246	9	723	20	5	5	107	78	112	83
/Users/rizwan/Downloads/fwddatasetwithrandomnfaultinformation/SourceCode/Equinox-3.4/Equinox-3.4/src/org.eclipse.osgi.tests/src/org/eclipse/osgi/tests/bundles/AbstractBundleTests.java	1	0	1	2	166	6	0	4	1	2	8	0	1	0	0	0	108	108	15	15	90	19	0	0	0	0	0	0	0	0	0	176	5	7	3	9	2	246	4	561	11	1571	27	8	7	494	184	502	191
/Users/rizwan/Downloads/fwddatasetwithrandomnfaultinformation/SourceCode/Equinox-3.4/Equinox-3.4/src/org.eclipse.osgi.tests/src/org/eclipse/osgi/tests/bundles/ExtensionBundleTests.java	0	0	0	30	166	34	0	0	0	0	2	0	0	0	0	0	23	23	6	6	23	6	0	0	0	0	0	0	0	0	0	230	3	0	0	2	1	58	4	327	9	953	19	40	17	144	79	184	96
[truncated: 16 more columns]
