# Supplementary material for: Evaluating the effectiveness of decomposed Halstead Metrics in software fault prediction
Source: PeerJ Comput Sci. 2023 Nov 27;9:e1647. doi: 10.7717/peerj-cs.1647 (PMC10703020; doi:10.7717/peerj-cs.1647)
Supplement: Supplemental Information 5 [file peerj-cs-09-1647-s005.csv]

Class	++	--	+	-	*	/	%	&&	||	!	==	!=	<	>	<=	>=	(	)	{	}	;	=	+=	-=	*=	/=	%=	^=	|=	<<=	>>=	TotalAOpr	DistinctAOpr	TotalLOpr	DistinctLOpr	TotalROpr	DistinctROpr	TotalOthers	DistinctOthers	TotalAssignOpr	DistinctAssignOpr	TotalOpr	DistinctOpr	TotalConstants	TotalDistinctConstants	TotalVariables	TotalDistinctVariables	TotalOperands	TotalDistinctOperands
/Users/rizwan/Downloads/fwddatasetwithrandomnfaultinformation/SourceCode/Mylyn-3.1/Mylyn-3.1/Mylyn-3.1/src/org.eclipse.mylyn.java.ui/src/org/eclipse/mylyn/internal/java/ui/LandmarkMarkerManager.java	0	0	1	16	170	30	0	2	1	7	3	0	2	2	0	0	89	89	37	37	58	17	0	0	0	0	0	0	0	0	0	217	4	10	3	7	3	252	4	575	11	1647	27	12	6	504	180	516	186
/Users/rizwan/Downloads/fwddatasetwithrandomnfaultinformation/SourceCode/Mylyn-3.1/Mylyn-3.1/Mylyn-3.1/src/org.eclipse.mylyn.java.ui/src/org/eclipse/mylyn/internal/java/ui/JavaEditingMonitor.java	0	0	0	6	178	26	0	14	0	15	3	0	1	1	0	0	66	66	34	34	63	32	0	0	0	0	0	0	0	0	0	210	3	29	2	5	3	200	4	551	11	1557	25	9	8	512	173	521	181
/Users/rizwan/Downloads/fwddatasetwithrandomnfaultinformation/SourceCode/Mylyn-3.1/Mylyn-3.1/Mylyn-3.1/src/org.eclipse.mylyn.java.ui/src/org/eclipse/mylyn/internal/java/ui/JavaUiUtil.java	0	0	3	21	178	214	0	3	0	8	2	0	7	6	0	0	108	108	35	35	77	32	0	0	0	0	0	0	0	0	0	416	4	11	2	15	3	286	4	850	11	2439	26	26	9	587	266	613	275
/Users/rizwan/Downloads/fwddatasetwithrandomnfaultinformation/SourceCode/Mylyn-3.1/Mylyn-3.1/Mylyn-3.1/src/org.eclipse.mylyn.java.ui/src/org/eclipse/mylyn/internal/java/ui/InterestUpdateDeltaListener.java	0	0	0	4	178	17	0	1	0	10	4	0	0	0	0	0	65	65	29	29	36	19	0	0	0	0	0	0	0	0	0	199	3	11	2	4	1	188	4	467	11	1347	23	7	7	329	144	336	151
/Users/rizwan/Downloads/fwddatasetwithrandomnfaultinformation/SourceCode/Mylyn-3.1/Mylyn-3.1/Mylyn-3.1/src/org.eclipse.mylyn.java.ui/src/org/eclipse/mylyn/internal/java/ui/JavaDeclarationsFilter.java	0	0	0	2	170	8	0	0	1	1	0	0	0	0	0	0	3	3	2	2	6	0	0	0	0	0	0	0	0	0	0	180	3	2	2	0	0	10	4	207	8	614	19	5	5	99	67	104	72
/Users/rizwan/Downloads/fwddatasetwithrandomnfaultinformation/SourceCode/Mylyn-3.1/Mylyn-3.1/Mylyn-3.1/src/org.eclipse.mylyn.java.ui/src/org/eclipse/mylyn/internal/java/ui/ActiveFoldingEditorTracker.java	0	0	0	2	174	12	0	0	0	1	0	0	3	3	0	0	22	22	12	12	17	4	0	0	0	0	0	0	0	0	0	188	3	1	1	6	2	68	4	294	11	862	23	5	5	171	91	176	96
/Users/rizwan/Downloads/fwddatasetwithrandomnfaultinformation/SourceCode/Mylyn-3.1/Mylyn-3.1/Mylyn-3.1/src/org.eclipse.mylyn.java.ui/src/org/eclipse/mylyn/internal/java/ui/JavaDebugStructureBridge.java	1	0	1	7	177	19	0	2	2	2	0	0	4	4	0	0	44	44	25	25	50	18	0	0	0	0	0	0	0	0	0	205	5	6	3	8	2	138	4	439	11	1246	27	10	6	398	168	408	174
/Users/rizwan/Downloads/fwddatasetwithrandomnfaultinformation/SourceCode/Mylyn-3.1/Mylyn-3.1/Mylyn-3.1/src/org.eclipse.mylyn.java.ui/src/org/eclipse/mylyn/internal/java/ui/JavaUiBridgePlugin.java	2	0	3	20	191	62	0	2	0	6	1	0	3	1	0	0	89	89	30	30	86	31	0	0	0	0	0	0	0	0	0	278	5	8	2	5	3	238	4	660	11	1860	27	25	12	643	291	668	303
/Users/rizwan/Downloads/fwddatasetwithrandomnfaultinformation/SourceCode/Mylyn-3.1/Mylyn-3.1/Mylyn-3.1/src/org.eclipse.mylyn.java.ui/src/org/eclipse/mylyn/internal/java/ui/JavaUiBridge.java	0	0	1	12	170	22	0	1	2	5	3	0	5	6	0	0	77	77	35	35	60	19	0	0	0	0	0	0	0	0	0	205	4	8	3	14	3	224	4	544	11	1550	27	12	7	491	189	503	196
/Users/rizwan/Downloads/fwddatasetwithrandomnfaultinformation/SourceCode/Mylyn-3.1/Mylyn-3.1/Mylyn-3.1/src/org.eclipse.mylyn.java.ui/src/org/eclipse/mylyn/internal/java/ui/TypeHistoryManager.java	0	0	0	5	186	18	0	3	0	4	0	0	4	2	0	0	47	47	22	23	31	7	0	0	0	0	0	0	0	0	0	209	3	7	2	6	2	139	4	410	11	1192	24	7	7	319	157	326	164
/Users/rizwan/Downloads/fwddatasetwithrandomnfaultinformation/SourceCode/Mylyn-3.1/Mylyn-3.1/Mylyn-3.1/src/org.eclipse.mylyn.java.ui/src/org/eclipse/mylyn/internal/java/ui/JavaStructureBridge.java	0	0	2	27	193	61	0	6	9	16	3	0	6	5	0	0	199	199	88	88	141	63	0	0	0	0	0	0	0	0	0	283	4	31	3	14	3	574	4	1120	11	3153	27	34	15	1162	373	1196	388
/Users/rizwan/Downloads/fwddatasetwithrandomnfaultinformation/SourceCode/Mylyn-3.1/Mylyn-3.1/Mylyn-3.1/src/org.eclipse.mylyn.java.ui/src/org/eclipse/mylyn/internal/java/ui/BreakpointsInterestFilter.java	0	0	0	2	170	10	0	0	0	0	0	0	0	0	0	0	12	12	5	5	12	2	0	0	0	0	0	0	0	0	0	182	3	0	0	0	0	34	4	237	7	697	16	5	5	148	92	153	97
/Users/rizwan/Downloads/fwddatasetwithrandomnfaultinformation/SourceCode/Mylyn-3.1/Mylyn-3.1/Mylyn-3.1/src/org.eclipse.mylyn.java.ui/src/org/eclipse/mylyn/internal/java/ui/junit/TaskContextJUnitLaunchConfiguration.java	0	0	0	2	170	8	0	0	0	0	0	0	1	1	0	0	16	16	5	5	16	1	0	0	0	0	0	0	0	0	0	180	3	0	0	2	2	42	4	250	9	733	20	5	5	159	101	164	106
/Users/rizwan/Downloads/fwddatasetwithrandomnfaultinformation/SourceCode/Mylyn-3.1/Mylyn-3.1/Mylyn-3.1/src/org.eclipse.mylyn.java.ui/src/org/eclipse/mylyn/internal/java/ui/junit/TaskContextJUnitTabGroup.java	0	0	0	2	172	8	0	0	0	0	0	0	0	0	0	0	12	12	4	4	14	1	0	0	0	0	0	0	0	0	0	182	3	0	0	0	0	32	4	236	7	693	16	5	5	162	89	167	94
/Users/rizwan/Downloads/fwddatasetwithrandomnfaultinformation/SourceCode/Mylyn-3.1/Mylyn-3.1/Mylyn-3.1/src/org.eclipse.mylyn.java.ui/src/org/eclipse/mylyn/internal/java/ui/junit/InteractionContextTestUtil.java	0	0	0	8	170	26	0	0	0	2	0	0	5	6	0	0	73	74	25	25	59	19	0	0	0	0	0	0	0	0	0	204	3	2	1	11	2	197	4	502	11	1429	23	10	7	468	208	478	215
/Users/rizwan/Downloads/fwddatasetwithrandomnfaultinformation/SourceCode/Mylyn-3.1/Mylyn-3.1/Mylyn-3.1/src/org.eclipse.mylyn.java.ui/src/org/eclipse/mylyn/internal/java/ui/junit/TaskContextJUnitMainTab.java	0	0	0	7	170	20	0	1	0	4	0	0	1	1	0	0	34	34	13	13	38	13	0	0	0	0	0	0	0	0	0	197	3	5	2	2	2	94	4	360	11	1029	24	10	8	270	133	280	141
/Users/rizwan/Downloads/fwddatasetwithrandomnfaultinformation/SourceCode/Mylyn-3.1/Mylyn-3.1/Mylyn-3.1/src/org.eclipse.mylyn.java.ui/src/org/eclipse/mylyn/internal/java/ui/junit/Messages.java	0	0	0	4	166	10	0	0	0	0	0	0	0	0	0	0	4	4	3	3	8	1	0	0	0	0	0	0	0	0	0	180	3	0	0	0	0	14	4	210	7	621	16	6	6	104	70	110	76
/Users/rizwan/Downloads/fwddatasetwithrandomnfaultinformation/SourceCode/Mylyn-3.1/Mylyn-3.1/Mylyn-3.1/src/org.eclipse.mylyn.java.ui/src/org/eclipse/mylyn/internal/java/ui/search/JavaWriteAccessProvider.java	0	0	1	6	170	12	0	0	0	0	0	0	0	0	0	0	6	6	5	5	10	2	0	0	0	0	0	0	0	0	0	189	4	0	0	0	0	22	4	231	7	680	17	7	6	121	78	128	84
/Users/rizwan/Downloads/fwddatasetwithrandomnfaultinformation/SourceCode/Mylyn-3.1/Mylyn-3.1/Mylyn-3.1/src/org.eclipse.mylyn.java.ui/src/org/eclipse/mylyn/internal/java/ui/search/JUnitReferencesProvider.java	0	0	1	8	170	14	0	1	0	0	0	0	0	0	0	0	15	15	8	8	20	9	0	0	0	0	0	0	0	0	0	193	4	1	1	0	0	46	4	278	9	805	20	8	6	172	93	180	99
/Users/rizwan/Downloads/fwddatasetwithrandomnfaultinformation/SourceCode/Mylyn-3.1/Mylyn-3.1/Mylyn-3.1/src/org.eclipse.mylyn.java.ui/src/org/eclipse/mylyn/internal/java/ui/search/JavaActiveSearchResultUpdater.java	0	0	0	2	172	22	0	1	0	7	3	0	0	2	0	0	92	92	39	39	56	21	0	0	0	0	0	0	0	0	0	196	3	8	2	5	2	262	4	559	11	1600	24	9	6	470	194	479	200
/Users/rizwan/Downloads/fwddatasetwithrandomnfaultinformation/SourceCode/Mylyn-3.1/Mylyn-3.1/Mylyn-3.1/src/org.eclipse.mylyn.java.ui/src/org/eclipse/mylyn/internal/java/ui/search/XmlActiveSearchUpdater.java	0	0	1	2	173	34	0	0	0	1	0	0	0	0	0	0	37	37	17	17	36	7	0	0	0	0	0	0	0	0	0	210	4	1	1	0	0	108	4	371	9	1070	20	5	5	303	157	308	162
/Users/rizwan/Downloads/fwddatasetwithrandomnfaultinformation/SourceCode/Mylyn-3.1/Mylyn-3.1/Mylyn-3.1/src/org.eclipse.mylyn.java.ui/src/org/eclipse/mylyn/internal/java/ui/search/JavaReferencesProvider.java	0	0	1	8	170	16	0	0	0	0	0	0	0	0	0	0	12	12	9	9	15	3	0	0	0	0	0	0	0	0	0	195	4	0	0	0	0	42	4	263	7	770	17	8	6	149	87	157	93
/Users/rizwan/Downloads/fwddatasetwithrandomnfaultinformation/SourceCode/Mylyn-3.1/Mylyn-3.1/Mylyn-3.1/src/org.eclipse.mylyn.java.ui/src/org/eclipse/mylyn/internal/java/ui/search/JavaImplementorsProvider.java	0	0	1	6	170	12	0	1	0	1	0	0	0	0	0	0	6	6	5	5	10	3	0	0	0	0	0	0	0	0	0	189	4	2	2	0	0	22	4	236	9	694	21	7	6	123	79	130	85
/Users/rizwan/Downloads/fwddatasetwithrandomnfaultinformation/SourceCode/Mylyn-3.1/Mylyn-3.1/Mylyn-3.1/src/org.eclipse.mylyn.java.ui/src/org/eclipse/mylyn/internal/java/ui/search/Messages.java	0	0	0	4	166	10	0	0	0	0	0	0	0	0	0	0	4	4	3	3	7	1	0	0	0	0	0	0	0	0	0	180	3	0	0	0	0	14	4	209	7	619	16	6	6	100	69	106	75
/Users/rizwan/Downloads/fwddatasetwithrandomnfaultinformation/SourceCode/Mylyn-3.1/Mylyn-3.1/Mylyn-3.1/src/org.eclipse.mylyn.java.ui/src/org/eclipse/mylyn/internal/java/ui/search/JavaReadAccessProvider.java	0	0	1	6	170	12	0	0	0	0	0	0	0	0	0	0	6	6	5	5	10	2	0	0	0	0	0	0	0	0	0	189	4	0	0	0	0	22	4	231	7	680	17	7	6	121	78	128	84
/Users/rizwan/Downloads/fwddatasetwithrandomnfaultinformation/SourceCode/Mylyn-3.1/Mylyn-3.1/Mylyn-3.1/src/org.eclipse.mylyn.java.ui/src/org/eclipse/mylyn/internal/java/ui/search/AbstractJavaRelationProvider.java	1	0	3	13	210	52	0	6	7	13	18	0	16	16	0	0	221	221	82	82	156	54	0	0	0	0	0	0	0	0	0	279	5	26	3	50	3	606	4	1186	11	3344	28	34	19	1221	377	1255	396
/Users/rizwan/Downloads/fwddatasetwithrandomnfaultinformation/SourceCode/Mylyn-3.1/Mylyn-3.1/Mylyn-3.1/src/org.eclipse.mylyn.java.ui/src/org/eclipse/mylyn/internal/java/ui/actions/FocusBreakpointsViewAction.java	0	0	0	2	170	8	0	0	0	0	0	0	3	3	0	0	13	13	4	4	15	3	0	0	0	0	0	0	0	0	0	180	3	0	0	6	2	34	4	247	9	723	20	5	5	138	85	143	90
/Users/rizwan/Downloads/fwddatasetwithrandomnfaultinformation/SourceCode/Mylyn-3.1/Mylyn-3.1/Mylyn-3.1/src/org.eclipse.mylyn.java.ui/src/org/eclipse/mylyn/internal/java/ui/actions/ToggleActiveFoldingAction.java	0	0	0	4	170	16	0	0	0	1	0	0	0	0	0	0	34	34	15	15	31	4	0	0	0	0	0	0	0	0	0	190	3	1	1	0	0	98	4	332	9	962	19	8	7	286	143	294	150
/Users/rizwan/Downloads/fwddatasetwithrandomnfaultinformation/SourceCode/Mylyn-3.1/Mylyn-3.1/Mylyn-3.1/src/org.eclipse.mylyn.java.ui/src/org/eclipse/mylyn/internal/java/ui/actions/FilterMembersAction.java	1	0	0	4	170	30	0	0	0	1	0	0	1	0	0	0	32	32	13	13	26	8	0	0	0	0	0	0	0	0	0	205	4	1	1	1	1	90	4	341	11	990	23	7	6	230	127	237	133
/Users/rizwan/Downloads/fwddatasetwithrandomnfaultinformation/SourceCode/Mylyn-3.1/Mylyn-3.1/Mylyn-3.1/src/org.eclipse.mylyn.java.ui/src/org/eclipse/mylyn/internal/java/ui/actions/FocusBrowsingPerspectiveAction.java	1	0	5	33	177	46	0	1	0	4	2	0	6	5	0	0	48	48	27	27	51	23	0	0	0	0	0	0	0	0	0	262	5	5	2	13	3	150	4	518	11	1477	27	24	8	439	192	463	200
/Users/rizwan/Downloads/fwddatasetwithrandomnfaultinformation/SourceCode/Mylyn-3.1/Mylyn-3.1/Mylyn-3.1/src/org.eclipse.mylyn.java.ui/src/org/eclipse/mylyn/internal/java/ui/actions/Messages.java	0	0	0	4	166	10	0	0	0	0	0	0	0	0	0	0	4	4	3	3	6	1	0	0	0	0	0	0	0	0	0	180	3	0	0	0	0	14	4	208	7	617	16	6	6	96	68	102	74
/Users/rizwan/Downloads/fwddatasetwithrandomnfaultinformation/SourceCode/Mylyn-3.1/Mylyn-3.1/Mylyn-3.1/src/org.eclipse.mylyn.java.ui/src/org/eclipse/mylyn/internal/java/ui/actions/FocusDebugViewAction.java	0	0	0	2	170	8	0	0	0	0	0	0	3	3	0	0	12	12	4	4	14	3	0	0	0	0	0	0	0	0	0	180	3	0	0	6	2	32	4	244	9	715	20	5	5	135	83	140	88
/Users/rizwan/Downloads/fwddatasetwithrandomnfaultinformation/SourceCode/Mylyn-3.1/Mylyn-3.1/Mylyn-3.1/src/org.eclipse.mylyn.java.ui/src/org/eclipse/mylyn/internal/java/ui/actions/ShowFilteredChildrenAction.java	0	0	0	2	170	8	0	0	0	1	0	0	0	0	0	0	20	20	9	9	21	6	0	0	0	0	0	0	0	0	0	180	3	1	1	0	0	58	4	274	9	796	19	5	5	196	90	201	95
/Users/rizwan/Downloads/fwddatasetwithrandomnfaultinformation/SourceCode/Mylyn-3.1/Mylyn-3.1/Mylyn-3.1/src/org.eclipse.mylyn.java.ui/src/org/eclipse/mylyn/internal/java/ui/actions/FocusPackageExplorerAction.java	0	0	0	4	170	54	0	1	0	3	0	0	5	4	0	0	103	103	33	33	59	22	0	0	0	0	0	0	0	0	0	228	3	4	2	9	2	272	4	605	11	1734	24	7	7	503	192	510	199
/Users/rizwan/Downloads/fwddatasetwithrandomnfaultinformation/SourceCode/Mylyn-3.1/Mylyn-3.1/Mylyn-3.1/src/org.eclipse.mylyn.java.ui/src/org/eclipse/mylyn/internal/java/ui/editor/ActiveFoldingListener.java	0	0	3	10	170	24	0	1	2	5	4	0	9	9	0	0	124	124	51	51	72	22	0	0	0	0	0	0	0	0	0	207	4	8	3	22	3	350	4	695	11	1988	27	20	14	584	211	604	225
/Users/rizwan/Downloads/fwddatasetwithrandomnfaultinformation/SourceCode/Mylyn-3.1/Mylyn-3.1/Mylyn-3.1/src/org.eclipse.mylyn.java.ui/src/org/eclipse/mylyn/internal/java/ui/editor/AutoFoldPreferenceBlock.java	0	0	0	20	180	150	0	0	0	0	0	0	0	0	0	0	67	67	12	12	61	25	0	0	0	0	0	0	0	0	0	350	3	0	0	0	0	158	4	601	7	1717	16	26	10	395	195	421	205
/Users/rizwan/Downloads/fwddatasetwithrandomnfaultinformation/SourceCode/Mylyn-3.1/Mylyn-3.1/Mylyn-3.1/src/org.eclipse.mylyn.java.ui/src/org/eclipse/mylyn/internal/java/ui/editor/AbstractEditorHyperlinkDetector.java	0	0	0	2	170	8	0	0	0	0	0	0	0	0	0	0	4	4	3	3	10	1	0	0	0	0	0	0	0	0	0	180	3	0	0	0	0	14	4	212	7	625	16	5	5	117	72	122	77
/Users/rizwan/Downloads/fwddatasetwithrandomnfaultinformation/SourceCode/Mylyn-3.1/Mylyn-3.1/Mylyn-3.1/src/org.eclipse.mylyn.java.ui/src/org/eclipse/mylyn/internal/java/ui/editor/FocusedJavaTypeProposalComputer.java	0	0	0	2	170	8	0	0	0	1	0	0	0	0	0	0	12	12	5	5	11	1	0	0	0	0	0	0	0	0	0	180	3	1	1	0	0	34	4	235	9	694	19	5	5	130	80	135	85
/Users/rizwan/Downloads/fwddatasetwithrandomnfaultinformation/SourceCode/Mylyn-3.1/Mylyn-3.1/Mylyn-3.1/src/org.eclipse.mylyn.java.ui/src/org/eclipse/mylyn/internal/java/ui/editor/FocusedJavaNoTypeProposalComputer.java	0	0	0	2	170	8	0	0	0	1	0	0	0	0	0	0	14	14	6	6	14	1	0	0	0	0	0	0	0	0	0	180	3	1	1	0	0	40	4	244	9	718	19	5	5	154	86	159	91
/Users/rizwan/Downloads/fwddatasetwithrandomnfaultinformation/SourceCode/Mylyn-3.1/Mylyn-3.1/Mylyn-3.1/src/org.eclipse.mylyn.java.ui/src/org/eclipse/mylyn/internal/java/ui/editor/FocusedJavaSourceViewerConfiguration.java	0	0	0	2	172	8	0	0	0	0	0	0	0	0	0	0	3	3	2	2	6	0	0	0	0	0	0	0	0	0	0	182	3	0	0	0	0	10	4	205	6	608	15	5	5	106	73	111	78
/Users/rizwan/Downloads/fwddatasetwithrandomnfaultinformation/SourceCode/Mylyn-3.1/Mylyn-3.1/Mylyn-3.1/src/org.eclipse.mylyn.java.ui/src/org/eclipse/mylyn/internal/java/ui/editor/Messages.java	0	0	0	4	166	10	0	0	0	0	0	0	0	0	0	0	4	4	3	3	6	1	0	0	0	0	0	0	0	0	0	180	3	0	0	0	0	14	4	208	7	617	16	6	6	96	68	102	74
/Users/rizwan/Downloads/fwddatasetwithrandomnfaultinformation/SourceCode/Mylyn-3.1/Mylyn-3.1/Mylyn-3.1/src/org.eclipse.mylyn.java.ui/src/org/eclipse/mylyn/internal/java/ui/editor/FocusedJavaProposalProcessor.java	0	22	3	10	190	34	0	4	0	4	2	0	8	13	0	0	72	72	25	25	55	22	0	0	0	0	0	0	0	0	0	259	5	8	2	23	3	194	4	575	11	1645	27	20	14	483	205	503	219
/Users/rizwan/Downloads/fwddatasetwithrandomnfaultinformation/SourceCode/Mylyn-3.1/Mylyn-3.1/Mylyn-3.1/src/org.eclipse.mylyn.java.ui/src/org/eclipse/mylyn/internal/java/ui/editor/FocusedJavaAllProposalComputer.java	0	0	1	8	198	50	0	2	1	4	3	0	1	2	0	0	65	65	25	25	64	20	0	0	0	0	0	0	0	0	0	257	4	7	3	6	3	180	4	548	11	1557	27	34	20	553	215	587	235
/Users/rizwan/Downloads/fwddatasetwithrandomnfaultinformation/SourceCode/Mylyn-3.1/Mylyn-3.1/Mylyn-3.1/src/org.eclipse.mylyn.wikitext.confluence.ui/src/org/eclipse/mylyn/internal/wikitext/confluence/ui/package-info.java	0	0	0	2	170	8	0	0	0	0	0	0	0	0	0	0	1	1	0	0	1	0	0	0	0	0	0	0	0	0	0	180	3	0	0	0	0	2	2	188	6	564	13	5	5	55	44	60	49
/Users/rizwan/Downloads/fwddatasetwithrandomnfaultinformation/SourceCode/Mylyn-3.1/Mylyn-3.1/Mylyn-3.1/src/org.eclipse.mylyn.trac.wiki/src/org/eclipse/mylyn/internal/trac/wiki/TracWikiPlugin.java	0	0	0	2	170	8	0	0	0	0	0	0	0	0	0	0	7	7	5	5	10	3	0	0	0	0	0	0	0	0	0	180	3	0	0	0	0	24	4	224	7	659	16	5	5	114	76	119	81
/Users/rizwan/Downloads/fwddatasetwithrandomnfaultinformation/SourceCode/Mylyn-3.1/Mylyn-3.1/Mylyn-3.1/src/org.eclipse.mylyn.trac.wiki/src/org/eclipse/mylyn/internal/trac/wiki/TracWikiPageHistoryPageSource.java	0	0	0	2	170	8	0	0	0	0	0	0	0	0	0	0	5	5	4	4	7	0	0	0	0	0	0	0	0	0	0	180	3	0	0	0	0	18	4	212	6	628	15	5	5	100	69	105	74
/Users/rizwan/Downloads/fwddatasetwithrandomnfaultinformation/SourceCode/Mylyn-3.1/Mylyn-3.1/Mylyn-3.1/src/org.eclipse.mylyn.trac.wiki/src/org/eclipse/mylyn/internal/trac/wiki/TracWikiPageHistoryPage.java	0	0	5	3	170	10	0	2	0	2	0	0	0	0	0	0	135	135	37	37	84	14	0	0	0	0	0	0	0	0	0	188	4	4	2	0	0	344	4	644	9	1833	21	17	11	571	214	588	225
/Users/rizwan/Downloads/fwddatasetwithrandomnfaultinformation/SourceCode/Mylyn-3.1/Mylyn-3.1/Mylyn-3.1/src/org.eclipse.mylyn.trac.wiki/src/org/eclipse/mylyn/internal/trac/wiki/actions/OpenWikiPageAction.java	0	0	2	2	172	20	0	0	0	6	3	0	2	2	0	0	133	133	61	61	105	23	0	0	0	0	0	0	0	0	0	196	4	6	1	7	3	388	4	737	11	2082	25	10	10	810	294	820	304
/Users/rizwan/Downloads/fwddatasetwithrandomnfaultinformation/SourceCode/Mylyn-3.1/Mylyn-3.1/Mylyn-3.1/src/org.eclipse.mylyn.trac.wiki/src/org/eclipse/mylyn/internal/trac/wiki/editor/TracWikiPageEditorInput.java	0	0	3	2	170	14	0	1	0	1	4	0	0	0	0	0	31	31	21	21	34	9	0	0	0	0	0	0	0	0	0	189	4	2	2	4	1	104	4	353	11	1016	24	5	5	263	113	268	118
/Users/rizwan/Downloads/fwddatasetwithrandomnfaultinformation/SourceCode/Mylyn-3.1/Mylyn-3.1/Mylyn-3.1/src/org.eclipse.mylyn.trac.wiki/src/org/eclipse/mylyn/internal/trac/wiki/editor/TracWikiPageEditor.java	0	0	2	2	182	37	0	1	0	8	9	0	0	0	0	0	309	309	88	88	258	66	0	0	0	0	0	0	0	0	0	223	4	9	2	9	1	794	4	1370	11	3786	24	15	13	1557	519	1572	532
/Users/rizwan/Downloads/fwddatasetwithrandomnfaultinformation/SourceCode/Mylyn-3.1/Mylyn-3.1/Mylyn-3.1/src/org.eclipse.mylyn.wikitext.confluence.core/src/org/eclipse/mylyn/internal/wikitext/confluence/core/token/AnchorReplacementToken.java	0	0	1	4	172	10	0	0	0	0	0	0	0	0	0	0	14	14	7	8	13	2	0	0	0	0	0	0	0	0	0	187	4	0	0	0	0	43	4	253	7	743	17	8	8	139	80	147	88
/Users/rizwan/Downloads/fwddatasetwithrandomnfaultinformation/SourceCode/Mylyn-3.1/Mylyn-3.1/Mylyn-3.1/src/org.eclipse.mylyn.wikitext.confluence.core/src/org/eclipse/mylyn/internal/wikitext/confluence/core/token/HyperlinkReplacementToken.java	0	0	1	6	174	12	0	0	1	3	2	0	0	3	0	0	21	21	10	10	20	13	0	0	0	0	0	0	0	0	0	193	4	4	2	5	2	62	4	309	11	893	25	17	12	185	90	202	102
/Users/rizwan/Downloads/fwddatasetwithrandomnfaultinformation/SourceCode/Mylyn-3.1/Mylyn-3.1/Mylyn-3.1/src/org.eclipse.mylyn.wikitext.confluence.core/src/org/eclipse/mylyn/internal/wikitext/confluence/core/phrase/ImagePhraseModifier.java	0	0	1	4	173	10	0	0	0	4	0	0	0	0	0	0	12	12	6	6	11	3	0	0	0	0	0	0	0	0	0	188	4	4	1	0	0	36	4	251	9	739	20	8	8	131	78	139	86
/Users/rizwan/Downloads/fwddatasetwithrandomnfaultinformation/SourceCode/Mylyn-3.1/Mylyn-3.1/Mylyn-3.1/src/org.eclipse.mylyn.wikitext.confluence.core/src/org/eclipse/mylyn/internal/wikitext/confluence/core/phrase/SimpleWrappedPhraseModifier.java	1	0	13	15	175	22	0	0	0	1	0	0	1	0	0	0	39	39	16	16	37	13	0	0	0	0	0	0	0	0	0	226	5	1	1	1	1	110	4	399	11	1147	24	16	11	285	132	301	143
/Users/rizwan/Downloads/fwddatasetwithrandomnfaultinformation/SourceCode/Mylyn-3.1/Mylyn-3.1/Mylyn-3.1/src/org.eclipse.mylyn.wikitext.confluence.core/src/org/eclipse/mylyn/internal/wikitext/confluence/core/phrase/SimplePhraseModifier.java	0	0	0	2	172	8	0	0	0	0	0	0	0	0	0	0	3	3	2	2	3	0	0	0	0	0	0	0	0	0	0	182	3	0	0	0	0	10	4	202	6	602	15	5	5	81	60	86	65
/Users/rizwan/Downloads/fwddatasetwithrandomnfaultinformation/SourceCode/Mylyn-3.1/Mylyn-3.1/Mylyn-3.1/src/org.eclipse.mylyn.wikitext.confluence.core/src/org/eclipse/mylyn/internal/wikitext/confluence/core/block/ExtendedPreformattedBlock.java	0	0	0	6	173	17	0	0	0	0	1	0	2	3	0	0	15	15	10	10	10	1	0	0	0	0	0	0	0	0	0	196	3	0	0	6	3	50	4	273	9	807	21	9	7	143	98	152	105
/Users/rizwan/Downloads/fwddatasetwithrandomnfaultinformation/SourceCode/Mylyn-3.1/Mylyn-3.1/Mylyn-3.1/src/org.eclipse.mylyn.wikitext.confluence.core/src/org/eclipse/mylyn/internal/wikitext/confluence/core/block/ParagraphBlock.java	1	1	0	5	173	17	0	1	0	1	1	0	2	5	0	0	42	42	15	16	30	7	0	0	0	0	0	0	0	0	0	197	5	2	2	8	3	115	4	373	11	1079	27	15	7	264	150	279	157
/Users/rizwan/Downloads/fwddatasetwithrandomnfaultinformation/SourceCode/Mylyn-3.1/Mylyn-3.1/Mylyn-3.1/src/org.eclipse.mylyn.wikitext.confluence.core/src/org/eclipse/mylyn/internal/wikitext/confluence/core/block/CodeBlock.java	0	0	2	13	170	24	0	0	0	3	0	0	0	0	0	0	29	29	12	12	23	9	0	0	0	0	0	0	0	0	0	209	4	3	1	0	0	82	4	335	9	973	20	9	6	186	97	195	103
/Users/rizwan/Downloads/fwddatasetwithrandomnfaultinformation/SourceCode/Mylyn-3.1/Mylyn-3.1/Mylyn-3.1/src/org.eclipse.mylyn.wikitext.confluence.core/src/org/eclipse/mylyn/internal/wikitext/confluence/core/block/TableBlock.java	1	0	3	15	178	23	0	2	0	3	5	0	2	2	0	0	53	53	14	14	41	16	0	0	0	0	0	0	0	0	0	220	5	5	2	9	3	134	4	439	11	1257	27	24	11	277	143	301	154
/Users/rizwan/Downloads/fwddatasetwithrandomnfaultinformation/SourceCode/Mylyn-3.1/Mylyn-3.1/Mylyn-3.1/src/org.eclipse.mylyn.wikitext.confluence.core/src/org/eclipse/mylyn/internal/wikitext/confluence/core/block/AbstractConfluenceDelimitedBlock.java	1	0	4	11	171	14	0	1	0	1	3	0	2	1	0	0	48	48	16	17	36	14	0	0	0	0	0	0	0	0	0	201	5	2	2	6	3	129	4	402	11	1153	27	19	11	214	112	233	123
/Users/rizwan/Downloads/fwddatasetwithrandomnfaultinformation/SourceCode/Mylyn-3.1/Mylyn-3.1/Mylyn-3.1/src/org.eclipse.mylyn.wikitext.confluence.core/src/org/eclipse/mylyn/internal/wikitext/confluence/core/block/TextBoxBlock.java	1	0	4	15	175	22	0	1	0	2	3	0	2	1	0	0	54	54	18	19	46	21	0	0	0	0	0	0	0	0	0	217	5	3	2	6	3	145	4	452	11	1286	27	21	11	269	132	290	143
/Users/rizwan/Downloads/fwddatasetwithrandomnfaultinformation/SourceCode/Mylyn-3.1/Mylyn-3.1/Mylyn-3.1/src/org.eclipse.mylyn.wikitext.confluence.core/src/org/eclipse/mylyn/internal/wikitext/confluence/core/block/QuoteBlock.java	1	0	1	5	174	15	0	1	0	2	1	0	2	3	0	0	31	31	11	11	26	7	0	0	0	0	0	0	0	0	0	196	5	3	2	6	3	84	4	336	11	972	27	14	8	208	123	222	131
/Users/rizwan/Downloads/fwddatasetwithrandomnfaultinformation/SourceCode/Mylyn-3.1/Mylyn-3.1/Mylyn-3.1/src/org.eclipse.mylyn.wikitext.confluence.core/src/org/eclipse/mylyn/internal/wikitext/confluence/core/block/ExtendedQuoteBlock.java	1	0	0	6	173	23	0	4	0	5	3	0	3	4	0	0	53	53	24	24	44	25	0	0	0	0	0	0	0	0	0	203	4	9	2	10	3	154	4	458	11	1303	26	20	7	294	145	314	152
/Users/rizwan/Downloads/fwddatasetwithrandomnfaultinformation/SourceCode/Mylyn-3.1/Mylyn-3.1/Mylyn-3.1/src/org.eclipse.mylyn.wikitext.confluence.core/src/org/eclipse/mylyn/internal/wikitext/confluence/core/block/ListBlock.java	1	0	3	27	178	27	0	5	1	7	6	0	8	9	0	0	88	88	28	28	70	32	0	0	0	0	0	0	0	0	0	236	5	13	3	23	3	232	4	621	11	1757	28	26	12	420	156	446	168
/Users/rizwan/Downloads/fwddatasetwithrandomnfaultinformation/SourceCode/Mylyn-3.1/Mylyn-3.1/Mylyn-3.1/src/org.eclipse.mylyn.wikitext.confluence.core/src/org/eclipse/mylyn/internal/wikitext/confluence/core/block/TableOfContentsBlock.java	1	0	5	18	174	22	0	0	0	1	1	0	0	2	0	0	52	52	21	22	44	16	0	0	0	0	0	0	0	0	0	220	5	1	1	3	2	147	4	443	11	1268	25	20	9	287	145	307	154
/Users/rizwan/Downloads/fwddatasetwithrandomnfaultinformation/SourceCode/Mylyn-3.1/Mylyn-3.1/Mylyn-3.1/src/org.eclipse.mylyn.wikitext.confluence.core/src/org/eclipse/mylyn/internal/wikitext/confluence/core/block/ParameterizedBlock.java	0	0	0	6	196	16	0	0	0	0	3	0	0	0	0	0	16	16	7	7	10	5	0	0	0	0	0	0	0	0	0	218	3	0	0	3	1	46	4	290	9	856	19	11	10	166	98	177	108
/Users/rizwan/Downloads/fwddatasetwithrandomnfaultinformation/SourceCode/Mylyn-3.1/Mylyn-3.1/Mylyn-3.1/src/org.eclipse.mylyn.wikitext.confluence.core/src/org/eclipse/mylyn/internal/wikitext/confluence/core/block/HeadingBlock.java	1	0	2	10	174	15	0	1	1	2	3	0	2	2	0	0	33	33	11	11	26	10	0	0	0	0	0	0	0	0	0	202	5	4	3	7	3	88	4	352	11	1016	28	19	11	202	123	221	134
/Users/rizwan/Downloads/fwddatasetwithrandomnfaultinformation/SourceCode/Mylyn-3.1/Mylyn-3.1/Mylyn-3.1/src/org.eclipse.mylyn.wikitext.confluence.core/src/org/eclipse/mylyn/internal/wikitext/confluence/validation/ConfluenceReferenceValidationRule.java	0	0	0	2	166	6	0	0	0	0	0	0	0	0	0	0	3	3	2	2	5	0	0	0	0	0	0	0	0	0	0	174	3	0	0	0	0	10	4	196	6	582	15	5	5	89	59	94	64
/Users/rizwan/Downloads/fwddatasetwithrandomnfaultinformation/SourceCode/Mylyn-3.1/Mylyn-3.1/Mylyn-3.1/src/org.eclipse.mylyn.wikitext.confluence.core/src/org/eclipse/mylyn/wikitext/confluence/core/ConfluenceLanguage.java	0	4	1	76	180	93	0	0	0	3	0	0	10	6	0	0	118	118	10	10	86	15	0	0	0	0	0	0	0	0	0	354	5	3	1	16	2	256	4	742	11	2124	25	53	13	570	194	623	207
/Users/rizwan/Downloads/fwddatasetwithrandomnfaultinformation/SourceCode/Mylyn-3.1/Mylyn-3.1/Mylyn-3.1/src/org.eclipse.mylyn.wikitext.core/src/org/eclipse/mylyn/internal/wikitext/core/Messages.java	0	0	2	4	166	8	0	0	0	2	0	0	0	0	0	0	6	6	5	5	7	2	0	0	0	0	0	0	0	0	0	180	4	2	1	0	0	22	4	222	9	657	20	6	6	98	67	104	73
/Users/rizwan/Downloads/fwddatasetwithrandomnfaultinformation/SourceCode/Mylyn-3.1/Mylyn-3.1/Mylyn-3.1/src/org.eclipse.mylyn.wikitext.core/src/org/eclipse/mylyn/internal/wikitext/core/WikiTextPlugin.java	0	0	5	42	238	64	0	1	2	16	19	0	36	36	0	0	218	218	69	69	134	62	0	0	0	0	0	0	0	0	0	349	4	19	3	91	3	574	4	1243	11	3530	27	39	16	1185	323	1224	339
/Users/rizwan/Downloads/fwddatasetwithrandomnfaultinformation/SourceCode/Mylyn-3.1/Mylyn-3.1/Mylyn-3.1/src/org.eclipse.mylyn.wikitext.core/src/org/eclipse/mylyn/internal/wikitext/core/util/EclipseServiceLocator.java	0	0	0	10	172	22	0	0	0	1	3	0	1	1	0	0	29	29	10	10	17	4	0	0	0	0	0	0	0	0	0	204	3	1	1	5	3	78	4	320	11	939	24	14	9	201	123	215	132
/Users/rizwan/Downloads/fwddatasetwithrandomnfaultinformation/SourceCode/Mylyn-3.1/Mylyn-3.1/Mylyn-3.1/src/org.eclipse.mylyn.wikitext.core/src/org/eclipse/mylyn/internal/wikitext/core/util/XML11Char.java	0	0	0	45	156	178	0	19	8	10	1	0	39	12	0	0	169	169	13	13	80	52	0	0	0	0	0	0	0	0	0	379	3	37	3	52	3	364	4	977	11	2797	26	420	168	982	262	1402	430
/Users/rizwan/Downloads/fwddatasetwithrandomnfaultinformation/SourceCode/Mylyn-3.1/Mylyn-3.1/Mylyn-3.1/src/org.eclipse.mylyn.wikitext.core/src/org/eclipse/mylyn/internal/wikitext/core/util/Messages.java	0	0	2	4	166	8	0	0	0	2	0	0	0	0	0	0	6	6	5	5	7	2	0	0	0	0	0	0	0	0	0	180	4	2	1	0	0	22	4	222	9	657	20	6	6	100	67	106	73
/Users/rizwan/Downloads/fwddatasetwithrandomnfaultinformation/SourceCode/Mylyn-3.1/Mylyn-3.1/Mylyn-3.1/src/org.eclipse.mylyn.wikitext.core/src/org/eclipse/mylyn/internal/wikitext/core/parser/builder/SplittingHtmlDocumentBuilder.java	0	0	3	78	170	96	9	6	2	17	7	0	3	3	0	0	226	226	69	69	176	58	0	0	0	0	0	0	0	0	0	356	5	25	3	13	3	590	4	1233	11	3461	28	55	15	900	245	955	260
/Users/rizwan/Downloads/fwddatasetwithrandomnfaultinformation/SourceCode/Mylyn-3.1/Mylyn-3.1/Mylyn-3.1/src/org.eclipse.mylyn.wikitext.core/src/org/eclipse/mylyn/internal/wikitext/core/parser/builder/DefaultSplittingStrategy.java	2	0	6	16	171	18	0	2	1	3	3	0	3	5	0	0	24	24	17	17	31	21	0	0	0	0	0	0	0	0	0	213	5	6	3	11	3	82	4	379	11	1081	28	17	10	209	100	226	110
/Users/rizwan/Downloads/fwddatasetwithrandomnfaultinformation/SourceCode/Mylyn-3.1/Mylyn-3.1/Mylyn-3.1/src/org.eclipse.mylyn.wikitext.core/src/org/eclipse/mylyn/internal/wikitext/core/parser/builder/SplittingMarkupToEclipseToc.java	0	0	0	2	171	8	0	0	0	1	0	0	0	0	0	0	8	8	4	4	6	2	0	0	0	0	0	0	0	0	0	181	3	1	1	0	0	24	4	222	9	659	19	5	5	101	68	106	73
/Users/rizwan/Downloads/fwddatasetwithrandomnfaultinformation/SourceCode/Mylyn-3.1/Mylyn-3.1/Mylyn-3.1/src/org.eclipse.mylyn.wikitext.core/src/org/eclipse/mylyn/internal/wikitext/core/parser/builder/Messages.java	0	0	2	4	166	8	0	0	0	2	0	0	0	0	0	0	6	6	5	5	7	2	0	0	0	0	0	0	0	0	0	180	4	2	1	0	0	22	4	222	9	657	20	6	6	102	69	108	75
/Users/rizwan/Downloads/fwddatasetwithrandomnfaultinformation/SourceCode/Mylyn-3.1/Mylyn-3.1/Mylyn-3.1/src/org.eclipse.mylyn.wikitext.core/src/org/eclipse/mylyn/internal/wikitext/core/parser/builder/SplitOutlineItem.java	0	0	0	4	179	12	1	1	0	4	3	0	8	8	0	0	50	50	19	19	32	10	0	0	0	0	0	0	0	0	0	196	4	5	2	19	3	138	4	413	11	1195	26	6	6	279	126	285	132
/Users/rizwan/Downloads/fwddatasetwithrandomnfaultinformation/SourceCode/Mylyn-3.1/Mylyn-3.1/Mylyn-3.1/src/org.eclipse.mylyn.wikitext.core/src/org/eclipse/mylyn/internal/wikitext/core/parser/builder/DitaTopicDocumentBuilder.java	3	2	8	188	212	231	0	6	2	18	6	0	13	15	0	0	275	275	96	96	268	92	0	0	0	0	0	0	0	0	0	644	6	26	3	34	3	742	4	1822	11	5101	29	134	25	1478	485	1612	510
/Users/rizwan/Downloads/fwddatasetwithrandomnfaultinformation/SourceCode/Mylyn-3.1/Mylyn-3.1/Mylyn-3.1/src/org.eclipse.mylyn.wikitext.core/src/org/eclipse/mylyn/internal/wikitext/core/parser/builder/SplittingStrategy.java	0	0	0	2	172	8	0	0	0	0	0	0	0	0	0	0	4	4	1	1	4	0	0	0	0	0	0	0	0	0	0	182	3	0	0	0	0	10	4	203	6	604	15	5	5	91	72	96	77
/Users/rizwan/Downloads/fwddatasetwithrandomnfaultinformation/SourceCode/Mylyn-3.1/Mylyn-3.1/Mylyn-3.1/src/org.eclipse.mylyn.wikitext.core/src/org/eclipse/mylyn/internal/wikitext/core/parser/builder/SplittingOutlineParser.java	0	0	0	4	172	10	0	0	1	1	2	0	0	0	0	0	29	29	10	10	16	4	0	0	0	0	0	0	0	0	0	186	3	2	2	2	1	78	4	298	11	875	23	7	7	188	107	195	114
/Users/rizwan/Downloads/fwddatasetwithrandomnfaultinformation/SourceCode/Mylyn-3.1/Mylyn-3.1/Mylyn-3.1/src/org.eclipse.mylyn.wikitext.core/src/org/eclipse/mylyn/internal/wikitext/core/parser/builder/NoSplittingStrategy.java	0	0	0	2	172	8	0	0	0	0	0	0	0	0	0	0	4	4	4	4	3	0	0	0	0	0	0	0	0	0	0	182	3	0	0	0	0	16	4	208	6	620	15	5	5	89	70	94	75
/Users/rizwan/Downloads/fwddatasetwithrandomnfaultinformation/SourceCode/Mylyn-3.1/Mylyn-3.1/Mylyn-3.1/src/org.eclipse.mylyn.wikitext.core/src/org/eclipse/mylyn/internal/wikitext/core/validation/ValidationRules.java	0	0	1	2	176	10	0	0	0	1	0	0	6	6	0	0	22	22	9	9	18	5	0	0	0	0	0	0	0	0	0	189	4	1	1	12	2	62	4	298	11	871	24	5	5	176	105	181	110
/Users/rizwan/Downloads/fwddatasetwithrandomnfaultinformation/SourceCode/Mylyn-3.1/Mylyn-3.1/Mylyn-3.1/src/org.eclipse.mylyn.wikitext.core/src/org/eclipse/mylyn/internal/wikitext/core/validation/StandaloneMarkupValidator.java	0	0	1	22	201	48	2	2	1	6	5	0	15	16	0	0	110	110	41	41	77	32	0	0	0	0	0	0	0	0	0	274	5	9	3	36	3	302	4	745	11	2122	28	19	8	710	290	729	298
/Users/rizwan/Downloads/fwddatasetwithrandomnfaultinformation/SourceCode/Mylyn-3.1/Mylyn-3.1/Mylyn-3.1/src/org.eclipse.mylyn.wikitext.core/src/org/eclipse/mylyn/wikitext/core/WikiText.java	0	0	0	5	240	26	0	0	0	0	0	0	2	2	0	0	27	27	10	10	14	1	0	0	0	0	0	0	0	0	0	271	3	0	0	4	2	74	4	373	9	1104	20	8	7	450	159	458	166
/Users/rizwan/Downloads/fwddatasetwithrandomnfaultinformation/SourceCode/Mylyn-3.1/Mylyn-3.1/Mylyn-3.1/src/org.eclipse.mylyn.wikitext.core/src/org/eclipse/mylyn/wikitext/core/package-info.java	0	0	0	2	170	8	0	0	0	0	0	0	0	0	0	0	1	1	0	0	1	0	0	0	0	0	0	0	0	0	0	180	3	0	0	0	0	2	2	188	6	564	13	5	5	58	45	63	50
/Users/rizwan/Downloads/fwddatasetwithrandomnfaultinformation/SourceCode/Mylyn-3.1/Mylyn-3.1/Mylyn-3.1/src/org.eclipse.mylyn.wikitext.core/src/org/eclipse/mylyn/wikitext/core/util/ServiceLocator.java	0	0	3	25	204	52	0	0	0	5	3	0	7	7	0	0	91	91	33	33	53	25	0	0	0	0	0	0	0	0	0	284	4	5	1	17	3	248	4	644	11	1853	25	28	15	567	241	595	256
/Users/rizwan/Downloads/fwddatasetwithrandomnfaultinformation/SourceCode/Mylyn-3.1/Mylyn-3.1/Mylyn-3.1/src/org.eclipse.mylyn.wikitext.core/src/org/eclipse/mylyn/wikitext/core/util/IgnoreDtdEntityResolver.java	0	0	0	9	173	16	0	2	1	3	0	0	0	0	0	0	11	11	4	4	10	4	0	0	0	0	0	0	0	0	0	198	3	6	3	0	0	30	4	258	9	759	21	11	8	138	96	149	104
/Users/rizwan/Downloads/fwddatasetwithrandomnfaultinformation/SourceCode/Mylyn-3.1/Mylyn-3.1/Mylyn-3.1/src/org.eclipse.mylyn.wikitext.core/src/org/eclipse/mylyn/wikitext/core/util/XmlStreamWriter.java	0	0	0	3	182	14	0	0	0	0	0	0	8	8	0	0	31	31	1	1	31	0	0	0	0	0	0	0	0	0	0	199	3	0	0	16	2	64	4	319	8	925	19	6	6	308	138	314	144
/Users/rizwan/Downloads/fwddatasetwithrandomnfaultinformation/SourceCode/Mylyn-3.1/Mylyn-3.1/Mylyn-3.1/src/org.eclipse.mylyn.wikitext.core/src/org/eclipse/mylyn/wikitext/core/util/Messages.java	0	0	2	4	166	8	0	0	0	2	0	0	0	0	0	0	6	6	5	5	7	2	0	0	0	0	0	0	0	0	0	180	4	2	1	0	0	22	4	222	9	657	20	6	6	98	66	104	72
/Users/rizwan/Downloads/fwddatasetwithrandomnfaultinformation/SourceCode/Mylyn-3.1/Mylyn-3.1/Mylyn-3.1/src/org.eclipse.mylyn.wikitext.core/src/org/eclipse/mylyn/wikitext/core/util/LocatorImpl.java	0	0	0	2	173	8	0	0	0	0	0	0	0	0	0	0	14	14	8	8	20	6	0	0	0	0	0	0	0	0	0	183	3	0	0	0	0	44	4	260	7	754	16	7	6	143	69	150	75
/Users/rizwan/Downloads/fwddatasetwithrandomnfaultinformation/SourceCode/Mylyn-3.1/Mylyn-3.1/Mylyn-3.1/src/org.eclipse.mylyn.wikitext.core/src/org/eclipse/mylyn/wikitext/core/util/DefaultXmlStreamWriter.java	1	2	10	59	188	96	0	11	9	16	14	0	21	23	0	0	216	216	78	78	164	51	0	0	0	0	0	0	0	0	0	356	6	36	3	58	3	588	4	1269	11	3587	29	58	22	983	321	1041	343
/Users/rizwan/Downloads/fwddatasetwithrandomnfaultinformation/SourceCode/Mylyn-3.1/Mylyn-3.1/Mylyn-3.1/src/org.eclipse.mylyn.wikitext.core/src/org/eclipse/mylyn/wikitext/core/util/LocationTrackingReader.java	6	0	17	22	201	24	0	1	0	2	6	0	0	10	0	0	45	45	32	32	80	56	0	0	0	0	0	0	0	0	0	270	5	3	2	16	2	154	4	592	11	1638	26	46	11	494	166	540	177
/Users/rizwan/Downloads/fwddatasetwithrandomnfaultinformation/SourceCode/Mylyn-3.1/Mylyn-3.1/Mylyn-3.1/src/org.eclipse.mylyn.wikitext.core/src/org/eclipse/mylyn/wikitext/core/util/FormattingXMLStreamWriter.java	13	2	3	11	180	18	0	2	1	2	8	0	6	6	0	0	114	114	51	51	99	26	0	0	0	0	0	0	0	0	0	227	6	5	3	20	3	330	4	723	11	2039	29	27	8	554	196	581	204
/Users/rizwan/Downloads/fwddatasetwithrandomnfaultinformation/SourceCode/Mylyn-3.1/Mylyn-3.1/Mylyn-3.1/src/org.eclipse.mylyn.wikitext.core/src/org/eclipse/mylyn/wikitext/core/util/package-info.java	0	0	0	2	170	8	0	0	0	0	0	0	0	0	0	0	1	1	0	0	1	0	0	0	0	0	0	0	0	0	0	180	3	0	0	0	0	2	2	188	6	564	13	5	5	61	50	66	55
/Users/rizwan/Downloads/fwddatasetwithrandomnfaultinformation/SourceCode/Mylyn-3.1/Mylyn-3.1/Mylyn-3.1/src/org.eclipse.mylyn.wikitext.core/src/org/eclipse/mylyn/wikitext/core/util/anttask/MarkupTask.java	2	0	0	10	222	38	3	2	1	2	4	0	1	3	0	0	54	54	28	28	45	16	0	0	0	0	0	0	0	0	0	275	5	5	3	8	3	164	4	528	11	1519	28	16	9	490	183	506	192
/Users/rizwan/Downloads/fwddatasetwithrandomnfaultinformation/SourceCode/Mylyn-3.1/Mylyn-3.1/Mylyn-3.1/src/org.eclipse.mylyn.wikitext.core/src/org/eclipse/mylyn/wikitext/core/util/anttask/MarkupToEclipseHelpTask.java	0	0	5	25	192	43	6	0	2	3	3	0	3	2	0	0	65	65	21	21	42	18	0	0	0	0	0	0	0	0	0	271	5	5	2	8	3	172	4	530	11	1527	27	25	15	461	205	486	220
/Users/rizwan/Downloads/fwddatasetwithrandomnfaultinformation/SourceCode/Mylyn-3.1/Mylyn-3.1/Mylyn-3.1/src/org.eclipse.mylyn.wikitext.core/src/org/eclipse/mylyn/wikitext/core/util/anttask/MarkupToDocbookTask.java	0	0	0	35	215	65	0	2	2	13	3	0	9	8	0	0	127	127	48	48	86	32	0	0	0	0	0	0	0	0	0	315	3	17	3	20	3	350	4	833	11	2379	26	46	28	720	251	766	279
/Users/rizwan/Downloads/fwddatasetwithrandomnfaultinformation/SourceCode/Mylyn-3.1/Mylyn-3.1/Mylyn-3.1/src/org.eclipse.mylyn.wikitext.core/src/org/eclipse/mylyn/wikitext/core/util/anttask/MarkupToDitaTask.java	0	0	0	43	241	89	0	2	2	17	5	0	11	10	0	0	168	168	66	66	128	43	0	0	0	0	0	0	0	0	0	373	3	21	3	26	3	468	4	1072	11	3043	26	59	31	926	306	985	337
/Users/rizwan/Downloads/fwddatasetwithrandomnfaultinformation/SourceCode/Mylyn-3.1/Mylyn-3.1/Mylyn-3.1/src/org.eclipse.mylyn.wikitext.core/src/org/eclipse/mylyn/wikitext/core/util/anttask/MarkupToHtmlTask.java	0	0	3	45	281	111	0	5	2	20	6	0	17	16	0	0	225	225	86	86	159	62	0	0	0	0	0	0	0	0	0	440	4	27	3	39	3	622	4	1363	11	3865	27	52	30	1332	374	1384	404
/Users/rizwan/Downloads/fwddatasetwithrandomnfaultinformation/SourceCode/Mylyn-3.1/Mylyn-3.1/Mylyn-3.1/src/org.eclipse.mylyn.wikitext.core/src/org/eclipse/mylyn/wikitext/core/util/anttask/Messages.java	0	0	2	4	166	8	0	0	0	2	0	0	0	0	0	0	6	6	5	5	7	2	0	0	0	0	0	0	0	0	0	180	4	2	1	0	0	22	4	222	9	657	20	6	6	100	67	106	73
/Users/rizwan/Downloads/fwddatasetwithrandomnfaultinformation/SourceCode/Mylyn-3.1/Mylyn-3.1/Mylyn-3.1/src/org.eclipse.mylyn.wikitext.core/src/org/eclipse/mylyn/wikitext/core/util/anttask/package-info.java	0	0	0	2	170	8	0	0	0	0	0	0	0	0	0	0	1	1	0	0	1	0	0	0	0	0	0	0	0	0	0	180	3	0	0	0	0	2	2	188	6	564	13	5	5	63	53	68	58
/Users/rizwan/Downloads/fwddatasetwithrandomnfaultinformation/SourceCode/Mylyn-3.1/Mylyn-3.1/Mylyn-3.1/src/org.eclipse.mylyn.wikitext.core/src/org/eclipse/mylyn/wikitext/core/parser/Attributes.java	0	0	0	2	176	8	0	0	0	0	0	0	0	0	0	0	13	13	13	13	20	9	0	0	0	0	0	0	0	0	0	186	3	0	0	0	0	52	4	274	7	793	16	7	6	177	86	184	92
/Users/rizwan/Downloads/fwddatasetwithrandomnfaultinformation/SourceCode/Mylyn-3.1/Mylyn-3.1/Mylyn-3.1/src/org.eclipse.mylyn.wikitext.core/src/org/eclipse/mylyn/wikitext/core/parser/IdGenerator.java	1	0	6	6	201	16	0	0	1	2	5	0	5	5	0	0	29	29	17	17	31	17	0	0	0	0	0	0	0	0	0	230	5	3	2	15	3	92	4	402	11	1155	27	14	9	357	164	371	173
/Users/rizwan/Downloads/fwddatasetwithrandomnfaultinformation/SourceCode/Mylyn-3.1/Mylyn-3.1/Mylyn-3.1/src/org.eclipse.mylyn.wikitext.core/src/org/eclipse/mylyn/wikitext/core/parser/DocumentBuilder.java	0	0	0	8	385	73	0	0	0	0	0	0	10	22	0	0	52	52	22	22	36	11	0	0	0	0	0	0	0	0	0	466	3	0	0	32	2	148	4	702	9	2059	20	7	6	1023	329	1030	335
/Users/rizwan/Downloads/fwddatasetwithrandomnfaultinformation/SourceCode/Mylyn-3.1/Mylyn-3.1/Mylyn-3.1/src/org.eclipse.mylyn.wikitext.core/src/org/eclipse/mylyn/wikitext/core/parser/TableRowAttributes.java	0	0	0	2	173	8	0	0	0	0	0	0	0	0	0	0	7	7	8	8	11	3	0	0	0	0	0	0	0	0	0	183	3	0	0	0	0	30	4	234	7	688	16	7	6	125	74	132	80
/Users/rizwan/Downloads/fwddatasetwithrandomnfaultinformation/SourceCode/Mylyn-3.1/Mylyn-3.1/Mylyn-3.1/src/org.eclipse.mylyn.wikitext.core/src/org/eclipse/mylyn/wikitext/core/parser/Locator.java	0	0	1	10	205	22	0	0	0	0	0	0	4	4	0	0	10	11	2	2	7	0	0	0	0	0	0	0	0	0	0	238	4	0	0	8	2	25	4	288	8	855	20	12	8	217	110	229	118
/Users/rizwan/Downloads/fwddatasetwithrandomnfaultinformation/SourceCode/Mylyn-3.1/Mylyn-3.1/Mylyn-3.1/src/org.eclipse.mylyn.wikitext.core/src/org/eclipse/mylyn/wikitext/core/parser/LinkAttributes.java	0	0	0	2	204	16	0	0	0	0	0	0	0	0	0	0	8	8	5	5	8	2	0	0	0	0	0	0	0	0	0	222	3	0	0	0	0	26	4	265	7	785	16	7	6	195	88	202	94
/Users/rizwan/Downloads/fwddatasetwithrandomnfaultinformation/SourceCode/Mylyn-3.1/Mylyn-3.1/Mylyn-3.1/src/org.eclipse.mylyn.wikitext.core/src/org/eclipse/mylyn/wikitext/core/parser/MarkupParser.java	0	0	0	9	199	24	0	0	0	2	2	0	0	0	0	0	37	37	18	18	31	10	0	0	0	0	0	0	0	0	0	232	3	2	1	2	1	110	4	396	11	1149	22	11	7	306	132	317	139
/Users/rizwan/Downloads/fwddatasetwithrandomnfaultinformation/SourceCode/Mylyn-3.1/Mylyn-3.1/Mylyn-3.1/src/org.eclipse.mylyn.wikitext.core/src/org/eclipse/mylyn/wikitext/core/parser/QuoteAttributes.java	0	0	0	2	174	8	0	0	0	0	0	0	0	0	0	0	3	3	3	3	4	1	0	0	0	0	0	0	0	0	0	184	3	0	0	0	0	12	4	208	7	619	16	7	6	79	59	86	65
/Users/rizwan/Downloads/fwddatasetwithrandomnfaultinformation/SourceCode/Mylyn-3.1/Mylyn-3.1/Mylyn-3.1/src/org.eclipse.mylyn.wikitext.core/src/org/eclipse/mylyn/wikitext/core/parser/TableCellAttributes.java	0	0	0	2	174	8	0	0	0	0	0	0	0	0	0	0	11	11	13	13	17	5	0	0	0	0	0	0	0	0	0	184	3	0	0	0	0	48	4	261	7	761	16	7	6	158	82	165	88
/Users/rizwan/Downloads/fwddatasetwithrandomnfaultinformation/SourceCode/Mylyn-3.1/Mylyn-3.1/Mylyn-3.1/src/org.eclipse.mylyn.wikitext.core/src/org/eclipse/mylyn/wikitext/core/parser/HeadingAttributes.java	0	0	0	2	183	12	0	0	0	0	0	0	0	0	0	0	4	4	4	4	4	1	0	0	0	0	0	0	0	0	0	197	3	0	0	0	0	16	4	225	7	670	16	7	6	123	75	130	81
/Users/rizwan/Downloads/fwddatasetwithrandomnfaultinformation/SourceCode/Mylyn-3.1/Mylyn-3.1/Mylyn-3.1/src/org.eclipse.mylyn.wikitext.core/src/org/eclipse/mylyn/wikitext/core/parser/TableAttributes.java	0	0	0	2	173	8	0	0	0	0	0	0	0	0	0	0	17	17	18	18	26	8	0	0	0	0	0	0	0	0	0	183	3	0	0	0	0	70	4	294	7	848	16	7	6	200	89	207	95
/Users/rizwan/Downloads/fwddatasetwithrandomnfaultinformation/SourceCode/Mylyn-3.1/Mylyn-3.1/Mylyn-3.1/src/org.eclipse.mylyn.wikitext.core/src/org/eclipse/mylyn/wikitext/core/parser/ListAttributes.java	0	0	0	2	173	8	0	0	0	0	0	0	0	0	0	0	3	3	3	3	4	1	0	0	0	0	0	0	0	0	0	183	3	0	0	0	0	12	4	207	7	616	16	7	6	75	56	82	62
/Users/rizwan/Downloads/fwddatasetwithrandomnfaultinformation/SourceCode/Mylyn-3.1/Mylyn-3.1/Mylyn-3.1/src/org.eclipse.mylyn.wikitext.core/src/org/eclipse/mylyn/wikitext/core/parser/ImageAttributes.java	0	0	0	4	173	8	0	0	0	0	0	0	0	0	0	0	11	11	12	12	16	9	0	0	0	0	0	0	0	0	0	185	3	0	0	0	0	46	4	263	7	764	16	10	6	152	84	162	90
/Users/rizwan/Downloads/fwddatasetwithrandomnfaultinformation/SourceCode/Mylyn-3.1/Mylyn-3.1/Mylyn-3.1/src/org.eclipse.mylyn.wikitext.core/src/org/eclipse/mylyn/wikitext/core/parser/package-info.java	0	0	0	2	174	8	0	0	0	0	0	0	0	0	0	0	2	2	2	2	1	0	0	0	0	0	0	0	0	0	0	184	3	0	0	0	0	8	4	200	6	598	15	5	5	71	56	76	61
/Users/rizwan/Downloads/fwddatasetwithrandomnfaultinformation/SourceCode/Mylyn-3.1/Mylyn-3.1/Mylyn-3.1/src/org.eclipse.mylyn.wikitext.core/src/org/eclipse/mylyn/wikitext/core/parser/util/Matcher.java	0	0	0	2	174	8	0	0	0	0	0	0	0	0	0	0	4	4	2	2	4	0	0	0	0	0	0	0	0	0	0	184	3	0	0	0	0	12	4	207	6	616	15	5	5	88	66	93	71
/Users/rizwan/Downloads/fwddatasetwithrandomnfaultinformation/SourceCode/Mylyn-3.1/Mylyn-3.1/Mylyn-3.1/src/org.eclipse.mylyn.wikitext.core/src/org/eclipse/mylyn/wikitext/core/parser/util/MarkupToEclipseToc.java	0	0	5	28	179	52	0	1	0	4	1	0	3	3	0	0	61	61	22	22	54	23	0	0	0	0	0	0	0	0	0	264	4	5	2	7	3	166	4	532	11	1517	26	25	14	401	182	426	196
/Users/rizwan/Downloads/fwddatasetwithrandomnfaultinformation/SourceCode/Mylyn-3.1/Mylyn-3.1/Mylyn-3.1/src/org.eclipse.mylyn.wikitext.core/src/org/eclipse/mylyn/wikitext/core/parser/util/MatcherAdaper.java	0	0	0	2	173	8	0	0	0	0	0	0	0	0	0	0	8	8	6	6	6	1	0	0	0	0	0	0	0	0	0	183	3	0	0	0	0	28	4	225	7	668	16	7	6	106	71	113	77
/Users/rizwan/Downloads/fwddatasetwithrandomnfaultinformation/SourceCode/Mylyn-3.1/Mylyn-3.1/Mylyn-3.1/src/org.eclipse.mylyn.wikitext.core/src/org/eclipse/mylyn/wikitext/core/parser/util/package-info.java	0	0	0	2	170	8	0	0	0	0	0	0	0	0	0	0	1	1	0	0	1	0	0	0	0	0	0	0	0	0	0	180	3	0	0	0	0	2	2	188	6	564	13	5	5	59	48	64	53
/Users/rizwan/Downloads/fwddatasetwithrandomnfaultinformation/SourceCode/Mylyn-3.1/Mylyn-3.1/Mylyn-3.1/src/org.eclipse.mylyn.wikitext.core/src/org/eclipse/mylyn/wikitext/core/parser/util/MarkupToDocbook.java	0	0	0	4	175	10	0	0	0	0	1	0	0	0	0	0	18	18	9	9	23	5	0	0	0	0	0	0	0	0	0	189	3	0	0	1	1	54	4	280	9	813	19	8	7	187	102	195	109
/Users/rizwan/Downloads/fwddatasetwithrandomnfaultinformation/SourceCode/Mylyn-3.1/Mylyn-3.1/Mylyn-3.1/src/org.eclipse.mylyn.wikitext.core/src/org/eclipse/mylyn/wikitext/core/parser/markup/ContentState.java	0	0	2	13	208	32	0	1	0	1	1	0	5	6	0	0	34	34	26	26	39	18	0	0	0	0	0	0	0	0	0	255	4	2	2	12	3	120	4	459	11	1318	26	18	9	470	197	488	206
/Users/rizwan/Downloads/fwddatasetwithrandomnfaultinformation/SourceCode/Mylyn-3.1/Mylyn-3.1/Mylyn-3.1/src/org.eclipse.mylyn.wikitext.core/src/org/eclipse/mylyn/wikitext/core/parser/markup/AbstractMarkupLanguage.java	0	0	0	2	203	31	0	0	0	4	0	0	16	16	0	0	48	48	17	17	33	7	0	0	0	0	0	0	0	0	0	236	3	4	1	32	2	130	4	452	11	1317	23	6	5	360	152	366	157
/Users/rizwan/Downloads/fwddatasetwithrandomnfaultinformation/SourceCode/Mylyn-3.1/Mylyn-3.1/Mylyn-3.1/src/org.eclipse.mylyn.wikitext.core/src/org/eclipse/mylyn/wikitext/core/parser/markup/DefaultIdGenerationStrategy.java	0	0	1	10	174	12	0	1	0	0	0	0	0	1	0	0	7	7	3	3	4	2	0	0	0	0	0	0	0	0	0	197	4	1	1	1	1	20	4	235	11	700	23	12	10	98	78	110	88
/Users/rizwan/Downloads/fwddatasetwithrandomnfaultinformation/SourceCode/Mylyn-3.1/Mylyn-3.1/Mylyn-3.1/src/org.eclipse.mylyn.wikitext.core/src/org/eclipse/mylyn/wikitext/core/parser/markup/Processor.java	0	0	0	2	181	12	0	1	0	2	2	0	0	0	0	0	22	22	15	15	25	12	0	0	0	0	0	0	0	0	0	195	3	3	2	2	1	74	4	321	11	927	23	7	6	203	93	210	99
/Users/rizwan/Downloads/fwddatasetwithrandomnfaultinformation/SourceCode/Mylyn-3.1/Mylyn-3.1/Mylyn-3.1/src/org.eclipse.mylyn.wikitext.core/src/org/eclipse/mylyn/wikitext/core/parser/markup/MarkupLanguageConfiguration.java	0	0	0	2	226	28	0	0	0	0	0	0	14	14	0	0	53	53	27	27	45	15	0	0	0	0	0	0	0	0	0	256	3	0	0	28	2	160	4	513	9	1479	20	5	4	575	203	580	207
/Users/rizwan/Downloads/fwddatasetwithrandomnfaultinformation/SourceCode/Mylyn-3.1/Mylyn-3.1/Mylyn-3.1/src/org.eclipse.mylyn.wikitext.core/src/org/eclipse/mylyn/wikitext/core/parser/markup/IdGenerationStrategy.java	0	0	0	2	181	10	0	0	0	0	0	0	0	0	0	0	2	2	1	1	2	0	0	0	0	0	0	0	0	0	0	193	3	0	0	0	0	6	4	208	6	621	15	5	5	110	83	115	88
/Users/rizwan/Downloads/fwddatasetwithrandomnfaultinformation/SourceCode/Mylyn-3.1/Mylyn-3.1/Mylyn-3.1/src/org.eclipse.mylyn.wikitext.core/src/org/eclipse/mylyn/wikitext/core/parser/markup/PatternBasedElementProcessor.java	0	0	0	14	233	22	0	0	0	0	7	0	2	2	0	0	27	27	15	15	29	9	0	0	0	0	0	0	0	0	0	269	3	0	0	11	3	84	4	412	9	1197	21	17	7	408	137	425	144
/Users/rizwan/Downloads/fwddatasetwithrandomnfaultinformation/SourceCode/Mylyn-3.1/Mylyn-3.1/Mylyn-3.1/src/org.eclipse.mylyn.wikitext.core/src/org/eclipse/mylyn/wikitext/core/parser/markup/PatternBasedElement.java	0	0	0	3	194	14	0	0	0	0	0	0	0	0	0	0	11	11	5	5	6	0	0	0	0	0	0	0	0	0	0	211	3	0	0	0	0	32	4	256	6	761	15	6	5	212	134	218	139
/Users/rizwan/Downloads/fwddatasetwithrandomnfaultinformation/SourceCode/Mylyn-3.1/Mylyn-3.1/Mylyn-3.1/src/org.eclipse.mylyn.wikitext.core/src/org/eclipse/mylyn/wikitext/core/parser/markup/Block.java	0	0	0	7	231	20	0	0	0	0	0	0	0	0	0	0	16	16	12	12	10	1	0	0	0	0	0	0	0	0	0	258	3	0	0	0	0	56	4	332	7	985	16	7	6	427	173	434	179
/Users/rizwan/Downloads/fwddatasetwithrandomnfaultinformation/SourceCode/Mylyn-3.1/Mylyn-3.1/Mylyn-3.1/src/org.eclipse.mylyn.wikitext.core/src/org/eclipse/mylyn/wikitext/core/parser/markup/package-info.java	0	0	0	2	170	8	0	0	0	0	0	0	0	0	0	0	1	1	1	1	1	0	0	0	0	0	0	0	0	0	0	180	3	0	0	0	0	4	4	192	6	574	15	5	5	63	50	68	55
/Users/rizwan/Downloads/fwddatasetwithrandomnfaultinformation/SourceCode/Mylyn-3.1/Mylyn-3.1/Mylyn-3.1/src/org.eclipse.mylyn.wikitext.core/src/org/eclipse/mylyn/wikitext/core/parser/markup/MarkupLanguage.java	6	0	16	15	310	55	0	2	1	11	6	0	15	17	0	0	257	257	97	97	197	64	0	0	0	0	0	0	0	0	0	402	5	14	3	38	3	708	4	1438	11	4049	28	43	20	1585	467	1628	487
/Users/rizwan/Downloads/fwddatasetwithrandomnfaultinformation/SourceCode/Mylyn-3.1/Mylyn-3.1/Mylyn-3.1/src/org.eclipse.mylyn.wikitext.core/src/org/eclipse/mylyn/wikitext/core/parser/markup/token/LiteralReplacementTokenProcessor.java	0	0	0	2	174	8	0	0	0	0	0	0	0	0	0	0	5	5	4	4	6	1	0	0	0	0	0	0	0	0	0	184	3	0	0	0	0	18	4	216	7	641	16	7	6	116	78	123	84
/Users/rizwan/Downloads/fwddatasetwithrandomnfaultinformation/SourceCode/Mylyn-3.1/Mylyn-3.1/Mylyn-3.1/src/org.eclipse.mylyn.wikitext.core/src/org/eclipse/mylyn/wikitext/core/parser/markup/token/EntityReferenceReplacementToken.java	0	0	2	6	173	12	0	0	0	0	0	0	0	0	0	0	5	5	2	2	3	0	0	0	0	0	0	0	0	0	0	193	4	0	0	0	0	14	4	218	6	649	16	9	8	77	63	86	71
/Users/rizwan/Downloads/fwddatasetwithrandomnfaultinformation/SourceCode/Mylyn-3.1/Mylyn-3.1/Mylyn-3.1/src/org.eclipse.mylyn.wikitext.core/src/org/eclipse/mylyn/wikitext/core/parser/markup/token/AcronymReplacementToken.java	0	0	1	6	174	10	0	0	0	0	0	0	1	0	0	0	17	18	7	7	10	3	0	0	0	0	0	0	0	0	0	191	4	0	0	1	1	49	4	263	9	776	20	13	12	144	95	157	107
/Users/rizwan/Downloads/fwddatasetwithrandomnfaultinformation/SourceCode/Mylyn-3.1/Mylyn-3.1/Mylyn-3.1/src/org.eclipse.mylyn.wikitext.core/src/org/eclipse/mylyn/wikitext/core/parser/markup/token/EntityWrappingReplacementToken.java	0	0	8	12	175	18	0	0	0	1	0	0	1	0	0	0	22	22	9	9	22	10	0	0	0	0	0	0	0	0	0	213	4	1	1	1	1	62	4	319	11	926	23	16	12	222	119	238	131
/Users/rizwan/Downloads/fwddatasetwithrandomnfaultinformation/SourceCode/Mylyn-3.1/Mylyn-3.1/Mylyn-3.1/src/org.eclipse.mylyn.wikitext.core/src/org/eclipse/mylyn/wikitext/core/parser/markup/token/PatternEntityReferenceReplacementToken.java	0	0	0	2	175	8	0	0	0	0	0	0	0	0	0	0	6	6	5	5	10	2	0	0	0	0	0	0	0	0	0	185	3	0	0	0	0	22	4	226	7	666	16	8	6	130	80	138	86
/Users/rizwan/Downloads/fwddatasetwithrandomnfaultinformation/SourceCode/Mylyn-3.1/Mylyn-3.1/Mylyn-3.1/src/org.eclipse.mylyn.wikitext.core/src/org/eclipse/mylyn/wikitext/core/parser/markup/token/EntityReplacementTokenProcessor.java	0	0	0	2	180	10	0	0	0	0	0	0	0	0	0	0	6	6	3	3	6	1	0	0	0	0	0	0	0	0	0	192	3	0	0	0	0	18	4	224	7	665	16	7	6	113	75	120	81
/Users/rizwan/Downloads/fwddatasetwithrandomnfaultinformation/SourceCode/Mylyn-3.1/Mylyn-3.1/Mylyn-3.1/src/org.eclipse.mylyn.wikitext.core/src/org/eclipse/mylyn/wikitext/core/parser/markup/token/ImpliedHyperlinkReplacementToken.java	0	0	2	12	179	18	1	0	0	2	0	0	0	0	0	0	12	12	6	6	10	3	0	0	0	0	0	0	0	0	0	212	5	2	1	0	0	36	4	273	9	805	21	14	11	167	112	181	123
/Users/rizwan/Downloads/fwddatasetwithrandomnfaultinformation/SourceCode/Mylyn-3.1/Mylyn-3.1/Mylyn-3.1/src/org.eclipse.mylyn.wikitext.core/src/org/eclipse/mylyn/wikitext/core/parser/markup/token/LineBreakReplacementTokenProcessor.java	0	0	0	2	175	8	0	0	0	0	0	0	0	0	0	0	5	5	2	2	4	0	0	0	0	0	0	0	0	0	0	185	3	0	0	0	0	14	4	210	6	625	15	7	6	94	67	101	73
/Users/rizwan/Downloads/fwddatasetwithrandomnfaultinformation/SourceCode/Mylyn-3.1/Mylyn-3.1/Mylyn-3.1/src/org.eclipse.mylyn.wikitext.core/src/org/eclipse/mylyn/wikitext/core/parser/markup/token/PatternLiteralReplacementToken.java	0	0	0	2	175	8	0	0	0	0	0	0	0	0	0	0	6	6	5	5	10	2	0	0	0	0	0	0	0	0	0	185	3	0	0	0	0	22	4	226	7	666	16	8	6	129	80	137	86
/Users/rizwan/Downloads/fwddatasetwithrandomnfaultinformation/SourceCode/Mylyn-3.1/Mylyn-3.1/Mylyn-3.1/src/org.eclipse.mylyn.wikitext.core/src/org/eclipse/mylyn/wikitext/core/parser/markup/token/PatternLineBreakReplacementToken.java	0	0	0	2	175	8	0	0	0	0	0	0	0	0	0	0	6	6	5	5	8	1	0	0	0	0	0	0	0	0	0	185	3	0	0	0	0	22	4	223	7	660	16	8	6	121	77	129	83
/Users/rizwan/Downloads/fwddatasetwithrandomnfaultinformation/SourceCode/Mylyn-3.1/Mylyn-3.1/Mylyn-3.1/src/org.eclipse.mylyn.wikitext.core/src/org/eclipse/mylyn/wikitext/core/parser/markup/token/package-info.java	0	0	0	2	171	8	0	0	0	0	0	0	0	0	0	0	1	1	1	1	1	0	0	0	0	0	0	0	0	0	0	181	3	0	0	0	0	4	4	193	6	577	15	5	5	73	54	78	59
/Users/rizwan/Downloads/fwddatasetwithrandomnfaultinformation/SourceCode/Mylyn-3.1/Mylyn-3.1/Mylyn-3.1/src/org.eclipse.mylyn.wikitext.core/src/org/eclipse/mylyn/wikitext/core/parser/markup/phrase/HtmlStartTagPhraseModifier.java	0	0	0	16	191	15	0	0	0	0	0	0	1	1	0	0	10	10	6	6	9	2	0	0	0	0	0	0	0	0	0	222	3	0	0	2	2	32	4	276	9	817	20	10	8	150	99	160	107
/Users/rizwan/Downloads/fwddatasetwithrandomnfaultinformation/SourceCode/Mylyn-3.1/Mylyn-3.1/Mylyn-3.1/src/org.eclipse.mylyn.wikitext.core/src/org/eclipse/mylyn/wikitext/core/parser/markup/phrase/LimitedHtmlStartTagPhraseModifier.java	1	0	0	16	186	19	0	0	0	0	0	0	1	2	0	0	18	18	7	7	15	4	0	0	0	0	0	0	0	0	0	222	4	0	0	3	2	50	4	304	9	892	21	15	8	167	105	182	113
/Users/rizwan/Downloads/fwddatasetwithrandomnfaultinformation/SourceCode/Mylyn-3.1/Mylyn-3.1/Mylyn-3.1/src/org.eclipse.mylyn.wikitext.core/src/org/eclipse/mylyn/wikitext/core/parser/markup/phrase/HtmlEndTagPhraseModifier.java	0	0	0	11	187	15	0	0	0	0	0	0	1	1	0	0	9	9	6	6	9	1	0	0	0	0	0	0	0	0	0	213	3	0	0	2	2	30	4	264	9	782	20	10	8	153	100	163	108
/Users/rizwan/Downloads/fwddatasetwithrandomnfaultinformation/SourceCode/Mylyn-3.1/Mylyn-3.1/Mylyn-3.1/src/org.eclipse.mylyn.wikitext.core/src/org/eclipse/mylyn/wikitext/core/parser/markup/phrase/LiteralPhraseModifierProcessor.java	0	0	0	2	190	12	0	0	0	0	0	0	0	0	0	0	15	15	7	7	10	2	0	0	0	0	0	0	0	0	0	204	3	0	0	0	0	44	4	267	7	789	16	9	6	162	93	171	99
/Users/rizwan/Downloads/fwddatasetwithrandomnfaultinformation/SourceCode/Mylyn-3.1/Mylyn-3.1/Mylyn-3.1/src/org.eclipse.mylyn.wikitext.core/src/org/eclipse/mylyn/wikitext/core/parser/markup/phrase/LimitedHtmlEndTagPhraseModifier.java	1	0	0	11	182	19	0	0	0	0	0	0	1	2	0	0	17	17	7	7	15	3	0	0	0	0	0	0	0	0	0	213	4	0	0	3	2	48	4	292	9	857	21	14	7	168	107	182	114
/Users/rizwan/Downloads/fwddatasetwithrandomnfaultinformation/SourceCode/Mylyn-3.1/Mylyn-3.1/Mylyn-3.1/src/org.eclipse.mylyn.wikitext.core/src/org/eclipse/mylyn/wikitext/core/parser/markup/phrase/HtmlCommentPhraseModifier.java	0	2	0	4	173	10	0	0	0	1	0	0	1	1	0	0	6	6	4	4	6	0	0	0	0	0	0	0	0	0	0	189	4	1	1	2	2	20	4	229	10	680	23	9	7	111	74	120	81
/Users/rizwan/Downloads/fwddatasetwithrandomnfaultinformation/SourceCode/Mylyn-3.1/Mylyn-3.1/Mylyn-3.1/src/org.eclipse.mylyn.wikitext.core/src/org/eclipse/mylyn/wikitext/core/parser/markup/phrase/package-info.java	0	0	0	2	171	8	0	0	0	0	0	0	0	0	0	0	1	1	1	1	1	0	0	0	0	0	0	0	0	0	0	181	3	0	0	0	0	4	4	193	6	577	15	5	5	73	53	78	58
/Users/rizwan/Downloads/fwddatasetwithrandomnfaultinformation/SourceCode/Mylyn-3.1/Mylyn-3.1/Mylyn-3.1/src/org.eclipse.mylyn.wikitext.core/src/org/eclipse/mylyn/wikitext/core/parser/markup/block/GlossaryBlock.java	1	0	1	6	188	14	0	0	0	1	1	0	3	4	0	0	30	30	12	11	27	5	0	0	0	0	0	0	0	0	0	210	5	1	1	8	3	83	4	347	11	1007	26	10	7	270	134	280	141
/Users/rizwan/Downloads/fwddatasetwithrandomnfaultinformation/SourceCode/Mylyn-3.1/Mylyn-3.1/Mylyn-3.1/src/org.eclipse.mylyn.wikitext.core/src/org/eclipse/mylyn/wikitext/core/parser/markup/block/package-info.java	0	0	0	2	170	8	0	0	0	0	0	0	0	0	0	0	1	1	1	1	1	0	0	0	0	0	0	0	0	0	0	180	3	0	0	0	0	4	4	192	6	574	15	5	5	70	52	75	57
/Users/rizwan/Downloads/fwddatasetwithrandomnfaultinformation/SourceCode/Mylyn-3.1/Mylyn-3.1/Mylyn-3.1/src/org.eclipse.mylyn.wikitext.core/src/org/eclipse/mylyn/wikitext/core/parser/outline/OutlineItem.java	0	0	6	18	244	37	0	2	1	7	14	0	13	12	0	0	150	149	77	77	117	54	0	0	0	0	0	0	0	0	0	305	4	10	3	39	3	453	4	992	11	2802	27	21	9	976	277	997	286
/Users/rizwan/Downloads/fwddatasetwithrandomnfaultinformation/SourceCode/Mylyn-3.1/Mylyn-3.1/Mylyn-3.1/src/org.eclipse.mylyn.wikitext.core/src/org/eclipse/mylyn/wikitext/core/parser/outline/OutlineParser.java	0	0	2	12	185	22	0	1	2	4	5	0	3	4	0	0	104	104	49	49	84	38	0	0	0	0	0	0	0	0	0	221	4	7	3	12	3	306	4	682	11	1921	27	22	10	601	224	623	234
/Users/rizwan/Downloads/fwddatasetwithrandomnfaultinformation/SourceCode/Mylyn-3.1/Mylyn-3.1/Mylyn-3.1/src/org.eclipse.mylyn.wikitext.core/src/org/eclipse/mylyn/wikitext/core/parser/outline/package-info.java	0	0	0	2	171	8	0	0	0	0	0	0	0	0	0	0	1	1	0	0	1	0	0	0	0	0	0	0	0	0	0	181	3	0	0	0	0	2	2	189	6	567	13	5	5	74	56	79	61
/Users/rizwan/Downloads/fwddatasetwithrandomnfaultinformation/SourceCode/Mylyn-3.1/Mylyn-3.1/Mylyn-3.1/src/org.eclipse.mylyn.wikitext.core/src/org/eclipse/mylyn/wikitext/core/parser/builder/AbstractXmlDocumentBuilder.java	0	0	2	15	205	31	0	1	3	3	4	0	0	0	0	0	36	36	23	23	34	10	0	0	0	0	0	0	0	0	0	253	4	7	3	4	1	118	4	438	11	1269	25	10	8	376	151	386	159
/Users/rizwan/Downloads/fwddatasetwithrandomnfaultinformation/SourceCode/Mylyn-3.1/Mylyn-3.1/Mylyn-3.1/src/org.eclipse.mylyn.wikitext.core/src/org/eclipse/mylyn/wikitext/core/parser/builder/HtmlDocumentBuilder.java	0	0	16	342	524	541	2	16	6	75	21	0	65	69	0	0	628	628	225	225	439	168	0	0	0	0	0	0	0	0	0	1425	5	97	3	155	3	1706	4	4005	11	11404	28	240	45	3527	842	3767	887
/Users/rizwan/Downloads/fwddatasetwithrandomnfaultinformation/SourceCode/Mylyn-3.1/Mylyn-3.1/Mylyn-3.1/src/org.eclipse.mylyn.wikitext.core/src/org/eclipse/mylyn/wikitext/core/parser/builder/DocBookDocumentBuilder.java	3	2	8	175	195	246	0	6	1	13	5	0	23	24	0	0	250	250	81	81	263	83	0	0	0	0	0	0	0	0	0	629	6	20	3	52	3	662	4	1725	11	4824	29	128	26	1276	436	1404	462
/Users/rizwan/Downloads/fwddatasetwithrandomnfaultinformation/SourceCode/Mylyn-3.1/Mylyn-3.1/Mylyn-3.1/src/org.eclipse.mylyn.wikitext.core/src/org/eclipse/mylyn/wikitext/core/parser/builder/EventLoggingDocumentBuilder.java	1	1	20	44	173	50	0	0	0	0	0	0	0	0	0	0	35	35	17	17	24	2	0	0	0	0	0	0	0	0	0	289	6	0	0	0	0	104	4	429	7	1258	19	29	8	258	128	287	136
/Users/rizwan/Downloads/fwddatasetwithrandomnfaultinformation/SourceCode/Mylyn-3.1/Mylyn-3.1/Mylyn-3.1/src/org.eclipse.mylyn.wikitext.core/src/org/eclipse/mylyn/wikitext/core/parser/builder/NoOpDocumentBuilder.java	0	0	0	3	173	40	0	0	0	0	0	0	0	0	0	0	17	17	17	17	3	0	0	0	0	0	0	0	0	0	0	216	3	0	0	0	0	68	4	294	6	878	15	4	4	207	103	211	107
/Users/rizwan/Downloads/fwddatasetwithrandomnfaultinformation/SourceCode/Mylyn-3.1/Mylyn-3.1/Mylyn-3.1/src/org.eclipse.mylyn.wikitext.core/src/org/eclipse/mylyn/wikitext/core/parser/builder/Messages.java	0	0	2	4	166	8	0	0	0	2	0	0	0	0	0	0	6	6	5	5	7	2	0	0	0	0	0	0	0	0	0	180	4	2	1	0	0	22	4	222	9	657	20	6	6	100	68	106	74
/Users/rizwan/Downloads/fwddatasetwithrandomnfaultinformation/SourceCode/Mylyn-3.1/Mylyn-3.1/Mylyn-3.1/src/org.eclipse.mylyn.wikitext.core/src/org/eclipse/mylyn/wikitext/core/parser/builder/DitaBookMapDocumentBuilder.java	0	0	3	25	259	78	0	0	0	8	1	0	9	7	0	0	129	129	60	60	109	40	0	0	0	0	0	0	0	0	0	365	4	8	1	17	3	378	4	929	11	2637	25	25	13	990	322	1015	335
/Users/rizwan/Downloads/fwddatasetwithrandomnfaultinformation/SourceCode/Mylyn-3.1/Mylyn-3.1/Mylyn-3.1/src/org.eclipse.mylyn.wikitext.core/src/org/eclipse/mylyn/wikitext/core/parser/builder/MultiplexingDocumentBuilder.java	0	0	0	2	173	8	0	0	0	0	0	0	2	2	0	0	59	59	37	37	28	1	0	0	0	0	0	0	0	0	0	183	3	0	0	4	2	192	4	417	9	1222	20	7	6	356	130	363	136
/Users/rizwan/Downloads/fwddatasetwithrandomnfaultinformation/SourceCode/Mylyn-3.1/Mylyn-3.1/Mylyn-3.1/src/org.eclipse.mylyn.wikitext.core/src/org/eclipse/mylyn/wikitext/core/parser/builder/package-info.java	0	0	0	2	170	8	0	0	0	0	0	0	0	0	0	0	1	1	1	1	1	0	0	0	0	0	0	0	0	0	0	180	3	0	0	0	0	4	4	192	6	574	15	5	5	64	48	69	53
/Users/rizwan/Downloads/fwddatasetwithrandomnfaultinformation/SourceCode/Mylyn-3.1/Mylyn-3.1/Mylyn-3.1/src/org.eclipse.mylyn.wikitext.core/src/org/eclipse/mylyn/wikitext/core/validation/MarkupValidator.java	0	0	1	4	175	10	0	0	2	1	2	0	7	8	0	0	26	26	10	10	20	5	0	0	0	0	0	0	0	0	0	190	4	3	2	17	3	72	4	320	11	933	26	14	10	184	103	198	113
/Users/rizwan/Downloads/fwddatasetwithrandomnfaultinformation/SourceCode/Mylyn-3.1/Mylyn-3.1/Mylyn-3.1/src/org.eclipse.mylyn.wikitext.core/src/org/eclipse/mylyn/wikitext/core/validation/ValidationProblem.java	0	0	6	12	218	30	0	0	1	0	5	0	7	3	0	0	43	43	27	27	38	13	0	0	0	0	0	0	0	0	0	266	4	1	1	15	3	140	4	485	11	1403	25	41	17	393	150	434	167
/Users/rizwan/Downloads/fwddatasetwithrandomnfaultinformation/SourceCode/Mylyn-3.1/Mylyn-3.1/Mylyn-3.1/src/org.eclipse.mylyn.wikitext.core/src/org/eclipse/mylyn/wikitext/core/validation/ValidationRule.java	0	0	2	4	200	12	0	0	0	0	2	0	5	4	0	0	17	17	7	7	17	8	0	0	0	0	0	0	0	0	0	218	4	0	0	11	3	48	4	313	9	912	22	6	5	274	129	280	134
/Users/rizwan/Downloads/fwddatasetwithrandomnfaultinformation/SourceCode/Mylyn-3.1/Mylyn-3.1/Mylyn-3.1/src/org.eclipse.mylyn.wikitext.core/src/org/eclipse/mylyn/wikitext/core/validation/Messages.java	0	0	2	4	166	8	0	0	0	2	0	0	0	0	0	0	6	6	5	5	7	2	0	0	0	0	0	0	0	0	0	180	4	2	1	0	0	22	4	222	9	657	20	6	6	98	67	104	73
/Users/rizwan/Downloads/fwddatasetwithrandomnfaultinformation/SourceCode/Mylyn-3.1/Mylyn-3.1/Mylyn-3.1/src/org.eclipse.mylyn.wikitext.core/src/org/eclipse/mylyn/wikitext/core/validation/DocumentLocalReferenceValidationRule.java	0	0	1	5	172	10	0	1	1	2	4	0	8	8	0	0	59	59	23	23	52	16	0	0	0	0	0	0	0	0	0	188	4	4	3	20	3	164	4	458	11	1303	27	11	9	417	170	428	179
/Users/rizwan/Downloads/fwddatasetwithrandomnfaultinformation/SourceCode/Mylyn-3.1/Mylyn-3.1/Mylyn-3.1/src/org.eclipse.mylyn.wikitext.core/src/org/eclipse/mylyn/wikitext/core/validation/package-info.java	0	0	0	3	170	8	0	0	0	0	0	0	0	0	0	0	1	1	0	0	1	0	0	0	0	0	0	0	0	0	0	181	3	0	0	0	0	2	2	189	6	567	13	5	5	61	51	66	56
/Users/rizwan/Downloads/fwddatasetwithrandomnfaultinformation/SourceCode/Mylyn-3.1/Mylyn-3.1/Mylyn-3.1/src/org.eclipse.mylyn.wikitext.twiki.ui/src/org/eclipse/mylyn/internal/wikitext/twiki/ui/package-info.java	0	0	0	2	170	8	0	0	0	0	0	0	0	0	0	0	1	1	0	0	1	0	0	0	0	0	0	0	0	0	0	180	3	0	0	0	0	2	2	188	6	564	13	5	5	55	44	60	49
/Users/rizwan/Downloads/fwddatasetwithrandomnfaultinformation/SourceCode/Mylyn-3.1/Mylyn-3.1/Mylyn-3.1/src/org.eclipse.mylyn.monitor.reports/src/org/eclipse/mylyn/internal/monitor/reports/MonitorReportsPlugin.java	0	0	0	3	183	12	0	0	0	0	0	0	0	0	0	0	12	12	7	7	16	6	0	0	0	0	0	0	0	0	0	198	3	0	0	0	0	38	4	265	7	773	16	5	5	227	120	232	125
/Users/rizwan/Downloads/fwddatasetwithrandomnfaultinformation/SourceCode/Mylyn-3.1/Mylyn-3.1/Mylyn-3.1/src/org.eclipse.mylyn.monitor.reports/src/org/eclipse/mylyn/internal/monitor/reports/ui/actions/FocusedUiUserAnalysisAction.java	0	0	0	3	170	12	0	0	0	0	1	0	3	3	0	0	33	33	11	11	34	6	0	0	0	0	0	0	0	0	0	185	3	0	0	7	3	88	4	330	9	949	21	5	5	288	143	293	148
/Users/rizwan/Downloads/fwddatasetwithrandomnfaultinformation/SourceCode/Mylyn-3.1/Mylyn-3.1/Mylyn-3.1/src/org.eclipse.mylyn.monitor.reports/src/org/eclipse/mylyn/internal/monitor/reports/ui/actions/EclipseUsageSummaryAction.java	0	0	0	3	174	18	0	0	0	0	1	0	6	6	0	0	64	64	18	18	57	11	0	0	0	0	0	0	0	0	0	195	3	0	0	13	3	164	4	450	9	1281	21	5	5	439	188	444	193
/Users/rizwan/Downloads/fwddatasetwithrandomnfaultinformation/SourceCode/Mylyn-3.1/Mylyn-3.1/Mylyn-3.1/src/org.eclipse.mylyn.monitor.reports/src/org/eclipse/mylyn/internal/monitor/reports/preferences/UiUsageReportsPreferencePage.java	0	0	2	2	172	24	0	0	1	0	1	0	0	0	0	0	67	67	12	12	61	19	0	0	0	0	0	0	0	0	0	200	4	1	1	1	1	158	4	450	11	1271	23	7	7	371	182	378	189
/Users/rizwan/Downloads/fwddatasetwithrandomnfaultinformation/SourceCode/Mylyn-3.1/Mylyn-3.1/Mylyn-3.1/src/org.eclipse.mylyn.monitor.reports/src/org/eclipse/mylyn/internal/monitor/reports/collectors/FocusedUiUsageDetector.java	0	0	0	2	166	6	0	0	0	0	0	0	0	0	0	0	15	15	7	7	8	0	0	0	0	0	0	0	0	0	0	174	3	0	0	0	0	44	4	233	6	690	15	5	5	121	72	126	77
/Users/rizwan/Downloads/fwddatasetwithrandomnfaultinformation/SourceCode/Mylyn-3.1/Mylyn-3.1/Mylyn-3.1/src/org.eclipse.mylyn.monitor.reports/src/org/eclipse/mylyn/internal/monitor/reports/collectors/FocusedUiUsageAnalysisCollector.java	2	0	98	30	189	96	4	7	4	6	1	0	74	80	0	0	337	338	91	91	219	89	0	0	0	0	0	0	0	0	0	419	6	17	3	155	3	857	4	1772	11	5003	29	75	39	1450	426	1525	465
/Users/rizwan/Downloads/fwddatasetwithrandomnfaultinformation/SourceCode/Mylyn-3.1/Mylyn-3.1/Mylyn-3.1/src/org.eclipse.mylyn.monitor.reports/src/org/eclipse/mylyn/internal/monitor/reports/collectors/FocusedUiViewUsageCollector.java	0	0	48	4	174	168	0	1	0	8	3	0	49	49	0	0	184	183	41	41	107	46	0	0	0	0	0	0	0	0	0	394	4	9	2	101	3	449	4	1119	11	3202	26	30	11	697	220	727	231
/Users/rizwan/Downloads/fwddatasetwithrandomnfaultinformation/SourceCode/Mylyn-3.1/Mylyn-3.1/Mylyn-3.1/src/org.eclipse.mylyn.monitor.reports/src/org/eclipse/mylyn/internal/monitor/reports/collectors/AbstractMylynUsageCollector.java	0	0	0	2	174	10	0	0	0	0	0	0	6	6	0	0	19	19	5	5	16	4	0	0	0	0	0	0	0	0	0	186	3	0	0	12	2	48	4	275	9	805	20	5	5	148	89	153	94
/Users/rizwan/Downloads/fwddatasetwithrandomnfaultinformation/SourceCode/Mylyn-3.1/Mylyn-3.1/Mylyn-3.1/src/org.eclipse.mylyn.wikitext.ui/src/org/eclipse/mylyn/internal/wikitext/ui/Messages.java	0	0	2	4	166	8	0	0	0	2	0	0	0	0	0	0	6	6	5	5	7	2	0	0	0	0	0	0	0	0	0	180	4	2	1	0	0	22	4	222	9	657	20	6	6	98	67	104	73
/Users/rizwan/Downloads/fwddatasetwithrandomnfaultinformation/SourceCode/Mylyn-3.1/Mylyn-3.1/Mylyn-3.1/src/org.eclipse.mylyn.wikitext.ui/src/org/eclipse/mylyn/internal/wikitext/ui/WikiTextUiPlugin.java	0	0	2	85	184	102	0	4	6	13	18	0	9	9	0	0	204	204	55	55	121	60	0	0	0	0	0	0	0	0	0	373	4	23	3	36	3	518	4	1145	11	3251	27	66	24	926	299	992	323
/Users/rizwan/Downloads/fwddatasetwithrandomnfaultinformation/SourceCode/Mylyn-3.1/Mylyn-3.1/Mylyn-3.1/src/org.eclipse.mylyn.wikitext.ui/src/org/eclipse/mylyn/internal/wikitext/ui/WikiTextNature.java	0	0	2	9	176	28	0	0	0	4	3	0	4	4	0	0	67	67	20	20	52	23	0	0	0	0	0	0	0	0	0	215	4	4	1	11	3	174	4	491	11	1397	25	18	12	425	173	443	185
/Users/rizwan/Downloads/fwddatasetwithrandomnfaultinformation/SourceCode/Mylyn-3.1/Mylyn-3.1/Mylyn-3.1/src/org.eclipse.mylyn.wikitext.ui/src/org/eclipse/mylyn/internal/wikitext/ui/util/OutlineItemWorkbenchAdapter.java	0	0	2	4	174	14	0	0	0	1	1	0	0	0	0	0	24	24	13	13	18	5	0	0	0	0	0	0	0	0	0	194	4	1	1	1	1	74	4	303	11	887	23	8	7	195	105	203	112
/Users/rizwan/Downloads/fwddatasetwithrandomnfaultinformation/SourceCode/Mylyn-3.1/Mylyn-3.1/Mylyn-3.1/src/org.eclipse.mylyn.wikitext.ui/src/org/eclipse/mylyn/internal/wikitext/ui/util/OutlineItemAdapterFactory.java	0	0	0	2	172	8	0	1	0	0	1	0	2	2	0	0	6	6	7	7	8	1	0	0	0	0	0	0	0	0	0	182	3	1	1	5	3	26	4	234	11	693	24	4	4	124	87	128	91
/Users/rizwan/Downloads/fwddatasetwithrandomnfaultinformation/SourceCode/Mylyn-3.1/Mylyn-3.1/Mylyn-3.1/src/org.eclipse.mylyn.wikitext.ui/src/org/eclipse/mylyn/internal/wikitext/ui/util/HyperlinkDetectorDelegate.java	0	0	1	3	172	8	0	2	0	8	1	0	0	0	0	0	23	23	15	15	34	14	0	0	0	0	0	0	0	0	0	184	4	10	2	1	1	76	4	330	11	942	24	7	6	260	116	267	122
/Users/rizwan/Downloads/fwddatasetwithrandomnfaultinformation/SourceCode/Mylyn-3.1/Mylyn-3.1/Mylyn-3.1/src/org.eclipse.mylyn.wikitext.ui/src/org/eclipse/mylyn/internal/wikitext/ui/util/FilePropertyTester.java	0	0	0	6	172	12	0	1	0	2	1	0	0	0	0	0	23	23	11	11	17	6	0	0	0	0	0	0	0	0	0	190	3	3	2	1	1	68	4	295	11	863	23	7	6	180	106	187	112
/Users/rizwan/Downloads/fwddatasetwithrandomnfaultinformation/SourceCode/Mylyn-3.1/Mylyn-3.1/Mylyn-3.1/src/org.eclipse.mylyn.wikitext.ui/src/org/eclipse/mylyn/internal/wikitext/ui/util/ImageCache.java	0	0	0	5	197	17	0	1	0	4	4	0	2	2	0	0	41	41	19	19	33	17	0	0	0	0	0	0	0	0	0	219	3	5	2	8	3	120	4	414	11	1191	25	6	6	348	156	354	162
/Users/rizwan/Downloads/fwddatasetwithrandomnfaultinformation/SourceCode/Mylyn-3.1/Mylyn-3.1/Mylyn-3.1/src/org.eclipse.mylyn.wikitext.ui/src/org/eclipse/mylyn/internal/wikitext/ui/util/WikiTextUiResources.java	0	0	1	9	188	24	0	0	0	0	1	0	0	0	0	0	14	14	3	3	13	5	0	0	0	0	0	0	0	0	0	222	4	0	0	1	1	34	4	284	9	834	20	15	13	170	107	185	120
/Users/rizwan/Downloads/fwddatasetwithrandomnfaultinformation/SourceCode/Mylyn-3.1/Mylyn-3.1/Mylyn-3.1/src/org.eclipse.mylyn.wikitext.ui/src/org/eclipse/mylyn/internal/wikitext/ui/util/InformationPresenterUtil.java	0	0	2	6	195	26	0	0	0	0	2	0	0	0	0	0	60	60	26	26	74	19	0	0	0	0	0	0	0	0	0	229	4	0	0	2	1	172	4	505	9	1422	20	19	14	588	235	607	249
/Users/rizwan/Downloads/fwddatasetwithrandomnfaultinformation/SourceCode/Mylyn-3.1/Mylyn-3.1/Mylyn-3.1/src/org.eclipse.mylyn.wikitext.ui/src/org/eclipse/mylyn/internal/wikitext/ui/util/PreferenceStoreFacade.java	0	0	0	2	173	10	0	1	1	2	2	0	0	0	0	0	101	101	48	48	56	14	0	0	0	0	0	0	0	0	0	185	3	4	3	2	1	298	4	570	11	1640	24	5	5	485	182	490	187
/Users/rizwan/Downloads/fwddatasetwithrandomnfaultinformation/SourceCode/Mylyn-3.1/Mylyn-3.1/Mylyn-3.1/src/org.eclipse.mylyn.wikitext.ui/src/org/eclipse/mylyn/internal/wikitext/ui/util/css/DescendantSelector.java	0	0	0	2	171	8	0	0	0	1	0	0	0	0	0	0	10	10	6	6	9	4	0	0	0	0	0	0	0	0	0	181	3	1	1	0	0	32	4	235	9	693	19	4	4	99	70	103	74
/Users/rizwan/Downloads/fwddatasetwithrandomnfaultinformation/SourceCode/Mylyn-3.1/Mylyn-3.1/Mylyn-3.1/src/org.eclipse.mylyn.wikitext.ui/src/org/eclipse/mylyn/internal/wikitext/ui/util/css/CssClassSelector.java	0	0	0	2	174	8	0	0	0	0	0	0	0	0	0	0	6	6	4	4	5	1	0	0	0	0	0	0	0	0	0	184	3	0	0	0	0	20	4	217	7	645	16	4	4	98	74	102	78
/Users/rizwan/Downloads/fwddatasetwithrandomnfaultinformation/SourceCode/Mylyn-3.1/Mylyn-3.1/Mylyn-3.1/src/org.eclipse.mylyn.wikitext.ui/src/org/eclipse/mylyn/internal/wikitext/ui/util/css/ElementInfo.java	0	0	0	2	190	16	0	0	0	0	0	0	0	0	0	0	5	5	1	1	5	0	0	0	0	0	0	0	0	0	0	208	3	0	0	0	0	12	4	232	6	690	15	4	4	120	76	124	80
/Users/rizwan/Downloads/fwddatasetwithrandomnfaultinformation/SourceCode/Mylyn-3.1/Mylyn-3.1/Mylyn-3.1/src/org.eclipse.mylyn.wikitext.ui/src/org/eclipse/mylyn/internal/wikitext/ui/util/css/NameSelector.java	0	0	0	2	172	8	0	0	0	0	0	0	0	0	0	0	7	7	5	5	5	1	0	0	0	0	0	0	0	0	0	182	3	0	0	0	0	24	4	219	7	651	16	4	4	96	73	100	77
/Users/rizwan/Downloads/fwddatasetwithrandomnfaultinformation/SourceCode/Mylyn-3.1/Mylyn-3.1/Mylyn-3.1/src/org.eclipse.mylyn.wikitext.ui/src/org/eclipse/mylyn/internal/wikitext/ui/util/css/CssParser.java	0	0	20	53	208	76	0	3	1	15	4	0	17	18	0	0	146	146	44	44	95	61	0	0	0	0	0	0	0	0	0	357	4	19	3	39	3	380	4	965	11	2736	27	66	33	682	272	748	305
/Users/rizwan/Downloads/fwddatasetwithrandomnfaultinformation/SourceCode/Mylyn-3.1/Mylyn-3.1/Mylyn-3.1/src/org.eclipse.mylyn.wikitext.ui/src/org/eclipse/mylyn/internal/wikitext/ui/util/css/IdSelector.java	0	0	0	2	172	8	0	0	0	0	0	0	0	0	0	0	5	5	4	4	5	1	0	0	0	0	0	0	0	0	0	182	3	0	0	0	0	18	4	213	7	633	16	4	4	97	74	101	78
/Users/rizwan/Downloads/fwddatasetwithrandomnfaultinformation/SourceCode/Mylyn-3.1/Mylyn-3.1/Mylyn-3.1/src/org.eclipse.mylyn.wikitext.ui/src/org/eclipse/mylyn/internal/wikitext/ui/util/css/CompositeSelector.java	0	0	0	2	172	8	0	0	0	1	0	0	3	3	0	0	12	12	11	11	12	2	0	0	0	0	0	0	0	0	0	182	3	1	1	6	2	46	4	259	11	764	23	4	4	137	82	141	86
/Users/rizwan/Downloads/fwddatasetwithrandomnfaultinformation/SourceCode/Mylyn-3.1/Mylyn-3.1/Mylyn-3.1/src/org.eclipse.mylyn.wikitext.ui/src/org/eclipse/mylyn/internal/wikitext/ui/util/css/CssRule.java	0	0	0	2	196	20	0	0	0	0	0	0	0	0	0	0	3	3	2	2	13	6	0	0	0	0	0	0	0	0	0	218	3	0	0	0	0	10	4	254	7	743	16	4	4	163	72	167	76
/Users/rizwan/Downloads/fwddatasetwithrandomnfaultinformation/SourceCode/Mylyn-3.1/Mylyn-3.1/Mylyn-3.1/src/org.eclipse.mylyn.wikitext.ui/src/org/eclipse/mylyn/internal/wikitext/ui/util/css/SparseCharSequence.java	1	0	8	21	171	18	7	1	4	1	5	0	7	11	0	0	67	71	27	27	61	37	0	0	0	0	0	0	0	0	0	226	6	6	3	23	3	192	4	561	11	1580	29	29	13	387	141	416	154
/Users/rizwan/Downloads/fwddatasetwithrandomnfaultinformation/SourceCode/Mylyn-3.1/Mylyn-3.1/Mylyn-3.1/src/org.eclipse.mylyn.wikitext.ui/src/org/eclipse/mylyn/internal/wikitext/ui/util/css/Stylesheet.java	0	0	0	2	172	8	0	0	0	0	0	0	3	3	0	0	15	15	8	8	9	1	0	0	0	0	0	0	0	0	0	182	3	0	0	6	2	46	4	253	9	749	20	4	4	124	87	128	91
/Users/rizwan/Downloads/fwddatasetwithrandomnfaultinformation/SourceCode/Mylyn-3.1/Mylyn-3.1/Mylyn-3.1/src/org.eclipse.mylyn.wikitext.ui/src/org/eclipse/mylyn/internal/wikitext/ui/util/css/Selector.java	0	0	0	2	172	8	0	0	0	0	0	0	0	0	0	0	2	2	1	1	2	0	0	0	0	0	0	0	0	0	0	182	3	0	0	0	0	6	4	197	6	588	15	4	4	71	58	75	62
/Users/rizwan/Downloads/fwddatasetwithrandomnfaultinformation/SourceCode/Mylyn-3.1/Mylyn-3.1/Mylyn-3.1/src/org.eclipse.mylyn.wikitext.ui/src/org/eclipse/mylyn/internal/wikitext/ui/util/css/AnySelector.java	0	0	0	2	172	8	0	0	0	0	0	0	0	0	0	0	2	2	2	2	2	0	0	0	0	0	0	0	0	0	0	182	3	0	0	0	0	8	4	199	6	594	15	4	4	75	63	79	67
/Users/rizwan/Downloads/fwddatasetwithrandomnfaultinformation/SourceCode/Mylyn-3.1/Mylyn-3.1/Mylyn-3.1/src/org.eclipse.mylyn.wikitext.ui/src/org/eclipse/mylyn/internal/wikitext/ui/util/css/Block.java	0	0	0	2	172	8	0	0	0	0	0	0	4	4	0	0	7	7	5	5	10	2	0	0	0	0	0	0	0	0	0	182	3	0	0	8	2	24	4	235	9	693	20	4	4	108	72	112	76
/Users/rizwan/Downloads/fwddatasetwithrandomnfaultinformation/SourceCode/Mylyn-3.1/Mylyn-3.1/Mylyn-3.1/src/org.eclipse.mylyn.wikitext.ui/src/org/eclipse/mylyn/internal/wikitext/ui/util/css/editor/CommentRule.java	1	2	0	3	175	10	0	1	0	0	5	0	0	1	0	0	28	28	18	18	31	8	0	0	0	0	0	0	0	0	0	191	5	1	1	6	2	92	4	341	11	983	25	8	5	228	109	236	114
/Users/rizwan/Downloads/fwddatasetwithrandomnfaultinformation/SourceCode/Mylyn-3.1/Mylyn-3.1/Mylyn-3.1/src/org.eclipse.mylyn.wikitext.ui/src/org/eclipse/mylyn/internal/wikitext/ui/util/css/editor/CssBlockScanner.java	0	0	0	2	171	10	0	0	0	0	0	0	0	0	0	0	17	17	3	3	8	0	0	0	0	0	0	0	0	0	0	183	3	0	0	0	0	40	4	238	6	705	15	4	4	128	77	132	81
/Users/rizwan/Downloads/fwddatasetwithrandomnfaultinformation/SourceCode/Mylyn-3.1/Mylyn-3.1/Mylyn-3.1/src/org.eclipse.mylyn.wikitext.ui/src/org/eclipse/mylyn/internal/wikitext/ui/util/css/editor/Colors.java	0	0	0	12	171	18	0	0	0	0	0	0	3	3	0	0	13	13	2	2	23	12	0	0	0	0	0	0	0	0	0	201	3	0	0	6	2	30	4	281	9	808	20	24	16	169	88	193	104
/Users/rizwan/Downloads/fwddatasetwithrandomnfaultinformation/SourceCode/Mylyn-3.1/Mylyn-3.1/Mylyn-3.1/src/org.eclipse.mylyn.wikitext.ui/src/org/eclipse/mylyn/internal/wikitext/ui/util/css/editor/CssPartitioner.java	0	0	0	2	171	8	0	0	0	0	0	0	0	0	0	0	4	4	3	3	3	0	0	0	0	0	0	0	0	0	0	181	3	0	0	0	0	14	4	205	6	611	15	4	4	79	62	83	66
/Users/rizwan/Downloads/fwddatasetwithrandomnfaultinformation/SourceCode/Mylyn-3.1/Mylyn-3.1/Mylyn-3.1/src/org.eclipse.mylyn.wikitext.ui/src/org/eclipse/mylyn/internal/wikitext/ui/util/css/editor/SelectorRule.java	1	2	0	2	173	14	0	4	5	5	7	0	0	1	0	0	30	30	23	23	31	10	0	0	0	0	0	0	0	0	0	192	5	14	3	8	2	106	4	375	11	1081	27	7	4	237	104	244	108
/Users/rizwan/Downloads/fwddatasetwithrandomnfaultinformation/SourceCode/Mylyn-3.1/Mylyn-3.1/Mylyn-3.1/src/org.eclipse.mylyn.wikitext.ui/src/org/eclipse/mylyn/internal/wikitext/ui/util/css/editor/CssWhitespaceDetector.java	0	0	0	2	171	8	0	0	3	0	4	0	0	0	0	0	2	2	2	2	3	0	0	0	0	0	0	0	0	0	0	181	3	3	1	4	1	8	4	208	10	622	21	4	4	83	62	87	66
/Users/rizwan/Downloads/fwddatasetwithrandomnfaultinformation/SourceCode/Mylyn-3.1/Mylyn-3.1/Mylyn-3.1/src/org.eclipse.mylyn.wikitext.ui/src/org/eclipse/mylyn/internal/wikitext/ui/util/css/editor/CssPartitionScanner.java	0	0	0	14	173	24	0	0	0	0	0	0	0	0	0	0	7	7	4	4	8	2	0	0	0	0	0	0	0	0	0	211	3	0	0	0	0	22	4	250	7	740	16	10	6	115	72	125	78
/Users/rizwan/Downloads/fwddatasetwithrandomnfaultinformation/SourceCode/Mylyn-3.1/Mylyn-3.1/Mylyn-3.1/src/org.eclipse.mylyn.wikitext.ui/src/org/eclipse/mylyn/internal/wikitext/ui/util/css/editor/PropertyNameRule.java	1	2	0	2	176	13	0	8	5	9	7	0	0	1	0	0	30	30	22	22	33	14	0	0	0	0	0	0	0	0	0	194	5	22	3	8	2	104	4	389	11	1117	27	7	4	267	118	274	122
/Users/rizwan/Downloads/fwddatasetwithrandomnfaultinformation/SourceCode/Mylyn-3.1/Mylyn-3.1/Mylyn-3.1/src/org.eclipse.mylyn.wikitext.ui/src/org/eclipse/mylyn/internal/wikitext/ui/util/css/editor/CommentDamagerRepairer.java	0	0	8	3	178	14	0	1	0	1	1	0	3	0	0	0	48	48	16	16	37	19	0	0	0	0	0	0	0	0	0	203	4	2	2	4	2	128	4	405	11	1158	25	5	5	320	138	325	143
/Users/rizwan/Downloads/fwddatasetwithrandomnfaultinformation/SourceCode/Mylyn-3.1/Mylyn-3.1/Mylyn-3.1/src/org.eclipse.mylyn.wikitext.ui/src/org/eclipse/mylyn/internal/wikitext/ui/util/css/editor/CssConfiguration.java	0	0	0	2	172	8	0	0	0	0	0	0	1	1	0	0	27	27	8	8	29	5	0	0	0	0	0	0	0	0	0	182	3	0	0	2	2	70	4	297	9	857	20	4	4	237	119	241	123
/Users/rizwan/Downloads/fwddatasetwithrandomnfaultinformation/SourceCode/Mylyn-3.1/Mylyn-3.1/Mylyn-3.1/src/org.eclipse.mylyn.wikitext.ui/src/org/eclipse/mylyn/internal/wikitext/ui/util/css/editor/PropertyValueRule.java	1	2	0	4	176	13	0	7	5	8	7	0	0	1	0	0	30	30	22	22	33	13	0	0	0	0	0	0	0	0	0	196	5	20	3	8	2	104	4	388	11	1115	27	7	4	261	116	268	120
/Users/rizwan/Downloads/fwddatasetwithrandomnfaultinformation/SourceCode/Mylyn-3.1/Mylyn-3.1/Mylyn-3.1/src/org.eclipse.mylyn.wikitext.ui/src/org/eclipse/mylyn/internal/wikitext/ui/util/css/editor/CssScanner.java	0	0	0	2	171	10	0	0	0	0	0	0	0	0	0	0	9	9	3	3	8	0	0	0	0	0	0	0	0	0	0	183	3	0	0	0	0	24	4	222	6	657	15	4	4	116	73	120	77
/Users/rizwan/Downloads/fwddatasetwithrandomnfaultinformation/SourceCode/Mylyn-3.1/Mylyn-3.1/Mylyn-3.1/src/org.eclipse.mylyn.wikitext.ui/src/org/eclipse/mylyn/internal/wikitext/ui/util/css/editor/package-info.java	0	0	0	2	178	9	0	0	0	0	0	0	2	2	0	0	8	8	0	0	8	3	0	0	0	0	0	0	0	0	0	189	3	0	0	4	2	16	2	227	9	672	18	4	4	96	73	100	77
/Users/rizwan/Downloads/fwddatasetwithrandomnfaultinformation/SourceCode/Mylyn-3.1/Mylyn-3.1/Mylyn-3.1/src/org.eclipse.mylyn.wikitext.ui/src/org/eclipse/mylyn/internal/wikitext/ui/viewer/AnnotationHyperlinkDetector.java	0	0	2	6	177	20	0	2	0	5	2	0	6	11	0	0	90	90	36	36	69	30	0	0	0	0	0	0	0	0	0	205	4	7	2	19	3	252	4	595	11	1684	26	32	18	519	188	551	206
/Users/rizwan/Downloads/fwddatasetwithrandomnfaultinformation/SourceCode/Mylyn-3.1/Mylyn-3.1/Mylyn-3.1/src/org.eclipse.mylyn.wikitext.ui/src/org/eclipse/mylyn/internal/wikitext/ui/viewer/Util.java	0	0	0	4	166	12	0	1	1	1	2	0	3	3	0	0	18	18	7	7	12	4	0	0	0	0	0	0	0	0	0	182	3	3	3	8	3	50	4	272	11	798	26	11	9	143	89	154	98
/Users/rizwan/Downloads/fwddatasetwithrandomnfaultinformation/SourceCode/Mylyn-3.1/Mylyn-3.1/Mylyn-3.1/src/org.eclipse.mylyn.wikitext.ui/src/org/eclipse/mylyn/internal/wikitext/ui/viewer/FontState.java	0	0	4	2	196	18	0	0	0	7	7	0	0	0	0	0	68	68	40	40	58	28	0	0	0	0	0	0	0	0	0	220	4	7	1	7	1	216	4	546	11	1553	23	16	14	391	132	407	146
/Users/rizwan/Downloads/fwddatasetwithrandomnfaultinformation/SourceCode/Mylyn-3.1/Mylyn-3.1/Mylyn-3.1/src/org.eclipse.mylyn.wikitext.ui/src/org/eclipse/mylyn/internal/wikitext/ui/viewer/ImageManager.java	2	1	7	15	189	50	0	3	2	24	10	0	15	17	0	0	291	291	112	112	217	103	0	0	0	0	0	0	0	0	0	264	6	29	3	42	3	806	4	1477	11	4106	29	25	12	1443	455	1468	467
/Users/rizwan/Downloads/fwddatasetwithrandomnfaultinformation/SourceCode/Mylyn-3.1/Mylyn-3.1/Mylyn-3.1/src/org.eclipse.mylyn.wikitext.ui/src/org/eclipse/mylyn/internal/wikitext/ui/viewer/CssStyleManager.java	1	0	24	435	214	429	7	4	6	9	9	0	6	15	0	0	616	616	123	123	330	117	0	0	0	0	0	0	0	0	0	1110	6	19	3	30	3	1478	4	3100	11	8848	29	417	172	1835	548	2252	720
/Users/rizwan/Downloads/fwddatasetwithrandomnfaultinformation/SourceCode/Mylyn-3.1/Mylyn-3.1/Mylyn-3.1/src/org.eclipse.mylyn.wikitext.ui/src/org/eclipse/mylyn/internal/wikitext/ui/viewer/HtmlTextPresentationParser.java	16	3	17	296	243	369	0	24	11	45	24	0	49	53	0	0	630	630	221	221	464	234	0	0	0	0	0	0	0	0	0	944	6	80	3	126	3	1702	4	3566	11	9995	29	247	49	2955	780	3202	829
/Users/rizwan/Downloads/fwddatasetwithrandomnfaultinformation/SourceCode/Mylyn-3.1/Mylyn-3.1/Mylyn-3.1/src/org.eclipse.mylyn.wikitext.ui/src/org/eclipse/mylyn/internal/wikitext/ui/viewer/Messages.java	0	0	2	4	166	8	0	0	0	2	0	0	0	0	0	0	6	6	5	5	7	2	0	0	0	0	0	0	0	0	0	180	4	2	1	0	0	22	4	222	9	657	20	6	6	100	68	106	74
/Users/rizwan/Downloads/fwddatasetwithrandomnfaultinformation/SourceCode/Mylyn-3.1/Mylyn-3.1/Mylyn-3.1/src/org.eclipse.mylyn.wikitext.ui/src/org/eclipse/mylyn/internal/wikitext/ui/viewer/TextHover.java	0	0	4	6	176	22	0	2	0	1	0	0	3	4	0	0	42	42	17	16	41	18	0	0	0	0	0	0	0	0	0	208	4	3	2	7	2	117	4	406	11	1158	25	13	10	380	183	393	193
/Users/rizwan/Downloads/fwddatasetwithrandomnfaultinformation/SourceCode/Mylyn-3.1/Mylyn-3.1/Mylyn-3.1/src/org.eclipse.mylyn.wikitext.ui/src/org/eclipse/mylyn/internal/wikitext/ui/viewer/annotation/ImageDrawingStrategy.java	0	0	1	3	172	25	0	1	0	3	1	0	0	2	0	0	27	27	10	10	31	15	0	0	0	0	0	0	0	0	0	201	4	4	2	3	2	74	4	340	11	973	25	9	6	315	162	324	168
/Users/rizwan/Downloads/fwddatasetwithrandomnfaultinformation/SourceCode/Mylyn-3.1/Mylyn-3.1/Mylyn-3.1/src/org.eclipse.mylyn.wikitext.ui/src/org/eclipse/mylyn/internal/wikitext/ui/viewer/annotation/ImageAnnotation.java	0	0	0	6	179	14	0	0	0	0	0	0	0	0	0	0	10	10	8	8	17	5	0	0	0	0	0	0	0	0	0	199	3	0	0	0	0	36	4	264	7	770	16	7	6	191	101	198	107
/Users/rizwan/Downloads/fwddatasetwithrandomnfaultinformation/SourceCode/Mylyn-3.1/Mylyn-3.1/Mylyn-3.1/src/org.eclipse.mylyn.wikitext.ui/src/org/eclipse/mylyn/internal/wikitext/ui/viewer/annotation/BulletAnnotation.java	0	0	0	4	166	8	0	0	0	0	0	0	0	0	0	0	5	5	3	3	7	2	0	0	0	0	0	0	0	0	0	178	3	0	0	0	0	16	4	210	7	621	16	6	6	98	69	104	75
/Users/rizwan/Downloads/fwddatasetwithrandomnfaultinformation/SourceCode/Mylyn-3.1/Mylyn-3.1/Mylyn-3.1/src/org.eclipse.mylyn.wikitext.ui/src/org/eclipse/mylyn/internal/wikitext/ui/viewer/annotation/HorizontalRuleDrawingStrategy.java	0	0	5	5	166	19	0	0	0	1	0	0	0	2	0	0	24	24	7	7	31	13	0	0	0	0	0	0	0	0	0	195	4	1	1	2	1	62	4	314	11	899	23	16	11	262	136	278	147
/Users/rizwan/Downloads/fwddatasetwithrandomnfaultinformation/SourceCode/Mylyn-3.1/Mylyn-3.1/Mylyn-3.1/src/org.eclipse.mylyn.wikitext.ui/src/org/eclipse/mylyn/internal/wikitext/ui/viewer/annotation/HorizontalRuleAnnotation.java	0	0	0	6	172	13	0	0	0	0	0	0	0	1	0	0	6	6	3	3	6	1	0	0	0	0	0	0	0	0	0	191	3	0	0	1	1	18	4	225	9	669	19	7	6	106	77	113	83
/Users/rizwan/Downloads/fwddatasetwithrandomnfaultinformation/SourceCode/Mylyn-3.1/Mylyn-3.1/Mylyn-3.1/src/org.eclipse.mylyn.wikitext.ui/src/org/eclipse/mylyn/internal/wikitext/ui/viewer/annotation/BulletDrawingStrategy.java	0	0	4	11	166	30	0	2	0	1	0	0	3	2	0	0	38	38	9	9	39	14	0	0	0	0	0	0	0	0	0	211	4	3	2	5	2	94	4	378	11	1080	25	28	16	318	172	346	188
/Users/rizwan/Downloads/fwddatasetwithrandomnfaultinformation/SourceCode/Mylyn-3.1/Mylyn-3.1/Mylyn-3.1/src/org.eclipse.mylyn.wikitext.ui/src/org/eclipse/mylyn/internal/wikitext/ui/properties/ProjectPropertyPage.java	0	0	1	20	173	28	0	0	0	1	0	0	2	3	0	0	75	75	20	20	61	13	0	0	0	0	0	0	0	0	0	222	4	1	1	5	2	190	4	503	11	1435	24	28	17	420	206	448	223
/Users/rizwan/Downloads/fwddatasetwithrandomnfaultinformation/SourceCode/Mylyn-3.1/Mylyn-3.1/Mylyn-3.1/src/org.eclipse.mylyn.wikitext.ui/src/org/eclipse/mylyn/internal/wikitext/ui/properties/Messages.java	0	0	2	4	171	10	0	0	0	2	0	0	0	0	0	0	6	6	5	5	7	2	0	0	0	0	0	0	0	0	0	187	4	2	1	0	0	22	4	229	9	678	20	6	6	103	69	109	75
/Users/rizwan/Downloads/fwddatasetwithrandomnfaultinformation/SourceCode/Mylyn-3.1/Mylyn-3.1/Mylyn-3.1/src/org.eclipse.mylyn.wikitext.ui/src/org/eclipse/mylyn/internal/wikitext/ui/editor/MarkupProjectionViewer.java	0	0	0	2	174	10	0	2	0	2	2	0	0	0	0	0	18	18	9	9	21	4	0	0	0	0	0	0	0	0	0	186	3	4	2	2	1	54	4	281	11	819	23	5	5	214	112	219	117
/Users/rizwan/Downloads/fwddatasetwithrandomnfaultinformation/SourceCode/Mylyn-3.1/Mylyn-3.1/Mylyn-3.1/src/org.eclipse.mylyn.wikitext.ui/src/org/eclipse/mylyn/internal/wikitext/ui/editor/MarkupEditor.java	2	0	3	74	211	138	2	17	4	59	29	0	24	25	0	0	717	717	232	232	502	200	0	0	0	0	0	0	0	0	0	430	6	80	3	78	3	1898	4	3204	11	8905	29	67	31	3062	817	3129	848
/Users/rizwan/Downloads/fwddatasetwithrandomnfaultinformation/SourceCode/Mylyn-3.1/Mylyn-3.1/Mylyn-3.1/src/org.eclipse.mylyn.wikitext.ui/src/org/eclipse/mylyn/internal/wikitext/ui/editor/MarkupEditorOutline.java	0	0	1	6	171	12	0	2	0	7	0	0	0	0	0	0	161	161	41	41	135	34	0	0	0	0	0	0	0	0	0	190	4	9	2	0	0	404	4	782	9	2176	21	15	9	729	271	744	280
/Users/rizwan/Downloads/fwddatasetwithrandomnfaultinformation/SourceCode/Mylyn-3.1/Mylyn-3.1/Mylyn-3.1/src/org.eclipse.mylyn.wikitext.ui/src/org/eclipse/mylyn/internal/wikitext/ui/editor/IFoldingStructure.java	0	0	0	2	221	21	0	0	0	0	0	0	5	5	0	0	13	13	6	6	9	0	0	0	0	0	0	0	0	0	0	244	3	0	0	10	2	38	4	310	8	920	19	4	4	262	105	266	109
/Users/rizwan/Downloads/fwddatasetwithrandomnfaultinformation/SourceCode/Mylyn-3.1/Mylyn-3.1/Mylyn-3.1/src/org.eclipse.mylyn.wikitext.ui/src/org/eclipse/mylyn/internal/wikitext/ui/editor/MarkupEditorActionBarContributor.java	0	0	0	2	172	8	0	0	0	0	0	0	0	0	0	0	1	1	1	1	2	0	0	0	0	0	0	0	0	0	0	182	3	0	0	0	0	4	4	195	6	582	15	5	5	67	52	72	57
/Users/rizwan/Downloads/fwddatasetwithrandomnfaultinformation/SourceCode/Mylyn-3.1/Mylyn-3.1/Mylyn-3.1/src/org.eclipse.mylyn.wikitext.ui/src/org/eclipse/mylyn/internal/wikitext/ui/editor/Messages.java	0	0	2	4	172	10	0	1	0	3	0	0	0	1	0	0	11	11	8	8	12	4	0	0	0	0	0	0	0	0	0	188	4	4	2	1	1	38	4	258	11	758	24	7	6	134	81	141	87
/Users/rizwan/Downloads/fwddatasetwithrandomnfaultinformation/SourceCode/Mylyn-3.1/Mylyn-3.1/Mylyn-3.1/src/org.eclipse.mylyn.wikitext.ui/src/org/eclipse/mylyn/internal/wikitext/ui/editor/HeadingProjectionAnnotation.java	0	0	0	2	171	8	0	0	0	0	0	0	0	0	0	0	3	3	3	3	5	1	0	0	0	0	0	0	0	0	0	181	3	0	0	0	0	12	4	206	7	612	16	4	4	82	61	86	65
/Users/rizwan/Downloads/fwddatasetwithrandomnfaultinformation/SourceCode/Mylyn-3.1/Mylyn-3.1/Mylyn-3.1/src/org.eclipse.mylyn.wikitext.ui/src/org/eclipse/mylyn/internal/wikitext/ui/editor/MarkupSourceViewerConfiguration.java	0	0	0	2	178	14	0	3	0	12	7	0	2	3	0	0	125	125	53	53	151	46	0	0	0	0	0	0	0	0	0	194	3	15	2	12	3	356	4	786	11	2160	25	15	12	954	293	969	305
/Users/rizwan/Downloads/fwddatasetwithrandomnfaultinformation/SourceCode/Mylyn-3.1/Mylyn-3.1/Mylyn-3.1/src/org.eclipse.mylyn.wikitext.ui/src/org/eclipse/mylyn/internal/wikitext/ui/editor/FoldingStructure.java	0	0	0	2	171	12	0	6	4	17	6	0	13	13	0	0	127	127	57	57	85	27	0	0	0	0	0	0	0	0	0	185	3	27	3	32	3	368	4	737	11	2097	26	7	4	569	204	576	208
/Users/rizwan/Downloads/fwddatasetwithrandomnfaultinformation/SourceCode/Mylyn-3.1/Mylyn-3.1/Mylyn-3.1/src/org.eclipse.mylyn.wikitext.ui/src/org/eclipse/mylyn/internal/wikitext/ui/editor/assist/Templates.java	0	0	1	2	172	8	0	1	1	2	0	0	8	8	0	0	28	28	11	11	26	8	0	0	0	0	0	0	0	0	0	183	4	4	3	16	2	78	4	328	11	948	26	5	5	192	100	197	105
/Users/rizwan/Downloads/fwddatasetwithrandomnfaultinformation/SourceCode/Mylyn-3.1/Mylyn-3.1/Mylyn-3.1/src/org.eclipse.mylyn.wikitext.ui/src/org/eclipse/mylyn/internal/wikitext/ui/editor/assist/Messages.java	0	0	2	4	166	8	0	0	0	2	0	0	0	0	0	0	6	6	5	5	7	2	0	0	0	0	0	0	0	0	0	180	4	2	1	0	0	22	4	222	9	657	20	6	6	102	69	108	75
/Users/rizwan/Downloads/fwddatasetwithrandomnfaultinformation/SourceCode/Mylyn-3.1/Mylyn-3.1/Mylyn-3.1/src/org.eclipse.mylyn.wikitext.ui/src/org/eclipse/mylyn/internal/wikitext/ui/editor/assist/MultiplexingContentAssistProcessor.java	0	0	3	2	172	10	0	0	0	3	6	0	2	2	0	0	36	36	27	27	47	26	0	0	0	0	0	0	0	0	0	187	4	3	1	10	3	126	4	411	11	1159	25	45	21	307	121	352	142
/Users/rizwan/Downloads/fwddatasetwithrandomnfaultinformation/SourceCode/Mylyn-3.1/Mylyn-3.1/Mylyn-3.1/src/org.eclipse.mylyn.wikitext.ui/src/org/eclipse/mylyn/internal/wikitext/ui/editor/assist/MarkupTemplateCompletionProcessor.java	0	0	2	19	176	28	0	1	1	3	6	0	6	7	0	0	103	103	29	30	74	29	0	0	0	0	0	0	0	0	0	225	4	5	3	19	3	265	4	631	11	1787	27	29	17	548	221	577	238
/Users/rizwan/Downloads/fwddatasetwithrandomnfaultinformation/SourceCode/Mylyn-3.1/Mylyn-3.1/Mylyn-3.1/src/org.eclipse.mylyn.wikitext.ui/src/org/eclipse/mylyn/internal/wikitext/ui/editor/assist/AnchorCompletionProcessor.java	0	1	2	8	178	14	0	1	1	4	5	0	3	8	0	0	79	79	45	45	74	19	0	0	0	0	0	0	0	0	0	203	5	6	3	16	3	248	4	581	11	1646	28	29	14	538	206	567	220
/Users/rizwan/Downloads/fwddatasetwithrandomnfaultinformation/SourceCode/Mylyn-3.1/Mylyn-3.1/Mylyn-3.1/src/org.eclipse.mylyn.wikitext.ui/src/org/eclipse/mylyn/internal/wikitext/ui/editor/preferences/Preferences.java	1	0	3	140	221	128	7	0	1	7	4	0	11	10	0	0	131	131	50	50	156	59	0	0	0	0	0	0	0	0	0	500	6	8	2	25	3	362	4	1125	11	3156	28	96	41	832	287	928	328
/Users/rizwan/Downloads/fwddatasetwithrandomnfaultinformation/SourceCode/Mylyn-3.1/Mylyn-3.1/Mylyn-3.1/src/org.eclipse.mylyn.wikitext.ui/src/org/eclipse/mylyn/internal/wikitext/ui/editor/preferences/CssStyleFieldEditor.java	0	0	1	13	176	28	0	1	1	4	1	0	2	4	0	0	55	55	14	14	31	13	0	0	0	0	0	0	0	0	0	218	4	6	3	7	3	138	4	427	11	1234	27	21	11	327	158	348	169
/Users/rizwan/Downloads/fwddatasetwithrandomnfaultinformation/SourceCode/Mylyn-3.1/Mylyn-3.1/Mylyn-3.1/src/org.eclipse.mylyn.wikitext.ui/src/org/eclipse/mylyn/internal/wikitext/ui/editor/preferences/PreferenceInitializer.java	0	0	0	2	172	8	0	0	0	0	0	0	0	0	0	0	6	6	2	2	7	2	0	0	0	0	0	0	0	0	0	182	3	0	0	0	0	16	4	214	7	633	16	5	5	105	74	110	79
/Users/rizwan/Downloads/fwddatasetwithrandomnfaultinformation/SourceCode/Mylyn-3.1/Mylyn-3.1/Mylyn-3.1/src/org.eclipse.mylyn.wikitext.ui/src/org/eclipse/mylyn/internal/wikitext/ui/editor/preferences/Messages.java	0	0	2	4	166	8	0	0	0	2	0	0	0	0	0	0	6	6	5	5	7	2	0	0	0	0	0	0	0	0	0	180	4	2	1	0	0	22	4	222	9	657	20	6	6	102	69	108	75
/Users/rizwan/Downloads/fwddatasetwithrandomnfaultinformation/SourceCode/Mylyn-3.1/Mylyn-3.1/Mylyn-3.1/src/org.eclipse.mylyn.wikitext.ui/src/org/eclipse/mylyn/internal/wikitext/ui/editor/preferences/EditorPreferencePage.java	0	0	1	12	189	25	0	0	0	0	0	0	5	5	0	0	93	93	12	12	55	16	0	0	0	0	0	0	0	0	0	227	4	0	0	10	2	210	4	528	9	1512	21	28	19	500	231	528	250
/Users/rizwan/Downloads/fwddatasetwithrandomnfaultinformation/SourceCode/Mylyn-3.1/Mylyn-3.1/Mylyn-3.1/src/org.eclipse.mylyn.wikitext.ui/src/org/eclipse/mylyn/internal/wikitext/ui/editor/dnd/OutlineDragSourceListener.java	0	0	0	2	171	8	0	0	0	0	0	0	0	0	0	0	12	12	6	6	11	1	0	0	0	0	0	0	0	0	0	181	3	0	0	0	0	36	4	236	7	696	16	4	4	126	73	130	77
/Users/rizwan/Downloads/fwddatasetwithrandomnfaultinformation/SourceCode/Mylyn-3.1/Mylyn-3.1/Mylyn-3.1/src/org.eclipse.mylyn.wikitext.ui/src/org/eclipse/mylyn/internal/wikitext/ui/editor/dnd/DndConfigurationStrategy.java	0	0	0	2	171	8	0	0	0	2	0	0	0	0	0	0	21	21	5	5	27	8	0	0	0	0	0	0	0	0	0	181	3	2	1	0	0	52	4	278	9	800	19	5	5	186	91	191	96
/Users/rizwan/Downloads/fwddatasetwithrandomnfaultinformation/SourceCode/Mylyn-3.1/Mylyn-3.1/Mylyn-3.1/src/org.eclipse.mylyn.wikitext.ui/src/org/eclipse/mylyn/internal/wikitext/ui/editor/dnd/Messages.java	0	0	2	4	171	10	0	0	0	2	0	0	0	0	0	0	6	6	5	5	7	2	0	0	0	0	0	0	0	0	0	187	4	2	1	0	0	22	4	229	9	678	20	5	5	105	70	110	75
/Users/rizwan/Downloads/fwddatasetwithrandomnfaultinformation/SourceCode/Mylyn-3.1/Mylyn-3.1/Mylyn-3.1/src/org.eclipse.mylyn.wikitext.ui/src/org/eclipse/mylyn/internal/wikitext/ui/editor/dnd/OutlineDropTargetListener.java	0	0	0	11	175	36	0	2	1	7	3	0	7	7	0	0	84	84	34	34	65	24	0	0	0	0	0	0	0	0	0	222	3	10	3	17	3	236	4	587	11	1670	26	20	14	570	215	590	229
/Users/rizwan/Downloads/fwddatasetwithrandomnfaultinformation/SourceCode/Mylyn-3.1/Mylyn-3.1/Mylyn-3.1/src/org.eclipse.mylyn.wikitext.ui/src/org/eclipse/mylyn/internal/wikitext/ui/editor/operations/InsertLocation.java	0	0	0	2	172	8	0	0	0	0	0	0	0	0	0	0	1	1	1	1	1	0	0	0	0	0	0	0	0	0	0	182	3	0	0	0	0	4	4	194	6	580	15	4	4	68	55	72	59
/Users/rizwan/Downloads/fwddatasetwithrandomnfaultinformation/SourceCode/Mylyn-3.1/Mylyn-3.1/Mylyn-3.1/src/org.eclipse.mylyn.wikitext.ui/src/org/eclipse/mylyn/internal/wikitext/ui/editor/operations/MoveSectionsCommand.java	7	4	8	10	172	40	0	0	3	1	8	0	14	7	0	0	73	73	34	34	74	36	0	0	0	0	0	0	0	0	0	241	6	4	2	29	3	214	4	613	11	1725	28	34	13	569	238	603	251
/Users/rizwan/Downloads/fwddatasetwithrandomnfaultinformation/SourceCode/Mylyn-3.1/Mylyn-3.1/Mylyn-3.1/src/org.eclipse.mylyn.wikitext.ui/src/org/eclipse/mylyn/internal/wikitext/ui/editor/operations/Messages.java	0	0	2	4	171	10	0	0	0	2	0	0	0	0	0	0	6	6	5	5	7	2	0	0	0	0	0	0	0	0	0	187	4	2	1	0	0	22	4	229	9	678	20	5	5	106	70	111	75
/Users/rizwan/Downloads/fwddatasetwithrandomnfaultinformation/SourceCode/Mylyn-3.1/Mylyn-3.1/Mylyn-3.1/src/org.eclipse.mylyn.wikitext.ui/src/org/eclipse/mylyn/internal/wikitext/ui/editor/operations/AbstractDocumentCommand.java	0	0	0	2	187	14	0	0	0	1	1	0	0	0	0	0	21	21	10	10	17	1	0	0	0	0	0	0	0	0	0	203	3	1	1	1	1	62	4	294	11	866	22	4	4	182	105	186	109
/Users/rizwan/Downloads/fwddatasetwithrandomnfaultinformation/SourceCode/Mylyn-3.1/Mylyn-3.1/Mylyn-3.1/src/org.eclipse.mylyn.wikitext.ui/src/org/eclipse/mylyn/internal/wikitext/ui/editor/operations/CommandManager.java	0	0	0	2	179	10	0	0	0	0	0	0	0	0	0	0	2	2	1	1	3	0	0	0	0	0	0	0	0	0	0	191	3	0	0	0	0	6	4	207	6	617	15	4	4	83	61	87	65
/Users/rizwan/Downloads/fwddatasetwithrandomnfaultinformation/SourceCode/Mylyn-3.1/Mylyn-3.1/Mylyn-3.1/src/org.eclipse.mylyn.wikitext.ui/src/org/eclipse/mylyn/internal/wikitext/ui/editor/outline/QuickOutlinePopupDialog.java	0	0	1	4	175	22	0	0	4	3	3	0	1	0	0	0	134	134	38	38	82	11	0	0	0	0	0	0	0	0	0	202	4	7	2	4	2	344	4	662	11	1892	25	13	10	597	250	610	260
/Users/rizwan/Downloads/fwddatasetwithrandomnfaultinformation/SourceCode/Mylyn-3.1/Mylyn-3.1/Mylyn-3.1/src/org.eclipse.mylyn.wikitext.ui/src/org/eclipse/mylyn/internal/wikitext/ui/editor/outline/Messages.java	0	0	2	4	171	10	0	0	0	2	0	0	0	0	0	0	6	6	5	5	7	2	0	0	0	0	0	0	0	0	0	187	4	2	1	0	0	22	4	229	9	678	20	5	5	105	70	110	75
/Users/rizwan/Downloads/fwddatasetwithrandomnfaultinformation/SourceCode/Mylyn-3.1/Mylyn-3.1/Mylyn-3.1/src/org.eclipse.mylyn.wikitext.ui/src/org/eclipse/mylyn/internal/wikitext/ui/editor/actions/ToggleFoldingRulerAction.java	0	0	0	4	171	10	0	0	0	0	0	0	0	0	0	0	16	16	6	6	23	3	0	0	0	0	0	0	0	0	0	185	3	0	0	0	0	44	4	262	7	760	16	6	6	193	98	199	104
/Users/rizwan/Downloads/fwddatasetwithrandomnfaultinformation/SourceCode/Mylyn-3.1/Mylyn-3.1/Mylyn-3.1/src/org.eclipse.mylyn.wikitext.ui/src/org/eclipse/mylyn/internal/wikitext/ui/editor/actions/ContextHelpAction.java	0	0	0	10	172	17	0	0	0	1	0	0	0	0	0	0	20	20	6	6	17	4	0	0	0	0	0	0	0	0	0	199	3	1	1	0	0	52	4	281	9	823	19	10	7	162	99	172	106
/Users/rizwan/Downloads/fwddatasetwithrandomnfaultinformation/SourceCode/Mylyn-3.1/Mylyn-3.1/Mylyn-3.1/src/org.eclipse.mylyn.wikitext.ui/src/org/eclipse/mylyn/internal/wikitext/ui/editor/actions/SetMarkupLanguageAction.java	0	0	0	2	172	8	0	0	0	0	0	0	0	0	0	0	8	8	4	4	15	3	0	0	0	0	0	0	0	0	0	182	3	0	0	0	0	24	4	231	7	675	16	5	5	132	78	137	83
/Users/rizwan/Downloads/fwddatasetwithrandomnfaultinformation/SourceCode/Mylyn-3.1/Mylyn-3.1/Mylyn-3.1/src/org.eclipse.mylyn.wikitext.ui/src/org/eclipse/mylyn/internal/wikitext/ui/editor/actions/CollapseAllFoldingRulerAction.java	0	0	0	4	171	10	0	0	0	0	0	0	0	0	0	0	5	5	2	2	11	1	0	0	0	0	0	0	0	0	0	185	3	0	0	0	0	14	4	218	7	642	16	6	6	130	79	136	85
/Users/rizwan/Downloads/fwddatasetwithrandomnfaultinformation/SourceCode/Mylyn-3.1/Mylyn-3.1/Mylyn-3.1/src/org.eclipse.mylyn.wikitext.ui/src/org/eclipse/mylyn/internal/wikitext/ui/editor/actions/ExpandAllFoldingRulerAction.java	0	0	0	4	171	10	0	0	0	0	0	0	0	0	0	0	5	5	2	2	11	1	0	0	0	0	0	0	0	0	0	185	3	0	0	0	0	14	4	218	7	642	16	6	6	130	79	136	85
/Users/rizwan/Downloads/fwddatasetwithrandomnfaultinformation/SourceCode/Mylyn-3.1/Mylyn-3.1/Mylyn-3.1/src/org.eclipse.mylyn.wikitext.ui/src/org/eclipse/mylyn/internal/wikitext/ui/editor/actions/Messages.java	0	0	2	4	166	8	0	0	0	2	0	0	0	0	0	0	7	7	6	6	8	2	0	0	0	0	0	0	0	0	0	180	4	2	1	0	0	26	4	227	9	671	20	6	6	108	70	114	76
/Users/rizwan/Downloads/fwddatasetwithrandomnfaultinformation/SourceCode/Mylyn-3.1/Mylyn-3.1/Mylyn-3.1/src/org.eclipse.mylyn.wikitext.ui/src/org/eclipse/mylyn/internal/wikitext/ui/editor/commands/ShowCheatSheetCommand.java	0	0	0	10	189	25	0	3	0	7	3	0	12	12	0	0	57	57	18	18	42	20	0	0	0	0	0	0	0	0	0	224	3	10	2	27	3	150	4	485	11	1392	25	12	10	409	185	421	195
/Users/rizwan/Downloads/fwddatasetwithrandomnfaultinformation/SourceCode/Mylyn-3.1/Mylyn-3.1/Mylyn-3.1/src/org.eclipse.mylyn.wikitext.ui/src/org/eclipse/mylyn/internal/wikitext/ui/editor/commands/Messages.java	0	0	2	4	166	8	0	0	0	2	0	0	0	0	0	0	6	6	5	5	7	2	0	0	0	0	0	0	0	0	0	180	4	2	1	0	0	22	4	222	9	657	20	6	6	101	69	107	75
/Users/rizwan/Downloads/fwddatasetwithrandomnfaultinformation/SourceCode/Mylyn-3.1/Mylyn-3.1/Mylyn-3.1/src/org.eclipse.mylyn.wikitext.ui/src/org/eclipse/mylyn/internal/wikitext/ui/editor/commands/ShowQuickOutlineCommand.java	0	0	0	4	175	14	0	0	0	1	0	0	0	0	0	0	13	13	5	5	15	6	0	0	0	0	0	0	0	0	0	193	3	1	1	0	0	36	4	259	9	757	19	6	6	162	98	168	104
/Users/rizwan/Downloads/fwddatasetwithrandomnfaultinformation/SourceCode/Mylyn-3.1/Mylyn-3.1/Mylyn-3.1/src/org.eclipse.mylyn.wikitext.ui/src/org/eclipse/mylyn/internal/wikitext/ui/editor/reconciler/MarkupMonoReconciler.java	0	0	0	2	176	10	0	0	0	0	0	0	0	0	0	0	5	5	3	3	5	0	0	0	0	0	0	0	0	0	0	188	3	0	0	0	0	16	4	216	6	642	15	5	5	97	68	102	73
/Users/rizwan/Downloads/fwddatasetwithrandomnfaultinformation/SourceCode/Mylyn-3.1/Mylyn-3.1/Mylyn-3.1/src/org.eclipse.mylyn.wikitext.ui/src/org/eclipse/mylyn/internal/wikitext/ui/editor/reconciler/MarkupValidationReconcilingStrategy.java	0	0	0	2	172	8	0	0	0	0	5	0	0	0	0	0	31	31	17	17	42	6	0	0	0	0	0	0	0	0	0	182	3	0	0	5	1	96	4	339	9	970	19	6	6	315	120	321	126
/Users/rizwan/Downloads/fwddatasetwithrandomnfaultinformation/SourceCode/Mylyn-3.1/Mylyn-3.1/Mylyn-3.1/src/org.eclipse.mylyn.wikitext.ui/src/org/eclipse/mylyn/internal/wikitext/ui/editor/reconciler/MultiReconcilingStrategy.java	0	0	0	2	172	8	0	0	0	0	2	0	2	2	0	0	33	33	18	18	20	1	0	0	0	0	0	0	0	0	0	182	3	0	0	6	3	102	4	321	9	941	21	5	5	214	104	219	109
/Users/rizwan/Downloads/fwddatasetwithrandomnfaultinformation/SourceCode/Mylyn-3.1/Mylyn-3.1/Mylyn-3.1/src/org.eclipse.mylyn.wikitext.ui/src/org/eclipse/mylyn/internal/wikitext/ui/editor/syntax/MarkupDamagerRepairer.java	0	0	0	2	172	8	0	0	0	0	0	0	0	0	0	0	4	4	3	3	8	0	0	0	0	0	0	0	0	0	0	182	3	0	0	0	0	14	4	211	6	624	15	5	5	108	69	113	74
/Users/rizwan/Downloads/fwddatasetwithrandomnfaultinformation/SourceCode/Mylyn-3.1/Mylyn-3.1/Mylyn-3.1/src/org.eclipse.mylyn.wikitext.ui/src/org/eclipse/mylyn/internal/wikitext/ui/editor/syntax/MarkupDocumentProvider.java	0	0	0	10	185	32	0	0	1	0	1	0	0	0	0	0	49	49	20	20	40	7	0	0	0	0	0	0	0	0	0	227	3	1	1	1	1	138	4	423	11	1224	22	12	9	492	244	504	253
/Users/rizwan/Downloads/fwddatasetwithrandomnfaultinformation/SourceCode/Mylyn-3.1/Mylyn-3.1/Mylyn-3.1/src/org.eclipse.mylyn.wikitext.ui/src/org/eclipse/mylyn/internal/wikitext/ui/editor/syntax/Segment.java	0	0	2	3	176	15	0	0	0	2	0	0	16	15	0	0	51	51	25	25	36	16	0	0	0	0	0	0	0	0	0	196	4	2	1	31	2	152	4	444	11	1280	24	8	5	282	125	290	130
/Users/rizwan/Downloads/fwddatasetwithrandomnfaultinformation/SourceCode/Mylyn-3.1/Mylyn-3.1/Mylyn-3.1/src/org.eclipse.mylyn.wikitext.ui/src/org/eclipse/mylyn/internal/wikitext/ui/editor/syntax/MarkupTokenScanner.java	0	0	12	20	179	22	0	2	1	16	8	0	23	19	0	0	257	257	80	80	178	101	0	0	0	0	0	0	0	0	0	233	4	19	3	50	3	674	4	1269	11	3525	27	31	12	1201	340	1232	352
/Users/rizwan/Downloads/fwddatasetwithrandomnfaultinformation/SourceCode/Mylyn-3.1/Mylyn-3.1/Mylyn-3.1/src/org.eclipse.mylyn.wikitext.ui/src/org/eclipse/mylyn/internal/wikitext/ui/editor/syntax/Segments.java	0	0	0	4	172	8	0	0	1	0	4	0	5	8	0	0	27	27	11	11	17	4	0	0	0	0	0	0	0	0	0	184	3	1	1	17	3	76	4	310	11	909	24	8	6	156	91	164	97
/Users/rizwan/Downloads/fwddatasetwithrandomnfaultinformation/SourceCode/Mylyn-3.1/Mylyn-3.1/Mylyn-3.1/src/org.eclipse.mylyn.wikitext.ui/src/org/eclipse/mylyn/internal/wikitext/ui/editor/syntax/Messages.java	0	0	2	4	166	8	0	0	0	2	0	0	0	0	0	0	6	6	5	5	7	2	0	0	0	0	0	0	0	0	0	180	4	2	1	0	0	22	4	222	9	657	20	6	6	102	69	108	75
/Users/rizwan/Downloads/fwddatasetwithrandomnfaultinformation/SourceCode/Mylyn-3.1/Mylyn-3.1/Mylyn-3.1/src/org.eclipse.mylyn.wikitext.ui/src/org/eclipse/mylyn/internal/wikitext/ui/editor/syntax/Span.java	0	0	0	4	172	11	3	0	0	0	0	0	2	2	0	0	11	11	5	5	10	4	0	0	0	0	0	0	0	0	0	190	4	0	0	4	2	32	4	250	9	735	21	6	6	127	78	133	84
/Users/rizwan/Downloads/fwddatasetwithrandomnfaultinformation/SourceCode/Mylyn-3.1/Mylyn-3.1/Mylyn-3.1/src/org.eclipse.mylyn.wikitext.ui/src/org/eclipse/mylyn/internal/wikitext/ui/editor/syntax/Block.java	0	0	2	29	182	40	0	0	1	1	1	0	6	6	0	0	54	54	19	19	49	22	0	0	0	0	0	0	0	0	0	253	4	2	2	13	3	146	4	498	11	1421	26	28	10	297	127	325	137
/Users/rizwan/Downloads/fwddatasetwithrandomnfaultinformation/SourceCode/Mylyn-3.1/Mylyn-3.1/Mylyn-3.1/src/org.eclipse.mylyn.wikitext.ui/src/org/eclipse/mylyn/internal/wikitext/ui/editor/syntax/FastMarkupPartitioner.java	1	0	20	40	178	47	4	8	4	15	19	0	23	25	0	0	270	270	111	111	189	94	0	0	0	0	0	0	0	0	0	290	6	27	3	67	3	762	4	1445	11	4047	29	30	15	1392	401	1422	416
/Users/rizwan/Downloads/fwddatasetwithrandomnfaultinformation/SourceCode/Mylyn-3.1/Mylyn-3.1/Mylyn-3.1/src/org.eclipse.mylyn.wikitext.ui/src/org/eclipse/mylyn/internal/wikitext/ui/editor/validation/ValidationProblemAnnotation.java	0	0	2	8	172	14	0	0	0	0	0	0	0	0	0	0	14	14	5	5	11	3	0	0	0	0	0	0	0	0	0	196	4	0	0	0	0	38	4	256	7	753	17	8	6	143	90	151	96
/Users/rizwan/Downloads/fwddatasetwithrandomnfaultinformation/SourceCode/Mylyn-3.1/Mylyn-3.1/Mylyn-3.1/src/org.eclipse.mylyn.wikitext.ui/src/org/eclipse/mylyn/internal/wikitext/ui/editor/validation/DocumentRegionValidator.java	0	0	2	6	218	25	0	2	1	2	4	0	3	4	0	0	46	46	20	20	43	10	0	0	0	0	0	0	0	0	0	251	4	5	3	11	3	132	4	466	11	1342	27	16	10	487	181	503	191
/Users/rizwan/Downloads/fwddatasetwithrandomnfaultinformation/SourceCode/Mylyn-3.1/Mylyn-3.1/Mylyn-3.1/src/org.eclipse.mylyn.wikitext.ui/src/org/eclipse/mylyn/internal/wikitext/ui/editor/validation/ResourceMarkerMarkupValidator.java	0	0	5	13	178	33	0	0	1	2	2	0	8	9	0	0	81	81	21	21	57	15	0	0	0	0	0	0	0	0	0	229	4	3	2	19	3	204	4	540	11	1546	26	22	14	536	240	558	254
/Users/rizwan/Downloads/fwddatasetwithrandomnfaultinformation/SourceCode/Mylyn-3.1/Mylyn-3.1/Mylyn-3.1/src/org.eclipse.mylyn.wikitext.ui/src/org/eclipse/mylyn/internal/wikitext/ui/editor/validation/Messages.java	0	0	2	4	166	8	0	0	0	2	0	0	0	0	0	0	6	6	5	5	7	2	0	0	0	0	0	0	0	0	0	180	4	2	1	0	0	22	4	222	9	657	20	6	6	102	69	108	75
/Users/rizwan/Downloads/fwddatasetwithrandomnfaultinformation/SourceCode/Mylyn-3.1/Mylyn-3.1/Mylyn-3.1/src/org.eclipse.mylyn.wikitext.ui/src/org/eclipse/mylyn/internal/wikitext/ui/editor/validation/AnnotationMarkupValidator.java	0	0	0	4	172	12	0	1	1	2	2	0	7	8	0	0	51	51	18	18	35	13	0	0	0	0	0	0	0	0	0	188	3	4	3	17	3	138	4	408	11	1174	26	8	8	314	157	322	165
/Users/rizwan/Downloads/fwddatasetwithrandomnfaultinformation/SourceCode/Mylyn-3.1/Mylyn-3.1/Mylyn-3.1/src/org.eclipse.mylyn.wikitext.ui/src/org/eclipse/mylyn/internal/wikitext/ui/editor/help/CheatSheetContent.java	0	0	0	8	175	12	0	0	0	0	0	0	1	3	0	0	9	9	3	3	11	4	0	0	0	0	0	0	0	0	0	195	3	0	0	4	2	24	4	247	9	726	20	9	8	143	102	152	110
/Users/rizwan/Downloads/fwddatasetwithrandomnfaultinformation/SourceCode/Mylyn-3.1/Mylyn-3.1/Mylyn-3.1/src/org.eclipse.mylyn.wikitext.ui/src/org/eclipse/mylyn/internal/wikitext/ui/editor/help/Messages.java	0	0	2	4	166	8	0	0	0	2	0	0	0	0	0	0	6	6	5	5	7	2	0	0	0	0	0	0	0	0	0	180	4	2	1	0	0	22	4	222	9	657	20	6	6	102	69	108	75
/Users/rizwan/Downloads/fwddatasetwithrandomnfaultinformation/SourceCode/Mylyn-3.1/Mylyn-3.1/Mylyn-3.1/src/org.eclipse.mylyn.wikitext.ui/src/org/eclipse/mylyn/internal/wikitext/ui/editor/help/HelpContent.java	0	0	19	35	211	60	0	0	3	3	5	0	24	27	0	0	64	64	23	23	55	24	0	0	0	0	0	0	0	0	0	325	4	6	2	56	3	174	4	653	11	1878	26	28	14	558	225	586	239
/Users/rizwan/Downloads/fwddatasetwithrandomnfaultinformation/SourceCode/Mylyn-3.1/Mylyn-3.1/Mylyn-3.1/src/org.eclipse.mylyn.wikitext.ui/src/org/eclipse/mylyn/internal/wikitext/ui/validation/ValidationProjectBuilder.java	0	0	0	14	181	36	0	4	1	11	3	0	9	9	0	0	140	140	55	55	106	41	0	0	0	0	0	0	0	0	0	231	3	16	3	21	3	390	4	818	11	2305	26	24	17	794	279	818	296
/Users/rizwan/Downloads/fwddatasetwithrandomnfaultinformation/SourceCode/Mylyn-3.1/Mylyn-3.1/Mylyn-3.1/src/org.eclipse.mylyn.wikitext.ui/src/org/eclipse/mylyn/internal/wikitext/ui/validation/Messages.java	0	0	2	4	171	10	0	0	0	2	0	0	0	0	0	0	6	6	5	5	7	2	0	0	0	0	0	0	0	0	0	187	4	2	1	0	0	22	4	229	9	678	20	6	6	103	69	109	75
/Users/rizwan/Downloads/fwddatasetwithrandomnfaultinformation/SourceCode/Mylyn-3.1/Mylyn-3.1/Mylyn-3.1/src/org.eclipse.mylyn.wikitext.ui/src/org/eclipse/mylyn/wikitext/ui/annotation/AnchorNameAnnotation.java	0	0	0	4	174	12	0	0	0	0	0	0	2	2	0	0	5	5	3	3	5	1	0	0	0	0	0	0	0	0	0	190	3	0	0	4	2	16	4	225	9	669	20	8	7	99	72	107	79
/Users/rizwan/Downloads/fwddatasetwithrandomnfaultinformation/SourceCode/Mylyn-3.1/Mylyn-3.1/Mylyn-3.1/src/org.eclipse.mylyn.wikitext.ui/src/org/eclipse/mylyn/wikitext/ui/annotation/ClassAnnotation.java	0	0	0	4	173	10	0	0	0	0	0	0	0	0	0	0	5	5	3	3	5	1	0	0	0	0	0	0	0	0	0	187	3	0	0	0	0	16	4	216	7	642	16	8	7	103	74	111	81
/Users/rizwan/Downloads/fwddatasetwithrandomnfaultinformation/SourceCode/Mylyn-3.1/Mylyn-3.1/Mylyn-3.1/src/org.eclipse.mylyn.wikitext.ui/src/org/eclipse/mylyn/wikitext/ui/annotation/TitleAnnotation.java	0	0	0	4	182	14	0	0	0	0	0	0	0	0	0	0	6	6	4	4	8	2	0	0	0	0	0	0	0	0	0	200	3	0	0	0	0	20	4	237	7	701	16	8	7	131	85	139	92
/Users/rizwan/Downloads/fwddatasetwithrandomnfaultinformation/SourceCode/Mylyn-3.1/Mylyn-3.1/Mylyn-3.1/src/org.eclipse.mylyn.wikitext.ui/src/org/eclipse/mylyn/wikitext/ui/annotation/IdAnnotation.java	0	0	0	4	173	10	0	0	0	0	0	0	0	0	0	0	5	5	3	3	5	1	0	0	0	0	0	0	0	0	0	187	3	0	0	0	0	16	4	216	7	642	16	8	7	103	74	111	81
/Users/rizwan/Downloads/fwddatasetwithrandomnfaultinformation/SourceCode/Mylyn-3.1/Mylyn-3.1/Mylyn-3.1/src/org.eclipse.mylyn.wikitext.ui/src/org/eclipse/mylyn/wikitext/ui/annotation/AnchorHrefAnnotation.java	0	0	0	4	174	12	0	0	0	0	0	0	2	2	0	0	5	5	3	3	5	1	0	0	0	0	0	0	0	0	0	190	3	0	0	4	2	16	4	225	9	669	20	8	7	99	72	107	79
/Users/rizwan/Downloads/fwddatasetwithrandomnfaultinformation/SourceCode/Mylyn-3.1/Mylyn-3.1/Mylyn-3.1/src/org.eclipse.mylyn.wikitext.ui/src/org/eclipse/mylyn/wikitext/ui/viewer/HtmlViewer.java	0	0	0	5	192	26	0	0	0	7	0	0	4	5	0	0	110	110	43	43	116	32	0	0	0	0	0	0	0	0	0	223	3	7	1	9	2	306	4	703	11	1962	23	11	8	759	259	770	267
/Users/rizwan/Downloads/fwddatasetwithrandomnfaultinformation/SourceCode/Mylyn-3.1/Mylyn-3.1/Mylyn-3.1/src/org.eclipse.mylyn.wikitext.ui/src/org/eclipse/mylyn/wikitext/ui/viewer/MarkupViewerConfiguration.java	0	0	0	2	173	8	0	0	0	0	0	0	0	0	0	0	5	5	4	4	4	0	0	0	0	0	0	0	0	0	0	183	3	0	0	0	0	18	4	212	6	631	15	7	6	86	67	93	73
/Users/rizwan/Downloads/fwddatasetwithrandomnfaultinformation/SourceCode/Mylyn-3.1/Mylyn-3.1/Mylyn-3.1/src/org.eclipse.mylyn.wikitext.ui/src/org/eclipse/mylyn/wikitext/ui/viewer/HtmlViewerConfiguration.java	2	0	4	7	187	26	0	0	1	1	7	0	9	8	0	0	112	112	32	32	94	31	0	0	0	0	0	0	0	0	0	226	5	2	2	24	3	288	4	679	11	1909	27	14	11	743	278	757	289
/Users/rizwan/Downloads/fwddatasetwithrandomnfaultinformation/SourceCode/Mylyn-3.1/Mylyn-3.1/Mylyn-3.1/src/org.eclipse.mylyn.wikitext.ui/src/org/eclipse/mylyn/wikitext/ui/viewer/AbstractTextSourceViewerConfiguration.java	0	0	0	2	194	16	0	0	2	2	5	0	10	10	0	0	54	54	22	22	44	12	0	0	0	0	0	0	0	0	0	212	3	4	2	25	3	152	4	461	11	1326	25	8	7	408	204	416	211
/Users/rizwan/Downloads/fwddatasetwithrandomnfaultinformation/SourceCode/Mylyn-3.1/Mylyn-3.1/Mylyn-3.1/src/org.eclipse.mylyn.wikitext.ui/src/org/eclipse/mylyn/wikitext/ui/viewer/HtmlTextPresenter.java	0	0	2	12	175	21	0	0	1	1	2	0	7	6	0	0	28	28	11	11	27	6	0	0	0	0	0	0	0	0	0	210	4	2	2	15	3	78	4	351	11	1018	26	13	8	250	135	263	143
/Users/rizwan/Downloads/fwddatasetwithrandomnfaultinformation/SourceCode/Mylyn-3.1/Mylyn-3.1/Mylyn-3.1/src/org.eclipse.mylyn.wikitext.ui/src/org/eclipse/mylyn/wikitext/ui/viewer/Messages.java	0	0	2	4	166	8	0	0	0	2	0	0	0	0	0	0	6	6	5	5	7	2	0	0	0	0	0	0	0	0	0	180	4	2	1	0	0	22	4	222	9	657	20	6	6	98	67	104	73
/Users/rizwan/Downloads/fwddatasetwithrandomnfaultinformation/SourceCode/Mylyn-3.1/Mylyn-3.1/Mylyn-3.1/src/org.eclipse.mylyn.wikitext.ui/src/org/eclipse/mylyn/wikitext/ui/viewer/MarkupTextPresenter.java	0	0	0	2	183	12	0	0	1	0	3	0	0	0	0	0	12	12	7	7	14	3	0	0	0	0	0	0	0	0	0	197	3	1	1	3	1	38	4	265	11	780	22	8	6	184	104	192	110
/Users/rizwan/Downloads/fwddatasetwithrandomnfaultinformation/SourceCode/Mylyn-3.1/Mylyn-3.1/Mylyn-3.1/src/org.eclipse.mylyn.wikitext.ui/src/org/eclipse/mylyn/wikitext/ui/viewer/MarkupViewer.java	0	0	0	5	176	10	0	0	0	4	0	0	0	1	0	0	44	44	19	19	34	10	0	0	0	0	0	0	0	0	0	191	3	4	1	1	1	126	4	375	11	1083	22	10	8	299	149	309	157
/Users/rizwan/Downloads/fwddatasetwithrandomnfaultinformation/SourceCode/Mylyn-3.1/Mylyn-3.1/Mylyn-3.1/src/org.eclipse.mylyn.wikitext.ui/src/org/eclipse/mylyn/wikitext/ui/commands/ConvertMarkupToDocbook.java	0	0	2	24	173	26	0	0	0	2	0	0	0	0	0	0	67	67	18	18	42	10	0	0	0	0	0	0	0	0	0	225	4	2	1	0	0	170	4	458	9	1322	20	25	15	293	153	318	168
/Users/rizwan/Downloads/fwddatasetwithrandomnfaultinformation/SourceCode/Mylyn-3.1/Mylyn-3.1/Mylyn-3.1/src/org.eclipse.mylyn.wikitext.ui/src/org/eclipse/mylyn/wikitext/ui/commands/ConvertMarkupToHtml.java	0	0	2	24	173	26	0	0	0	2	0	0	0	0	0	0	73	73	20	20	50	12	0	0	0	0	0	0	0	0	0	225	4	2	1	0	0	186	4	484	9	1390	20	25	15	333	162	358	177
/Users/rizwan/Downloads/fwddatasetwithrandomnfaultinformation/SourceCode/Mylyn-3.1/Mylyn-3.1/Mylyn-3.1/src/org.eclipse.mylyn.wikitext.ui/src/org/eclipse/mylyn/wikitext/ui/commands/Messages.java	0	0	2	4	166	8	0	0	0	2	0	0	0	0	0	0	6	6	5	5	7	2	0	0	0	0	0	0	0	0	0	180	4	2	1	0	0	22	4	222	9	657	20	6	6	98	67	104	73
/Users/rizwan/Downloads/fwddatasetwithrandomnfaultinformation/SourceCode/Mylyn-3.1/Mylyn-3.1/Mylyn-3.1/src/org.eclipse.mylyn.wikitext.ui/src/org/eclipse/mylyn/wikitext/ui/commands/ConvertMarkupToEclipseHelp.java	0	0	5	31	173	34	0	0	0	3	0	0	0	1	0	0	77	77	20	20	51	16	0	0	0	0	0	0	0	0	0	243	4	3	1	1	1	194	4	518	11	1488	23	30	16	333	166	363	182
/Users/rizwan/Downloads/fwddatasetwithrandomnfaultinformation/SourceCode/Mylyn-3.1/Mylyn-3.1/Mylyn-3.1/src/org.eclipse.mylyn.wikitext.ui/src/org/eclipse/mylyn/wikitext/ui/commands/AbstractMarkupResourceHandler.java	0	0	0	7	173	16	0	0	0	2	3	0	1	1	0	0	42	42	16	16	37	17	0	0	0	0	0	0	0	0	0	196	3	2	1	5	3	116	4	384	11	1098	24	11	11	312	150	323	161
/Users/rizwan/Downloads/fwddatasetwithrandomnfaultinformation/SourceCode/Mylyn-3.1/Mylyn-3.1/Mylyn-3.1/src/org.eclipse.mylyn.tests/src/org/eclipse/mylyn/tests/AllTests.java	0	0	0	2	170	10	0	0	0	0	0	0	0	0	0	0	33	33	2	2	34	1	0	0	0	0	0	0	0	0	0	182	3	0	0	0	0	70	4	294	7	847	16	5	5	236	110	241	115
/Users/rizwan/Downloads/fwddatasetwithrandomnfaultinformation/SourceCode/Mylyn-3.1/Mylyn-3.1/Mylyn-3.1/src/org.eclipse.mylyn.tests/src/org/eclipse/mylyn/tests/AllPerformanceTests.java	0	0	0	2	170	8	0	0	0	0	0	0	0	0	0	0	5	5	2	2	7	1	0	0	0	0	0	0	0	0	0	180	3	0	0	0	0	14	4	209	7	619	16	5	5	89	61	94	66
/Users/rizwan/Downloads/fwddatasetwithrandomnfaultinformation/SourceCode/Mylyn-3.1/Mylyn-3.1/Mylyn-3.1/src/org.eclipse.mylyn.tests/src/org/eclipse/mylyn/tests/AllHeadlessStandaloneTests.java	0	0	0	2	170	28	0	0	0	0	0	0	0	0	0	0	19	19	2	2	27	1	0	0	0	0	0	0	0	0	0	200	3	0	0	0	0	42	4	277	7	803	16	6	6	200	95	206	101
/Users/rizwan/Downloads/fwddatasetwithrandomnfaultinformation/SourceCode/Mylyn-3.1/Mylyn-3.1/Mylyn-3.1/src/org.eclipse.mylyn.tests/src/org/eclipse/mylyn/tests/misc/AllMiscTests.java	0	0	0	4	170	18	0	0	0	0	0	0	0	0	0	0	10	10	2	2	12	1	0	0	0	0	0	0	0	0	0	192	3	0	0	0	0	24	4	236	7	695	16	5	5	102	68	107	73
/Users/rizwan/Downloads/fwddatasetwithrandomnfaultinformation/SourceCode/Mylyn-3.1/Mylyn-3.1/Mylyn-3.1/src/org.eclipse.mylyn.tests/src/org/eclipse/mylyn/tests/misc/GetFaviconForUrlTest.java	0	0	0	2	170	13	0	0	0	1	0	0	0	0	0	0	19	19	9	9	19	6	0	0	0	0	0	0	0	0	0	185	3	1	1	0	0	56	4	275	9	801	19	7	6	144	95	151	101
/Users/rizwan/Downloads/fwddatasetwithrandomnfaultinformation/SourceCode/Mylyn-3.1/Mylyn-3.1/Mylyn-3.1/src/org.eclipse.mylyn.tests/src/org/eclipse/mylyn/tests/misc/AssertionsEnabledTest.java	0	0	0	3	170	10	0	0	0	0	0	0	0	0	0	0	6	6	5	5	5	0	0	0	0	0	0	0	0	0	0	183	3	0	0	0	0	22	4	217	6	645	15	5	5	84	72	89	77
/Users/rizwan/Downloads/fwddatasetwithrandomnfaultinformation/SourceCode/Mylyn-3.1/Mylyn-3.1/Mylyn-3.1/src/org.eclipse.mylyn.tests/src/org/eclipse/mylyn/tests/misc/HypertextStructureBridgeTest.java	0	0	0	2	170	14	0	0	0	0	0	0	0	0	0	0	5	5	2	2	7	3	0	0	0	0	0	0	0	0	0	186	3	0	0	0	0	14	4	217	7	641	16	5	5	93	72	98	77
/Users/rizwan/Downloads/fwddatasetwithrandomnfaultinformation/SourceCode/Mylyn-3.1/Mylyn-3.1/Mylyn-3.1/src/org.eclipse.mylyn.tests/src/org/eclipse/mylyn/tests/misc/UrlExclusionTest.java	0	0	1	2	170	13	0	0	0	0	0	0	0	0	0	0	17	17	3	3	17	6	0	0	0	0	0	0	0	0	0	186	4	0	0	0	0	40	4	257	7	747	17	5	5	138	76	143	81
/Users/rizwan/Downloads/fwddatasetwithrandomnfaultinformation/SourceCode/Mylyn-3.1/Mylyn-3.1/Mylyn-3.1/src/org.eclipse.mylyn.tests/src/org/eclipse/mylyn/tests/integration/ChangeDataDirTest.java	0	0	6	2	173	11	0	0	0	0	0	0	0	2	0	0	62	62	5	5	43	9	0	0	0	0	0	0	0	0	0	192	4	0	0	2	1	134	4	389	9	1115	20	7	5	293	150	300	155
/Users/rizwan/Downloads/fwddatasetwithrandomnfaultinformation/SourceCode/Mylyn-3.1/Mylyn-3.1/Mylyn-3.1/src/org.eclipse.mylyn.tests/src/org/eclipse/mylyn/tests/integration/TaskListFilterTest.java	0	0	2	10	170	9	0	0	0	0	0	0	3	3	0	0	152	152	9	9	115	21	0	0	0	0	0	0	0	0	0	191	4	0	0	6	2	322	4	665	9	1858	21	18	16	553	225	571	241
/Users/rizwan/Downloads/fwddatasetwithrandomnfaultinformation/SourceCode/Mylyn-3.1/Mylyn-3.1/Mylyn-3.1/src/org.eclipse.mylyn.tests/src/org/eclipse/mylyn/tests/integration/AllIntegrationTests.java	0	0	0	4	170	16	0	0	0	0	0	0	0	0	0	0	8	8	2	2	9	1	0	0	0	0	0	0	0	0	0	190	3	0	0	0	0	20	4	227	7	671	16	5	5	97	68	102	73
/Users/rizwan/Downloads/fwddatasetwithrandomnfaultinformation/SourceCode/Mylyn-3.1/Mylyn-3.1/Mylyn-3.1/src/org.eclipse.mylyn.tests/src/org/eclipse/mylyn/tests/integration/RepositoryConnectorsTest.java	0	0	0	2	172	10	0	0	0	0	0	0	0	0	0	0	14	14	5	5	13	2	0	0	0	0	0	0	0	0	0	184	3	0	0	0	0	38	4	244	7	717	16	5	5	138	92	143	97
/Users/rizwan/Downloads/fwddatasetwithrandomnfaultinformation/SourceCode/Mylyn-3.1/Mylyn-3.1/Mylyn-3.1/src/org.eclipse.mylyn.tests/src/org/eclipse/mylyn/tests/integration/DefaultPreferenceConfigTest.java	0	0	0	2	170	8	0	0	0	0	0	0	0	0	0	0	7	7	2	2	6	0	0	0	0	0	0	0	0	0	0	180	3	0	0	0	0	18	4	211	6	626	15	5	5	87	65	92	70
/Users/rizwan/Downloads/fwddatasetwithrandomnfaultinformation/SourceCode/Mylyn-3.1/Mylyn-3.1/Mylyn-3.1/src/org.eclipse.mylyn.sandbox.tests/src/org/eclipse/mylyn/tasks/tests/web/NamedPatternTest.java	0	0	0	2	170	8	0	0	0	0	0	0	0	0	0	0	76	76	10	10	31	6	0	0	0	0	0	0	0	0	0	180	3	0	0	0	0	172	4	396	7	1151	16	25	17	164	88	189	105
/Users/rizwan/Downloads/fwddatasetwithrandomnfaultinformation/SourceCode/Mylyn-3.1/Mylyn-3.1/Mylyn-3.1/src/org.eclipse.mylyn.sandbox.tests/src/org/eclipse/mylyn/tasks/tests/web/WebRepositoryTest.java	0	0	5	6	170	18	0	0	0	1	0	0	0	0	0	0	55	55	11	11	48	13	0	0	0	0	0	0	0	0	0	199	4	1	1	0	0	132	4	402	9	1145	20	12	9	325	145	337	154
/Users/rizwan/Downloads/fwddatasetwithrandomnfaultinformation/SourceCode/Mylyn-3.1/Mylyn-3.1/Mylyn-3.1/src/org.eclipse.mylyn.sandbox.tests/src/org/eclipse/mylyn/tasks/tests/web/WebRepositoryConnectorTest.java	0	0	5	2	170	27	17	0	0	0	0	0	6	6	0	0	14	14	6	6	17	11	0	0	0	0	0	0	0	0	0	221	5	0	0	12	2	40	4	312	9	906	22	11	11	150	97	161	108
/Users/rizwan/Downloads/fwddatasetwithrandomnfaultinformation/SourceCode/Mylyn-3.1/Mylyn-3.1/Mylyn-3.1/src/org.eclipse.mylyn.sandbox.tests/src/org/eclipse/mylyn/tasks/tests/web/HtmlDecodeEntityTest.java	0	0	22	3	172	34	0	0	0	0	0	0	0	0	0	0	46	46	5	5	42	4	0	0	0	0	0	0	0	0	0	231	4	0	0	0	0	102	4	387	7	1114	17	17	17	275	134	292	151
/Users/rizwan/Downloads/fwddatasetwithrandomnfaultinformation/SourceCode/Mylyn-3.1/Mylyn-3.1/Mylyn-3.1/src/org.eclipse.mylyn.sandbox.tests/src/org/eclipse/mylyn/tasks/tests/web/AllFragileWebTests.java	0	0	0	4	170	12	0	0	0	0	0	0	0	0	0	0	5	5	2	2	6	1	0	0	0	0	0	0	0	0	0	186	3	0	0	0	0	14	4	214	7	635	16	5	5	85	63	90	68
/Users/rizwan/Downloads/fwddatasetwithrandomnfaultinformation/SourceCode/Mylyn-3.1/Mylyn-3.1/Mylyn-3.1/src/org.eclipse.mylyn.sandbox.tests/src/org/eclipse/mylyn/tasks/tests/web/LiveWebConnectorTemplatesTest.java	0	28	9	4	170	30	0	1	0	1	1	0	7	10	0	0	72	72	17	17	69	24	0	0	0	0	0	0	0	0	0	241	5	2	2	18	3	178	4	546	11	1542	27	11	9	479	220	490	229
/Users/rizwan/Downloads/fwddatasetwithrandomnfaultinformation/SourceCode/Mylyn-3.1/Mylyn-3.1/Mylyn-3.1/src/org.eclipse.mylyn.sandbox.tests/src/org/eclipse/mylyn/sandbox/tests/ActiveSearchTest.java	0	0	0	3	170	12	0	0	0	1	2	0	3	4	0	0	132	132	17	17	79	19	0	0	0	0	0	0	0	0	0	185	3	1	1	9	3	298	4	602	11	1708	24	40	17	504	188	544	205
/Users/rizwan/Downloads/fwddatasetwithrandomnfaultinformation/SourceCode/Mylyn-3.1/Mylyn-3.1/Mylyn-3.1/src/org.eclipse.mylyn.sandbox.tests/src/org/eclipse/mylyn/sandbox/tests/PredictedErrorInterestTest.java	0	0	0	2	170	28	0	0	0	0	0	0	0	0	0	0	58	58	6	6	45	9	0	0	0	0	0	0	0	0	0	200	3	0	0	0	0	128	4	389	7	1113	16	35	24	301	151	336	175
/Users/rizwan/Downloads/fwddatasetwithrandomnfaultinformation/SourceCode/Mylyn-3.1/Mylyn-3.1/Mylyn-3.1/src/org.eclipse.mylyn.sandbox.tests/src/org/eclipse/mylyn/sandbox/tests/StatisticsReportingTest.java	0	0	1	4	174	24	0	0	0	1	0	0	2	3	0	0	135	135	18	18	104	15	0	0	0	0	0	0	0	0	0	203	4	1	1	5	2	306	4	645	11	1816	24	15	14	555	230	570	244
/Users/rizwan/Downloads/fwddatasetwithrandomnfaultinformation/SourceCode/Mylyn-3.1/Mylyn-3.1/Mylyn-3.1/src/org.eclipse.mylyn.sandbox.tests/src/org/eclipse/mylyn/sandbox/tests/AllSandboxTests.java	0	0	0	2	170	10	0	0	0	0	0	0	0	0	0	0	13	13	2	2	19	1	0	0	0	0	0	0	0	0	0	182	3	0	0	0	0	30	4	239	7	697	16	5	5	145	76	150	81
/Users/rizwan/Downloads/fwddatasetwithrandomnfaultinformation/SourceCode/Mylyn-3.1/Mylyn-3.1/Mylyn-3.1/src/org.eclipse.mylyn.sandbox.tests/src/org/eclipse/mylyn/sandbox/tests/ActiveHierarchyTest.java	0	0	0	2	174	10	0	0	0	0	0	0	5	5	0	0	50	50	8	8	45	11	0	0	0	0	0	0	0	0	0	186	3	0	0	10	2	116	4	377	9	1075	20	27	21	267	120	294	141
/Users/rizwan/Downloads/fwddatasetwithrandomnfaultinformation/SourceCode/Mylyn-3.1/Mylyn-3.1/Mylyn-3.1/src/org.eclipse.mylyn.sandbox.tests/src/org/eclipse/mylyn/sandbox/tests/TaskReportGeneratorTest.java	0	0	0	3	171	58	0	0	0	0	0	0	6	6	0	0	184	184	9	9	125	33	0	0	0	0	0	0	0	0	0	232	3	0	0	12	2	386	4	797	9	2233	20	79	22	560	161	639	183
/Users/rizwan/Downloads/fwddatasetwithrandomnfaultinformation/SourceCode/Mylyn-3.1/Mylyn-3.1/Mylyn-3.1/src/org.eclipse.mylyn.sandbox.tests/src/org/eclipse/mylyn/sandbox/tests/EclipseTaskRepositoryLinkProviderTest.java	0	0	34	32	170	92	0	0	0	0	0	0	6	6	0	0	80	80	11	11	70	43	0	0	0	0	0	0	0	0	0	328	4	0	0	12	2	182	4	645	9	1821	21	81	24	464	144	545	168
/Users/rizwan/Downloads/fwddatasetwithrandomnfaultinformation/SourceCode/Mylyn-3.1/Mylyn-3.1/Mylyn-3.1/src/org.eclipse.mylyn.sandbox.tests/src/org/eclipse/mylyn/sandbox/tests/util/PdeProject.java	0	0	0	3	170	8	0	0	0	3	0	0	0	0	0	0	53	53	15	15	49	13	0	0	0	0	0	0	0	0	0	181	3	3	1	0	0	136	4	390	9	1109	19	5	5	312	135	317	140
/Users/rizwan/Downloads/fwddatasetwithrandomnfaultinformation/SourceCode/Mylyn-3.1/Mylyn-3.1/Mylyn-3.1/src/org.eclipse.mylyn.team.cvs/src/org/eclipse/mylyn/internal/team/ccvs/CvsActiveChangeSetProvider.java	0	0	0	1	169	8	0	0	0	0	0	0	0	0	0	0	7	7	3	3	8	0	0	0	0	0	0	0	0	0	0	178	3	0	0	0	0	20	4	213	6	630	15	5	5	113	70	118	75
/Users/rizwan/Downloads/fwddatasetwithrandomnfaultinformation/SourceCode/Mylyn-3.1/Mylyn-3.1/Mylyn-3.1/src/org.eclipse.mylyn.team.cvs/src/org/eclipse/mylyn/internal/team/ccvs/CvsLinkedTaskInfoAdapterFactory.java	0	0	0	1	167	14	0	2	0	6	1	0	0	0	0	0	45	45	20	20	36	15	0	0	0	0	0	0	0	0	0	182	3	8	2	1	1	130	4	382	11	1096	23	5	5	334	140	339	145
/Users/rizwan/Downloads/fwddatasetwithrandomnfaultinformation/SourceCode/Mylyn-3.1/Mylyn-3.1/Mylyn-3.1/src/org.eclipse.mylyn.team.cvs/src/org/eclipse/mylyn/internal/team/ccvs/CvsChangeSetAdapterFactory.java	0	0	0	0	4	2	0	1	0	0	1	0	0	0	0	0	7	7	5	5	9	1	0	0	0	0	0	0	0	0	0	6	2	1	1	1	1	24	4	50	11	143	21	2	2	75	38	77	40
/Users/rizwan/Downloads/fwddatasetwithrandomnfaultinformation/SourceCode/Mylyn-3.1/Mylyn-3.1/Mylyn-3.1/src/org.eclipse.mylyn.team.cvs/src/org/eclipse/mylyn/internal/team/ccvs/CvsCommitWorkflowProvider.java	0	0	0	1	169	8	0	2	0	2	1	0	0	0	0	0	25	25	10	10	21	6	0	0	0	0	0	0	0	0	0	178	3	4	2	1	1	70	4	290	11	844	23	5	5	182	108	187	113
/Users/rizwan/Downloads/fwddatasetwithrandomnfaultinformation/SourceCode/Mylyn-3.1/Mylyn-3.1/Mylyn-3.1/src/org.eclipse.mylyn.team.cvs/src/org/eclipse/mylyn/internal/team/ccvs/CommitContextWizard.java	0	0	0	1	167	10	0	0	0	0	0	0	0	0	0	0	6	6	5	5	7	0	0	0	0	0	0	0	0	0	0	178	3	0	0	0	0	22	4	214	6	634	15	6	6	104	72	110	78
/Users/rizwan/Downloads/fwddatasetwithrandomnfaultinformation/SourceCode/Mylyn-3.1/Mylyn-3.1/Mylyn-3.1/src/org.eclipse.mylyn.team.cvs/src/org/eclipse/mylyn/internal/team/ccvs/Messages.java	0	0	0	4	166	10	0	0	0	0	0	0	0	0	0	0	4	4	3	3	8	1	0	0	0	0	0	0	0	0	0	180	3	0	0	0	0	14	4	210	7	621	16	6	6	102	69	108	75
/Users/rizwan/Downloads/fwddatasetwithrandomnfaultinformation/SourceCode/Mylyn-3.1/Mylyn-3.1/Mylyn-3.1/src/org.eclipse.mylyn.team.cvs/src/org/eclipse/mylyn/internal/team/ccvs/CvsChangeSetResourceMappingAdapterFactory.java	0	0	0	1	167	10	0	1	0	0	0	0	0	0	0	0	10	10	5	5	9	1	0	0	0	0	0	0	0	0	0	178	3	1	1	0	0	30	4	227	9	672	19	5	5	128	86	133	91
/Users/rizwan/Downloads/fwddatasetwithrandomnfaultinformation/SourceCode/Mylyn-3.1/Mylyn-3.1/Mylyn-3.1/src/org.eclipse.mylyn.team.cvs/src/org/eclipse/mylyn/internal/team/ccvs/CvsContextChangeSet.java	0	0	4	13	178	42	0	7	0	13	4	0	9	9	0	0	141	141	54	54	108	36	0	0	0	0	0	0	0	0	0	237	4	20	2	22	3	390	4	826	11	2332	26	13	9	773	285	786	294
/Users/rizwan/Downloads/fwddatasetwithrandomnfaultinformation/SourceCode/Mylyn-3.1/Mylyn-3.1/Mylyn-3.1/src/org.eclipse.mylyn.commons.tests/src/org/eclipse/mylyn/commons/tests/AllCommonsTests.java	0	0	0	2	170	8	0	0	0	0	0	0	0	0	0	0	5	5	2	2	9	1	0	0	0	0	0	0	0	0	0	180	3	0	0	0	0	14	4	211	7	623	16	5	5	102	64	107	69
/Users/rizwan/Downloads/fwddatasetwithrandomnfaultinformation/SourceCode/Mylyn-3.1/Mylyn-3.1/Mylyn-3.1/src/org.eclipse.mylyn.commons.tests/src/org/eclipse/mylyn/commons/tests/net/SslProtocolSocketFactoryTest.java	0	0	0	2	170	8	0	0	0	0	0	0	0	1	0	0	41	41	4	4	36	10	0	0	0	0	0	0	0	0	0	180	3	0	0	1	1	90	4	325	9	930	19	10	7	201	97	211	104
/Users/rizwan/Downloads/fwddatasetwithrandomnfaultinformation/SourceCode/Mylyn-3.1/Mylyn-3.1/Mylyn-3.1/src/org.eclipse.mylyn.commons.tests/src/org/eclipse/mylyn/commons/tests/net/WebUtilTest.java	0	0	25	25	175	219	0	0	0	2	3	0	6	7	0	0	395	395	89	89	320	157	0	0	0	0	0	0	0	0	0	444	4	2	1	16	3	968	4	1919	11	5279	25	99	46	1764	412	1863	458
/Users/rizwan/Downloads/fwddatasetwithrandomnfaultinformation/SourceCode/Mylyn-3.1/Mylyn-3.1/Mylyn-3.1/src/org.eclipse.mylyn.commons.tests/src/org/eclipse/mylyn/commons/tests/manual/SampleNotificationPopup.java	1	0	1	4	172	8	0	0	0	0	0	0	1	0	0	0	32	32	8	8	27	5	0	0	0	0	0	0	0	0	0	186	5	0	0	1	1	80	4	309	9	894	21	8	7	210	117	218	124
/Users/rizwan/Downloads/fwddatasetwithrandomnfaultinformation/SourceCode/Mylyn-3.1/Mylyn-3.1/Mylyn-3.1/src/org.eclipse.mylyn.commons.tests/src/org/eclipse/mylyn/commons/tests/manual/NoticicationPopupMain.java	0	0	0	3	172	8	0	0	0	2	0	0	0	0	0	0	18	18	6	6	16	3	0	0	0	0	0	0	0	0	0	183	3	2	1	0	0	48	4	260	9	762	19	5	5	148	88	153	93
/Users/rizwan/Downloads/fwddatasetwithrandomnfaultinformation/SourceCode/Mylyn-3.1/Mylyn-3.1/Mylyn-3.1/src/org.eclipse.mylyn.commons.tests/src/org/eclipse/mylyn/commons/tests/manual/StatusHandlerTest.java	0	0	0	2	170	9	0	0	0	0	0	0	0	0	0	0	22	22	9	9	22	6	0	0	0	0	0	0	0	0	0	181	3	0	0	0	0	62	4	278	7	806	16	10	8	181	115	191	123
/Users/rizwan/Downloads/fwddatasetwithrandomnfaultinformation/SourceCode/Mylyn-3.1/Mylyn-3.1/Mylyn-3.1/src/org.eclipse.mylyn.commons.tests/src/org/eclipse/mylyn/commons/tests/support/TestProxy.java	0	0	5	8	170	11	0	3	5	14	7	0	6	6	0	0	156	156	78	78	122	41	0	0	0	0	0	0	0	0	0	194	4	22	3	19	3	468	4	880	11	2474	27	29	20	702	238	731	258
/Users/rizwan/Downloads/fwddatasetwithrandomnfaultinformation/SourceCode/Mylyn-3.1/Mylyn-3.1/Mylyn-3.1/src/org.eclipse.mylyn.commons.tests/src/org/eclipse/mylyn/commons/tests/support/CommonsTestUtil.java	0	0	5	1	171	19	0	0	0	2	0	0	0	2	0	0	78	78	27	27	45	18	0	0	0	0	0	0	0	0	0	196	4	2	1	2	1	210	4	483	11	1387	23	11	7	367	175	378	182
/Users/rizwan/Downloads/fwddatasetwithrandomnfaultinformation/SourceCode/Mylyn-3.1/Mylyn-3.1/Mylyn-3.1/src/org.eclipse.mylyn.web.tasks/src/org/eclipse/mylyn/internal/web/tasks/ParametersEditor.java	0	0	1	2	172	8	0	0	0	1	3	0	9	10	0	0	108	108	25	25	75	21	0	0	0	0	0	0	0	0	0	183	4	1	1	22	3	266	4	580	11	1643	25	25	19	477	185	502	204
/Users/rizwan/Downloads/fwddatasetwithrandomnfaultinformation/SourceCode/Mylyn-3.1/Mylyn-3.1/Mylyn-3.1/src/org.eclipse.mylyn.web.tasks/src/org/eclipse/mylyn/internal/web/tasks/TasksWebPlugin.java	0	0	0	2	170	8	0	0	0	0	0	0	0	0	0	0	7	7	5	5	10	3	0	0	0	0	0	0	0	0	0	180	3	0	0	0	0	24	4	224	7	659	16	5	5	114	74	119	79
/Users/rizwan/Downloads/fwddatasetwithrandomnfaultinformation/SourceCode/Mylyn-3.1/Mylyn-3.1/Mylyn-3.1/src/org.eclipse.mylyn.web.tasks/src/org/eclipse/mylyn/internal/web/tasks/WebTaskListMigrator.java	1	0	1	2	170	14	0	0	1	0	2	0	4	3	0	0	45	45	11	11	45	18	0	0	0	0	0	0	0	0	0	188	5	1	1	9	3	112	4	386	11	1093	26	10	6	314	151	324	157
/Users/rizwan/Downloads/fwddatasetwithrandomnfaultinformation/SourceCode/Mylyn-3.1/Mylyn-3.1/Mylyn-3.1/src/org.eclipse.mylyn.web.tasks/src/org/eclipse/mylyn/internal/web/tasks/WebRepositorySettingsPage.java	0	0	1	4	172	17	0	1	1	5	2	0	7	9	0	0	264	264	38	38	207	66	0	0	0	0	0	0	0	0	0	194	4	7	3	18	3	604	4	1110	11	3054	27	87	37	1159	384	1246	421
/Users/rizwan/Downloads/fwddatasetwithrandomnfaultinformation/SourceCode/Mylyn-3.1/Mylyn-3.1/Mylyn-3.1/src/org.eclipse.mylyn.web.tasks/src/org/eclipse/mylyn/internal/web/tasks/WebRepositoryConnector.java	0	2	27	13	172	132	1	6	10	19	29	0	19	24	0	0	403	403	122	120	304	154	0	0	0	0	0	0	0	0	0	347	6	35	3	72	3	1048	4	1976	11	5465	29	58	30	2005	618	2063	648
/Users/rizwan/Downloads/fwddatasetwithrandomnfaultinformation/SourceCode/Mylyn-3.1/Mylyn-3.1/Mylyn-3.1/src/org.eclipse.mylyn.web.tasks/src/org/eclipse/mylyn/internal/web/tasks/Util.java	0	0	0	2	172	8	0	1	0	1	1	0	0	1	0	0	4	4	3	3	3	1	0	0	0	0	0	0	0	0	0	182	3	2	2	2	2	14	4	215	11	641	24	6	5	81	60	87	65
/Users/rizwan/Downloads/fwddatasetwithrandomnfaultinformation/SourceCode/Mylyn-3.1/Mylyn-3.1/Mylyn-3.1/src/org.eclipse.mylyn.web.tasks/src/org/eclipse/mylyn/internal/web/tasks/WebQueryWizardPage.java	1	0	5	4	172	14	0	2	0	10	5	0	18	19	0	0	321	321	76	76	260	86	0	0	0	0	0	0	0	0	0	196	5	12	2	42	3	794	4	1404	11	3863	27	60	39	1462	491	1522	530
/Users/rizwan/Downloads/fwddatasetwithrandomnfaultinformation/SourceCode/Mylyn-3.1/Mylyn-3.1/Mylyn-3.1/src/org.eclipse.mylyn.web.tasks/src/org/eclipse/mylyn/internal/web/tasks/WebConnectorUi.java	0	0	0	4	176	10	0	0	0	0	0	0	0	0	0	0	17	17	8	8	20	1	0	0	0	0	0	0	0	0	0	190	3	0	0	0	0	50	4	268	7	783	16	5	5	215	111	220	116
/Users/rizwan/Downloads/fwddatasetwithrandomnfaultinformation/SourceCode/Mylyn-3.1/Mylyn-3.1/Mylyn-3.1/src/org.eclipse.mylyn.web.tasks/src/org/eclipse/mylyn/internal/web/tasks/ParameterEditorDialog.java	1	0	0	3	172	8	0	0	3	4	3	0	1	0	0	0	68	68	18	18	73	24	0	0	0	0	0	0	0	0	0	184	4	7	2	4	2	172	4	476	11	1330	25	15	12	392	162	407	174
/Users/rizwan/Downloads/fwddatasetwithrandomnfaultinformation/SourceCode/Mylyn-3.1/Mylyn-3.1/Mylyn-3.1/src/org.eclipse.mylyn.web.tasks/src/org/eclipse/mylyn/internal/web/tasks/WebImages.java	0	0	2	3	174	13	0	0	0	0	3	0	0	0	0	0	29	29	10	10	24	8	0	0	0	0	0	0	0	0	0	192	4	0	0	3	1	78	4	314	9	910	20	6	6	198	109	204	115
/Users/rizwan/Downloads/fwddatasetwithrandomnfaultinformation/SourceCode/Mylyn-3.1/Mylyn-3.1/Mylyn-3.1/src/org.eclipse.mylyn.web.tasks/src/org/eclipse/mylyn/internal/web/tasks/NamedPattern.java	0	0	2	3	170	8	0	0	0	0	1	0	3	3	0	0	32	31	10	10	21	7	0	0	0	0	0	0	0	0	0	183	4	0	0	7	3	83	4	312	9	906	22	10	8	167	99	177	107
/Users/rizwan/Downloads/fwddatasetwithrandomnfaultinformation/SourceCode/Mylyn-3.1/Mylyn-3.1/Mylyn-3.1/src/org.eclipse.mylyn.web.tasks/src/org/eclipse/mylyn/internal/web/tasks/WebTaskEditorPageFactory.java	0	0	0	2	170	8	0	0	0	0	0	0	0	0	0	0	12	12	7	7	16	1	0	0	0	0	0	0	0	0	0	180	3	0	0	0	0	38	4	242	7	709	16	5	5	170	95	175	100
/Users/rizwan/Downloads/fwddatasetwithrandomnfaultinformation/SourceCode/Mylyn-3.1/Mylyn-3.1/Mylyn-3.1/src/org.eclipse.mylyn.web.tasks/src/org/eclipse/mylyn/internal/web/tasks/WebContentProposalProvider.java	0	0	23	3	170	24	0	0	0	0	0	0	3	3	0	0	91	91	33	33	73	16	0	0	0	0	0	0	0	0	0	220	4	0	0	6	2	248	4	573	9	1629	21	11	10	448	196	459	206
/Users/rizwan/Downloads/fwddatasetwithrandomnfaultinformation/SourceCode/Mylyn-3.1/Mylyn-3.1/Mylyn-3.1/src/org.eclipse.mylyn.wikitext.twiki.core/src/org/eclipse/mylyn/internal/wikitext/twiki/core/token/WikiWordReplacementToken.java	0	0	2	12	172	16	0	0	1	4	0	0	0	0	0	0	24	24	10	10	19	8	0	0	0	0	0	0	0	0	0	202	4	5	2	0	0	68	4	312	9	908	21	12	9	166	98	178	107
/Users/rizwan/Downloads/fwddatasetwithrandomnfaultinformation/SourceCode/Mylyn-3.1/Mylyn-3.1/Mylyn-3.1/src/org.eclipse.mylyn.wikitext.twiki.core/src/org/eclipse/mylyn/internal/wikitext/twiki/core/token/LinkReplacementToken.java	0	0	6	19	174	28	0	0	3	6	2	0	3	2	0	0	54	54	17	17	37	26	0	0	0	0	0	0	0	0	0	227	4	9	2	7	3	142	4	461	11	1318	26	25	16	261	135	286	151
/Users/rizwan/Downloads/fwddatasetwithrandomnfaultinformation/SourceCode/Mylyn-3.1/Mylyn-3.1/Mylyn-3.1/src/org.eclipse.mylyn.wikitext.twiki.core/src/org/eclipse/mylyn/internal/wikitext/twiki/core/token/IconReplacementToken.java	0	0	1	7	173	19	10	0	0	0	0	0	3	3	0	0	13	13	11	11	11	2	0	0	0	0	0	0	0	0	0	210	5	0	0	6	2	48	4	288	9	849	22	9	9	159	101	168	110
/Users/rizwan/Downloads/fwddatasetwithrandomnfaultinformation/SourceCode/Mylyn-3.1/Mylyn-3.1/Mylyn-3.1/src/org.eclipse.mylyn.wikitext.twiki.core/src/org/eclipse/mylyn/internal/wikitext/twiki/core/token/ImpliedEmailLinkReplacementToken.java	0	0	6	21	170	12	2	0	0	2	0	0	0	0	0	0	14	14	9	9	9	3	0	0	0	0	0	0	0	0	0	211	5	2	1	0	0	46	4	281	9	830	21	12	11	119	74	131	85
/Users/rizwan/Downloads/fwddatasetwithrandomnfaultinformation/SourceCode/Mylyn-3.1/Mylyn-3.1/Mylyn-3.1/src/org.eclipse.mylyn.wikitext.twiki.core/src/org/eclipse/mylyn/internal/wikitext/twiki/core/phrase/SimpleWrappedPhraseModifier.java	1	0	3	10	173	14	0	0	0	1	0	0	2	0	0	0	35	35	15	15	31	9	0	0	0	0	0	0	0	0	0	201	5	1	1	2	1	100	4	355	11	1025	24	11	7	273	135	284	142
/Users/rizwan/Downloads/fwddatasetwithrandomnfaultinformation/SourceCode/Mylyn-3.1/Mylyn-3.1/Mylyn-3.1/src/org.eclipse.mylyn.wikitext.twiki.core/src/org/eclipse/mylyn/internal/wikitext/twiki/core/phrase/SimplePhraseModifier.java	0	0	0	2	172	8	0	0	0	0	0	0	0	0	0	0	9	9	7	7	6	0	0	0	0	0	0	0	0	0	0	182	3	0	0	0	0	32	4	227	6	674	15	5	5	113	64	118	69
/Users/rizwan/Downloads/fwddatasetwithrandomnfaultinformation/SourceCode/Mylyn-3.1/Mylyn-3.1/Mylyn-3.1/src/org.eclipse.mylyn.wikitext.twiki.core/src/org/eclipse/mylyn/internal/wikitext/twiki/core/phrase/AutoLinkSwitchPhraseModifier.java	0	0	0	5	166	10	0	0	0	1	0	0	1	1	0	0	11	11	6	6	10	3	0	0	0	0	0	0	0	0	0	181	3	1	1	2	2	34	4	241	11	711	23	9	8	122	75	131	83
/Users/rizwan/Downloads/fwddatasetwithrandomnfaultinformation/SourceCode/Mylyn-3.1/Mylyn-3.1/Mylyn-3.1/src/org.eclipse.mylyn.wikitext.twiki.core/src/org/eclipse/mylyn/internal/wikitext/twiki/core/validation/Messages.java	0	0	2	4	166	8	0	0	0	2	0	0	0	0	0	0	6	6	5	5	7	2	0	0	0	0	0	0	0	0	0	180	4	2	1	0	0	22	4	222	9	657	20	6	6	102	69	108	75
/Users/rizwan/Downloads/fwddatasetwithrandomnfaultinformation/SourceCode/Mylyn-3.1/Mylyn-3.1/Mylyn-3.1/src/org.eclipse.mylyn.wikitext.twiki.core/src/org/eclipse/mylyn/internal/wikitext/twiki/core/validation/ListWhitespaceValidationRule.java	1	0	1	10	175	14	1	0	4	4	2	0	1	1	0	0	40	40	10	10	22	13	0	0	0	0	0	0	0	0	0	202	6	8	2	4	3	100	4	364	11	1053	28	24	15	218	110	242	125
/Users/rizwan/Downloads/fwddatasetwithrandomnfaultinformation/SourceCode/Mylyn-3.1/Mylyn-3.1/Mylyn-3.1/src/org.eclipse.mylyn.wikitext.twiki.core/src/org/eclipse/mylyn/internal/wikitext/twiki/core/validation/TWikiReferenceValidationRule.java	0	0	0	2	166	6	0	0	0	0	0	0	0	0	0	0	3	3	2	2	5	0	0	0	0	0	0	0	0	0	0	174	3	0	0	0	0	10	4	196	6	582	15	5	5	90	59	95	64
/Users/rizwan/Downloads/fwddatasetwithrandomnfaultinformation/SourceCode/Mylyn-3.1/Mylyn-3.1/Mylyn-3.1/src/org.eclipse.mylyn.wikitext.twiki.core/src/org/eclipse/mylyn/internal/wikitext/twiki/core/block/ParagraphBlock.java	1	0	0	3	172	8	0	1	0	2	1	0	0	0	0	0	26	26	11	11	21	5	0	0	0	0	0	0	0	0	0	184	4	3	2	1	1	74	4	299	11	871	24	12	6	174	97	186	103
/Users/rizwan/Downloads/fwddatasetwithrandomnfaultinformation/SourceCode/Mylyn-3.1/Mylyn-3.1/Mylyn-3.1/src/org.eclipse.mylyn.wikitext.twiki.core/src/org/eclipse/mylyn/internal/wikitext/twiki/core/block/DefinitionListBlock.java	1	0	4	5	174	12	0	1	0	2	2	0	4	4	0	0	33	33	11	11	28	5	0	0	0	0	0	0	0	0	0	196	5	3	2	10	3	88	4	344	11	996	27	18	12	202	110	220	122
/Users/rizwan/Downloads/fwddatasetwithrandomnfaultinformation/SourceCode/Mylyn-3.1/Mylyn-3.1/Mylyn-3.1/src/org.eclipse.mylyn.wikitext.twiki.core/src/org/eclipse/mylyn/internal/wikitext/twiki/core/block/HorizontalRuleBlock.java	0	0	0	8	173	13	0	0	0	0	1	0	1	1	0	0	9	9	6	6	13	3	0	0	0	0	0	0	0	0	0	194	3	0	0	3	3	30	4	253	9	742	21	10	8	120	81	130	89
/Users/rizwan/Downloads/fwddatasetwithrandomnfaultinformation/SourceCode/Mylyn-3.1/Mylyn-3.1/Mylyn-3.1/src/org.eclipse.mylyn.wikitext.twiki.core/src/org/eclipse/mylyn/internal/wikitext/twiki/core/block/ListBlock.java	1	0	4	27	183	33	0	3	2	10	4	0	14	15	0	0	99	99	34	34	89	39	0	0	0	0	0	0	0	0	0	248	5	15	3	33	3	266	4	705	11	1983	28	36	19	497	194	533	213
/Users/rizwan/Downloads/fwddatasetwithrandomnfaultinformation/SourceCode/Mylyn-3.1/Mylyn-3.1/Mylyn-3.1/src/org.eclipse.mylyn.wikitext.twiki.core/src/org/eclipse/mylyn/internal/wikitext/twiki/core/block/TableOfContentsBlock.java	1	0	1	5	174	10	4	1	0	2	1	0	0	1	0	0	35	35	10	10	31	8	0	0	0	0	0	0	0	0	0	195	6	3	2	2	2	90	4	343	11	987	27	12	7	230	120	242	127
/Users/rizwan/Downloads/fwddatasetwithrandomnfaultinformation/SourceCode/Mylyn-3.1/Mylyn-3.1/Mylyn-3.1/src/org.eclipse.mylyn.wikitext.twiki.core/src/org/eclipse/mylyn/internal/wikitext/twiki/core/block/VerbatimBlock.java	1	0	0	9	178	17	0	1	0	1	3	0	2	2	0	0	27	27	10	10	25	8	0	0	0	0	0	0	0	0	0	205	4	2	2	7	3	74	4	334	11	967	26	16	8	203	114	219	122
/Users/rizwan/Downloads/fwddatasetwithrandomnfaultinformation/SourceCode/Mylyn-3.1/Mylyn-3.1/Mylyn-3.1/src/org.eclipse.mylyn.wikitext.twiki.core/src/org/eclipse/mylyn/internal/wikitext/twiki/core/block/HeadingBlock.java	0	1	2	8	175	12	0	2	0	3	1	0	0	3	0	0	29	29	8	8	24	10	0	0	0	0	0	0	0	0	0	198	5	5	2	4	2	74	4	328	11	948	26	16	11	171	101	187	112
/Users/rizwan/Downloads/fwddatasetwithrandomnfaultinformation/SourceCode/Mylyn-3.1/Mylyn-3.1/Mylyn-3.1/src/org.eclipse.mylyn.wikitext.twiki.core/src/org/eclipse/mylyn/internal/wikitext/twiki/core/block/LiteralBlock.java	1	0	0	9	178	15	0	1	0	1	2	0	2	2	0	0	32	32	10	10	28	8	0	0	0	0	0	0	0	0	0	203	4	2	2	6	3	84	4	344	11	994	26	15	8	213	119	228	127
/Users/rizwan/Downloads/fwddatasetwithrandomnfaultinformation/SourceCode/Mylyn-3.1/Mylyn-3.1/Mylyn-3.1/src/org.eclipse.mylyn.wikitext.twiki.core/src/org/eclipse/mylyn/wikitext/twiki/core/TWikiLanguage.java	0	0	0	52	212	107	0	0	0	8	3	0	6	5	0	0	115	115	28	28	83	14	0	0	0	0	0	0	0	0	0	371	3	8	1	14	3	286	4	787	11	2264	24	45	16	760	266	805	282
/Users/rizwan/Downloads/fwddatasetwithrandomnfaultinformation/SourceCode/Mylyn-3.1/Mylyn-3.1/Mylyn-3.1/src/org.eclipse.mylyn.trac.core/src/org/eclipse/mylyn/internal/trac/core/TracTaskDataHandler.java	3	0	18	118	174	227	0	5	3	35	9	0	27	29	0	0	532	532	131	131	273	101	0	0	0	0	0	0	0	0	0	540	5	43	3	65	3	1326	4	2363	11	6711	28	84	14	1900	549	1984	563
/Users/rizwan/Downloads/fwddatasetwithrandomnfaultinformation/SourceCode/Mylyn-3.1/Mylyn-3.1/Mylyn-3.1/src/org.eclipse.mylyn.trac.core/src/org/eclipse/mylyn/internal/trac/core/TracTaskMapper.java	0	0	0	2	170	190	0	0	0	8	0	0	0	0	0	0	134	134	28	28	63	37	0	0	0	0	0	0	0	0	0	362	3	8	1	0	0	324	4	802	9	2307	19	5	5	442	158	447	163
/Users/rizwan/Downloads/fwddatasetwithrandomnfaultinformation/SourceCode/Mylyn-3.1/Mylyn-3.1/Mylyn-3.1/src/org.eclipse.mylyn.trac.core/src/org/eclipse/mylyn/internal/trac/core/TracWikiHandler.java	0	0	3	12	170	18	0	0	0	0	0	0	2	2	0	0	57	57	24	24	44	9	0	0	0	0	0	0	0	0	0	203	4	0	0	4	2	162	4	432	9	1242	21	10	6	378	157	388	163
/Users/rizwan/Downloads/fwddatasetwithrandomnfaultinformation/SourceCode/Mylyn-3.1/Mylyn-3.1/Mylyn-3.1/src/org.eclipse.mylyn.trac.core/src/org/eclipse/mylyn/internal/trac/core/TracAttachmentHandler.java	0	0	2	10	170	16	0	1	1	5	3	0	0	1	0	0	58	58	21	21	45	19	0	0	0	0	0	0	0	0	0	198	4	7	3	4	2	158	4	444	11	1266	26	11	6	406	163	417	169
/Users/rizwan/Downloads/fwddatasetwithrandomnfaultinformation/SourceCode/Mylyn-3.1/Mylyn-3.1/Mylyn-3.1/src/org.eclipse.mylyn.trac.core/src/org/eclipse/mylyn/internal/trac/core/Messages.java	0	0	0	4	166	10	0	0	0	0	0	0	0	0	0	0	4	4	3	3	35	1	0	0	0	0	0	0	0	0	0	180	3	0	0	0	0	14	4	237	7	675	16	7	7	209	95	216	102
/Users/rizwan/Downloads/fwddatasetwithrandomnfaultinformation/SourceCode/Mylyn-3.1/Mylyn-3.1/Mylyn-3.1/src/org.eclipse.mylyn.trac.core/src/org/eclipse/mylyn/internal/trac/core/TracAttribute.java	0	0	0	2	170	8	0	0	0	0	1	0	5	5	0	0	49	49	19	19	34	8	0	0	0	0	0	0	0	0	0	180	3	0	0	11	3	136	4	379	9	1094	21	5	5	423	184	428	189
/Users/rizwan/Downloads/fwddatasetwithrandomnfaultinformation/SourceCode/Mylyn-3.1/Mylyn-3.1/Mylyn-3.1/src/org.eclipse.mylyn.trac.core/src/org/eclipse/mylyn/internal/trac/core/TracRepositoryConnector.java	0	0	12	101	171	125	0	9	1	22	17	0	9	11	0	0	323	323	140	140	240	79	0	0	0	0	0	0	0	0	0	409	4	32	3	37	3	926	4	1737	11	4889	27	73	19	1675	517	1748	536
/Users/rizwan/Downloads/fwddatasetwithrandomnfaultinformation/SourceCode/Mylyn-3.1/Mylyn-3.1/Mylyn-3.1/src/org.eclipse.mylyn.trac.core/src/org/eclipse/mylyn/internal/trac/core/TracClientFactory.java	0	0	1	5	178	13	0	0	0	0	2	0	3	3	0	0	18	18	10	10	22	2	0	0	0	0	0	0	0	0	0	197	4	0	0	8	3	56	4	296	9	862	22	13	9	230	106	243	115
/Users/rizwan/Downloads/fwddatasetwithrandomnfaultinformation/SourceCode/Mylyn-3.1/Mylyn-3.1/Mylyn-3.1/src/org.eclipse.mylyn.trac.core/src/org/eclipse/mylyn/internal/trac/core/TracAttributeMapper.java	0	0	1	8	172	14	0	0	5	1	1	0	1	1	0	0	28	28	10	10	21	7	0	0	0	0	0	0	0	0	0	195	4	6	2	3	3	76	4	321	11	933	26	8	6	226	130	234	136
/Users/rizwan/Downloads/fwddatasetwithrandomnfaultinformation/SourceCode/Mylyn-3.1/Mylyn-3.1/Mylyn-3.1/src/org.eclipse.mylyn.trac.core/src/org/eclipse/mylyn/internal/trac/core/TracCorePlugin.java	0	0	1	12	176	18	0	0	0	1	1	0	0	0	0	0	36	36	18	18	40	12	0	0	0	0	0	0	0	0	0	207	4	1	1	1	1	108	4	379	11	1086	23	11	8	365	142	376	150
/Users/rizwan/Downloads/fwddatasetwithrandomnfaultinformation/SourceCode/Mylyn-3.1/Mylyn-3.1/Mylyn-3.1/src/org.eclipse.mylyn.trac.core/src/org/eclipse/mylyn/internal/trac/core/TracClientManager.java	1	0	0	6	172	26	0	1	1	5	4	0	5	4	0	0	75	75	33	33	62	22	0	0	0	0	0	0	0	0	0	205	4	7	3	13	3	216	4	539	11	1530	27	10	7	465	182	475	189
/Users/rizwan/Downloads/fwddatasetwithrandomnfaultinformation/SourceCode/Mylyn-3.1/Mylyn-3.1/Mylyn-3.1/src/org.eclipse.mylyn.trac.core/src/org/eclipse/mylyn/internal/trac/core/util/TracXmlRpcClientRequest.java	0	0	0	2	170	8	0	0	0	0	0	0	0	0	0	0	4	4	3	3	8	1	0	0	0	0	0	0	0	0	0	180	3	0	0	0	0	14	4	210	7	621	16	5	5	101	72	106	77
/Users/rizwan/Downloads/fwddatasetwithrandomnfaultinformation/SourceCode/Mylyn-3.1/Mylyn-3.1/Mylyn-3.1/src/org.eclipse.mylyn.trac.core/src/org/eclipse/mylyn/internal/trac/core/util/Messages.java	0	0	0	4	166	10	0	0	0	0	0	0	0	0	0	0	4	4	3	3	6	1	0	0	0	0	0	0	0	0	0	180	3	0	0	0	0	14	4	208	7	617	16	6	6	94	66	100	72
/Users/rizwan/Downloads/fwddatasetwithrandomnfaultinformation/SourceCode/Mylyn-3.1/Mylyn-3.1/Mylyn-3.1/src/org.eclipse.mylyn.trac.core/src/org/eclipse/mylyn/internal/trac/core/util/TracUtil.java	0	0	2	8	179	33	1	0	0	2	1	0	2	2	0	0	37	37	15	15	34	8	0	0	0	0	0	0	0	0	0	223	5	2	1	5	3	104	4	389	11	1123	26	14	11	272	137	286	148
/Users/rizwan/Downloads/fwddatasetwithrandomnfaultinformation/SourceCode/Mylyn-3.1/Mylyn-3.1/Mylyn-3.1/src/org.eclipse.mylyn.trac.core/src/org/eclipse/mylyn/internal/trac/core/util/TracHttpClientTransportFactory.java	0	0	5	27	179	40	0	1	0	7	0	0	0	0	0	0	99	99	50	50	97	30	0	0	0	0	0	0	0	0	0	251	4	8	2	0	0	298	4	694	9	1954	21	23	11	698	265	721	276
/Users/rizwan/Downloads/fwddatasetwithrandomnfaultinformation/SourceCode/Mylyn-3.1/Mylyn-3.1/Mylyn-3.1/src/org.eclipse.mylyn.trac.core/src/org/eclipse/mylyn/internal/trac/core/util/HttpMethodInterceptor.java	0	0	0	2	170	8	0	0	0	0	0	0	0	0	0	0	3	3	1	1	4	0	0	0	0	0	0	0	0	0	0	180	3	0	0	0	0	8	4	199	6	592	15	5	5	74	59	79	64
/Users/rizwan/Downloads/fwddatasetwithrandomnfaultinformation/SourceCode/Mylyn-3.1/Mylyn-3.1/Mylyn-3.1/src/org.eclipse.mylyn.trac.core/src/org/eclipse/mylyn/internal/trac/core/model/TracPriority.java	0	0	0	2	170	8	0	0	0	0	0	0	0	0	0	0	3	3	2	2	3	1	0	0	0	0	0	0	0	0	0	180	3	0	0	0	0	10	4	201	7	599	16	6	6	72	61	78	67
/Users/rizwan/Downloads/fwddatasetwithrandomnfaultinformation/SourceCode/Mylyn-3.1/Mylyn-3.1/Mylyn-3.1/src/org.eclipse.mylyn.trac.core/src/org/eclipse/mylyn/internal/trac/core/model/TracComponent.java	0	0	0	3	170	8	0	0	0	0	0	0	0	0	0	0	7	7	6	6	9	3	0	0	0	0	0	0	0	0	0	181	3	0	0	0	0	26	4	226	7	666	16	6	6	99	68	105	74
/Users/rizwan/Downloads/fwddatasetwithrandomnfaultinformation/SourceCode/Mylyn-3.1/Mylyn-3.1/Mylyn-3.1/src/org.eclipse.mylyn.trac.core/src/org/eclipse/mylyn/internal/trac/core/model/TracTicket.java	0	0	4	44	201	64	0	0	2	6	7	0	13	13	0	0	84	84	41	41	58	21	0	0	0	0	0	0	0	0	0	313	4	8	2	33	3	250	4	696	11	2007	26	28	14	505	211	533	225
/Users/rizwan/Downloads/fwddatasetwithrandomnfaultinformation/SourceCode/Mylyn-3.1/Mylyn-3.1/Mylyn-3.1/src/org.eclipse.mylyn.trac.core/src/org/eclipse/mylyn/internal/trac/core/model/TracTicketType.java	0	0	0	3	170	8	0	0	0	0	0	0	0	0	0	0	3	3	2	2	3	1	0	0	0	0	0	0	0	0	0	181	3	0	0	0	0	10	4	202	7	602	16	6	6	72	61	78	67
/Users/rizwan/Downloads/fwddatasetwithrandomnfaultinformation/SourceCode/Mylyn-3.1/Mylyn-3.1/Mylyn-3.1/src/org.eclipse.mylyn.trac.core/src/org/eclipse/mylyn/internal/trac/core/model/TracTicketResolution.java	0	0	0	3	170	8	0	0	0	0	0	0	0	0	0	0	3	3	2	2	3	1	0	0	0	0	0	0	0	0	0	181	3	0	0	0	0	10	4	202	7	602	16	6	6	72	61	78	67
/Users/rizwan/Downloads/fwddatasetwithrandomnfaultinformation/SourceCode/Mylyn-3.1/Mylyn-3.1/Mylyn-3.1/src/org.eclipse.mylyn.trac.core/src/org/eclipse/mylyn/internal/trac/core/model/TracWikiPage.java	0	0	0	2	172	8	0	1	0	1	2	0	0	0	0	0	19	19	13	13	15	5	0	0	0	0	0	0	0	0	0	182	3	2	2	2	1	64	4	280	11	821	23	5	5	151	83	156	88
/Users/rizwan/Downloads/fwddatasetwithrandomnfaultinformation/SourceCode/Mylyn-3.1/Mylyn-3.1/Mylyn-3.1/src/org.eclipse.mylyn.trac.core/src/org/eclipse/mylyn/internal/trac/core/model/TracSearch.java	0	0	1	43	191	67	0	0	2	6	1	0	6	6	0	0	108	108	36	36	71	27	0	0	0	0	0	0	0	0	0	302	4	8	2	13	3	288	4	722	11	2066	26	31	13	557	248	588	261
/Users/rizwan/Downloads/fwddatasetwithrandomnfaultinformation/SourceCode/Mylyn-3.1/Mylyn-3.1/Mylyn-3.1/src/org.eclipse.mylyn.trac.core/src/org/eclipse/mylyn/internal/trac/core/model/TracTicketField.java	0	0	0	14	170	18	0	0	0	0	0	0	0	0	0	0	35	35	30	30	44	16	0	0	0	0	0	0	0	0	0	202	3	0	0	0	0	130	4	399	7	1137	16	12	8	285	121	297	129
/Users/rizwan/Downloads/fwddatasetwithrandomnfaultinformation/SourceCode/Mylyn-3.1/Mylyn-3.1/Mylyn-3.1/src/org.eclipse.mylyn.trac.core/src/org/eclipse/mylyn/internal/trac/core/model/TracWikiPageInfo.java	0	0	6	8	172	14	0	0	0	0	0	0	0	0	0	0	13	13	13	13	18	5	0	0	0	0	0	0	0	0	0	200	4	0	0	0	0	52	4	283	7	825	17	8	8	169	89	177	97
/Users/rizwan/Downloads/fwddatasetwithrandomnfaultinformation/SourceCode/Mylyn-3.1/Mylyn-3.1/Mylyn-3.1/src/org.eclipse.mylyn.trac.core/src/org/eclipse/mylyn/internal/trac/core/model/TracSearchFilter.java	0	0	0	34	178	48	0	2	0	6	0	0	15	15	0	0	29	29	16	16	27	6	0	0	0	0	0	0	0	0	0	260	3	8	2	30	2	90	4	432	11	1263	24	21	11	275	156	296	167
/Users/rizwan/Downloads/fwddatasetwithrandomnfaultinformation/SourceCode/Mylyn-3.1/Mylyn-3.1/Mylyn-3.1/src/org.eclipse.mylyn.trac.core/src/org/eclipse/mylyn/internal/trac/core/model/TracVersion.java	0	0	0	2	170	8	0	0	0	0	0	0	0	0	0	0	7	7	6	6	10	3	0	0	0	0	0	0	0	0	0	180	3	0	0	0	0	26	4	226	7	665	16	6	6	103	72	109	78
/Users/rizwan/Downloads/fwddatasetwithrandomnfaultinformation/SourceCode/Mylyn-3.1/Mylyn-3.1/Mylyn-3.1/src/org.eclipse.mylyn.trac.core/src/org/eclipse/mylyn/internal/trac/core/model/TracSeverity.java	0	0	0	2	170	8	0	0	0	0	0	0	0	0	0	0	3	3	2	2	3	1	0	0	0	0	0	0	0	0	0	180	3	0	0	0	0	10	4	201	7	599	16	6	6	72	61	78	67
/Users/rizwan/Downloads/fwddatasetwithrandomnfaultinformation/SourceCode/Mylyn-3.1/Mylyn-3.1/Mylyn-3.1/src/org.eclipse.mylyn.trac.core/src/org/eclipse/mylyn/internal/trac/core/model/TracAttachment.java	0	0	0	2	170	8	0	0	0	0	0	0	0	0	0	0	13	13	13	13	19	6	0	0	0	0	0	0	0	0	0	180	3	0	0	0	0	52	4	264	7	767	16	5	5	148	76	153	81
/Users/rizwan/Downloads/fwddatasetwithrandomnfaultinformation/SourceCode/Mylyn-3.1/Mylyn-3.1/Mylyn-3.1/src/org.eclipse.mylyn.trac.core/src/org/eclipse/mylyn/internal/trac/core/model/TracMilestone.java	0	0	0	2	170	8	0	0	0	0	0	0	0	0	0	0	9	9	8	8	14	4	0	0	0	0	0	0	0	0	0	180	3	0	0	0	0	34	4	239	7	699	16	6	6	124	78	130	84
/Users/rizwan/Downloads/fwddatasetwithrandomnfaultinformation/SourceCode/Mylyn-3.1/Mylyn-3.1/Mylyn-3.1/src/org.eclipse.mylyn.trac.core/src/org/eclipse/mylyn/internal/trac/core/model/TracTicketAttribute.java	0	0	0	4	170	8	0	0	0	0	0	0	1	1	0	0	6	6	6	6	11	3	0	0	0	0	0	0	0	0	0	182	3	0	0	2	2	24	4	231	9	679	20	6	6	113	73	119	79
/Users/rizwan/Downloads/fwddatasetwithrandomnfaultinformation/SourceCode/Mylyn-3.1/Mylyn-3.1/Mylyn-3.1/src/org.eclipse.mylyn.trac.core/src/org/eclipse/mylyn/internal/trac/core/model/TracComment.java	0	0	7	11	170	16	0	0	0	0	0	0	0	1	0	0	15	15	15	15	21	6	0	0	0	0	0	0	0	0	0	204	4	0	0	1	1	60	4	301	9	876	20	9	9	170	82	179	91
/Users/rizwan/Downloads/fwddatasetwithrandomnfaultinformation/SourceCode/Mylyn-3.1/Mylyn-3.1/Mylyn-3.1/src/org.eclipse.mylyn.trac.core/src/org/eclipse/mylyn/internal/trac/core/model/TracTicketStatus.java	0	0	0	3	170	8	0	0	0	0	0	0	0	0	0	0	3	3	2	2	3	1	0	0	0	0	0	0	0	0	0	181	3	0	0	0	0	10	4	202	7	602	16	6	6	72	61	78	67
/Users/rizwan/Downloads/fwddatasetwithrandomnfaultinformation/SourceCode/Mylyn-3.1/Mylyn-3.1/Mylyn-3.1/src/org.eclipse.mylyn.trac.core/src/org/eclipse/mylyn/internal/trac/core/model/TracRepositoryAttribute.java	0	0	0	5	170	12	0	0	0	1	0	0	0	0	0	0	7	7	5	5	10	4	0	0	0	0	0	0	0	0	0	187	3	1	1	0	0	24	4	234	9	689	19	7	7	116	81	123	88
/Users/rizwan/Downloads/fwddatasetwithrandomnfaultinformation/SourceCode/Mylyn-3.1/Mylyn-3.1/Mylyn-3.1/src/org.eclipse.mylyn.trac.core/src/org/eclipse/mylyn/internal/trac/core/client/AbstractTracClient.java	0	0	1	62	177	72	0	1	1	12	1	0	0	1	0	0	96	96	41	41	79	30	0	0	0	0	0	0	0	0	0	312	4	14	3	2	2	274	4	724	11	2061	26	47	20	669	250	716	270
/Users/rizwan/Downloads/fwddatasetwithrandomnfaultinformation/SourceCode/Mylyn-3.1/Mylyn-3.1/Mylyn-3.1/src/org.eclipse.mylyn.trac.core/src/org/eclipse/mylyn/internal/trac/core/client/TracNoSuchMethodException.java	0	0	0	2	166	6	0	0	0	0	0	0	0	0	0	0	3	3	2	2	4	1	0	0	0	0	0	0	0	0	0	174	3	0	0	0	0	10	4	196	7	583	16	6	6	71	62	77	68
/Users/rizwan/Downloads/fwddatasetwithrandomnfaultinformation/SourceCode/Mylyn-3.1/Mylyn-3.1/Mylyn-3.1/src/org.eclipse.mylyn.trac.core/src/org/eclipse/mylyn/internal/trac/core/client/InvalidTicketException.java	0	0	0	2	172	8	0	0	0	0	0	0	0	0	0	0	4	4	3	3	3	1	0	0	0	0	0	0	0	0	0	182	3	0	0	0	0	14	4	207	7	617	16	6	6	82	69	88	75
/Users/rizwan/Downloads/fwddatasetwithrandomnfaultinformation/SourceCode/Mylyn-3.1/Mylyn-3.1/Mylyn-3.1/src/org.eclipse.mylyn.trac.core/src/org/eclipse/mylyn/internal/trac/core/client/TracProxyAuthenticationException.java	0	0	0	2	166	6	0	0	0	0	0	0	0	0	0	0	4	4	3	3	3	1	0	0	0	0	0	0	0	0	0	174	3	0	0	0	0	14	4	199	7	593	16	6	6	68	58	74	64
/Users/rizwan/Downloads/fwddatasetwithrandomnfaultinformation/SourceCode/Mylyn-3.1/Mylyn-3.1/Mylyn-3.1/src/org.eclipse.mylyn.trac.core/src/org/eclipse/mylyn/internal/trac/core/client/TracXmlRpcClient.java	13	0	26	237	198	316	0	5	6	16	25	0	75	66	0	0	664	664	207	207	471	189	0	0	0	0	0	0	0	0	0	790	5	27	3	166	3	1742	4	3400	11	9536	28	193	36	3365	834	3558	870
/Users/rizwan/Downloads/fwddatasetwithrandomnfaultinformation/SourceCode/Mylyn-3.1/Mylyn-3.1/Mylyn-3.1/src/org.eclipse.mylyn.trac.core/src/org/eclipse/mylyn/internal/trac/core/client/TracException.java	0	0	0	2	172	8	0	0	0	0	0	0	0	0	0	0	9	9	5	5	5	1	0	0	0	0	0	0	0	0	0	182	3	0	0	0	0	28	4	223	7	663	16	6	6	90	72	96	78
/Users/rizwan/Downloads/fwddatasetwithrandomnfaultinformation/SourceCode/Mylyn-3.1/Mylyn-3.1/Mylyn-3.1/src/org.eclipse.mylyn.trac.core/src/org/eclipse/mylyn/internal/trac/core/client/InvalidWikiPageException.java	0	0	0	2	173	8	0	0	0	0	0	0	0	0	0	0	8	8	5	5	5	1	0	0	0	0	0	0	0	0	0	183	3	0	0	0	0	26	4	222	7	660	16	7	6	117	91	124	97
/Users/rizwan/Downloads/fwddatasetwithrandomnfaultinformation/SourceCode/Mylyn-3.1/Mylyn-3.1/Mylyn-3.1/src/org.eclipse.mylyn.trac.core/src/org/eclipse/mylyn/internal/trac/core/client/TracWebClient.java	6	2	26	156	196	210	0	12	5	20	46	0	42	38	0	0	584	583	209	209	342	153	0	0	0	0	0	0	0	0	0	596	6	37	3	126	3	1585	4	2855	11	8065	29	129	27	2489	625	2618	652
/Users/rizwan/Downloads/fwddatasetwithrandomnfaultinformation/SourceCode/Mylyn-3.1/Mylyn-3.1/Mylyn-3.1/src/org.eclipse.mylyn.trac.core/src/org/eclipse/mylyn/internal/trac/core/client/TracLoginException.java	0	0	0	3	172	8	0	0	0	0	0	0	0	0	0	0	4	4	3	3	3	1	0	0	0	0	0	0	0	0	0	183	3	0	0	0	0	14	4	208	7	620	16	6	6	77	65	83	71
/Users/rizwan/Downloads/fwddatasetwithrandomnfaultinformation/SourceCode/Mylyn-3.1/Mylyn-3.1/Mylyn-3.1/src/org.eclipse.mylyn.trac.core/src/org/eclipse/mylyn/internal/trac/core/client/ITracWikiClient.java	0	0	0	6	392	52	0	0	0	0	0	0	24	24	0	0	21	21	1	1	25	0	0	0	0	0	0	0	0	0	0	450	3	0	0	48	2	44	4	576	8	1702	19	7	7	1062	237	1069	244
/Users/rizwan/Downloads/fwddatasetwithrandomnfaultinformation/SourceCode/Mylyn-3.1/Mylyn-3.1/Mylyn-3.1/src/org.eclipse.mylyn.trac.core/src/org/eclipse/mylyn/internal/trac/core/client/TracClientData.java	0	0	0	2	166	6	0	0	0	0	0	0	9	9	0	0	1	1	1	1	23	1	0	0	0	0	0	0	0	0	0	174	3	0	0	18	2	4	4	229	9	663	20	6	6	171	89	177	95
/Users/rizwan/Downloads/fwddatasetwithrandomnfaultinformation/SourceCode/Mylyn-3.1/Mylyn-3.1/Mylyn-3.1/src/org.eclipse.mylyn.trac.core/src/org/eclipse/mylyn/internal/trac/core/client/Messages.java	0	0	0	4	166	10	0	0	0	0	0	0	0	0	0	0	4	4	3	3	6	1	0	0	0	0	0	0	0	0	0	180	3	0	0	0	0	14	4	208	7	617	16	6	6	96	68	102	74
/Users/rizwan/Downloads/fwddatasetwithrandomnfaultinformation/SourceCode/Mylyn-3.1/Mylyn-3.1/Mylyn-3.1/src/org.eclipse.mylyn.trac.core/src/org/eclipse/mylyn/internal/trac/core/client/TracPermissionDeniedException.java	0	0	0	3	172	8	0	0	0	0	0	0	0	0	0	0	4	4	3	3	3	1	0	0	0	0	0	0	0	0	0	183	3	0	0	0	0	14	4	208	7	620	16	6	6	78	66	84	72
/Users/rizwan/Downloads/fwddatasetwithrandomnfaultinformation/SourceCode/Mylyn-3.1/Mylyn-3.1/Mylyn-3.1/src/org.eclipse.mylyn.trac.core/src/org/eclipse/mylyn/internal/trac/core/client/AbstractWikiHandler.java	0	0	0	2	170	8	0	0	0	0	0	0	0	0	0	0	6	6	1	1	11	0	0	0	0	0	0	0	0	0	0	180	3	0	0	0	0	14	4	212	6	624	15	5	5	143	74	148	79
/Users/rizwan/Downloads/fwddatasetwithrandomnfaultinformation/SourceCode/Mylyn-3.1/Mylyn-3.1/Mylyn-3.1/src/org.eclipse.mylyn.trac.core/src/org/eclipse/mylyn/internal/trac/core/client/ITracClient.java	0	0	2	42	233	89	0	0	0	0	0	0	8	8	0	0	34	34	7	7	63	17	0	0	0	0	0	0	0	0	0	366	4	0	0	16	2	82	4	554	9	1581	21	31	12	592	251	623	263
/Users/rizwan/Downloads/fwddatasetwithrandomnfaultinformation/SourceCode/Mylyn-3.1/Mylyn-3.1/Mylyn-3.1/src/org.eclipse.mylyn.trac.core/src/org/eclipse/mylyn/internal/trac/core/client/TracRemoteException.java	0	0	0	3	172	8	0	0	0	0	0	0	0	0	0	0	8	8	5	5	5	1	0	0	0	0	0	0	0	0	0	183	3	0	0	0	0	26	4	222	7	660	16	6	6	97	78	103	84
/Users/rizwan/Downloads/fwddatasetwithrandomnfaultinformation/SourceCode/Mylyn-3.1/Mylyn-3.1/Mylyn-3.1/src/org.eclipse.mylyn.sandbox.ui/src/org/eclipse/mylyn/internal/sandbox/ui/JavaContextLabelProvider.java	0	0	2	4	171	12	0	2	0	4	1	0	1	1	0	0	86	86	39	39	61	11	0	0	0	0	0	0	0	0	0	189	4	6	2	3	3	250	4	533	11	1525	26	8	7	529	161	537	168
/Users/rizwan/Downloads/fwddatasetwithrandomnfaultinformation/SourceCode/Mylyn-3.1/Mylyn-3.1/Mylyn-3.1/src/org.eclipse.mylyn.sandbox.ui/src/org/eclipse/mylyn/internal/sandbox/ui/SandboxUiPlugin.java	0	0	2	3	186	18	0	0	0	3	3	0	1	1	0	0	96	96	30	30	73	27	0	0	0	0	0	0	0	0	0	209	4	3	1	5	3	252	4	581	11	1642	25	8	6	516	214	524	220
/Users/rizwan/Downloads/fwddatasetwithrandomnfaultinformation/SourceCode/Mylyn-3.1/Mylyn-3.1/Mylyn-3.1/src/org.eclipse.mylyn.sandbox.ui/src/org/eclipse/mylyn/internal/sandbox/ui/EclipseTaskRepositoryLinkProvider.java	0	0	0	2	172	15	1	0	1	5	1	0	0	0	0	0	35	35	13	13	29	10	0	0	0	0	0	0	0	0	0	190	4	6	2	1	1	96	4	343	11	990	24	6	6	283	136	289	142
/Users/rizwan/Downloads/fwddatasetwithrandomnfaultinformation/SourceCode/Mylyn-3.1/Mylyn-3.1/Mylyn-3.1/src/org.eclipse.mylyn.sandbox.ui/src/org/eclipse/mylyn/internal/sandbox/ui/ActiveSearchViewTracker.java	0	0	0	7	172	18	0	0	0	0	0	0	0	0	0	0	30	30	18	18	15	0	0	0	0	0	0	0	0	0	0	197	3	0	0	0	0	96	4	315	6	929	15	7	7	216	101	223	108
/Users/rizwan/Downloads/fwddatasetwithrandomnfaultinformation/SourceCode/Mylyn-3.1/Mylyn-3.1/Mylyn-3.1/src/org.eclipse.mylyn.sandbox.ui/src/org/eclipse/mylyn/internal/sandbox/ui/IncomingTaskListContentProvider.java	0	0	0	2	170	8	0	3	0	4	0	0	9	9	0	0	58	58	19	19	27	8	0	0	0	0	0	0	0	0	0	180	3	7	2	18	2	154	4	405	11	1180	24	5	5	274	118	279	123
/Users/rizwan/Downloads/fwddatasetwithrandomnfaultinformation/SourceCode/Mylyn-3.1/Mylyn-3.1/Mylyn-3.1/src/org.eclipse.mylyn.sandbox.ui/src/org/eclipse/mylyn/internal/sandbox/ui/SandboxUiPreferencePage.java	0	0	0	22	254	108	0	0	1	7	0	0	0	0	0	0	347	347	77	77	272	85	0	0	0	0	0	0	0	0	0	384	3	8	2	0	0	848	4	1606	9	4461	20	70	39	1724	527	1794	566
/Users/rizwan/Downloads/fwddatasetwithrandomnfaultinformation/SourceCode/Mylyn-3.1/Mylyn-3.1/Mylyn-3.1/src/org.eclipse.mylyn.sandbox.ui/src/org/eclipse/mylyn/internal/sandbox/ui/InterestInducingProblemListener.java	0	0	0	2	171	10	0	0	0	3	0	0	0	0	0	0	47	47	17	17	28	5	0	0	0	0	0	0	0	0	0	183	3	3	1	0	0	128	4	355	9	1033	19	7	6	293	144	300	150
/Users/rizwan/Downloads/fwddatasetwithrandomnfaultinformation/SourceCode/Mylyn-3.1/Mylyn-3.1/Mylyn-3.1/src/org.eclipse.mylyn.sandbox.ui/src/org/eclipse/mylyn/internal/sandbox/ui/IncomingPresentation.java	0	0	0	2	170	8	0	0	0	0	0	0	0	0	0	0	6	6	4	4	8	1	0	0	0	0	0	0	0	0	0	180	3	0	0	0	0	20	4	216	7	639	16	5	5	114	71	119	76
/Users/rizwan/Downloads/fwddatasetwithrandomnfaultinformation/SourceCode/Mylyn-3.1/Mylyn-3.1/Mylyn-3.1/src/org.eclipse.mylyn.sandbox.ui/src/org/eclipse/mylyn/internal/sandbox/ui/GroupedPresentation.java	0	0	1	2	170	12	0	0	0	0	0	0	0	0	0	0	10	10	7	7	12	1	0	0	0	0	0	0	0	0	0	185	4	0	0	0	0	34	4	240	7	706	17	5	5	153	87	158	92
/Users/rizwan/Downloads/fwddatasetwithrandomnfaultinformation/SourceCode/Mylyn-3.1/Mylyn-3.1/Mylyn-3.1/src/org.eclipse.mylyn.sandbox.ui/src/org/eclipse/mylyn/internal/sandbox/ui/DelegatingContextLabelProvider.java	0	0	7	3	172	40	0	0	0	2	0	0	0	0	0	0	52	52	19	19	29	12	0	0	0	0	0	0	0	0	0	222	4	2	1	0	0	142	4	416	9	1207	20	5	5	278	123	283	128
/Users/rizwan/Downloads/fwddatasetwithrandomnfaultinformation/SourceCode/Mylyn-3.1/Mylyn-3.1/Mylyn-3.1/src/org.eclipse.mylyn.sandbox.ui/src/org/eclipse/mylyn/internal/sandbox/ui/SharedDataDirectoryManager.java	0	0	0	2	194	18	0	1	0	1	1	0	0	0	0	0	13	13	8	8	13	5	0	0	0	0	0	0	0	0	0	214	3	2	2	1	1	42	4	287	11	844	23	5	5	246	128	251	133
/Users/rizwan/Downloads/fwddatasetwithrandomnfaultinformation/SourceCode/Mylyn-3.1/Mylyn-3.1/Mylyn-3.1/src/org.eclipse.mylyn.sandbox.ui/src/org/eclipse/mylyn/internal/sandbox/ui/GroupedTaskListContentProvider.java	0	0	0	2	170	8	0	1	1	1	3	0	3	3	0	0	33	33	12	12	27	11	0	0	0	0	0	0	0	0	0	180	3	3	3	9	3	90	4	333	11	959	26	6	5	237	115	243	120
/Users/rizwan/Downloads/fwddatasetwithrandomnfaultinformation/SourceCode/Mylyn-3.1/Mylyn-3.1/Mylyn-3.1/src/org.eclipse.mylyn.sandbox.ui/src/org/eclipse/mylyn/internal/sandbox/ui/GroupBy.java	0	0	0	2	170	8	0	0	0	0	2	0	0	0	0	0	26	26	15	15	16	2	0	0	0	0	0	0	0	0	0	180	3	0	0	2	1	82	4	290	9	853	19	5	5	176	80	181	85
/Users/rizwan/Downloads/fwddatasetwithrandomnfaultinformation/SourceCode/Mylyn-3.1/Mylyn-3.1/Mylyn-3.1/src/org.eclipse.mylyn.sandbox.ui/src/org/eclipse/mylyn/internal/sandbox/ui/planner/TaskReportGenerator.java	0	0	0	3	173	14	0	0	0	1	1	0	9	9	0	0	52	52	25	25	49	14	0	0	0	0	0	0	0	0	0	190	3	1	1	19	3	154	4	438	11	1251	24	7	6	412	176	419	182
/Users/rizwan/Downloads/fwddatasetwithrandomnfaultinformation/SourceCode/Mylyn-3.1/Mylyn-3.1/Mylyn-3.1/src/org.eclipse.mylyn.sandbox.ui/src/org/eclipse/mylyn/internal/sandbox/ui/planner/TaskActivityLabelProvider.java	0	0	5	3	170	24	0	2	0	4	2	0	0	2	0	0	84	84	35	35	72	23	0	0	0	0	0	0	0	0	0	202	4	6	2	4	2	238	4	557	11	1575	25	20	12	535	184	555	196
/Users/rizwan/Downloads/fwddatasetwithrandomnfaultinformation/SourceCode/Mylyn-3.1/Mylyn-3.1/Mylyn-3.1/src/org.eclipse.mylyn.sandbox.ui/src/org/eclipse/mylyn/internal/sandbox/ui/planner/ITaskCollector.java	0	0	0	2	170	8	0	0	0	0	0	0	1	1	0	0	3	3	1	1	5	0	0	0	0	0	0	0	0	0	0	180	3	0	0	2	2	8	4	204	8	606	19	5	5	79	62	84	67
/Users/rizwan/Downloads/fwddatasetwithrandomnfaultinformation/SourceCode/Mylyn-3.1/Mylyn-3.1/Mylyn-3.1/src/org.eclipse.mylyn.sandbox.ui/src/org/eclipse/mylyn/internal/sandbox/ui/planner/ITaskPlannerContentProvider.java	0	0	0	2	170	8	0	0	0	0	0	0	0	0	0	0	3	3	1	1	5	0	0	0	0	0	0	0	0	0	0	180	3	0	0	0	0	8	4	200	6	594	15	5	5	81	58	86	63
/Users/rizwan/Downloads/fwddatasetwithrandomnfaultinformation/SourceCode/Mylyn-3.1/Mylyn-3.1/Mylyn-3.1/src/org.eclipse.mylyn.sandbox.ui/src/org/eclipse/mylyn/internal/sandbox/ui/planner/TaskActivityEditorPart.java	2	0	76	13	180	343	3	0	1	11	2	0	159	157	0	0	437	437	87	87	361	172	0	0	0	0	0	0	0	0	0	617	6	12	2	318	3	1048	4	2543	11	7092	28	73	45	2019	647	2092	692
/Users/rizwan/Downloads/fwddatasetwithrandomnfaultinformation/SourceCode/Mylyn-3.1/Mylyn-3.1/Mylyn-3.1/src/org.eclipse.mylyn.sandbox.ui/src/org/eclipse/mylyn/internal/sandbox/ui/planner/TaskPlanContentProvider.java	0	0	0	2	170	8	0	0	0	1	0	0	3	3	0	0	13	13	8	8	12	1	0	0	0	0	0	0	0	0	0	180	3	1	1	6	2	42	4	252	11	744	23	5	5	139	88	144	93
/Users/rizwan/Downloads/fwddatasetwithrandomnfaultinformation/SourceCode/Mylyn-3.1/Mylyn-3.1/Mylyn-3.1/src/org.eclipse.mylyn.sandbox.ui/src/org/eclipse/mylyn/internal/sandbox/ui/planner/InProgressTaskCollector.java	0	0	0	3	173	32	0	2	0	3	0	0	6	9	0	0	36	36	10	10	30	10	0	0	0	0	0	0	0	0	0	208	3	5	2	15	2	92	4	371	11	1073	24	9	6	252	149	261	155
/Users/rizwan/Downloads/fwddatasetwithrandomnfaultinformation/SourceCode/Mylyn-3.1/Mylyn-3.1/Mylyn-3.1/src/org.eclipse.mylyn.sandbox.ui/src/org/eclipse/mylyn/internal/sandbox/ui/planner/TaskActivityContentProvider.java	0	0	0	2	170	24	0	0	0	0	0	0	8	9	0	0	38	38	11	11	30	6	0	0	0	0	0	0	0	0	0	196	3	0	0	17	2	98	4	356	9	1032	20	6	5	217	118	223	123
/Users/rizwan/Downloads/fwddatasetwithrandomnfaultinformation/SourceCode/Mylyn-3.1/Mylyn-3.1/Mylyn-3.1/src/org.eclipse.mylyn.sandbox.ui/src/org/eclipse/mylyn/internal/sandbox/ui/planner/TaskActivityEditorInput.java	0	0	4	3	172	14	0	0	0	2	0	0	13	14	0	0	74	74	34	34	76	27	0	0	0	0	0	0	0	0	0	193	4	2	1	27	2	216	4	552	11	1553	24	12	7	486	203	498	210
/Users/rizwan/Downloads/fwddatasetwithrandomnfaultinformation/SourceCode/Mylyn-3.1/Mylyn-3.1/Mylyn-3.1/src/org.eclipse.mylyn.sandbox.ui/src/org/eclipse/mylyn/internal/sandbox/ui/planner/ActivityReportAction.java	0	0	0	2	170	10	0	1	0	2	0	0	0	0	0	0	17	17	5	5	18	6	0	0	0	0	0	0	0	0	0	182	3	3	2	0	0	44	4	262	9	762	20	5	5	147	99	152	104
/Users/rizwan/Downloads/fwddatasetwithrandomnfaultinformation/SourceCode/Mylyn-3.1/Mylyn-3.1/Mylyn-3.1/src/org.eclipse.mylyn.sandbox.ui/src/org/eclipse/mylyn/internal/sandbox/ui/planner/PlannedTasksContentProvider.java	0	0	0	3	172	10	0	0	0	0	0	0	2	3	0	0	24	24	11	11	20	3	0	0	0	0	0	0	0	0	0	185	3	0	0	5	2	70	4	292	9	853	20	6	5	187	111	193	116
/Users/rizwan/Downloads/fwddatasetwithrandomnfaultinformation/SourceCode/Mylyn-3.1/Mylyn-3.1/Mylyn-3.1/src/org.eclipse.mylyn.sandbox.ui/src/org/eclipse/mylyn/internal/sandbox/ui/planner/RemoveTaskAction.java	0	0	0	2	170	8	0	0	0	0	0	0	0	0	0	0	19	19	5	5	15	3	0	0	0	0	0	0	0	0	0	180	3	0	0	0	0	48	4	253	7	741	16	5	5	146	96	151	101
/Users/rizwan/Downloads/fwddatasetwithrandomnfaultinformation/SourceCode/Mylyn-3.1/Mylyn-3.1/Mylyn-3.1/src/org.eclipse.mylyn.sandbox.ui/src/org/eclipse/mylyn/internal/sandbox/ui/planner/TaskActivityWizardPage.java	1	0	3	6	196	28	0	3	0	4	0	0	9	8	0	0	210	210	46	46	184	67	0	0	0	0	0	0	0	0	0	234	5	7	2	17	2	512	4	1034	11	2849	26	35	19	1060	388	1095	407
/Users/rizwan/Downloads/fwddatasetwithrandomnfaultinformation/SourceCode/Mylyn-3.1/Mylyn-3.1/Mylyn-3.1/src/org.eclipse.mylyn.sandbox.ui/src/org/eclipse/mylyn/internal/sandbox/ui/planner/TaskPlannerLabelProvider.java	0	0	5	3	172	8	0	0	0	2	1	0	0	0	0	0	63	63	24	24	61	15	0	0	0	0	0	0	0	0	0	188	4	2	1	1	1	174	4	451	11	1278	23	20	11	442	174	462	185
/Users/rizwan/Downloads/fwddatasetwithrandomnfaultinformation/SourceCode/Mylyn-3.1/Mylyn-3.1/Mylyn-3.1/src/org.eclipse.mylyn.sandbox.ui/src/org/eclipse/mylyn/internal/sandbox/ui/planner/TaskActivitySorter.java	0	0	0	6	172	8	0	0	0	0	2	0	1	0	0	0	39	39	14	14	36	12	0	0	0	0	0	0	0	0	0	186	3	0	0	3	2	106	4	352	9	1008	20	65	33	240	112	305	145
/Users/rizwan/Downloads/fwddatasetwithrandomnfaultinformation/SourceCode/Mylyn-3.1/Mylyn-3.1/Mylyn-3.1/src/org.eclipse.mylyn.sandbox.ui/src/org/eclipse/mylyn/internal/sandbox/ui/planner/CompletedTaskCollector.java	0	0	0	2	170	8	0	4	0	2	0	0	6	6	0	0	20	20	6	6	17	7	0	0	0	0	0	0	0	0	0	180	3	6	2	12	2	52	4	285	11	831	24	7	5	156	95	163	100
/Users/rizwan/Downloads/fwddatasetwithrandomnfaultinformation/SourceCode/Mylyn-3.1/Mylyn-3.1/Mylyn-3.1/src/org.eclipse.mylyn.sandbox.ui/src/org/eclipse/mylyn/internal/sandbox/ui/planner/TaskPlanSorter.java	0	0	0	4	170	40	0	1	0	0	4	0	0	1	0	0	35	35	14	13	29	9	0	0	0	0	0	0	0	0	0	214	3	1	1	5	2	97	4	365	11	1058	23	53	25	198	105	251	130
/Users/rizwan/Downloads/fwddatasetwithrandomnfaultinformation/SourceCode/Mylyn-3.1/Mylyn-3.1/Mylyn-3.1/src/org.eclipse.mylyn.sandbox.ui/src/org/eclipse/mylyn/internal/sandbox/ui/planner/TaskActivityWizard.java	0	0	0	3	172	8	0	0	0	0	1	0	0	0	0	0	26	26	9	9	26	4	0	0	0	0	0	0	0	0	0	183	3	0	0	1	1	70	4	292	9	847	19	5	5	222	129	227	134
/Users/rizwan/Downloads/fwddatasetwithrandomnfaultinformation/SourceCode/Mylyn-3.1/Mylyn-3.1/Mylyn-3.1/src/org.eclipse.mylyn.sandbox.ui/src/org/eclipse/mylyn/internal/sandbox/ui/planner/ReminderCellEditor.java	0	0	0	5	173	10	0	0	0	5	1	0	0	0	0	0	32	32	15	15	38	20	0	0	0	0	0	0	0	0	0	188	3	5	1	1	1	94	4	355	11	1009	22	5	5	278	139	283	144
/Users/rizwan/Downloads/fwddatasetwithrandomnfaultinformation/SourceCode/Mylyn-3.1/Mylyn-3.1/Mylyn-3.1/src/org.eclipse.mylyn.sandbox.ui/src/org/eclipse/mylyn/internal/sandbox/ui/planner/OpenTaskEditorAction.java	0	0	0	3	176	10	0	0	0	0	0	0	0	0	0	0	13	13	4	4	16	4	0	0	0	0	0	0	0	0	0	189	3	0	0	0	0	34	4	250	7	730	16	5	5	151	95	156	100
/Users/rizwan/Downloads/fwddatasetwithrandomnfaultinformation/SourceCode/Mylyn-3.1/Mylyn-3.1/Mylyn-3.1/src/org.eclipse.mylyn.sandbox.ui/src/org/eclipse/mylyn/internal/sandbox/ui/editors/EditorStyleContributionItem.java	0	0	0	3	172	15	0	0	0	0	3	0	2	2	0	0	36	36	14	14	32	8	0	0	0	0	0	0	0	0	0	190	3	0	0	7	3	100	4	347	9	1000	21	7	7	293	164	300	171
/Users/rizwan/Downloads/fwddatasetwithrandomnfaultinformation/SourceCode/Mylyn-3.1/Mylyn-3.1/Mylyn-3.1/src/org.eclipse.mylyn.sandbox.ui/src/org/eclipse/mylyn/internal/sandbox/ui/editors/ExtensibleBugzillaTaskEditorPage.java	0	0	1	3	172	20	0	2	0	8	3	0	5	6	0	0	128	128	41	41	107	27	0	0	0	0	0	0	0	0	0	196	4	10	2	14	3	338	4	705	11	1979	26	13	12	723	293	736	305
/Users/rizwan/Downloads/fwddatasetwithrandomnfaultinformation/SourceCode/Mylyn-3.1/Mylyn-3.1/Mylyn-3.1/src/org.eclipse.mylyn.sandbox.ui/src/org/eclipse/mylyn/internal/sandbox/ui/editors/TaskEditorDropTarget.java	0	0	10	4	172	20	0	4	0	3	0	0	0	2	0	0	80	80	19	19	51	17	0	0	0	0	0	0	0	0	0	206	4	7	2	2	1	198	4	492	11	1408	24	14	10	488	222	502	232
/Users/rizwan/Downloads/fwddatasetwithrandomnfaultinformation/SourceCode/Mylyn-3.1/Mylyn-3.1/Mylyn-3.1/src/org.eclipse.mylyn.sandbox.ui/src/org/eclipse/mylyn/internal/sandbox/ui/editors/ExtensibleBugzillaTaskEditorPageFactory.java	0	0	0	3	174	8	0	1	0	1	0	0	0	0	0	0	8	8	5	5	9	1	0	0	0	0	0	0	0	0	0	185	3	2	2	0	0	26	4	232	9	686	20	5	5	157	91	162	96
/Users/rizwan/Downloads/fwddatasetwithrandomnfaultinformation/SourceCode/Mylyn-3.1/Mylyn-3.1/Mylyn-3.1/src/org.eclipse.mylyn.sandbox.ui/src/org/eclipse/mylyn/internal/sandbox/ui/editors/ExtensibleTaskEditorNewCommentPart.java	0	0	0	2	170	8	0	2	0	3	0	0	0	0	0	0	12	12	3	3	6	2	0	0	0	0	0	0	0	0	0	180	3	5	2	0	0	30	4	232	9	688	20	5	5	103	70	108	75
/Users/rizwan/Downloads/fwddatasetwithrandomnfaultinformation/SourceCode/Mylyn-3.1/Mylyn-3.1/Mylyn-3.1/src/org.eclipse.mylyn.sandbox.ui/src/org/eclipse/mylyn/internal/sandbox/ui/hyperlinks/ResourceHyperlinkExtensions.java	0	0	1	2	172	8	0	0	0	2	2	0	5	5	0	0	34	34	15	15	37	12	0	0	0	0	0	0	0	0	0	183	4	2	1	12	3	98	4	356	11	1018	25	5	5	280	126	285	131
/Users/rizwan/Downloads/fwddatasetwithrandomnfaultinformation/SourceCode/Mylyn-3.1/Mylyn-3.1/Mylyn-3.1/src/org.eclipse.mylyn.sandbox.ui/src/org/eclipse/mylyn/internal/sandbox/ui/hyperlinks/JavaResourceHyperlink.java	0	0	1	7	190	18	0	2	0	5	1	0	3	5	0	0	81	81	32	32	73	23	0	0	0	0	0	0	0	0	0	216	4	7	2	9	3	226	4	567	11	1603	26	15	10	615	252	630	262
/Users/rizwan/Downloads/fwddatasetwithrandomnfaultinformation/SourceCode/Mylyn-3.1/Mylyn-3.1/Mylyn-3.1/src/org.eclipse.mylyn.sandbox.ui/src/org/eclipse/mylyn/internal/sandbox/ui/hyperlinks/IResourceHyperlinkExtension.java	0	0	0	2	174	10	0	0	0	0	0	0	0	0	0	0	2	2	1	1	3	0	0	0	0	0	0	0	0	0	0	186	3	0	0	0	0	6	4	202	6	602	15	5	5	77	61	82	66
/Users/rizwan/Downloads/fwddatasetwithrandomnfaultinformation/SourceCode/Mylyn-3.1/Mylyn-3.1/Mylyn-3.1/src/org.eclipse.mylyn.sandbox.ui/src/org/eclipse/mylyn/internal/sandbox/ui/hyperlinks/DefaultResourceHyperlink.java	0	0	1	2	170	8	0	0	0	0	0	0	0	0	0	0	31	31	13	13	32	4	0	0	0	0	0	0	0	0	0	181	4	0	0	0	0	88	4	313	7	902	17	5	5	257	128	262	133
/Users/rizwan/Downloads/fwddatasetwithrandomnfaultinformation/SourceCode/Mylyn-3.1/Mylyn-3.1/Mylyn-3.1/src/org.eclipse.mylyn.sandbox.ui/src/org/eclipse/mylyn/internal/sandbox/ui/hyperlinks/ResourceHyperlinkExtensionReader.java	0	0	1	2	170	8	0	0	0	0	0	0	0	0	0	0	25	25	10	10	26	11	0	0	0	0	0	0	0	0	0	181	4	0	0	0	0	70	4	296	7	850	17	5	5	244	125	249	130
/Users/rizwan/Downloads/fwddatasetwithrandomnfaultinformation/SourceCode/Mylyn-3.1/Mylyn-3.1/Mylyn-3.1/src/org.eclipse.mylyn.sandbox.ui/src/org/eclipse/mylyn/internal/sandbox/ui/hyperlinks/JavaResourceHyperlinkExtension.java	0	0	1	2	170	8	0	0	0	0	0	0	0	0	0	0	5	5	4	4	7	1	0	0	0	0	0	0	0	0	0	181	4	0	0	0	0	18	4	215	7	636	17	5	5	104	74	109	79
/Users/rizwan/Downloads/fwddatasetwithrandomnfaultinformation/SourceCode/Mylyn-3.1/Mylyn-3.1/Mylyn-3.1/src/org.eclipse.mylyn.sandbox.ui/src/org/eclipse/mylyn/internal/sandbox/ui/hyperlinks/AbstractResourceHyperlinkExtension.java	0	0	3	6	223	24	0	1	0	2	1	0	3	4	0	0	43	43	13	13	33	13	0	0	0	0	0	0	0	0	0	256	4	3	2	8	3	112	4	438	11	1266	26	9	7	425	204	434	211
/Users/rizwan/Downloads/fwddatasetwithrandomnfaultinformation/SourceCode/Mylyn-3.1/Mylyn-3.1/Mylyn-3.1/src/org.eclipse.mylyn.sandbox.ui/src/org/eclipse/mylyn/internal/sandbox/ui/hyperlinks/DefaultResourceHyperlinkExtension.java	0	0	1	2	171	10	0	0	0	1	0	0	0	0	0	0	14	14	5	5	13	4	0	0	0	0	0	0	0	0	0	184	4	1	1	0	0	38	4	249	9	730	20	5	5	142	90	147	95
/Users/rizwan/Downloads/fwddatasetwithrandomnfaultinformation/SourceCode/Mylyn-3.1/Mylyn-3.1/Mylyn-3.1/src/org.eclipse.mylyn.sandbox.ui/src/org/eclipse/mylyn/internal/sandbox/ui/hyperlinks/ResourceHyperlinkDetector.java	0	0	0	3	175	8	0	0	0	0	3	0	5	5	0	0	28	28	10	10	27	6	0	0	0	0	0	0	0	0	0	186	3	0	0	13	3	76	4	318	9	920	21	7	6	250	148	257	154
/Users/rizwan/Downloads/fwddatasetwithrandomnfaultinformation/SourceCode/Mylyn-3.1/Mylyn-3.1/Mylyn-3.1/src/org.eclipse.mylyn.sandbox.ui/src/org/eclipse/mylyn/internal/sandbox/ui/actions/OpenActiveSearchQuickView.java	0	0	0	3	171	16	0	1	0	1	0	0	0	0	0	0	22	22	6	6	20	6	0	0	0	0	0	0	0	0	0	190	3	2	2	0	0	56	4	283	9	823	20	7	6	196	116	203	122
/Users/rizwan/Downloads/fwddatasetwithrandomnfaultinformation/SourceCode/Mylyn-3.1/Mylyn-3.1/Mylyn-3.1/src/org.eclipse.mylyn.sandbox.ui/src/org/eclipse/mylyn/internal/sandbox/ui/actions/ToggleRelationshipProviderAction.java	0	0	3	3	171	14	0	3	0	5	3	0	2	3	0	0	72	72	19	19	62	20	0	0	0	0	0	0	0	0	0	191	4	8	2	8	3	182	4	484	11	1368	26	14	7	401	180	415	187
/Users/rizwan/Downloads/fwddatasetwithrandomnfaultinformation/SourceCode/Mylyn-3.1/Mylyn-3.1/Mylyn-3.1/src/org.eclipse.mylyn.sandbox.ui/src/org/eclipse/mylyn/internal/sandbox/ui/actions/LinkActiveSearchWithEditorAction.java	0	0	0	5	171	14	0	2	1	3	1	0	0	0	0	0	54	54	17	17	46	10	0	0	0	0	0	0	0	0	0	190	3	6	3	1	1	142	4	406	11	1162	24	7	6	370	174	377	180
/Users/rizwan/Downloads/fwddatasetwithrandomnfaultinformation/SourceCode/Mylyn-3.1/Mylyn-3.1/Mylyn-3.1/src/org.eclipse.mylyn.sandbox.ui/src/org/eclipse/mylyn/internal/sandbox/ui/actions/FindReferencesInContextAction.java	0	0	0	2	170	10	0	4	0	5	1	0	0	0	0	0	30	30	12	12	31	12	0	0	0	0	0	0	0	0	0	182	3	9	2	1	1	84	4	329	11	945	23	8	7	285	133	293	140
/Users/rizwan/Downloads/fwddatasetwithrandomnfaultinformation/SourceCode/Mylyn-3.1/Mylyn-3.1/Mylyn-3.1/src/org.eclipse.mylyn.sandbox.ui/src/org/eclipse/mylyn/internal/sandbox/ui/actions/ShowQualifiedNamesAction.java	0	0	0	2	171	8	0	0	0	1	0	0	0	0	0	0	22	22	4	4	20	3	0	0	0	0	0	0	0	0	0	181	3	1	1	0	0	52	4	265	9	773	19	7	6	160	94	167	100
/Users/rizwan/Downloads/fwddatasetwithrandomnfaultinformation/SourceCode/Mylyn-3.1/Mylyn-3.1/Mylyn-3.1/src/org.eclipse.mylyn.sandbox.ui/src/org/eclipse/mylyn/internal/sandbox/ui/actions/ContextCapturePauseAction.java	0	0	0	2	172	16	0	0	0	3	0	0	0	0	0	0	36	36	16	16	27	5	0	0	0	0	0	0	0	0	0	190	3	3	1	0	0	104	4	337	9	980	19	7	6	236	118	243	124
/Users/rizwan/Downloads/fwddatasetwithrandomnfaultinformation/SourceCode/Mylyn-3.1/Mylyn-3.1/Mylyn-3.1/src/org.eclipse.mylyn.sandbox.ui/src/org/eclipse/mylyn/internal/sandbox/ui/actions/OpenRelatedElementsPopupDialogAction.java	0	0	0	2	172	12	0	0	0	0	0	0	0	0	0	0	12	12	6	6	16	3	0	0	0	0	0	0	0	0	0	186	3	0	0	0	0	36	4	248	7	725	16	5	5	169	102	174	107
/Users/rizwan/Downloads/fwddatasetwithrandomnfaultinformation/SourceCode/Mylyn-3.1/Mylyn-3.1/Mylyn-3.1/src/org.eclipse.mylyn.sandbox.ui/src/org/eclipse/mylyn/internal/sandbox/ui/commands/ContextCapturePauseHandler.java	0	0	0	2	171	12	0	0	0	2	0	0	0	0	0	0	45	45	15	15	32	4	0	0	0	0	0	0	0	0	0	185	3	2	1	0	0	120	4	351	9	1018	19	7	6	258	118	265	124
/Users/rizwan/Downloads/fwddatasetwithrandomnfaultinformation/SourceCode/Mylyn-3.1/Mylyn-3.1/Mylyn-3.1/src/org.eclipse.mylyn.sandbox.ui/src/org/eclipse/mylyn/internal/sandbox/ui/views/ActiveSearchQuickView.java	4	116	10	70	274	424	0	14	1	37	21	0	7	8	0	0	495	495	161	161	397	192	0	0	0	0	0	0	0	0	0	898	6	52	3	36	3	1312	4	2903	11	8115	29	74	21	2528	704	2602	725
/Users/rizwan/Downloads/fwddatasetwithrandomnfaultinformation/SourceCode/Mylyn-3.1/Mylyn-3.1/Mylyn-3.1/src/org.eclipse.mylyn.sandbox.ui/src/org/eclipse/mylyn/internal/sandbox/ui/views/TaskActivityViewSorter.java	2	0	2	9	178	16	0	1	2	6	4	0	3	2	0	0	85	85	41	41	84	56	0	0	0	0	0	0	0	0	0	207	5	9	3	9	3	252	4	632	11	1752	28	85	42	480	159	565	201
/Users/rizwan/Downloads/fwddatasetwithrandomnfaultinformation/SourceCode/Mylyn-3.1/Mylyn-3.1/Mylyn-3.1/src/org.eclipse.mylyn.sandbox.ui/src/org/eclipse/mylyn/internal/sandbox/ui/views/ActiveSearchView.java	1	0	0	3	196	32	0	4	0	8	3	0	10	10	0	0	234	234	69	70	166	35	0	0	0	0	0	0	0	0	0	232	4	12	2	23	3	607	4	1088	11	3061	26	11	9	1117	393	1128	402
/Users/rizwan/Downloads/fwddatasetwithrandomnfaultinformation/SourceCode/Mylyn-3.1/Mylyn-3.1/Mylyn-3.1/src/org.eclipse.mylyn.sandbox.ui/src/org/eclipse/mylyn/internal/sandbox/ui/views/TaskActivityViewContentProvider.java	0	0	0	2	171	16	0	0	0	0	0	0	3	4	0	0	47	47	15	15	32	7	0	0	0	0	0	0	0	0	0	189	3	0	0	7	2	124	4	368	9	1065	20	10	7	281	131	291	138
/Users/rizwan/Downloads/fwddatasetwithrandomnfaultinformation/SourceCode/Mylyn-3.1/Mylyn-3.1/Mylyn-3.1/src/org.eclipse.mylyn.sandbox.ui/src/org/eclipse/mylyn/internal/sandbox/ui/views/TaskActivityView.java	4	0	2	4	183	82	0	3	3	13	7	0	6	2	0	0	333	333	103	103	245	90	0	0	0	0	0	0	0	0	0	275	5	19	3	15	3	872	4	1531	11	4254	28	42	31	1452	452	1494	483
/Users/rizwan/Downloads/fwddatasetwithrandomnfaultinformation/SourceCode/Mylyn-3.1/Mylyn-3.1/Mylyn-3.1/src/org.eclipse.mylyn.sandbox.ui/src/org/eclipse/mylyn/internal/sandbox/ui/views/ActiveViewDelegatingDragAdapter.java	0	0	0	2	170	12	0	0	1	3	1	0	0	0	0	0	41	41	19	19	42	20	0	0	0	0	0	0	0	0	0	184	3	4	2	1	1	120	4	381	11	1082	23	5	5	273	135	278	140
/Users/rizwan/Downloads/fwddatasetwithrandomnfaultinformation/SourceCode/Mylyn-3.1/Mylyn-3.1/Mylyn-3.1/src/org.eclipse.mylyn.sandbox.ui/src/org/eclipse/mylyn/internal/sandbox/ui/views/ActiveViewDropAdapter.java	0	0	0	2	170	12	0	0	0	1	0	0	0	0	0	0	20	20	6	6	22	6	0	0	0	0	0	0	0	0	0	184	3	1	1	0	0	52	4	273	9	792	19	5	5	211	119	216	124
/Users/rizwan/Downloads/fwddatasetwithrandomnfaultinformation/SourceCode/Mylyn-3.1/Mylyn-3.1/Mylyn-3.1/src/org.eclipse.mylyn.sandbox.ui/src/org/eclipse/mylyn/internal/sandbox/ui/views/ContextContentProvider.java	1	0	0	2	170	14	0	4	0	7	2	0	11	12	0	0	97	98	42	41	78	40	0	0	0	0	0	0	0	0	0	187	4	11	2	25	3	278	4	632	11	1776	26	9	6	530	201	539	207
/Users/rizwan/Downloads/fwddatasetwithrandomnfaultinformation/SourceCode/Mylyn-3.1/Mylyn-3.1/Mylyn-3.1/src/org.eclipse.mylyn.sandbox.ui/src/org/eclipse/mylyn/internal/sandbox/ui/views/ContextHierarchyView.java	2	0	0	2	178	28	0	5	0	11	2	0	12	13	0	0	232	232	82	83	171	46	0	0	0	0	0	0	0	0	0	210	4	16	2	27	3	629	4	1112	11	3117	26	13	8	1081	364	1094	372
/Users/rizwan/Downloads/fwddatasetwithrandomnfaultinformation/SourceCode/Mylyn-3.1/Mylyn-3.1/Mylyn-3.1/src/org.eclipse.mylyn.sandbox.ui/src/org/eclipse/mylyn/internal/sandbox/ui/views/RelatedElementsPopupDialog.java	1	0	2	22	231	139	0	3	5	18	15	0	13	14	0	0	459	459	154	154	301	74	0	0	0	0	0	0	0	0	0	395	5	26	3	42	3	1226	4	2079	11	5858	28	59	44	2164	678	2223	722
/Users/rizwan/Downloads/fwddatasetwithrandomnfaultinformation/SourceCode/Mylyn-3.1/Mylyn-3.1/Mylyn-3.1/src/org.eclipse.mylyn.sandbox.ui/src/org/eclipse/mylyn/internal/sandbox/ui/highlighters/Highlighter.java	1	0	21	6	176	25	0	0	0	2	4	0	10	8	0	0	141	141	57	57	123	70	0	0	0	0	0	0	0	0	0	229	5	2	1	22	3	396	4	855	11	2370	26	41	15	698	203	739	218
/Users/rizwan/Downloads/fwddatasetwithrandomnfaultinformation/SourceCode/Mylyn-3.1/Mylyn-3.1/Mylyn-3.1/src/org.eclipse.mylyn.sandbox.ui/src/org/eclipse/mylyn/internal/sandbox/ui/highlighters/HighlighterList.java	1	0	2	2	180	34	0	0	0	3	0	0	9	9	0	0	92	92	32	32	62	29	0	0	0	0	0	0	0	0	0	219	5	3	1	18	2	248	4	591	11	1681	25	36	17	465	205	501	222
/Users/rizwan/Downloads/fwddatasetwithrandomnfaultinformation/SourceCode/Mylyn-3.1/Mylyn-3.1/Mylyn-3.1/src/org.eclipse.mylyn.sandbox.ui/src/org/eclipse/mylyn/internal/sandbox/ui/highlighters/ColorCoordinatesChange.java	0	0	3	19	207	42	0	0	0	0	6	0	2	0	0	0	38	39	19	19	53	53	0	0	0	0	0	0	0	0	0	271	4	0	0	8	2	115	4	510	9	1423	21	77	21	415	169	492	190
/Users/rizwan/Downloads/fwddatasetwithrandomnfaultinformation/SourceCode/Mylyn-3.1/Mylyn-3.1/Mylyn-3.1/src/org.eclipse.mylyn.sandbox.ui/src/org/eclipse/mylyn/internal/sandbox/ui/highlighters/TaskHighlighterMenuContributor.java	0	0	0	2	170	8	0	0	0	1	0	0	1	1	0	0	35	35	10	10	26	6	0	0	0	0	0	0	0	0	0	180	3	1	1	2	2	90	4	315	11	914	23	5	5	225	113	230	118
/Users/rizwan/Downloads/fwddatasetwithrandomnfaultinformation/SourceCode/Mylyn-3.1/Mylyn-3.1/Mylyn-3.1/src/org.eclipse.mylyn.sandbox.ui/src/org/eclipse/mylyn/internal/sandbox/ui/highlighters/TaskHighlighter.java	0	0	2	2	176	16	0	0	0	2	0	0	0	0	0	0	23	23	11	11	17	5	0	0	0	0	0	0	0	0	0	196	4	2	1	0	0	68	4	297	9	869	20	5	5	224	117	229	122
/Users/rizwan/Downloads/fwddatasetwithrandomnfaultinformation/SourceCode/Mylyn-3.1/Mylyn-3.1/Mylyn-3.1/src/org.eclipse.mylyn.sandbox.ui/src/org/eclipse/mylyn/internal/sandbox/ui/highlighters/EditHighlightersAction.java	0	0	0	2	170	8	0	0	0	0	0	0	0	0	0	0	16	16	7	7	19	3	0	0	0	0	0	0	0	0	0	180	3	0	0	0	0	46	4	255	7	743	16	5	5	184	105	189	110
/Users/rizwan/Downloads/fwddatasetwithrandomnfaultinformation/SourceCode/Mylyn-3.1/Mylyn-3.1/Mylyn-3.1/src/org.eclipse.mylyn.wikitext.textile.ui/src/org/eclipse/mylyn/internal/wikitext/textile/ui/package-info.java	0	0	0	2	170	8	0	0	0	0	0	0	0	0	0	0	1	1	0	0	1	0	0	0	0	0	0	0	0	0	0	180	3	0	0	0	0	2	2	188	6	564	13	5	5	55	44	60	49
/Users/rizwan/Downloads/fwddatasetwithrandomnfaultinformation/SourceCode/Mylyn-3.1/Mylyn-3.1/Mylyn-3.1/src/org.eclipse.mylyn.team.tests/src/org/eclipse/mylyn/team/tests/TestSyncViewRefresh.java	0	0	0	2	170	10	0	0	0	0	0	0	0	0	0	0	8	8	2	2	14	4	0	0	0	0	0	0	0	0	0	182	3	0	0	0	0	20	4	227	7	663	16	5	5	140	87	145	92
/Users/rizwan/Downloads/fwddatasetwithrandomnfaultinformation/SourceCode/Mylyn-3.1/Mylyn-3.1/Mylyn-3.1/src/org.eclipse.mylyn.team.tests/src/org/eclipse/mylyn/team/tests/CommitTemplateTest.java	0	0	2	4	172	8	0	0	0	0	0	0	0	0	0	0	45	45	9	9	32	17	0	0	0	0	0	0	0	0	0	186	4	0	0	0	0	108	4	351	7	1003	17	12	10	229	116	241	126
/Users/rizwan/Downloads/fwddatasetwithrandomnfaultinformation/SourceCode/Mylyn-3.1/Mylyn-3.1/Mylyn-3.1/src/org.eclipse.mylyn.team.tests/src/org/eclipse/mylyn/team/tests/AllTeamTests.java	0	0	0	4	170	12	0	0	0	0	0	0	0	0	0	0	7	7	2	2	9	1	0	0	0	0	0	0	0	0	0	186	3	0	0	0	0	18	4	221	7	653	16	5	5	94	65	99	70
/Users/rizwan/Downloads/fwddatasetwithrandomnfaultinformation/SourceCode/Mylyn-3.1/Mylyn-3.1/Mylyn-3.1/src/org.eclipse.mylyn.team.tests/src/org/eclipse/mylyn/team/tests/TeamPropertiesLinkProviderTest.java	0	0	0	2	170	24	0	0	0	0	0	0	2	2	0	0	105	105	26	26	84	14	0	0	0	0	0	0	0	0	0	196	3	0	0	4	2	262	4	569	9	1609	20	49	25	421	162	470	187
/Users/rizwan/Downloads/fwddatasetwithrandomnfaultinformation/SourceCode/Mylyn-3.1/Mylyn-3.1/Mylyn-3.1/src/org.eclipse.mylyn.team.tests/src/org/eclipse/mylyn/team/tests/ChangeSetManagerTest.java	1	0	3	2	171	17	0	0	0	0	0	0	5	1	0	0	110	110	9	9	76	15	0	0	0	0	0	0	0	0	0	194	5	0	0	6	2	238	4	540	9	1527	22	36	15	423	174	459	189
/Users/rizwan/Downloads/fwddatasetwithrandomnfaultinformation/SourceCode/Mylyn-3.1/Mylyn-3.1/Mylyn-3.1/src/org.eclipse.mylyn.context.ui/src/org/eclipse/mylyn/context/ui/ContextUi.java	0	0	0	4	187	16	0	0	1	0	1	0	0	0	0	0	29	29	10	10	18	1	0	0	0	0	0	0	0	0	0	207	3	1	1	1	1	78	4	315	11	928	22	10	8	240	125	250	133
/Users/rizwan/Downloads/fwddatasetwithrandomnfaultinformation/SourceCode/Mylyn-3.1/Mylyn-3.1/Mylyn-3.1/src/org.eclipse.mylyn.context.ui/src/org/eclipse/mylyn/context/ui/IContextUiStartup.java	0	0	0	3	177	10	0	0	0	0	0	0	0	0	0	0	2	2	1	1	2	0	0	0	0	0	0	0	0	0	0	190	3	0	0	0	0	6	4	205	6	612	15	7	7	83	64	90	71
/Users/rizwan/Downloads/fwddatasetwithrandomnfaultinformation/SourceCode/Mylyn-3.1/Mylyn-3.1/Mylyn-3.1/src/org.eclipse.mylyn.context.ui/src/org/eclipse/mylyn/context/ui/AbstractFocusViewAction.java	0	0	7	22	234	102	0	15	2	22	8	0	24	24	0	0	300	300	110	110	200	64	0	0	0	0	0	0	0	0	0	365	4	39	3	56	3	820	4	1558	11	4407	27	32	15	1479	475	1511	490
/Users/rizwan/Downloads/fwddatasetwithrandomnfaultinformation/SourceCode/Mylyn-3.1/Mylyn-3.1/Mylyn-3.1/src/org.eclipse.mylyn.context.ui/src/org/eclipse/mylyn/context/ui/AbstractAutoFocusViewAction.java	0	0	1	6	174	12	0	1	0	0	0	0	0	0	0	0	43	43	16	16	33	7	0	0	0	0	0	0	0	0	0	193	4	1	1	0	0	118	4	361	9	1043	20	8	7	314	160	322	167
/Users/rizwan/Downloads/fwddatasetwithrandomnfaultinformation/SourceCode/Mylyn-3.1/Mylyn-3.1/Mylyn-3.1/src/org.eclipse.mylyn.context.ui/src/org/eclipse/mylyn/context/ui/InterestSorter.java	0	0	0	4	173	8	0	1	0	2	0	0	2	2	0	0	14	14	7	7	16	7	0	0	0	0	0	0	0	0	0	185	3	3	2	4	2	42	4	268	11	781	24	18	13	149	88	167	101
/Users/rizwan/Downloads/fwddatasetwithrandomnfaultinformation/SourceCode/Mylyn-3.1/Mylyn-3.1/Mylyn-3.1/src/org.eclipse.mylyn.context.ui/src/org/eclipse/mylyn/context/ui/InterestFilter.java	0	0	1	8	180	26	0	2	4	7	2	0	0	0	0	0	59	60	32	31	51	16	0	0	0	0	0	0	0	0	0	215	4	13	3	2	1	182	4	491	11	1405	25	11	10	453	187	464	197
/Users/rizwan/Downloads/fwddatasetwithrandomnfaultinformation/SourceCode/Mylyn-3.1/Mylyn-3.1/Mylyn-3.1/src/org.eclipse.mylyn.context.ui/src/org/eclipse/mylyn/context/ui/AbstractContextUiBridge.java	0	0	0	2	179	10	0	0	0	0	0	0	1	1	0	0	9	9	1	1	14	0	0	0	0	0	0	0	0	0	0	191	3	0	0	2	2	20	4	236	8	693	19	7	6	166	109	173	115
/Users/rizwan/Downloads/fwddatasetwithrandomnfaultinformation/SourceCode/Mylyn-3.1/Mylyn-3.1/Mylyn-3.1/src/org.eclipse.mylyn.context.ui/src/org/eclipse/mylyn/context/ui/IContextAwareEditor.java	0	0	0	2	174	10	0	0	0	0	0	0	0	0	0	0	2	2	1	1	2	0	0	0	0	0	0	0	0	0	0	186	3	0	0	0	0	6	4	201	6	600	15	10	8	101	80	111	88
/Users/rizwan/Downloads/fwddatasetwithrandomnfaultinformation/SourceCode/Mylyn-3.1/Mylyn-3.1/Mylyn-3.1/src/org.eclipse.mylyn.context.ui/src/org/eclipse/mylyn/internal/context/ui/HighlighterImageDescriptor.java	10	12	24	15	218	33	0	5	0	3	2	0	26	34	0	0	93	93	52	52	104	86	0	0	0	0	0	0	0	0	0	312	6	8	2	62	3	290	4	877	11	2437	28	173	93	827	250	1000	343
/Users/rizwan/Downloads/fwddatasetwithrandomnfaultinformation/SourceCode/Mylyn-3.1/Mylyn-3.1/Mylyn-3.1/src/org.eclipse.mylyn.context.ui/src/org/eclipse/mylyn/internal/context/ui/IContextUiPreferenceContstants.java	0	0	0	18	170	24	0	0	0	0	0	0	0	0	0	0	1	1	1	1	9	8	0	0	0	0	0	0	0	0	0	212	3	0	0	0	0	4	4	240	7	703	16	13	6	161	76	174	82
/Users/rizwan/Downloads/fwddatasetwithrandomnfaultinformation/SourceCode/Mylyn-3.1/Mylyn-3.1/Mylyn-3.1/src/org.eclipse.mylyn.context.ui/src/org/eclipse/mylyn/internal/context/ui/InterestDecorator.java	0	0	0	2	172	14	0	1	0	3	0	0	0	0	0	0	28	28	17	17	30	8	0	0	0	0	0	0	0	0	0	188	3	4	2	0	0	90	4	329	9	949	20	5	5	278	124	283	129
/Users/rizwan/Downloads/fwddatasetwithrandomnfaultinformation/SourceCode/Mylyn-3.1/Mylyn-3.1/Mylyn-3.1/src/org.eclipse.mylyn.context.ui/src/org/eclipse/mylyn/internal/context/ui/ContentOutlineManager.java	0	0	0	2	170	24	0	0	0	2	0	0	0	0	0	0	14	14	10	10	9	3	0	0	0	0	0	0	0	0	0	196	3	2	1	0	0	48	4	266	9	787	19	5	5	130	76	135	81
/Users/rizwan/Downloads/fwddatasetwithrandomnfaultinformation/SourceCode/Mylyn-3.1/Mylyn-3.1/Mylyn-3.1/src/org.eclipse.mylyn.context.ui/src/org/eclipse/mylyn/internal/context/ui/ContextUiImages.java	0	0	2	39	174	45	0	0	0	0	4	0	0	0	0	0	41	41	12	12	36	18	0	0	0	0	0	0	0	0	0	260	4	0	0	4	1	106	4	433	9	1245	20	24	10	309	138	333	148
/Users/rizwan/Downloads/fwddatasetwithrandomnfaultinformation/SourceCode/Mylyn-3.1/Mylyn-3.1/Mylyn-3.1/src/org.eclipse.mylyn.context.ui/src/org/eclipse/mylyn/internal/context/ui/TaskStructureBridge.java	0	0	0	4	170	11	0	0	0	0	0	0	1	1	0	0	26	26	17	17	22	1	0	0	0	0	0	0	0	0	0	185	3	0	0	2	2	86	4	305	9	892	20	6	6	213	99	219	105
/Users/rizwan/Downloads/fwddatasetwithrandomnfaultinformation/SourceCode/Mylyn-3.1/Mylyn-3.1/Mylyn-3.1/src/org.eclipse.mylyn.context.ui/src/org/eclipse/mylyn/internal/context/ui/ActiveViewSelectionDragAdapter.java	0	0	0	2	170	8	0	0	0	2	0	0	0	0	0	0	20	20	7	7	22	6	0	0	0	0	0	0	0	0	0	180	3	2	1	0	0	54	4	272	9	789	19	7	7	178	95	185	102
/Users/rizwan/Downloads/fwddatasetwithrandomnfaultinformation/SourceCode/Mylyn-3.1/Mylyn-3.1/Mylyn-3.1/src/org.eclipse.mylyn.context.ui/src/org/eclipse/mylyn/internal/context/ui/ContextUiPlugin.java	0	0	12	64	202	98	0	2	0	19	3	0	30	30	0	0	325	325	122	122	235	84	0	0	0	0	0	0	0	0	0	376	4	21	2	63	3	894	4	1686	11	4737	26	39	8	1778	530	1817	538
/Users/rizwan/Downloads/fwddatasetwithrandomnfaultinformation/SourceCode/Mylyn-3.1/Mylyn-3.1/Mylyn-3.1/src/org.eclipse.mylyn.context.ui/src/org/eclipse/mylyn/internal/context/ui/AbstractContextLabelProvider.java	0	0	0	6	172	16	0	0	0	0	0	0	0	0	0	0	27	27	13	13	19	0	0	0	0	0	0	0	0	0	0	194	3	0	0	0	0	80	4	300	6	880	15	5	5	208	99	213	104
/Users/rizwan/Downloads/fwddatasetwithrandomnfaultinformation/SourceCode/Mylyn-3.1/Mylyn-3.1/Mylyn-3.1/src/org.eclipse.mylyn.context.ui/src/org/eclipse/mylyn/internal/context/ui/TaskUiBridge.java	0	0	0	2	170	12	0	0	0	0	0	0	1	1	0	0	9	9	8	8	15	0	0	0	0	0	0	0	0	0	0	184	3	0	0	2	2	34	4	244	8	716	19	5	5	163	92	168	97
/Users/rizwan/Downloads/fwddatasetwithrandomnfaultinformation/SourceCode/Mylyn-3.1/Mylyn-3.1/Mylyn-3.1/src/org.eclipse.mylyn.context.ui/src/org/eclipse/mylyn/internal/context/ui/ContextWorkingSetManager.java	0	0	0	4	176	18	0	0	0	0	2	0	10	9	0	0	67	67	29	29	46	10	0	0	0	0	0	0	0	0	0	198	3	0	0	21	3	192	4	477	9	1374	21	11	8	358	173	369	181
/Users/rizwan/Downloads/fwddatasetwithrandomnfaultinformation/SourceCode/Mylyn-3.1/Mylyn-3.1/Mylyn-3.1/src/org.eclipse.mylyn.context.ui/src/org/eclipse/mylyn/internal/context/ui/FocusedViewerManager.java	0	0	0	9	185	44	0	6	1	11	6	0	26	26	0	0	168	168	69	69	111	35	0	0	0	0	0	0	0	0	0	238	3	18	3	58	3	474	4	947	11	2693	26	12	9	872	331	884	340
/Users/rizwan/Downloads/fwddatasetwithrandomnfaultinformation/SourceCode/Mylyn-3.1/Mylyn-3.1/Mylyn-3.1/src/org.eclipse.mylyn.context.ui/src/org/eclipse/mylyn/internal/context/ui/ContextPerspectiveManager.java	0	0	2	8	181	40	0	3	0	7	0	0	6	7	0	0	94	94	41	41	52	20	0	0	0	0	0	0	0	0	0	231	4	10	2	13	2	270	4	608	11	1751	25	11	7	514	206	525	213
/Users/rizwan/Downloads/fwddatasetwithrandomnfaultinformation/SourceCode/Mylyn-3.1/Mylyn-3.1/Mylyn-3.1/src/org.eclipse.mylyn.context.ui/src/org/eclipse/mylyn/internal/context/ui/Messages.java	0	0	0	4	166	10	0	0	0	0	0	0	0	0	0	0	4	4	3	3	17	1	0	0	0	0	0	0	0	0	0	180	3	0	0	0	0	14	4	219	7	639	16	6	6	138	78	144	84
/Users/rizwan/Downloads/fwddatasetwithrandomnfaultinformation/SourceCode/Mylyn-3.1/Mylyn-3.1/Mylyn-3.1/src/org.eclipse.mylyn.context.ui/src/org/eclipse/mylyn/internal/context/ui/ContextEditorManager.java	1	0	4	51	176	96	0	9	1	16	8	0	14	14	0	0	269	269	80	80	163	73	0	0	0	0	0	0	0	0	0	328	5	26	3	36	3	698	4	1339	11	3777	28	42	12	1346	435	1388	447
/Users/rizwan/Downloads/fwddatasetwithrandomnfaultinformation/SourceCode/Mylyn-3.1/Mylyn-3.1/Mylyn-3.1/src/org.eclipse.mylyn.context.ui/src/org/eclipse/mylyn/internal/context/ui/InterestDecoratorLightweight.java	0	0	0	4	170	20	0	6	0	9	1	0	0	0	0	0	43	43	20	20	29	10	0	0	0	0	0	0	0	0	0	194	3	15	2	1	1	126	4	385	11	1117	23	7	7	317	152	324	159
/Users/rizwan/Downloads/fwddatasetwithrandomnfaultinformation/SourceCode/Mylyn-3.1/Mylyn-3.1/Mylyn-3.1/src/org.eclipse.mylyn.context.ui/src/org/eclipse/mylyn/internal/context/ui/UiUtil.java	0	0	0	2	170	12	0	0	0	2	0	0	0	0	0	0	14	14	8	8	12	4	0	0	0	0	0	0	0	0	0	184	3	2	1	0	0	44	4	254	9	747	19	8	8	148	97	156	105
/Users/rizwan/Downloads/fwddatasetwithrandomnfaultinformation/SourceCode/Mylyn-3.1/Mylyn-3.1/Mylyn-3.1/src/org.eclipse.mylyn.context.ui/src/org/eclipse/mylyn/internal/context/ui/TaskContextWorkingSetPage.java	0	0	0	13	170	36	0	0	0	1	2	0	2	2	0	0	66	66	11	11	65	21	0	0	0	0	0	0	0	0	0	219	3	1	1	6	3	154	4	477	11	1345	24	11	7	420	186	431	193
/Users/rizwan/Downloads/fwddatasetwithrandomnfaultinformation/SourceCode/Mylyn-3.1/Mylyn-3.1/Mylyn-3.1/src/org.eclipse.mylyn.context.ui/src/org/eclipse/mylyn/internal/context/ui/DoiOrderSorter.java	0	0	0	2	170	8	0	0	0	0	0	0	2	2	0	0	4	4	2	2	6	1	0	0	0	0	0	0	0	0	0	180	3	0	0	4	2	12	4	212	9	629	20	9	8	92	66	101	74
/Users/rizwan/Downloads/fwddatasetwithrandomnfaultinformation/SourceCode/Mylyn-3.1/Mylyn-3.1/Mylyn-3.1/src/org.eclipse.mylyn.context.ui/src/org/eclipse/mylyn/internal/context/ui/BrowseFilteredListener.java	0	0	1	4	177	20	0	1	2	11	4	0	0	0	0	0	86	86	41	41	68	27	0	0	0	0	0	0	0	0	0	202	4	14	3	4	1	254	4	581	11	1647	25	14	10	513	179	527	189
/Users/rizwan/Downloads/fwddatasetwithrandomnfaultinformation/SourceCode/Mylyn-3.1/Mylyn-3.1/Mylyn-3.1/src/org.eclipse.mylyn.context.ui/src/org/eclipse/mylyn/internal/context/ui/ColorMap.java	0	0	0	5	170	18	0	0	0	0	8	0	0	0	0	0	74	74	18	18	57	22	0	0	0	0	0	0	0	0	0	193	3	0	0	8	1	184	4	472	9	1338	19	84	52	341	109	425	161
/Users/rizwan/Downloads/fwddatasetwithrandomnfaultinformation/SourceCode/Mylyn-3.1/Mylyn-3.1/Mylyn-3.1/src/org.eclipse.mylyn.context.ui/src/org/eclipse/mylyn/internal/context/ui/preferences/Messages.java	0	0	0	4	166	10	0	0	0	0	0	0	0	0	0	0	4	4	3	3	16	1	0	0	0	0	0	0	0	0	0	180	3	0	0	0	0	14	4	218	7	637	16	6	6	136	78	142	84
/Users/rizwan/Downloads/fwddatasetwithrandomnfaultinformation/SourceCode/Mylyn-3.1/Mylyn-3.1/Mylyn-3.1/src/org.eclipse.mylyn.context.ui/src/org/eclipse/mylyn/internal/context/ui/preferences/ContextUiPreferencePage.java	0	0	1	7	189	29	0	0	0	0	0	0	2	2	0	0	99	99	12	12	83	17	0	0	0	0	0	0	0	0	0	226	4	0	0	4	2	222	4	562	9	1585	21	13	9	538	229	551	238
/Users/rizwan/Downloads/fwddatasetwithrandomnfaultinformation/SourceCode/Mylyn-3.1/Mylyn-3.1/Mylyn-3.1/src/org.eclipse.mylyn.context.ui/src/org/eclipse/mylyn/internal/context/ui/editors/ContextPageFactory.java	0	0	0	2	171	8	0	0	0	0	0	0	0	0	0	0	8	8	6	6	14	0	0	0	0	0	0	0	0	0	0	181	3	0	0	0	0	28	4	230	6	675	15	5	5	163	89	168	94
/Users/rizwan/Downloads/fwddatasetwithrandomnfaultinformation/SourceCode/Mylyn-3.1/Mylyn-3.1/Mylyn-3.1/src/org.eclipse.mylyn.context.ui/src/org/eclipse/mylyn/internal/context/ui/editors/Messages.java	0	0	0	4	166	10	0	0	0	0	0	0	0	0	0	0	4	4	3	3	19	1	0	0	0	0	0	0	0	0	0	180	3	0	0	0	0	14	4	221	7	643	16	7	7	147	80	154	87
/Users/rizwan/Downloads/fwddatasetwithrandomnfaultinformation/SourceCode/Mylyn-3.1/Mylyn-3.1/Mylyn-3.1/src/org.eclipse.mylyn.context.ui/src/org/eclipse/mylyn/internal/context/ui/editors/ScalableInterestFilter.java	0	0	0	2	170	8	0	0	0	0	0	0	0	1	0	0	9	9	5	5	7	3	0	0	0	0	0	0	0	0	0	180	3	0	0	1	1	28	4	227	9	672	19	6	5	102	72	108	77
/Users/rizwan/Downloads/fwddatasetwithrandomnfaultinformation/SourceCode/Mylyn-3.1/Mylyn-3.1/Mylyn-3.1/src/org.eclipse.mylyn.context.ui/src/org/eclipse/mylyn/internal/context/ui/editors/ContextEditorFormPage.java	0	0	0	26	181	94	0	7	0	28	8	0	9	9	0	0	354	354	111	111	260	78	0	0	0	0	0	0	0	0	0	301	3	35	2	26	3	930	4	1642	11	4587	25	35	18	1584	499	1619	517
/Users/rizwan/Downloads/fwddatasetwithrandomnfaultinformation/SourceCode/Mylyn-3.1/Mylyn-3.1/Mylyn-3.1/src/org.eclipse.mylyn.context.ui/src/org/eclipse/mylyn/internal/context/ui/actions/FocusTaskListAction.java	0	0	0	4	172	24	0	2	1	2	1	0	6	7	0	0	130	130	35	35	73	17	0	0	0	0	0	0	0	0	0	200	3	5	3	14	3	330	4	652	11	1864	26	7	6	502	194	509	200
/Users/rizwan/Downloads/fwddatasetwithrandomnfaultinformation/SourceCode/Mylyn-3.1/Mylyn-3.1/Mylyn-3.1/src/org.eclipse.mylyn.context.ui/src/org/eclipse/mylyn/internal/context/ui/actions/ContextCopyAction.java	0	0	0	4	171	12	0	0	0	1	2	0	0	0	0	0	55	55	15	15	35	6	0	0	0	0	0	0	0	0	0	187	3	1	1	2	1	140	4	380	11	1101	22	6	6	287	141	293	147
/Users/rizwan/Downloads/fwddatasetwithrandomnfaultinformation/SourceCode/Mylyn-3.1/Mylyn-3.1/Mylyn-3.1/src/org.eclipse.mylyn.context.ui/src/org/eclipse/mylyn/internal/context/ui/actions/InterestDecrementAction.java	0	0	0	2	172	8	0	0	0	0	0	0	0	0	0	0	2	2	2	2	2	0	0	0	0	0	0	0	0	0	0	182	3	0	0	0	0	8	4	199	6	594	15	7	7	70	61	77	68
/Users/rizwan/Downloads/fwddatasetwithrandomnfaultinformation/SourceCode/Mylyn-3.1/Mylyn-3.1/Mylyn-3.1/src/org.eclipse.mylyn.context.ui/src/org/eclipse/mylyn/internal/context/ui/actions/OpenQuickContextPopupDialogAction.java	0	0	0	2	172	14	0	0	0	0	0	0	0	0	0	0	13	13	5	5	15	3	0	0	0	0	0	0	0	0	0	188	3	0	0	0	0	36	4	249	7	729	16	5	5	159	100	164	105
/Users/rizwan/Downloads/fwddatasetwithrandomnfaultinformation/SourceCode/Mylyn-3.1/Mylyn-3.1/Mylyn-3.1/src/org.eclipse.mylyn.context.ui/src/org/eclipse/mylyn/internal/context/ui/actions/ContextActiveActionFilter.java	0	0	0	2	170	8	0	0	0	0	0	0	0	0	0	0	4	4	2	2	4	0	0	0	0	0	0	0	0	0	0	180	3	0	0	0	0	12	4	203	6	604	15	5	5	84	63	89	68
/Users/rizwan/Downloads/fwddatasetwithrandomnfaultinformation/SourceCode/Mylyn-3.1/Mylyn-3.1/Mylyn-3.1/src/org.eclipse.mylyn.context.ui/src/org/eclipse/mylyn/internal/context/ui/actions/OpenPrefsAction.java	0	0	0	2	170	16	0	0	0	0	0	0	0	0	0	0	5	5	5	5	5	0	0	0	0	0	0	0	0	0	0	188	3	0	0	0	0	20	4	220	6	654	15	5	5	120	78	125	83
/Users/rizwan/Downloads/fwddatasetwithrandomnfaultinformation/SourceCode/Mylyn-3.1/Mylyn-3.1/Mylyn-3.1/src/org.eclipse.mylyn.context.ui/src/org/eclipse/mylyn/internal/context/ui/actions/ContextClearAction.java	0	0	0	6	171	12	0	0	0	2	0	0	0	0	0	0	26	26	9	9	25	5	0	0	0	0	0	0	0	0	0	189	3	2	1	0	0	70	4	299	9	868	19	7	6	219	123	226	129
/Users/rizwan/Downloads/fwddatasetwithrandomnfaultinformation/SourceCode/Mylyn-3.1/Mylyn-3.1/Mylyn-3.1/src/org.eclipse.mylyn.context.ui/src/org/eclipse/mylyn/internal/context/ui/actions/FocusOutlineAction.java	0	0	0	4	179	18	0	1	0	8	0	0	5	5	0	0	58	58	20	20	39	15	0	0	0	0	0	0	0	0	0	201	3	9	2	10	2	156	4	441	11	1269	24	6	6	340	167	346	173
/Users/rizwan/Downloads/fwddatasetwithrandomnfaultinformation/SourceCode/Mylyn-3.1/Mylyn-3.1/Mylyn-3.1/src/org.eclipse.mylyn.context.ui/src/org/eclipse/mylyn/internal/context/ui/actions/ToggleDecorateInterestLevelAction.java	0	0	0	6	170	12	0	0	0	0	0	0	0	0	0	0	21	21	5	5	14	3	0	0	0	0	0	0	0	0	0	188	3	0	0	0	0	52	4	264	7	775	16	7	6	137	91	144	97
/Users/rizwan/Downloads/fwddatasetwithrandomnfaultinformation/SourceCode/Mylyn-3.1/Mylyn-3.1/Mylyn-3.1/src/org.eclipse.mylyn.context.ui/src/org/eclipse/mylyn/internal/context/ui/actions/Messages.java	0	0	0	4	166	10	0	0	0	0	0	0	0	0	0	0	4	4	3	3	28	1	0	0	0	0	0	0	0	0	0	180	3	0	0	0	0	14	4	230	7	661	16	6	6	184	90	190	96
/Users/rizwan/Downloads/fwddatasetwithrandomnfaultinformation/SourceCode/Mylyn-3.1/Mylyn-3.1/Mylyn-3.1/src/org.eclipse.mylyn.context.ui/src/org/eclipse/mylyn/internal/context/ui/actions/ContextRetrieveAction.java	0	0	0	4	173	12	0	2	0	4	1	0	0	0	0	0	33	33	14	14	37	9	0	0	0	0	0	0	0	0	0	189	3	6	2	1	1	94	4	346	11	993	23	6	6	298	146	304	152
/Users/rizwan/Downloads/fwddatasetwithrandomnfaultinformation/SourceCode/Mylyn-3.1/Mylyn-3.1/Mylyn-3.1/src/org.eclipse.mylyn.context.ui/src/org/eclipse/mylyn/internal/context/ui/actions/InterestIncrementAction.java	0	0	0	2	170	8	0	0	0	0	0	0	0	0	0	0	2	2	2	2	2	0	0	0	0	0	0	0	0	0	0	180	3	0	0	0	0	8	4	197	6	588	15	5	5	66	57	71	62
/Users/rizwan/Downloads/fwddatasetwithrandomnfaultinformation/SourceCode/Mylyn-3.1/Mylyn-3.1/Mylyn-3.1/src/org.eclipse.mylyn.context.ui/src/org/eclipse/mylyn/internal/context/ui/actions/ContextAttachAction.java	0	0	0	4	173	12	0	2	1	4	2	0	0	0	0	0	43	43	15	15	43	10	0	0	0	0	0	0	0	0	0	189	3	7	3	2	1	116	4	378	11	1081	24	6	6	330	158	336	164
/Users/rizwan/Downloads/fwddatasetwithrandomnfaultinformation/SourceCode/Mylyn-3.1/Mylyn-3.1/Mylyn-3.1/src/org.eclipse.mylyn.context.ui/src/org/eclipse/mylyn/internal/context/ui/actions/TaskContextAction.java	0	0	0	2	172	14	0	0	0	1	0	0	0	0	0	0	20	20	8	8	17	4	0	0	0	0	0	0	0	0	0	188	3	1	1	0	0	56	4	274	9	802	19	5	5	165	91	170	96
/Users/rizwan/Downloads/fwddatasetwithrandomnfaultinformation/SourceCode/Mylyn-3.1/Mylyn-3.1/Mylyn-3.1/src/org.eclipse.mylyn.context.ui/src/org/eclipse/mylyn/internal/context/ui/actions/AbstractInterestManipulationAction.java	0	0	0	4	178	22	0	0	0	8	0	0	0	0	0	0	57	57	23	23	46	18	0	0	0	0	0	0	0	0	0	204	3	8	1	0	0	160	4	444	9	1269	19	6	6	389	170	395	176
/Users/rizwan/Downloads/fwddatasetwithrandomnfaultinformation/SourceCode/Mylyn-3.1/Mylyn-3.1/Mylyn-3.1/src/org.eclipse.mylyn.context.ui/src/org/eclipse/mylyn/internal/context/ui/commands/AbstractTaskAttachmentCommandHandler.java	0	0	0	2	170	8	0	0	0	0	0	0	0	0	0	0	13	13	7	7	12	2	0	0	0	0	0	0	0	0	0	180	3	0	0	0	0	40	4	241	7	709	16	5	5	145	85	150	90
/Users/rizwan/Downloads/fwddatasetwithrandomnfaultinformation/SourceCode/Mylyn-3.1/Mylyn-3.1/Mylyn-3.1/src/org.eclipse.mylyn.context.ui/src/org/eclipse/mylyn/internal/context/ui/commands/RetrieveContextAttachmentHandler.java	0	0	0	2	170	8	0	0	0	0	0	0	0	0	0	0	6	6	2	2	6	0	0	0	0	0	0	0	0	0	0	180	3	0	0	0	0	16	4	209	6	620	15	5	5	101	70	106	75
/Users/rizwan/Downloads/fwddatasetwithrandomnfaultinformation/SourceCode/Mylyn-3.1/Mylyn-3.1/Mylyn-3.1/src/org.eclipse.mylyn.context.ui/src/org/eclipse/mylyn/internal/context/ui/commands/RetrieveContextHandler.java	0	0	0	2	170	8	0	1	0	2	1	0	0	0	0	0	14	14	4	4	17	4	0	0	0	0	0	0	0	0	0	180	3	3	2	1	1	36	4	251	11	733	23	5	5	161	92	166	97
/Users/rizwan/Downloads/fwddatasetwithrandomnfaultinformation/SourceCode/Mylyn-3.1/Mylyn-3.1/Mylyn-3.1/src/org.eclipse.mylyn.context.ui/src/org/eclipse/mylyn/internal/context/ui/commands/ClearContextHandler.java	0	0	0	2	170	8	0	0	0	1	0	0	0	0	0	0	12	12	3	3	13	1	0	0	0	0	0	0	0	0	0	180	3	1	1	0	0	30	4	233	9	686	19	5	5	145	87	150	92
/Users/rizwan/Downloads/fwddatasetwithrandomnfaultinformation/SourceCode/Mylyn-3.1/Mylyn-3.1/Mylyn-3.1/src/org.eclipse.mylyn.context.ui/src/org/eclipse/mylyn/internal/context/ui/commands/Messages.java	0	0	0	4	166	10	0	0	0	0	0	0	0	0	0	0	4	4	3	3	14	1	0	0	0	0	0	0	0	0	0	180	3	0	0	0	0	14	4	216	7	633	16	6	6	128	76	134	82
/Users/rizwan/Downloads/fwddatasetwithrandomnfaultinformation/SourceCode/Mylyn-3.1/Mylyn-3.1/Mylyn-3.1/src/org.eclipse.mylyn.context.ui/src/org/eclipse/mylyn/internal/context/ui/commands/AttachContextHandler.java	0	0	0	2	170	8	0	1	0	2	1	0	0	0	0	0	14	14	4	4	17	4	0	0	0	0	0	0	0	0	0	180	3	3	2	1	1	36	4	251	11	733	23	5	5	161	92	166	97
/Users/rizwan/Downloads/fwddatasetwithrandomnfaultinformation/SourceCode/Mylyn-3.1/Mylyn-3.1/Mylyn-3.1/src/org.eclipse.mylyn.context.ui/src/org/eclipse/mylyn/internal/context/ui/commands/CopyContextHandler.java	0	0	0	2	170	8	0	0	0	1	2	0	0	0	0	0	42	42	10	10	28	6	0	0	0	0	0	0	0	0	0	180	3	1	1	2	1	104	4	330	11	958	22	5	5	244	119	249	124
/Users/rizwan/Downloads/fwddatasetwithrandomnfaultinformation/SourceCode/Mylyn-3.1/Mylyn-3.1/Mylyn-3.1/src/org.eclipse.mylyn.context.ui/src/org/eclipse/mylyn/internal/context/ui/commands/FocusViewHandler.java	0	0	0	5	171	10	0	0	0	1	2	0	0	0	0	0	12	12	5	5	20	9	0	0	0	0	0	0	0	0	0	186	3	1	1	2	1	34	4	261	11	756	22	6	6	160	88	166	94
/Users/rizwan/Downloads/fwddatasetwithrandomnfaultinformation/SourceCode/Mylyn-3.1/Mylyn-3.1/Mylyn-3.1/src/org.eclipse.mylyn.context.ui/src/org/eclipse/mylyn/internal/context/ui/wizards/ContextRetrieveWizard.java	0	0	0	2	172	8	0	0	0	0	0	0	0	0	0	0	18	18	5	5	21	4	0	0	0	0	0	0	0	0	0	182	3	0	0	0	0	46	4	260	7	755	16	5	5	173	100	178	105
/Users/rizwan/Downloads/fwddatasetwithrandomnfaultinformation/SourceCode/Mylyn-3.1/Mylyn-3.1/Mylyn-3.1/src/org.eclipse.mylyn.context.ui/src/org/eclipse/mylyn/internal/context/ui/wizards/Messages.java	0	0	0	4	166	10	0	0	0	0	0	0	0	0	0	0	4	4	3	3	18	1	0	0	0	0	0	0	0	0	0	180	3	0	0	0	0	14	4	220	7	641	16	6	6	144	80	150	86
/Users/rizwan/Downloads/fwddatasetwithrandomnfaultinformation/SourceCode/Mylyn-3.1/Mylyn-3.1/Mylyn-3.1/src/org.eclipse.mylyn.context.ui/src/org/eclipse/mylyn/internal/context/ui/wizards/ContextAttachWizardPage.java	0	0	1	2	170	8	0	0	0	0	0	0	0	0	0	0	38	38	7	7	40	6	0	0	0	0	0	0	0	0	0	181	4	0	0	0	0	90	4	325	7	928	17	5	5	263	133	268	138
/Users/rizwan/Downloads/fwddatasetwithrandomnfaultinformation/SourceCode/Mylyn-3.1/Mylyn-3.1/Mylyn-3.1/src/org.eclipse.mylyn.context.ui/src/org/eclipse/mylyn/internal/context/ui/wizards/ContextAttachWizard.java	0	0	0	2	171	8	0	0	0	0	0	0	0	0	0	0	18	18	5	5	19	3	0	0	0	0	0	0	0	0	0	181	3	0	0	0	0	46	4	256	7	746	16	5	5	161	96	166	101
/Users/rizwan/Downloads/fwddatasetwithrandomnfaultinformation/SourceCode/Mylyn-3.1/Mylyn-3.1/Mylyn-3.1/src/org.eclipse.mylyn.context.ui/src/org/eclipse/mylyn/internal/context/ui/wizards/ContextRetrieveWizardPage.java	0	0	1	5	172	16	0	3	0	5	3	0	2	4	0	0	102	102	24	24	88	25	0	0	0	0	0	0	0	0	0	194	4	8	2	9	3	252	4	589	11	1652	26	40	22	495	208	535	230
/Users/rizwan/Downloads/fwddatasetwithrandomnfaultinformation/SourceCode/Mylyn-3.1/Mylyn-3.1/Mylyn-3.1/src/org.eclipse.mylyn.context.ui/src/org/eclipse/mylyn/internal/context/ui/views/QuickOutlinePatternAndInterestFilter.java	0	0	0	3	178	32	0	1	1	2	2	0	0	0	0	0	29	29	12	12	22	8	0	0	0	0	0	0	0	0	0	213	3	4	3	2	1	82	4	342	11	996	24	7	6	300	150	307	156
/Users/rizwan/Downloads/fwddatasetwithrandomnfaultinformation/SourceCode/Mylyn-3.1/Mylyn-3.1/Mylyn-3.1/src/org.eclipse.mylyn.context.ui/src/org/eclipse/mylyn/internal/context/ui/views/ContextNodeOpenListener.java	0	0	0	2	170	12	0	0	0	2	0	0	0	0	0	0	35	35	13	13	31	10	0	0	0	0	0	0	0	0	0	184	3	2	1	0	0	96	4	331	9	953	19	6	6	247	116	253	122
/Users/rizwan/Downloads/fwddatasetwithrandomnfaultinformation/SourceCode/Mylyn-3.1/Mylyn-3.1/Mylyn-3.1/src/org.eclipse.mylyn.context.ui/src/org/eclipse/mylyn/internal/context/ui/views/QuickContextPopupDialog.java	0	0	2	11	220	111	0	0	5	7	15	0	5	7	0	0	233	233	82	82	161	44	0	0	0	0	0	0	0	0	0	344	4	12	2	27	3	630	4	1231	11	3486	26	27	18	1356	493	1383	511
/Users/rizwan/Downloads/fwddatasetwithrandomnfaultinformation/SourceCode/Mylyn-3.1/Mylyn-3.1/Mylyn-3.1/src/org.eclipse.mylyn.context.ui/src/org/eclipse/mylyn/internal/context/ui/views/Messages.java	0	0	0	4	166	10	0	0	0	0	0	0	0	0	0	0	4	4	3	3	6	1	0	0	0	0	0	0	0	0	0	180	3	0	0	0	0	14	4	208	7	617	16	6	6	96	68	102	74
/Users/rizwan/Downloads/fwddatasetwithrandomnfaultinformation/SourceCode/Mylyn-3.1/Mylyn-3.1/Mylyn-3.1/src/org.eclipse.mylyn.context.core/src/org/eclipse/mylyn/context/core/IInteractionObject.java	0	0	0	2	175	8	0	0	0	0	0	0	0	0	0	0	3	3	1	1	3	0	0	0	0	0	0	0	0	0	0	185	3	0	0	0	0	8	4	203	6	605	15	7	6	98	72	105	78
/Users/rizwan/Downloads/fwddatasetwithrandomnfaultinformation/SourceCode/Mylyn-3.1/Mylyn-3.1/Mylyn-3.1/src/org.eclipse.mylyn.context.core/src/org/eclipse/mylyn/context/core/InterestComparator.java	0	0	0	5	173	8	0	1	0	0	0	0	3	3	0	0	11	11	5	5	9	5	0	0	0	0	0	0	0	0	0	186	3	1	1	6	2	32	4	249	11	734	23	26	13	92	69	118	82
/Users/rizwan/Downloads/fwddatasetwithrandomnfaultinformation/SourceCode/Mylyn-3.1/Mylyn-3.1/Mylyn-3.1/src/org.eclipse.mylyn.context.core/src/org/eclipse/mylyn/context/core/IInteractionElement.java	0	0	0	2	179	10	0	0	0	0	0	0	1	1	0	0	7	7	1	1	9	0	0	0	0	0	0	0	0	0	0	191	3	0	0	2	2	16	4	227	8	671	19	9	7	130	89	139	96
/Users/rizwan/Downloads/fwddatasetwithrandomnfaultinformation/SourceCode/Mylyn-3.1/Mylyn-3.1/Mylyn-3.1/src/org.eclipse.mylyn.context.core/src/org/eclipse/mylyn/context/core/IImplicitlyIntersting.java	0	0	0	2	173	8	0	0	0	0	0	0	0	0	0	0	1	1	1	1	1	0	0	0	0	0	0	0	0	0	0	183	3	0	0	0	0	4	4	195	6	583	15	7	6	69	59	76	65
/Users/rizwan/Downloads/fwddatasetwithrandomnfaultinformation/SourceCode/Mylyn-3.1/Mylyn-3.1/Mylyn-3.1/src/org.eclipse.mylyn.context.core/src/org/eclipse/mylyn/context/core/AbstractContextListener.java	0	0	0	2	223	24	0	0	0	0	0	0	2	2	0	0	9	9	9	9	2	0	0	0	0	0	0	0	0	0	0	249	3	0	0	4	2	36	4	300	8	897	19	23	6	203	108	226	114
/Users/rizwan/Downloads/fwddatasetwithrandomnfaultinformation/SourceCode/Mylyn-3.1/Mylyn-3.1/Mylyn-3.1/src/org.eclipse.mylyn.context.core/src/org/eclipse/mylyn/context/core/IDegreeOfInterest.java	0	0	0	2	175	8	0	0	0	0	0	0	1	1	0	0	9	9	1	1	11	0	0	0	0	0	0	0	0	0	0	185	3	0	0	2	2	20	4	227	8	669	19	7	6	134	87	141	93
/Users/rizwan/Downloads/fwddatasetwithrandomnfaultinformation/SourceCode/Mylyn-3.1/Mylyn-3.1/Mylyn-3.1/src/org.eclipse.mylyn.context.core/src/org/eclipse/mylyn/context/core/IInteractionContext.java	0	0	0	4	196	18	0	0	0	0	0	0	4	4	0	0	13	13	1	1	15	0	0	0	0	0	0	0	0	0	0	218	3	0	0	8	2	28	4	278	8	818	19	15	7	159	106	174	113
/Users/rizwan/Downloads/fwddatasetwithrandomnfaultinformation/SourceCode/Mylyn-3.1/Mylyn-3.1/Mylyn-3.1/src/org.eclipse.mylyn.context.core/src/org/eclipse/mylyn/context/core/IContextStore.java	0	0	0	4	195	16	0	0	0	0	0	0	0	0	0	0	5	5	1	1	6	0	0	0	0	0	0	0	0	0	0	215	3	0	0	0	0	12	4	240	6	713	15	13	6	173	120	186	126
/Users/rizwan/Downloads/fwddatasetwithrandomnfaultinformation/SourceCode/Mylyn-3.1/Mylyn-3.1/Mylyn-3.1/src/org.eclipse.mylyn.context.core/src/org/eclipse/mylyn/context/core/IInteractionRelation.java	0	0	0	2	175	8	0	0	0	0	0	0	0	0	0	0	5	5	1	1	5	0	0	0	0	0	0	0	0	0	0	185	3	0	0	0	0	12	4	209	6	621	15	7	6	109	77	116	83
/Users/rizwan/Downloads/fwddatasetwithrandomnfaultinformation/SourceCode/Mylyn-3.1/Mylyn-3.1/Mylyn-3.1/src/org.eclipse.mylyn.context.core/src/org/eclipse/mylyn/context/core/AbstractContextStructureBridge.java	0	0	0	3	214	24	0	0	0	0	0	0	1	1	0	0	19	19	4	4	18	2	0	0	0	0	0	0	0	0	0	241	3	0	0	2	2	46	4	318	9	934	20	9	8	348	184	357	192
/Users/rizwan/Downloads/fwddatasetwithrandomnfaultinformation/SourceCode/Mylyn-3.1/Mylyn-3.1/Mylyn-3.1/src/org.eclipse.mylyn.context.core/src/org/eclipse/mylyn/context/core/ContextCore.java	0	0	0	4	179	14	0	0	0	0	0	0	2	2	0	0	20	20	8	8	11	1	0	0	0	0	0	0	0	0	0	197	3	0	0	4	2	56	4	278	9	822	20	10	7	145	87	155	94
/Users/rizwan/Downloads/fwddatasetwithrandomnfaultinformation/SourceCode/Mylyn-3.1/Mylyn-3.1/Mylyn-3.1/src/org.eclipse.mylyn.context.core/src/org/eclipse/mylyn/context/core/IInteractionContextManager.java	0	0	0	2	184	14	0	0	0	0	0	0	2	2	0	0	19	19	1	1	21	0	0	0	0	0	0	0	0	0	0	200	3	0	0	4	2	40	4	274	8	800	19	7	6	187	113	194	119
/Users/rizwan/Downloads/fwddatasetwithrandomnfaultinformation/SourceCode/Mylyn-3.1/Mylyn-3.1/Mylyn-3.1/src/org.eclipse.mylyn.context.core/src/org/eclipse/mylyn/context/core/IInteractionContextScaling.java	0	0	0	2	174	8	0	0	0	0	0	0	0	0	0	0	6	6	1	1	7	0	0	0	0	0	0	0	0	0	0	184	3	0	0	0	0	14	4	212	6	628	15	7	6	108	70	115	76
/Users/rizwan/Downloads/fwddatasetwithrandomnfaultinformation/SourceCode/Mylyn-3.1/Mylyn-3.1/Mylyn-3.1/src/org.eclipse.mylyn.context.core/src/org/eclipse/mylyn/internal/context/core/SaxContextContentHandler.java	0	0	0	11	172	24	0	2	1	5	2	0	0	0	0	0	49	49	18	18	57	38	0	0	0	0	0	0	0	0	0	207	3	8	3	2	1	134	4	457	11	1276	24	16	8	486	227	502	235
/Users/rizwan/Downloads/fwddatasetwithrandomnfaultinformation/SourceCode/Mylyn-3.1/Mylyn-3.1/Mylyn-3.1/src/org.eclipse.mylyn.context.core/src/org/eclipse/mylyn/internal/context/core/IRelationsListener.java	0	0	0	2	170	8	0	0	0	0	0	0	0	0	0	0	2	2	1	1	3	0	0	0	0	0	0	0	0	0	0	180	3	0	0	0	0	6	4	196	6	584	15	5	5	68	53	73	58
/Users/rizwan/Downloads/fwddatasetwithrandomnfaultinformation/SourceCode/Mylyn-3.1/Mylyn-3.1/Mylyn-3.1/src/org.eclipse.mylyn.context.core/src/org/eclipse/mylyn/internal/context/core/CompositeContextElement.java	0	0	1	6	183	20	0	0	1	1	5	0	11	11	0	0	67	67	32	32	55	14	0	0	0	0	0	0	0	0	0	210	4	2	2	27	3	198	4	519	11	1486	26	11	7	423	170	434	177
/Users/rizwan/Downloads/fwddatasetwithrandomnfaultinformation/SourceCode/Mylyn-3.1/Mylyn-3.1/Mylyn-3.1/src/org.eclipse.mylyn.context.core/src/org/eclipse/mylyn/internal/context/core/InteractionContextRelation.java	0	0	6	10	172	16	0	0	0	0	0	0	0	0	0	0	15	15	9	9	21	5	0	0	0	0	0	0	0	0	0	204	4	0	0	0	0	48	4	286	7	831	17	9	8	180	92	189	100
/Users/rizwan/Downloads/fwddatasetwithrandomnfaultinformation/SourceCode/Mylyn-3.1/Mylyn-3.1/Mylyn-3.1/src/org.eclipse.mylyn.context.core/src/org/eclipse/mylyn/internal/context/core/IContextStoreListener.java	0	0	0	2	176	10	0	0	0	0	0	0	0	0	0	0	2	2	2	2	4	0	0	0	0	0	0	0	0	0	0	188	3	0	0	0	0	8	4	207	6	616	15	7	6	82	63	89	69
/Users/rizwan/Downloads/fwddatasetwithrandomnfaultinformation/SourceCode/Mylyn-3.1/Mylyn-3.1/Mylyn-3.1/src/org.eclipse.mylyn.context.core/src/org/eclipse/mylyn/internal/context/core/LocalContextStore.java	0	0	3	10	179	66	0	1	0	9	4	0	4	4	0	0	130	130	50	50	90	27	0	0	0	0	0	0	0	0	0	258	4	10	2	12	3	360	4	770	11	2191	26	10	6	674	268	684	274
/Users/rizwan/Downloads/fwddatasetwithrandomnfaultinformation/SourceCode/Mylyn-3.1/Mylyn-3.1/Mylyn-3.1/src/org.eclipse.mylyn.context.core/src/org/eclipse/mylyn/internal/context/core/CompositeDegreeOfInterest.java	0	0	3	6	178	16	0	0	0	2	0	0	7	8	0	0	52	52	27	27	42	17	0	0	0	0	0	0	0	0	0	203	4	2	1	15	2	158	4	448	11	1285	24	10	6	297	116	307	122
/Users/rizwan/Downloads/fwddatasetwithrandomnfaultinformation/SourceCode/Mylyn-3.1/Mylyn-3.1/Mylyn-3.1/src/org.eclipse.mylyn.context.core/src/org/eclipse/mylyn/internal/context/core/CompositeInteractionContext.java	0	0	0	2	185	12	0	0	1	3	3	0	23	23	0	0	89	89	36	36	51	19	0	0	0	0	0	0	0	0	0	199	3	4	2	49	3	250	4	584	11	1681	25	7	6	432	170	439	176
/Users/rizwan/Downloads/fwddatasetwithrandomnfaultinformation/SourceCode/Mylyn-3.1/Mylyn-3.1/Mylyn-3.1/src/org.eclipse.mylyn.context.core/src/org/eclipse/mylyn/internal/context/core/IDegreeOfSeparation.java	0	0	0	2	173	8	0	0	0	0	0	0	0	0	0	0	3	3	1	1	3	0	0	0	0	0	0	0	0	0	0	183	3	0	0	0	0	8	4	201	6	599	15	9	7	77	64	86	71
/Users/rizwan/Downloads/fwddatasetwithrandomnfaultinformation/SourceCode/Mylyn-3.1/Mylyn-3.1/Mylyn-3.1/src/org.eclipse.mylyn.context.core/src/org/eclipse/mylyn/internal/context/core/IActiveSearchListener.java	0	0	0	2	179	10	0	0	0	0	0	0	1	1	0	0	3	3	1	1	4	0	0	0	0	0	0	0	0	0	0	191	3	0	0	2	2	8	4	214	8	637	19	5	5	98	75	103	80
/Users/rizwan/Downloads/fwddatasetwithrandomnfaultinformation/SourceCode/Mylyn-3.1/Mylyn-3.1/Mylyn-3.1/src/org.eclipse.mylyn.context.core/src/org/eclipse/mylyn/internal/context/core/InteractionContextExternalizer.java	0	0	3	41	186	54	0	1	0	4	1	0	1	2	0	0	70	70	30	30	69	31	0	0	0	0	0	0	0	0	0	284	4	5	2	4	3	200	4	606	11	1716	26	24	7	519	223	543	230
/Users/rizwan/Downloads/fwddatasetwithrandomnfaultinformation/SourceCode/Mylyn-3.1/Mylyn-3.1/Mylyn-3.1/src/org.eclipse.mylyn.context.core/src/org/eclipse/mylyn/internal/context/core/AggregateInteractionEvent.java	0	0	0	3	186	18	0	0	0	0	0	0	0	0	0	0	7	7	5	5	13	4	0	0	0	0	0	0	0	0	0	207	3	0	0	0	0	24	4	255	7	748	16	6	6	213	111	219	117
/Users/rizwan/Downloads/fwddatasetwithrandomnfaultinformation/SourceCode/Mylyn-3.1/Mylyn-3.1/Mylyn-3.1/src/org.eclipse.mylyn.context.core/src/org/eclipse/mylyn/internal/context/core/ContextCorePlugin.java	0	0	7	41	197	186	0	2	1	18	9	0	29	29	0	0	208	208	90	90	156	79	0	0	0	0	0	0	0	0	0	431	4	21	3	67	3	596	4	1364	11	3854	27	30	8	1271	382	1301	390
/Users/rizwan/Downloads/fwddatasetwithrandomnfaultinformation/SourceCode/Mylyn-3.1/Mylyn-3.1/Mylyn-3.1/src/org.eclipse.mylyn.context.core/src/org/eclipse/mylyn/internal/context/core/IInteractionContextWriter.java	0	0	0	2	170	8	0	0	0	0	0	0	0	0	0	0	3	3	1	1	6	0	0	0	0	0	0	0	0	0	0	180	3	0	0	0	0	8	4	201	6	596	15	5	5	84	60	89	65
/Users/rizwan/Downloads/fwddatasetwithrandomnfaultinformation/SourceCode/Mylyn-3.1/Mylyn-3.1/Mylyn-3.1/src/org.eclipse.mylyn.context.core/src/org/eclipse/mylyn/internal/context/core/LegacyActivityAdaptor.java	0	0	0	8	173	18	0	9	0	12	1	0	0	0	0	0	40	40	13	13	15	13	0	0	0	0	0	0	0	0	0	199	3	21	2	1	1	106	4	365	11	1068	23	11	9	222	113	233	122
/Users/rizwan/Downloads/fwddatasetwithrandomnfaultinformation/SourceCode/Mylyn-3.1/Mylyn-3.1/Mylyn-3.1/src/org.eclipse.mylyn.context.core/src/org/eclipse/mylyn/internal/context/core/SaxContextReader.java	0	0	4	7	177	14	0	0	0	2	1	0	0	0	0	0	31	31	14	14	36	11	0	0	0	0	0	0	0	0	0	202	4	2	1	1	1	90	4	352	11	1010	23	6	6	275	153	281	159
/Users/rizwan/Downloads/fwddatasetwithrandomnfaultinformation/SourceCode/Mylyn-3.1/Mylyn-3.1/Mylyn-3.1/src/org.eclipse.mylyn.context.core/src/org/eclipse/mylyn/internal/context/core/SaxContextWriter.java	0	0	0	78	172	88	0	0	0	2	1	0	0	0	0	0	102	102	31	31	76	13	0	0	0	0	0	0	0	0	0	338	3	2	1	1	1	266	4	705	11	2028	22	45	10	692	258	737	268
/Users/rizwan/Downloads/fwddatasetwithrandomnfaultinformation/SourceCode/Mylyn-3.1/Mylyn-3.1/Mylyn-3.1/src/org.eclipse.mylyn.context.core/src/org/eclipse/mylyn/internal/context/core/IInteractionContextReader.java	0	0	0	2	171	8	0	0	0	0	0	0	0	0	0	0	2	2	1	1	3	0	0	0	0	0	0	0	0	0	0	181	3	0	0	0	0	6	4	197	6	587	15	7	6	69	58	76	64
/Users/rizwan/Downloads/fwddatasetwithrandomnfaultinformation/SourceCode/Mylyn-3.1/Mylyn-3.1/Mylyn-3.1/src/org.eclipse.mylyn.context.core/src/org/eclipse/mylyn/internal/context/core/AbstractRelationProvider.java	0	0	2	19	185	32	0	0	0	2	1	0	1	2	0	0	60	60	21	21	49	20	0	0	0	0	0	0	0	0	0	238	4	2	1	4	3	162	4	487	11	1391	25	29	17	384	189	413	206
/Users/rizwan/Downloads/fwddatasetwithrandomnfaultinformation/SourceCode/Mylyn-3.1/Mylyn-3.1/Mylyn-3.1/src/org.eclipse.mylyn.context.core/src/org/eclipse/mylyn/internal/context/core/IActiveSearchOperation.java	0	0	0	2	170	8	0	0	0	0	0	0	0	0	0	0	4	4	1	1	6	0	0	0	0	0	0	0	0	0	0	180	3	0	0	0	0	10	4	203	6	602	15	5	5	81	58	86	63
/Users/rizwan/Downloads/fwddatasetwithrandomnfaultinformation/SourceCode/Mylyn-3.1/Mylyn-3.1/Mylyn-3.1/src/org.eclipse.mylyn.context.core/src/org/eclipse/mylyn/internal/context/core/InteractionContextScaling.java	0	0	0	2	173	8	0	0	0	0	0	0	2	2	0	0	20	20	16	16	32	17	0	0	0	0	0	0	0	0	0	183	3	0	0	4	2	72	4	317	9	902	20	13	13	243	111	256	124
/Users/rizwan/Downloads/fwddatasetwithrandomnfaultinformation/SourceCode/Mylyn-3.1/Mylyn-3.1/Mylyn-3.1/src/org.eclipse.mylyn.context.core/src/org/eclipse/mylyn/internal/context/core/DegreeOfInterest.java	0	0	28	23	196	64	0	2	0	2	0	0	12	13	0	0	86	86	26	26	74	41	0	0	0	0	0	0	0	0	0	311	4	4	2	25	2	224	4	691	11	1957	25	31	15	493	208	524	223
/Users/rizwan/Downloads/fwddatasetwithrandomnfaultinformation/SourceCode/Mylyn-3.1/Mylyn-3.1/Mylyn-3.1/src/org.eclipse.mylyn.context.core/src/org/eclipse/mylyn/internal/context/core/DegreeOfSeparation.java	0	0	0	2	170	8	0	0	0	0	0	0	0	0	0	0	4	4	4	4	7	2	0	0	0	0	0	0	0	0	0	180	3	0	0	0	0	16	4	212	7	627	16	5	5	88	61	93	66
/Users/rizwan/Downloads/fwddatasetwithrandomnfaultinformation/SourceCode/Mylyn-3.1/Mylyn-3.1/Mylyn-3.1/src/org.eclipse.mylyn.context.core/src/org/eclipse/mylyn/internal/context/core/InteractionContextElement.java	0	0	0	5	178	14	0	0	0	1	3	0	3	3	0	0	43	43	23	23	37	9	0	0	0	0	0	0	0	0	0	197	3	1	1	9	3	132	4	396	11	1142	24	7	7	294	135	301	142
/Users/rizwan/Downloads/fwddatasetwithrandomnfaultinformation/SourceCode/Mylyn-3.1/Mylyn-3.1/Mylyn-3.1/src/org.eclipse.mylyn.context.core/src/org/eclipse/mylyn/internal/context/core/InteractionContext.java	1	0	3	5	185	24	0	9	1	18	11	0	21	21	0	0	179	179	62	62	109	56	0	0	0	0	0	0	0	0	0	218	5	28	3	53	3	482	4	961	11	2714	28	15	9	704	231	719	240
/Users/rizwan/Downloads/fwddatasetwithrandomnfaultinformation/SourceCode/Mylyn-3.1/Mylyn-3.1/Mylyn-3.1/src/org.eclipse.mylyn.context.core/src/org/eclipse/mylyn/internal/context/core/InteractionContextManager.java	2	1	29	133	262	220	0	29	13	51	21	0	75	79	0	0	883	883	294	292	424	191	0	0	0	0	0	0	0	0	0	647	6	93	3	175	3	2352	4	3898	11	11074	29	131	22	3452	862	3583	884
/Users/rizwan/Downloads/fwddatasetwithrandomnfaultinformation/SourceCode/Mylyn-3.1/Mylyn-3.1/Mylyn-3.1/src/org.eclipse.mylyn.bugzilla.core/src/org/eclipse/mylyn/internal/bugzilla/core/IBugzillaConstants.java	0	0	0	252	181	315	0	0	0	0	0	0	0	0	0	0	20	20	23	23	106	117	0	0	0	0	0	0	0	0	0	748	3	0	0	0	0	86	4	1064	7	2969	16	155	61	940	416	1095	477
/Users/rizwan/Downloads/fwddatasetwithrandomnfaultinformation/SourceCode/Mylyn-3.1/Mylyn-3.1/Mylyn-3.1/src/org.eclipse.mylyn.bugzilla.core/src/org/eclipse/mylyn/internal/bugzilla/core/RepositoryConfigurationFactory.java	0	0	0	2	172	10	0	0	0	0	0	0	0	0	0	0	10	10	7	7	14	2	0	0	0	0	0	0	0	0	0	184	3	0	0	0	0	34	4	241	7	707	16	5	5	152	97	157	102
/Users/rizwan/Downloads/fwddatasetwithrandomnfaultinformation/SourceCode/Mylyn-3.1/Mylyn-3.1/Mylyn-3.1/src/org.eclipse.mylyn.bugzilla.core/src/org/eclipse/mylyn/internal/bugzilla/core/BugzillaClient.java	9	0	75	466	199	579	0	64	26	136	56	0	53	66	0	0	1403	1402	382	382	812	532	0	0	0	0	0	0	0	0	0	1328	5	226	3	175	3	3569	4	6657	11	18623	28	311	40	5637	1201	5948	1241
/Users/rizwan/Downloads/fwddatasetwithrandomnfaultinformation/SourceCode/Mylyn-3.1/Mylyn-3.1/Mylyn-3.1/src/org.eclipse.mylyn.bugzilla.core/src/org/eclipse/mylyn/internal/bugzilla/core/BugzillaStatus.java	0	0	0	20	174	28	0	0	0	4	1	0	0	0	0	0	43	43	18	18	40	20	0	0	0	0	0	0	0	0	0	222	3	4	1	1	1	122	4	418	11	1196	22	20	9	339	125	359	134
/Users/rizwan/Downloads/fwddatasetwithrandomnfaultinformation/SourceCode/Mylyn-3.1/Mylyn-3.1/Mylyn-3.1/src/org.eclipse.mylyn.bugzilla.core/src/org/eclipse/mylyn/internal/bugzilla/core/UnrecognizedReponseException.java	0	0	0	2	170	8	0	0	0	0	0	0	0	0	0	0	3	3	2	2	4	1	0	0	0	0	0	0	0	0	0	180	3	0	0	0	0	10	4	202	7	601	16	6	6	72	61	78	67
/Users/rizwan/Downloads/fwddatasetwithrandomnfaultinformation/SourceCode/Mylyn-3.1/Mylyn-3.1/Mylyn-3.1/src/org.eclipse.mylyn.bugzilla.core/src/org/eclipse/mylyn/internal/bugzilla/core/RepositoryQueryResultsFactory.java	0	0	0	2	176	10	0	0	0	0	0	0	0	0	0	0	8	8	3	3	10	2	0	0	0	0	0	0	0	0	0	188	3	0	0	0	0	22	4	229	7	675	16	5	5	127	91	132	96
/Users/rizwan/Downloads/fwddatasetwithrandomnfaultinformation/SourceCode/Mylyn-3.1/Mylyn-3.1/Mylyn-3.1/src/org.eclipse.mylyn.bugzilla.core/src/org/eclipse/mylyn/internal/bugzilla/core/BugzillaVersion.java	0	0	1	30	170	28	0	0	0	0	3	0	8	10	0	0	55	55	25	25	44	17	0	0	0	0	0	0	0	0	0	229	4	0	0	21	3	160	4	482	9	1383	22	61	23	290	111	351	134
/Users/rizwan/Downloads/fwddatasetwithrandomnfaultinformation/SourceCode/Mylyn-3.1/Mylyn-3.1/Mylyn-3.1/src/org.eclipse.mylyn.bugzilla.core/src/org/eclipse/mylyn/internal/bugzilla/core/AbstractReportFactory.java	0	0	0	14	176	33	0	0	0	3	1	0	0	0	0	0	44	44	22	22	50	18	0	0	0	0	0	0	0	0	0	223	3	3	1	1	1	132	4	436	11	1242	22	12	9	351	177	363	186
/Users/rizwan/Downloads/fwddatasetwithrandomnfaultinformation/SourceCode/Mylyn-3.1/Mylyn-3.1/Mylyn-3.1/src/org.eclipse.mylyn.bugzilla.core/src/org/eclipse/mylyn/internal/bugzilla/core/BugzillaTaskAttachmentHandler.java	0	0	0	4	171	14	0	0	0	0	0	0	0	0	0	0	32	32	14	14	36	5	0	0	0	0	0	0	0	0	0	189	3	0	0	0	0	92	4	329	7	946	16	8	7	325	136	333	143
/Users/rizwan/Downloads/fwddatasetwithrandomnfaultinformation/SourceCode/Mylyn-3.1/Mylyn-3.1/Mylyn-3.1/src/org.eclipse.mylyn.bugzilla.core/src/org/eclipse/mylyn/internal/bugzilla/core/SaxMultiBugReportContentHandler.java	5	2	13	55	180	120	0	12	1	38	10	0	24	26	0	0	360	360	111	111	271	140	0	0	0	0	0	0	0	0	0	375	6	51	3	60	3	942	4	1855	11	5149	29	103	25	1496	442	1599	467
/Users/rizwan/Downloads/fwddatasetwithrandomnfaultinformation/SourceCode/Mylyn-3.1/Mylyn-3.1/Mylyn-3.1/src/org.eclipse.mylyn.bugzilla.core/src/org/eclipse/mylyn/internal/bugzilla/core/BugzillaCorePlugin.java	1	0	3	63	219	168	0	13	3	33	8	0	7	13	0	0	185	185	72	72	129	80	0	0	0	0	0	0	0	0	0	454	5	49	3	28	3	514	4	1269	11	3594	28	60	19	1163	428	1223	447
/Users/rizwan/Downloads/fwddatasetwithrandomnfaultinformation/SourceCode/Mylyn-3.1/Mylyn-3.1/Mylyn-3.1/src/org.eclipse.mylyn.bugzilla.core/src/org/eclipse/mylyn/internal/bugzilla/core/BugzillaOperation.java	0	0	0	8	171	14	0	0	0	0	0	0	0	0	0	0	16	16	6	6	13	3	0	0	0	0	0	0	0	0	0	193	3	0	0	0	0	44	4	260	7	764	16	10	7	141	94	151	101
/Users/rizwan/Downloads/fwddatasetwithrandomnfaultinformation/SourceCode/Mylyn-3.1/Mylyn-3.1/Mylyn-3.1/src/org.eclipse.mylyn.bugzilla.core/src/org/eclipse/mylyn/internal/bugzilla/core/MultiBugReportFactory.java	0	0	1	8	172	14	0	0	1	0	0	0	2	2	0	0	23	23	7	7	20	3	0	0	0	0	0	0	0	0	0	195	4	1	1	4	2	60	4	294	11	859	24	8	7	223	127	231	134
/Users/rizwan/Downloads/fwddatasetwithrandomnfaultinformation/SourceCode/Mylyn-3.1/Mylyn-3.1/Mylyn-3.1/src/org.eclipse.mylyn.bugzilla.core/src/org/eclipse/mylyn/internal/bugzilla/core/BugzillaFlag.java	0	0	0	15	170	22	0	4	0	8	1	0	7	7	0	0	31	31	20	20	40	20	0	0	0	0	0	0	0	0	0	207	3	12	2	15	3	102	4	408	11	1163	25	16	9	267	109	283	118
/Users/rizwan/Downloads/fwddatasetwithrandomnfaultinformation/SourceCode/Mylyn-3.1/Mylyn-3.1/Mylyn-3.1/src/org.eclipse.mylyn.bugzilla.core/src/org/eclipse/mylyn/internal/bugzilla/core/BugzillaTaskDataHandler.java	0	0	1	20	175	103	0	2	1	11	12	0	10	18	0	0	419	419	126	126	228	78	0	0	0	0	0	0	0	0	0	299	4	14	3	40	3	1090	4	1763	11	4980	27	80	42	1628	476	1708	518
/Users/rizwan/Downloads/fwddatasetwithrandomnfaultinformation/SourceCode/Mylyn-3.1/Mylyn-3.1/Mylyn-3.1/src/org.eclipse.mylyn.bugzilla.core/src/org/eclipse/mylyn/internal/bugzilla/core/BugzillaCustomField.java	0	0	0	7	182	20	0	0	0	0	0	0	4	4	0	0	17	17	13	13	28	10	0	0	0	0	0	0	0	0	0	209	3	0	0	8	2	60	4	324	9	934	20	22	12	210	110	232	122
/Users/rizwan/Downloads/fwddatasetwithrandomnfaultinformation/SourceCode/Mylyn-3.1/Mylyn-3.1/Mylyn-3.1/src/org.eclipse.mylyn.bugzilla.core/src/org/eclipse/mylyn/internal/bugzilla/core/BugzillaAttributeMapper.java	0	0	1	28	178	41	0	2	0	7	6	0	4	5	0	0	269	269	84	84	115	47	0	0	0	0	0	0	0	0	0	248	4	9	2	15	3	706	4	1153	11	3295	26	35	14	944	293	979	307
/Users/rizwan/Downloads/fwddatasetwithrandomnfaultinformation/SourceCode/Mylyn-3.1/Mylyn-3.1/Mylyn-3.1/src/org.eclipse.mylyn.bugzilla.core/src/org/eclipse/mylyn/internal/bugzilla/core/BugzillaFlagMapper.java	0	0	0	12	171	18	0	0	0	4	0	0	0	1	0	0	68	68	21	21	54	22	0	0	0	0	0	0	0	0	0	201	3	4	1	1	1	178	4	469	11	1333	22	15	9	322	131	337	140
/Users/rizwan/Downloads/fwddatasetwithrandomnfaultinformation/SourceCode/Mylyn-3.1/Mylyn-3.1/Mylyn-3.1/src/org.eclipse.mylyn.bugzilla.core/src/org/eclipse/mylyn/internal/bugzilla/core/BugzillaRepositoryConnector.java	1	0	13	132	178	165	0	9	2	33	11	0	17	21	0	0	318	318	101	101	205	103	0	0	0	0	0	0	0	0	0	489	5	44	3	49	3	838	4	1743	11	4917	28	84	13	1513	522	1597	535
/Users/rizwan/Downloads/fwddatasetwithrandomnfaultinformation/SourceCode/Mylyn-3.1/Mylyn-3.1/Mylyn-3.1/src/org.eclipse.mylyn.bugzilla.core/src/org/eclipse/mylyn/internal/bugzilla/core/RepositoryConfiguration.java	0	0	7	67	225	114	0	9	4	30	14	0	74	74	0	0	446	446	130	130	240	103	0	0	0	0	0	0	0	0	0	413	4	43	3	162	3	1152	4	2127	11	6035	27	50	14	1617	483	1667	497
/Users/rizwan/Downloads/fwddatasetwithrandomnfaultinformation/SourceCode/Mylyn-3.1/Mylyn-3.1/Mylyn-3.1/src/org.eclipse.mylyn.bugzilla.core/src/org/eclipse/mylyn/internal/bugzilla/core/XmlCleaner.java	0	0	0	27	174	37	0	0	0	4	1	0	2	1	0	0	35	35	10	10	29	13	0	0	0	0	0	0	0	0	0	238	3	4	1	4	3	90	4	389	11	1125	24	21	12	248	139	269	151
/Users/rizwan/Downloads/fwddatasetwithrandomnfaultinformation/SourceCode/Mylyn-3.1/Mylyn-3.1/Mylyn-3.1/src/org.eclipse.mylyn.bugzilla.core/src/org/eclipse/mylyn/internal/bugzilla/core/Messages.java	0	0	0	4	166	10	0	0	0	0	0	0	0	0	0	0	4	4	3	3	119	1	0	0	0	0	0	0	0	0	0	180	3	0	0	0	0	14	4	321	7	843	16	7	7	545	179	552	186
/Users/rizwan/Downloads/fwddatasetwithrandomnfaultinformation/SourceCode/Mylyn-3.1/Mylyn-3.1/Mylyn-3.1/src/org.eclipse.mylyn.bugzilla.core/src/org/eclipse/mylyn/internal/bugzilla/core/BugzillaClientManager.java	0	0	0	6	171	16	0	0	1	0	2	0	2	2	0	0	31	31	13	13	24	5	0	0	0	0	0	0	0	0	0	193	3	1	1	6	3	88	4	328	11	955	24	8	7	236	137	244	144
/Users/rizwan/Downloads/fwddatasetwithrandomnfaultinformation/SourceCode/Mylyn-3.1/Mylyn-3.1/Mylyn-3.1/src/org.eclipse.mylyn.bugzilla.core/src/org/eclipse/mylyn/internal/bugzilla/core/GzipPostMethod.java	0	0	0	7	195	36	0	0	0	0	0	0	14	14	0	0	10	10	6	6	13	4	0	0	0	0	0	0	0	0	0	238	3	0	0	28	2	32	4	324	9	955	20	7	7	216	148	223	155
/Users/rizwan/Downloads/fwddatasetwithrandomnfaultinformation/SourceCode/Mylyn-3.1/Mylyn-3.1/Mylyn-3.1/src/org.eclipse.mylyn.bugzilla.core/src/org/eclipse/mylyn/internal/bugzilla/core/SaxBugzillaQueryContentHandler.java	1	0	0	2	172	10	0	0	0	3	0	0	0	0	0	0	27	27	14	14	36	11	0	0	0	0	0	0	0	0	0	185	4	3	1	0	0	82	4	326	9	931	20	5	5	269	141	274	146
/Users/rizwan/Downloads/fwddatasetwithrandomnfaultinformation/SourceCode/Mylyn-3.1/Mylyn-3.1/Mylyn-3.1/src/org.eclipse.mylyn.bugzilla.core/src/org/eclipse/mylyn/internal/bugzilla/core/KeywordParser.java	0	0	0	1	163	6	0	0	0	0	0	0	0	0	0	0	1	1	0	0	0	0	0	0	0	0	0	0	0	0	0	170	3	0	0	0	0	2	2	177	5	531	12	5	5	38	33	43	38
/Users/rizwan/Downloads/fwddatasetwithrandomnfaultinformation/SourceCode/Mylyn-3.1/Mylyn-3.1/Mylyn-3.1/src/org.eclipse.mylyn.bugzilla.core/src/org/eclipse/mylyn/internal/bugzilla/core/BugzillaAttribute.java	0	0	0	160	170	168	0	0	0	0	0	0	0	0	0	0	86	86	9	9	20	6	0	0	0	0	0	0	0	0	0	498	3	0	0	0	0	190	4	721	7	2137	16	84	7	684	338	768	345
/Users/rizwan/Downloads/fwddatasetwithrandomnfaultinformation/SourceCode/Mylyn-3.1/Mylyn-3.1/Mylyn-3.1/src/org.eclipse.mylyn.bugzilla.core/src/org/eclipse/mylyn/internal/bugzilla/core/SaxConfigurationContentHandler.java	1	0	1	101	178	122	0	15	1	31	26	0	105	64	0	0	344	344	126	126	250	214	0	0	0	0	0	0	0	0	0	403	5	47	3	195	3	940	4	2064	11	5724	28	119	32	1725	394	1844	426
/Users/rizwan/Downloads/fwddatasetwithrandomnfaultinformation/SourceCode/Mylyn-3.1/Mylyn-3.1/Mylyn-3.1/src/org.eclipse.mylyn.bugzilla.core/src/org/eclipse/mylyn/internal/bugzilla/core/BugzillaClientFactory.java	0	0	0	4	171	10	0	0	1	0	1	0	0	0	0	0	12	12	3	3	12	6	0	0	0	0	0	0	0	0	0	185	3	1	1	1	1	30	4	244	11	716	22	6	6	133	90	139	96
/Users/rizwan/Downloads/fwddatasetwithrandomnfaultinformation/SourceCode/Mylyn-3.1/Mylyn-3.1/Mylyn-3.1/src/org.eclipse.mylyn.bugzilla.core/src/org/eclipse/mylyn/internal/bugzilla/core/GzipGetMethod.java	0	0	0	7	195	36	0	0	0	0	0	0	14	14	0	0	10	10	6	6	13	4	0	0	0	0	0	0	0	0	0	238	3	0	0	28	2	32	4	324	9	955	20	7	7	216	148	223	155
/Users/rizwan/Downloads/fwddatasetwithrandomnfaultinformation/SourceCode/Mylyn-3.1/Mylyn-3.1/Mylyn-3.1/src/org.eclipse.mylyn.bugzilla.core/src/org/eclipse/mylyn/internal/bugzilla/core/BugzillaLanguageSettings.java	0	0	1	24	175	30	0	0	0	3	5	0	8	8	0	0	30	30	15	15	37	22	0	0	0	0	0	0	0	0	0	230	4	3	1	21	3	90	4	415	11	1185	25	19	8	283	135	302	143
/Users/rizwan/Downloads/fwddatasetwithrandomnfaultinformation/SourceCode/Mylyn-3.1/Mylyn-3.1/Mylyn-3.1/src/org.eclipse.mylyn.bugzilla.core/src/org/eclipse/mylyn/internal/bugzilla/core/history/StatusEvent.java	0	0	8	10	170	16	0	0	0	0	0	0	0	0	0	0	9	9	4	4	7	3	0	0	0	0	0	0	0	0	0	204	4	0	0	0	0	26	4	248	7	733	17	10	10	112	72	122	82
/Users/rizwan/Downloads/fwddatasetwithrandomnfaultinformation/SourceCode/Mylyn-3.1/Mylyn-3.1/Mylyn-3.1/src/org.eclipse.mylyn.bugzilla.core/src/org/eclipse/mylyn/internal/bugzilla/core/history/StatusType.java	0	0	0	44	196	76	0	0	0	0	1	0	0	0	0	0	46	46	23	23	25	0	0	0	0	0	0	0	0	0	0	316	3	0	0	1	1	138	4	488	8	1439	18	26	6	213	129	239	135
/Users/rizwan/Downloads/fwddatasetwithrandomnfaultinformation/SourceCode/Mylyn-3.1/Mylyn-3.1/Mylyn-3.1/src/org.eclipse.mylyn.bugzilla.core/src/org/eclipse/mylyn/internal/bugzilla/core/history/BugzillaTaskHistoryParser.java	1	0	2	22	201	60	0	12	2	9	18	0	3	2	0	0	143	143	39	39	90	48	0	0	0	0	0	0	0	0	0	286	5	23	3	23	3	364	4	849	11	2405	28	18	8	712	259	730	267
/Users/rizwan/Downloads/fwddatasetwithrandomnfaultinformation/SourceCode/Mylyn-3.1/Mylyn-3.1/Mylyn-3.1/src/org.eclipse.mylyn.bugzilla.core/src/org/eclipse/mylyn/internal/bugzilla/core/history/ResolutionType.java	0	0	0	50	170	82	0	0	0	0	1	0	0	0	0	0	52	52	26	26	28	0	0	0	0	0	0	0	0	0	0	302	3	0	0	1	1	156	4	495	8	1457	18	29	6	255	137	284	143
/Users/rizwan/Downloads/fwddatasetwithrandomnfaultinformation/SourceCode/Mylyn-3.1/Mylyn-3.1/Mylyn-3.1/src/org.eclipse.mylyn.bugzilla.core/src/org/eclipse/mylyn/internal/bugzilla/core/history/Messages.java	0	0	0	4	166	10	0	0	0	0	0	0	0	0	0	0	4	4	3	3	7	1	0	0	0	0	0	0	0	0	0	180	3	0	0	0	0	14	4	209	7	619	16	6	6	100	69	106	75
/Users/rizwan/Downloads/fwddatasetwithrandomnfaultinformation/SourceCode/Mylyn-3.1/Mylyn-3.1/Mylyn-3.1/src/org.eclipse.mylyn.bugzilla.core/src/org/eclipse/mylyn/internal/bugzilla/core/history/AttachmentEvent.java	0	0	15	51	180	59	0	3	9	1	5	0	6	7	0	0	131	129	33	33	53	33	0	0	0	0	0	0	0	0	0	305	4	13	3	18	3	326	4	762	11	2197	27	33	13	533	192	566	205
/Users/rizwan/Downloads/fwddatasetwithrandomnfaultinformation/SourceCode/Mylyn-3.1/Mylyn-3.1/Mylyn-3.1/src/org.eclipse.mylyn.bugzilla.core/src/org/eclipse/mylyn/internal/bugzilla/core/history/AttachmentFlagStatus.java	0	0	0	3	190	28	0	0	0	0	0	0	0	0	0	0	1	1	1	1	2	0	0	0	0	0	0	0	0	0	0	221	3	0	0	0	0	4	4	234	6	699	15	5	5	89	65	94	70
/Users/rizwan/Downloads/fwddatasetwithrandomnfaultinformation/SourceCode/Mylyn-3.1/Mylyn-3.1/Mylyn-3.1/src/org.eclipse.mylyn.bugzilla.core/src/org/eclipse/mylyn/internal/bugzilla/core/history/AssignmentEvent.java	0	0	8	10	170	16	0	0	0	0	0	0	0	0	0	0	9	9	4	4	8	4	0	0	0	0	0	0	0	0	0	204	4	0	0	0	0	26	4	250	7	737	17	10	10	115	73	125	83
/Users/rizwan/Downloads/fwddatasetwithrandomnfaultinformation/SourceCode/Mylyn-3.1/Mylyn-3.1/Mylyn-3.1/src/org.eclipse.mylyn.bugzilla.core/src/org/eclipse/mylyn/internal/bugzilla/core/history/AttachmentFlagState.java	0	0	0	2	170	8	0	0	0	0	0	0	0	0	0	0	1	1	1	1	2	0	0	0	0	0	0	0	0	0	0	180	3	0	0	0	0	4	4	193	6	576	15	5	5	63	54	68	59
/Users/rizwan/Downloads/fwddatasetwithrandomnfaultinformation/SourceCode/Mylyn-3.1/Mylyn-3.1/Mylyn-3.1/src/org.eclipse.mylyn.bugzilla.core/src/org/eclipse/mylyn/internal/bugzilla/core/history/TaskHistory.java	0	0	3	4	170	10	0	0	0	0	0	0	20	20	0	0	48	48	17	17	45	8	0	0	0	0	0	0	0	0	0	187	4	0	0	40	2	130	4	420	9	1206	21	7	7	264	119	271	126
/Users/rizwan/Downloads/fwddatasetwithrandomnfaultinformation/SourceCode/Mylyn-3.1/Mylyn-3.1/Mylyn-3.1/src/org.eclipse.mylyn.bugzilla.core/src/org/eclipse/mylyn/internal/bugzilla/core/history/ResolutionEvent.java	0	0	8	12	170	18	0	0	0	0	0	0	0	0	0	0	14	14	5	5	8	3	0	0	0	0	0	0	0	0	0	208	4	0	0	0	0	38	4	265	7	783	17	11	10	125	78	136	88
/Users/rizwan/Downloads/fwddatasetwithrandomnfaultinformation/SourceCode/Mylyn-3.1/Mylyn-3.1/Mylyn-3.1/src/org.eclipse.mylyn.bugzilla.core/src/org/eclipse/mylyn/internal/bugzilla/core/history/AttachmentFlag.java	0	0	3	8	174	16	0	0	0	0	0	0	0	0	0	0	9	9	5	5	10	3	0	0	0	0	0	0	0	0	0	201	4	0	0	0	0	28	4	250	7	736	17	9	8	120	79	129	87
/Users/rizwan/Downloads/fwddatasetwithrandomnfaultinformation/SourceCode/Mylyn-3.1/Mylyn-3.1/Mylyn-3.1/src/org.eclipse.mylyn.bugzilla.core/src/org/eclipse/mylyn/internal/bugzilla/core/history/TaskRevision.java	0	0	8	22	170	28	0	1	0	0	0	0	1	1	0	0	37	37	19	19	33	16	0	0	0	0	0	0	0	0	0	228	4	1	1	2	2	112	4	403	11	1160	24	16	10	263	116	279	126
/Users/rizwan/Downloads/fwddatasetwithrandomnfaultinformation/SourceCode/Mylyn-3.1/Mylyn-3.1/Mylyn-3.1/src/org.eclipse.mylyn.wikitext.tests/src/org/eclipse/mylyn/internal/wikitext/ui/util/OutlineItemWorkbenchAdapterTest.java	0	0	0	5	171	8	0	0	0	3	0	0	2	2	0	0	38	38	5	5	24	7	0	0	0	0	0	0	0	0	0	184	3	3	1	4	2	86	4	318	11	924	23	37	29	145	88	182	117
/Users/rizwan/Downloads/fwddatasetwithrandomnfaultinformation/SourceCode/Mylyn-3.1/Mylyn-3.1/Mylyn-3.1/src/org.eclipse.mylyn.wikitext.tests/src/org/eclipse/mylyn/internal/wikitext/ui/util/OutlineItemAdapterFactoryTest.java	0	0	0	2	171	8	0	0	0	0	0	0	0	0	0	0	9	9	2	2	9	1	0	0	0	0	0	0	0	0	0	181	3	0	0	0	0	22	4	220	7	650	16	8	7	111	76	119	83
/Users/rizwan/Downloads/fwddatasetwithrandomnfaultinformation/SourceCode/Mylyn-3.1/Mylyn-3.1/Mylyn-3.1/src/org.eclipse.mylyn.wikitext.tests/src/org/eclipse/mylyn/internal/wikitext/ui/util/css/CssParserTest.java	1	0	4	8	175	12	3	0	0	1	0	0	3	3	0	0	216	216	23	23	130	42	0	0	0	0	0	0	0	0	0	203	6	1	1	6	2	478	4	873	11	2445	26	34	19	570	213	604	232
/Users/rizwan/Downloads/fwddatasetwithrandomnfaultinformation/SourceCode/Mylyn-3.1/Mylyn-3.1/Mylyn-3.1/src/org.eclipse.mylyn.wikitext.tests/src/org/eclipse/mylyn/internal/wikitext/ui/util/css/SparseCharSequenceTest.java	4	0	4	3	178	16	0	0	1	0	0	0	5	2	0	0	56	56	17	17	34	12	0	0	0	0	0	0	0	0	0	205	5	1	1	7	2	146	4	417	11	1204	25	28	19	219	119	247	138
/Users/rizwan/Downloads/fwddatasetwithrandomnfaultinformation/SourceCode/Mylyn-3.1/Mylyn-3.1/Mylyn-3.1/src/org.eclipse.mylyn.wikitext.tests/src/org/eclipse/mylyn/internal/wikitext/ui/viewer/HtmlTextPresentationParserTest.java	0	0	21	2	182	75	0	0	0	0	0	0	127	127	0	0	91	91	17	17	69	15	0	0	0	0	0	0	0	0	0	280	4	0	0	254	2	216	4	844	9	2447	21	18	15	450	170	468	185
/Users/rizwan/Downloads/fwddatasetwithrandomnfaultinformation/SourceCode/Mylyn-3.1/Mylyn-3.1/Mylyn-3.1/src/org.eclipse.mylyn.wikitext.tests/src/org/eclipse/mylyn/internal/wikitext/ui/viewer/CssStyleManagerTest.java	0	0	0	6	172	8	0	0	0	0	0	0	1	1	0	0	81	81	7	7	63	12	0	0	0	0	0	0	0	0	0	186	3	0	0	2	2	176	4	448	9	1269	20	31	23	253	119	284	142
/Users/rizwan/Downloads/fwddatasetwithrandomnfaultinformation/SourceCode/Mylyn-3.1/Mylyn-3.1/Mylyn-3.1/src/org.eclipse.mylyn.wikitext.tests/src/org/eclipse/mylyn/internal/wikitext/ui/editor/syntax/FastMarkupPartitionerTest.java	0	0	9	5	174	11	0	0	0	0	0	0	1	0	0	0	34	34	4	4	29	10	0	0	0	0	0	0	0	0	0	199	4	0	0	1	1	76	4	324	9	933	20	9	9	197	104	206	113
/Users/rizwan/Downloads/fwddatasetwithrandomnfaultinformation/SourceCode/Mylyn-3.1/Mylyn-3.1/Mylyn-3.1/src/org.eclipse.mylyn.wikitext.tests/src/org/eclipse/mylyn/internal/wikitext/ui/editor/syntax/AbstractDocumentTest.java	0	0	0	3	172	8	0	0	0	1	0	0	0	0	0	0	15	15	5	5	16	5	0	0	0	0	0	0	0	0	0	183	3	1	1	0	0	40	4	253	9	739	19	7	7	133	87	140	94
/Users/rizwan/Downloads/fwddatasetwithrandomnfaultinformation/SourceCode/Mylyn-3.1/Mylyn-3.1/Mylyn-3.1/src/org.eclipse.mylyn.wikitext.tests/src/org/eclipse/mylyn/internal/wikitext/ui/editor/syntax/DialectDocumentProviderTest.java	1	0	0	3	172	8	0	0	0	1	0	0	0	1	0	0	25	25	9	9	21	7	0	0	0	0	0	0	0	0	0	184	4	1	1	1	1	68	4	292	11	849	23	7	6	154	107	161	113
/Users/rizwan/Downloads/fwddatasetwithrandomnfaultinformation/SourceCode/Mylyn-3.1/Mylyn-3.1/Mylyn-3.1/src/org.eclipse.mylyn.wikitext.tests/src/org/eclipse/mylyn/internal/wikitext/core/validation/TestMarkupValidationRule.java	0	0	1	3	172	8	0	0	1	1	0	0	0	1	0	0	17	17	6	6	15	6	0	0	0	0	0	0	0	0	0	184	4	2	2	1	1	46	4	265	11	774	24	10	9	168	101	178	110
/Users/rizwan/Downloads/fwddatasetwithrandomnfaultinformation/SourceCode/Mylyn-3.1/Mylyn-3.1/Mylyn-3.1/src/org.eclipse.mylyn.wikitext.tests/src/org/eclipse/mylyn/internal/wikitext/core/validation/StandaloneMarkupValidatorTest.java	0	0	0	3	166	12	0	0	0	0	0	0	1	1	0	0	57	57	11	11	35	6	0	0	0	0	0	0	0	0	0	181	3	0	0	2	2	136	4	369	9	1066	20	15	14	209	106	224	120
/Users/rizwan/Downloads/fwddatasetwithrandomnfaultinformation/SourceCode/Mylyn-3.1/Mylyn-3.1/Mylyn-3.1/src/org.eclipse.mylyn.wikitext.tests/src/org/eclipse/mylyn/internal/wikitext/textile/core/TextileTest.java	4	0	55	11	180	8	0	0	0	0	0	0	5	2	0	0	156	156	33	33	101	37	0	0	0	0	0	0	0	0	0	258	5	0	0	7	2	378	4	792	9	2236	22	57	16	541	160	598	176
/Users/rizwan/Downloads/fwddatasetwithrandomnfaultinformation/SourceCode/Mylyn-3.1/Mylyn-3.1/Mylyn-3.1/src/org.eclipse.mylyn.wikitext.tests/src/org/eclipse/mylyn/internal/wikitext/textile/core/validation/BlockWhitespaceRuleTest.java	0	0	0	2	172	8	0	0	0	0	0	0	1	1	0	0	55	55	8	8	42	14	0	0	0	0	0	0	0	0	0	182	3	0	0	2	2	126	4	375	9	1069	20	26	19	231	101	257	120
/Users/rizwan/Downloads/fwddatasetwithrandomnfaultinformation/SourceCode/Mylyn-3.1/Mylyn-3.1/Mylyn-3.1/src/org.eclipse.mylyn.wikitext.tests/src/org/eclipse/mylyn/internal/wikitext/textile/core/validation/TextileReferenceValidationRuleTest.java	0	0	0	2	166	6	0	0	0	0	0	0	4	4	0	0	47	47	6	6	35	10	0	0	0	0	0	0	0	0	0	174	3	0	0	8	2	106	4	342	9	981	20	24	16	205	104	229	120
/Users/rizwan/Downloads/fwddatasetwithrandomnfaultinformation/SourceCode/Mylyn-3.1/Mylyn-3.1/Mylyn-3.1/src/org.eclipse.mylyn.wikitext.tests/src/org/eclipse/mylyn/internal/wikitext/mediawiki/core/MediaWikiIdGenerationStrategyTest.java	0	0	1	2	166	6	0	0	0	0	0	0	0	0	0	0	13	13	3	3	9	1	0	0	0	0	0	0	0	0	0	175	4	0	0	0	0	32	4	225	7	664	17	6	6	95	75	101	81
/Users/rizwan/Downloads/fwddatasetwithrandomnfaultinformation/SourceCode/Mylyn-3.1/Mylyn-3.1/Mylyn-3.1/src/org.eclipse.mylyn.wikitext.tests/src/org/eclipse/mylyn/internal/wikitext/mediawiki/core/validation/CommentValidationRuleTest.java	0	7	1	6	171	8	0	0	0	3	0	0	3	3	0	0	29	29	5	5	22	9	0	0	0	0	0	0	0	0	0	193	5	3	1	6	2	68	4	313	11	907	25	14	12	155	83	169	95
/Users/rizwan/Downloads/fwddatasetwithrandomnfaultinformation/SourceCode/Mylyn-3.1/Mylyn-3.1/Mylyn-3.1/src/org.eclipse.mylyn.wikitext.tests/src/org/eclipse/mylyn/internal/wikitext/twiki/core/validation/ListWhitespaceValidationRuleTest.java	0	0	0	2	177	6	0	0	0	0	0	0	0	0	0	0	54	54	11	11	40	19	0	0	0	0	0	0	0	0	0	185	3	0	0	0	0	130	4	381	7	1084	16	27	12	287	93	314	105
/Users/rizwan/Downloads/fwddatasetwithrandomnfaultinformation/SourceCode/Mylyn-3.1/Mylyn-3.1/Mylyn-3.1/src/org.eclipse.mylyn.wikitext.tests/src/org/eclipse/mylyn/internal/wikitext/twiki/tests/TWikiLanguageTest.java	5	11	16	30	193	219	4	0	0	14	6	0	360	360	0	0	174	174	42	42	127	87	0	0	0	0	0	0	0	0	0	478	7	14	1	726	3	432	4	1879	11	5419	28	53	45	936	280	989	325
/Users/rizwan/Downloads/fwddatasetwithrandomnfaultinformation/SourceCode/Mylyn-3.1/Mylyn-3.1/Mylyn-3.1/src/org.eclipse.mylyn.wikitext.tests/src/org/eclipse/mylyn/wikitext/ui/FileTypesTest.java	0	0	3	16	172	32	0	1	0	1	1	0	2	2	0	0	81	81	13	13	60	17	0	0	0	0	0	0	0	0	0	223	4	2	2	5	3	188	4	508	11	1445	26	13	7	459	178	472	185
/Users/rizwan/Downloads/fwddatasetwithrandomnfaultinformation/SourceCode/Mylyn-3.1/Mylyn-3.1/Mylyn-3.1/src/org.eclipse.mylyn.wikitext.tests/src/org/eclipse/mylyn/wikitext/ui/annotation/AnchorHrefAnnotationTest.java	0	0	0	2	172	10	0	0	0	0	0	0	0	0	0	0	7	7	2	2	7	2	0	0	0	0	0	0	0	0	0	184	3	0	0	0	0	18	4	218	7	645	16	5	5	89	68	94	73
/Users/rizwan/Downloads/fwddatasetwithrandomnfaultinformation/SourceCode/Mylyn-3.1/Mylyn-3.1/Mylyn-3.1/src/org.eclipse.mylyn.wikitext.tests/src/org/eclipse/mylyn/wikitext/ui/annotation/ClassAnnotationTest.java	0	0	0	2	172	8	0	0	0	0	0	0	0	0	0	0	7	7	2	2	6	1	0	0	0	0	0	0	0	0	0	182	3	0	0	0	0	18	4	214	7	635	16	5	5	85	64	90	69
/Users/rizwan/Downloads/fwddatasetwithrandomnfaultinformation/SourceCode/Mylyn-3.1/Mylyn-3.1/Mylyn-3.1/src/org.eclipse.mylyn.wikitext.tests/src/org/eclipse/mylyn/wikitext/ui/annotation/IdAnnotationTest.java	0	0	0	2	172	8	0	0	0	0	0	0	0	0	0	0	7	7	2	2	6	1	0	0	0	0	0	0	0	0	0	182	3	0	0	0	0	18	4	214	7	635	16	5	5	85	64	90	69
/Users/rizwan/Downloads/fwddatasetwithrandomnfaultinformation/SourceCode/Mylyn-3.1/Mylyn-3.1/Mylyn-3.1/src/org.eclipse.mylyn.wikitext.tests/src/org/eclipse/mylyn/wikitext/ui/annotation/AnchorNameAnnotationTest.java	0	0	0	2	172	8	0	0	0	0	0	0	0	0	0	0	7	7	2	2	6	1	0	0	0	0	0	0	0	0	0	182	3	0	0	0	0	18	4	214	7	635	16	5	5	85	64	90	69
/Users/rizwan/Downloads/fwddatasetwithrandomnfaultinformation/SourceCode/Mylyn-3.1/Mylyn-3.1/Mylyn-3.1/src/org.eclipse.mylyn.wikitext.tests/src/org/eclipse/mylyn/wikitext/ui/annotation/TitleAnnotationTest.java	0	0	0	2	172	8	0	0	0	0	0	0	0	0	0	0	9	9	2	2	7	1	0	0	0	0	0	0	0	0	0	182	3	0	0	0	0	22	4	219	7	649	16	5	5	89	67	94	72
/Users/rizwan/Downloads/fwddatasetwithrandomnfaultinformation/SourceCode/Mylyn-3.1/Mylyn-3.1/Mylyn-3.1/src/org.eclipse.mylyn.wikitext.tests/src/org/eclipse/mylyn/wikitext/tracwiki/core/Main.java	0	0	0	2	176	10	0	0	0	0	0	0	0	0	0	0	8	8	5	5	7	1	0	0	0	0	0	0	0	0	0	188	3	0	0	0	0	26	4	229	7	679	16	4	4	101	71	105	75
/Users/rizwan/Downloads/fwddatasetwithrandomnfaultinformation/SourceCode/Mylyn-3.1/Mylyn-3.1/Mylyn-3.1/src/org.eclipse.mylyn.wikitext.tests/src/org/eclipse/mylyn/wikitext/tracwiki/core/TracWikiLanguageTest.java	2	14	66	19	191	468	0	0	8	4	2	0	481	485	0	0	438	438	98	98	251	121	0	0	0	0	0	0	0	0	0	760	6	12	2	968	3	1072	4	3199	11	9221	28	141	97	1807	372	1948	469
/Users/rizwan/Downloads/fwddatasetwithrandomnfaultinformation/SourceCode/Mylyn-3.1/Mylyn-3.1/Mylyn-3.1/src/org.eclipse.mylyn.wikitext.tests/src/org/eclipse/mylyn/wikitext/core/util/ServiceLocatorTest.java	0	0	0	3	172	14	0	0	0	0	0	0	0	0	0	0	20	20	10	10	17	3	0	0	0	0	0	0	0	0	0	189	3	0	0	0	0	60	4	276	7	808	16	5	5	167	112	172	117
/Users/rizwan/Downloads/fwddatasetwithrandomnfaultinformation/SourceCode/Mylyn-3.1/Mylyn-3.1/Mylyn-3.1/src/org.eclipse.mylyn.wikitext.tests/src/org/eclipse/mylyn/wikitext/core/util/LocationTrackingReaderTest.java	2	0	0	6	172	8	0	1	0	3	2	0	0	0	0	0	37	37	13	13	49	30	0	0	0	0	0	0	0	0	0	188	4	4	2	2	1	100	4	384	11	1073	24	34	18	236	114	270	132
/Users/rizwan/Downloads/fwddatasetwithrandomnfaultinformation/SourceCode/Mylyn-3.1/Mylyn-3.1/Mylyn-3.1/src/org.eclipse.mylyn.wikitext.tests/src/org/eclipse/mylyn/wikitext/core/util/anttask/MarkupToEclipseHelpTaskTest.java	0	0	0	10	166	6	0	0	0	0	0	0	14	4	0	0	84	84	9	9	64	39	0	0	0	0	0	0	0	0	0	182	3	0	0	18	2	186	4	498	9	1391	20	17	14	313	118	330	132
/Users/rizwan/Downloads/fwddatasetwithrandomnfaultinformation/SourceCode/Mylyn-3.1/Mylyn-3.1/Mylyn-3.1/src/org.eclipse.mylyn.wikitext.tests/src/org/eclipse/mylyn/wikitext/core/util/anttask/MarkupToHtmlTaskTest.java	0	0	0	5	168	30	0	3	0	0	0	0	32	30	0	0	116	116	9	9	77	18	0	0	0	0	0	0	0	0	0	203	3	3	1	62	2	250	4	623	11	1775	23	19	13	305	135	324	148
/Users/rizwan/Downloads/fwddatasetwithrandomnfaultinformation/SourceCode/Mylyn-3.1/Mylyn-3.1/Mylyn-3.1/src/org.eclipse.mylyn.wikitext.tests/src/org/eclipse/mylyn/wikitext/core/util/anttask/MarkupToDitaTaskTest.java	0	0	4	4	166	61	0	0	0	1	0	0	60	60	0	0	192	192	15	15	142	57	0	0	0	0	0	0	0	0	0	235	4	1	1	120	2	414	4	980	11	2741	24	58	32	572	171	630	203
/Users/rizwan/Downloads/fwddatasetwithrandomnfaultinformation/SourceCode/Mylyn-3.1/Mylyn-3.1/Mylyn-3.1/src/org.eclipse.mylyn.wikitext.tests/src/org/eclipse/mylyn/wikitext/core/util/anttask/AbstractTestAntTask.java	0	0	3	4	166	7	2	0	0	2	1	0	0	0	0	0	48	48	17	17	33	8	0	0	0	0	0	0	0	0	0	182	5	2	1	1	1	130	4	367	11	1060	24	7	7	245	135	252	142
/Users/rizwan/Downloads/fwddatasetwithrandomnfaultinformation/SourceCode/Mylyn-3.1/Mylyn-3.1/Mylyn-3.1/src/org.eclipse.mylyn.wikitext.tests/src/org/eclipse/mylyn/wikitext/core/util/anttask/MarkupToDocbookTaskTest.java	0	0	0	2	178	26	0	2	0	0	0	0	32	30	0	0	70	70	7	7	48	13	0	0	0	0	0	0	0	0	0	206	3	2	1	62	2	154	4	495	11	1425	23	7	6	253	124	260	130
/Users/rizwan/Downloads/fwddatasetwithrandomnfaultinformation/SourceCode/Mylyn-3.1/Mylyn-3.1/Mylyn-3.1/src/org.eclipse.mylyn.wikitext.tests/src/org/eclipse/mylyn/wikitext/core/parser/HtmlDocumentBuilderTest.java	0	0	3	2	172	41	1	0	0	0	0	0	6	6	0	0	33	33	5	5	31	9	0	0	0	0	0	0	0	0	0	219	5	0	0	12	2	76	4	358	9	1032	22	7	7	211	99	218	106
/Users/rizwan/Downloads/fwddatasetwithrandomnfaultinformation/SourceCode/Mylyn-3.1/Mylyn-3.1/Mylyn-3.1/src/org.eclipse.mylyn.wikitext.tests/src/org/eclipse/mylyn/wikitext/core/parser/util/TextileToDocbookTest.java	0	0	9	2	184	11	0	0	0	0	0	0	15	14	0	0	70	70	11	11	40	12	0	0	0	0	0	0	0	0	0	206	4	0	0	29	2	162	4	459	9	1324	21	25	18	299	128	324	146
/Users/rizwan/Downloads/fwddatasetwithrandomnfaultinformation/SourceCode/Mylyn-3.1/Mylyn-3.1/Mylyn-3.1/src/org.eclipse.mylyn.wikitext.tests/src/org/eclipse/mylyn/wikitext/core/parser/util/TextileToEclipseTocTest.java	0	0	1	2	172	8	0	0	0	0	0	0	0	0	0	0	10	10	3	3	10	2	0	0	0	0	0	0	0	0	0	183	4	0	0	0	0	26	4	229	7	674	17	10	10	108	79	118	89
/Users/rizwan/Downloads/fwddatasetwithrandomnfaultinformation/SourceCode/Mylyn-3.1/Mylyn-3.1/Mylyn-3.1/src/org.eclipse.mylyn.wikitext.tests/src/org/eclipse/mylyn/wikitext/core/parser/markup/token/ImpliedHyperlinkReplacementTokenTest.java	0	0	2	7	174	35	1	0	0	0	0	0	0	0	0	0	50	51	17	17	36	17	0	0	0	0	0	0	0	0	0	219	5	0	0	0	0	135	4	416	7	1193	18	23	13	256	117	279	130
/Users/rizwan/Downloads/fwddatasetwithrandomnfaultinformation/SourceCode/Mylyn-3.1/Mylyn-3.1/Mylyn-3.1/src/org.eclipse.mylyn.wikitext.tests/src/org/eclipse/mylyn/wikitext/core/parser/markup/token/EntityWrappingReplacementTokenTest.java	0	0	0	2	172	8	0	0	0	0	0	0	2	2	0	0	19	19	3	3	14	6	0	0	0	0	0	0	0	0	0	182	3	0	0	4	2	44	4	259	9	757	20	9	8	124	78	133	86
/Users/rizwan/Downloads/fwddatasetwithrandomnfaultinformation/SourceCode/Mylyn-3.1/Mylyn-3.1/Mylyn-3.1/src/org.eclipse.mylyn.wikitext.tests/src/org/eclipse/mylyn/wikitext/core/parser/outline/OutlineParserTest.java	0	0	0	5	172	8	0	0	0	1	0	0	0	0	0	0	115	115	6	6	51	17	0	0	0	0	0	0	0	0	0	185	3	1	1	0	0	242	4	504	9	1445	19	81	38	225	86	306	124
/Users/rizwan/Downloads/fwddatasetwithrandomnfaultinformation/SourceCode/Mylyn-3.1/Mylyn-3.1/Mylyn-3.1/src/org.eclipse.mylyn.wikitext.tests/src/org/eclipse/mylyn/wikitext/core/parser/outline/OutlineItemTest.java	0	0	0	2	172	8	0	0	0	0	0	0	0	0	0	0	46	46	3	3	26	11	0	0	0	0	0	0	0	0	0	182	3	0	0	0	0	98	4	324	7	935	16	19	13	161	87	180	100
/Users/rizwan/Downloads/fwddatasetwithrandomnfaultinformation/SourceCode/Mylyn-3.1/Mylyn-3.1/Mylyn-3.1/src/org.eclipse.mylyn.wikitext.tests/src/org/eclipse/mylyn/wikitext/core/parser/builder/DocBookDocumentBuilderTest.java	0	0	5	2	172	104	0	0	0	4	0	0	82	82	0	0	85	85	9	9	67	10	0	0	0	0	0	0	0	0	0	283	4	4	1	164	2	188	4	727	11	2104	24	8	8	364	144	372	152
/Users/rizwan/Downloads/fwddatasetwithrandomnfaultinformation/SourceCode/Mylyn-3.1/Mylyn-3.1/Mylyn-3.1/src/org.eclipse.mylyn.wikitext.tests/src/org/eclipse/mylyn/wikitext/core/parser/builder/HtmlDocumentBuilderTest.java	0	0	7	18	174	133	3	0	0	3	2	0	62	62	0	0	269	269	25	25	218	86	0	0	0	0	0	0	0	0	0	335	5	3	1	126	3	588	4	1369	11	3801	26	19	18	978	260	997	278
/Users/rizwan/Downloads/fwddatasetwithrandomnfaultinformation/SourceCode/Mylyn-3.1/Mylyn-3.1/Mylyn-3.1/src/org.eclipse.mylyn.wikitext.tests/src/org/eclipse/mylyn/wikitext/core/parser/builder/RecordingDocumentBuilder.java	0	0	1	2	172	8	0	0	0	4	0	0	3	4	0	0	91	88	32	32	58	21	0	0	0	0	0	0	0	0	0	183	4	4	1	7	2	243	4	527	11	1502	24	14	8	379	158	393	166
/Users/rizwan/Downloads/fwddatasetwithrandomnfaultinformation/SourceCode/Mylyn-3.1/Mylyn-3.1/Mylyn-3.1/src/org.eclipse.mylyn.wikitext.tests/src/org/eclipse/mylyn/wikitext/textile/core/TextileLanguageTest.java	3	3	244	85	274	474	24	0	0	41	18	0	658	651	0	0	963	964	180	180	587	283	0	0	0	0	0	0	0	0	0	1107	7	41	1	1327	3	2287	4	5647	11	16067	28	241	150	3822	905	4063	1055
/Users/rizwan/Downloads/fwddatasetwithrandomnfaultinformation/SourceCode/Mylyn-3.1/Mylyn-3.1/Mylyn-3.1/src/org.eclipse.mylyn.wikitext.tests/src/org/eclipse/mylyn/wikitext/textile/core/BugzillaTextileLanguageTest.java	0	0	2	2	212	45	0	0	0	0	0	0	83	99	0	0	75	75	14	14	65	26	0	0	0	0	0	0	0	0	0	261	4	0	0	182	2	178	4	722	9	2074	21	21	14	430	136	451	150
/Users/rizwan/Downloads/fwddatasetwithrandomnfaultinformation/SourceCode/Mylyn-3.1/Mylyn-3.1/Mylyn-3.1/src/org.eclipse.mylyn.wikitext.tests/src/org/eclipse/mylyn/wikitext/textile/core/TextileLanguageTasksTest.java	0	0	0	7	172	13	1	0	0	0	0	0	0	0	0	0	24	24	6	6	30	8	0	0	0	0	0	0	0	0	0	193	4	0	0	0	0	60	4	299	7	858	17	5	5	220	118	225	123
/Users/rizwan/Downloads/fwddatasetwithrandomnfaultinformation/SourceCode/Mylyn-3.1/Mylyn-3.1/Mylyn-3.1/src/org.eclipse.mylyn.wikitext.tests/src/org/eclipse/mylyn/wikitext/textile/core/Main.java	0	0	0	2	176	10	0	0	0	0	0	0	0	0	0	0	8	8	5	5	7	1	0	0	0	0	0	0	0	0	0	188	3	0	0	0	0	26	4	229	7	679	16	5	5	101	71	106	76
/Users/rizwan/Downloads/fwddatasetwithrandomnfaultinformation/SourceCode/Mylyn-3.1/Mylyn-3.1/Mylyn-3.1/src/org.eclipse.mylyn.wikitext.tests/src/org/eclipse/mylyn/wikitext/tests/HeadRequired.java	0	0	0	2	172	8	0	0	0	0	0	0	0	0	0	0	4	4	2	2	5	0	0	0	0	0	0	0	0	0	0	182	3	0	0	0	0	12	4	206	6	612	15	5	5	92	65	97	70
/Users/rizwan/Downloads/fwddatasetwithrandomnfaultinformation/SourceCode/Mylyn-3.1/Mylyn-3.1/Mylyn-3.1/src/org.eclipse.mylyn.wikitext.tests/src/org/eclipse/mylyn/wikitext/tests/DiscoveryTestSuite.java	0	0	0	2	176	12	0	1	0	6	0	0	2	2	0	0	27	27	13	13	17	3	0	0	0	0	0	0	0	0	0	190	3	7	2	4	2	80	4	312	11	916	24	5	5	199	118	204	123
/Users/rizwan/Downloads/fwddatasetwithrandomnfaultinformation/SourceCode/Mylyn-3.1/Mylyn-3.1/Mylyn-3.1/src/org.eclipse.mylyn.wikitext.tests/src/org/eclipse/mylyn/wikitext/tests/ClassFilter.java	0	0	0	2	181	10	0	0	0	0	0	0	1	1	0	0	2	2	1	1	2	0	0	0	0	0	0	0	0	0	0	193	3	0	0	2	2	6	4	212	8	633	19	5	5	91	65	96	70
/Users/rizwan/Downloads/fwddatasetwithrandomnfaultinformation/SourceCode/Mylyn-3.1/Mylyn-3.1/Mylyn-3.1/src/org.eclipse.mylyn.wikitext.tests/src/org/eclipse/mylyn/wikitext/tests/ClassTraversal.java	0	0	5	7	174	31	0	0	0	2	1	0	6	6	0	0	86	86	29	29	56	28	0	0	0	0	0	0	0	0	0	217	4	2	1	13	3	230	4	558	11	1589	25	21	16	416	195	437	211
/Users/rizwan/Downloads/fwddatasetwithrandomnfaultinformation/SourceCode/Mylyn-3.1/Mylyn-3.1/Mylyn-3.1/src/org.eclipse.mylyn.wikitext.tests/src/org/eclipse/mylyn/wikitext/tests/HeadlessTests.java	0	0	1	3	172	8	0	1	0	3	1	0	1	1	0	0	14	14	8	8	13	5	0	0	0	0	0	0	0	0	0	184	4	4	2	3	3	44	4	266	11	778	26	5	5	158	95	163	100
/Users/rizwan/Downloads/fwddatasetwithrandomnfaultinformation/SourceCode/Mylyn-3.1/Mylyn-3.1/Mylyn-3.1/src/org.eclipse.mylyn.wikitext.tests/src/org/eclipse/mylyn/wikitext/tests/EclipseRuntimeRequired.java	0	0	0	2	172	8	0	0	0	0	0	0	0	0	0	0	4	4	2	2	5	0	0	0	0	0	0	0	0	0	0	182	3	0	0	0	0	12	4	206	6	612	15	5	5	92	65	97	70
/Users/rizwan/Downloads/fwddatasetwithrandomnfaultinformation/SourceCode/Mylyn-3.1/Mylyn-3.1/Mylyn-3.1/src/org.eclipse.mylyn.wikitext.tests/src/org/eclipse/mylyn/wikitext/tests/AbstractTestApplication.java	0	0	4	4	170	10	4	0	0	2	0	0	4	3	0	0	133	133	30	30	117	33	0	0	0	0	0	0	0	0	0	192	5	2	1	7	2	326	4	689	11	1916	25	8	8	638	241	646	249
/Users/rizwan/Downloads/fwddatasetwithrandomnfaultinformation/SourceCode/Mylyn-3.1/Mylyn-3.1/Mylyn-3.1/src/org.eclipse.mylyn.wikitext.tests/src/org/eclipse/mylyn/wikitext/tests/UITests.java	0	0	0	2	172	8	0	0	0	0	2	0	1	1	0	0	9	9	6	6	9	1	0	0	0	0	0	0	0	0	0	182	3	0	0	4	3	30	4	236	9	697	21	5	5	128	84	133	89
/Users/rizwan/Downloads/fwddatasetwithrandomnfaultinformation/SourceCode/Mylyn-3.1/Mylyn-3.1/Mylyn-3.1/src/org.eclipse.mylyn.wikitext.tests/src/org/eclipse/mylyn/wikitext/tests/HeadlessStandaloneTests.java	0	0	0	3	172	8	0	0	0	2	1	0	1	1	0	0	12	12	8	8	10	3	0	0	0	0	0	0	0	0	0	183	3	2	1	3	3	40	4	252	11	743	24	5	5	138	87	143	92
/Users/rizwan/Downloads/fwddatasetwithrandomnfaultinformation/SourceCode/Mylyn-3.1/Mylyn-3.1/Mylyn-3.1/src/org.eclipse.mylyn.wikitext.tests/src/org/eclipse/mylyn/wikitext/tests/AbstractTestInWorkspace.java	0	0	3	2	175	10	0	0	0	3	0	0	2	2	0	0	45	45	13	13	38	11	0	0	0	0	0	0	0	0	0	190	4	3	1	4	2	116	4	373	11	1070	24	7	6	272	143	279	149
/Users/rizwan/Downloads/fwddatasetwithrandomnfaultinformation/SourceCode/Mylyn-3.1/Mylyn-3.1/Mylyn-3.1/src/org.eclipse.mylyn.wikitext.tests/src/org/eclipse/mylyn/wikitext/tests/NoDiscovery.java	0	0	0	2	172	8	0	0	0	0	0	0	0	0	0	0	3	3	3	3	5	0	0	0	0	0	0	0	0	0	0	182	3	0	0	0	0	12	4	206	6	612	15	5	5	95	69	100	74
/Users/rizwan/Downloads/fwddatasetwithrandomnfaultinformation/SourceCode/Mylyn-3.1/Mylyn-3.1/Mylyn-3.1/src/org.eclipse.mylyn.wikitext.tests/src/org/eclipse/mylyn/wikitext/confluence/core/ConfluenceLanguageTest.java	1	4	144	10	209	332	0	0	8	10	0	0	475	471	0	0	419	421	119	114	252	121	0	0	0	0	0	0	0	0	0	700	6	18	2	946	2	1073	4	3124	11	8996	27	73	48	1823	476	1896	524
/Users/rizwan/Downloads/fwddatasetwithrandomnfaultinformation/SourceCode/Mylyn-3.1/Mylyn-3.1/Mylyn-3.1/src/org.eclipse.mylyn.wikitext.tests/src/org/eclipse/mylyn/wikitext/confluence/core/Main.java	0	0	0	2	176	10	0	0	0	0	0	0	0	0	0	0	8	8	5	5	7	1	0	0	0	0	0	0	0	0	0	188	3	0	0	0	0	26	4	229	7	679	16	5	5	101	71	106	76
/Users/rizwan/Downloads/fwddatasetwithrandomnfaultinformation/SourceCode/Mylyn-3.1/Mylyn-3.1/Mylyn-3.1/src/org.eclipse.mylyn.wikitext.tests/src/org/eclipse/mylyn/wikitext/mediawiki/core/MediaWikiLanguageTest.java	2	8	113	17	184	340	0	0	23	13	8	0	448	450	0	0	375	375	81	80	389	140	0	0	0	0	0	0	0	0	0	664	6	36	2	906	3	911	4	3061	11	8650	28	65	53	1797	605	1862	658
/Users/rizwan/Downloads/fwddatasetwithrandomnfaultinformation/SourceCode/Mylyn-3.1/Mylyn-3.1/Mylyn-3.1/src/org.eclipse.mylyn.team.ui/src/org/eclipse/mylyn/internal/team/ui/LinkedTaskInfo.java	0	0	0	2	173	8	0	0	0	0	0	0	0	0	0	0	10	10	11	11	23	8	0	0	0	0	0	0	0	0	0	183	3	0	0	0	0	42	4	263	7	758	16	5	5	180	83	185	88
/Users/rizwan/Downloads/fwddatasetwithrandomnfaultinformation/SourceCode/Mylyn-3.1/Mylyn-3.1/Mylyn-3.1/src/org.eclipse.mylyn.team.ui/src/org/eclipse/mylyn/internal/team/ui/ContextChangeSet.java	0	0	4	14	181	44	0	7	0	13	4	0	9	9	0	0	141	141	53	53	105	36	0	0	0	0	0	0	0	0	0	243	4	20	2	22	3	388	4	827	11	2338	26	13	9	750	284	763	293
/Users/rizwan/Downloads/fwddatasetwithrandomnfaultinformation/SourceCode/Mylyn-3.1/Mylyn-3.1/Mylyn-3.1/src/org.eclipse.mylyn.team.ui/src/org/eclipse/mylyn/internal/team/ui/LinkedTaskInfoAdapterFactory.java	0	0	0	2	172	17	0	0	0	5	2	0	2	4	0	0	68	68	27	27	46	17	0	0	0	0	0	0	0	0	0	191	3	5	1	8	3	190	4	468	11	1341	24	10	7	395	150	405	157
/Users/rizwan/Downloads/fwddatasetwithrandomnfaultinformation/SourceCode/Mylyn-3.1/Mylyn-3.1/Mylyn-3.1/src/org.eclipse.mylyn.team.ui/src/org/eclipse/mylyn/internal/team/ui/FocusedTeamExtensionPointReader.java	0	0	0	15	174	22	0	0	0	0	0	0	0	0	0	0	40	40	16	16	26	10	0	0	0	0	0	0	0	0	0	211	3	0	0	0	0	112	4	366	7	1062	16	15	7	291	136	306	143
/Users/rizwan/Downloads/fwddatasetwithrandomnfaultinformation/SourceCode/Mylyn-3.1/Mylyn-3.1/Mylyn-3.1/src/org.eclipse.mylyn.team.ui/src/org/eclipse/mylyn/internal/team/ui/ContextChangeSetDecorator.java	0	0	0	2	170	16	0	0	0	0	0	0	0	0	0	0	12	12	8	8	9	1	0	0	0	0	0	0	0	0	0	188	3	0	0	0	0	40	4	245	7	725	16	5	5	137	82	142	87
/Users/rizwan/Downloads/fwddatasetwithrandomnfaultinformation/SourceCode/Mylyn-3.1/Mylyn-3.1/Mylyn-3.1/src/org.eclipse.mylyn.team.ui/src/org/eclipse/mylyn/internal/team/ui/AbstractCommitWorkflowProvider.java	0	0	0	2	192	15	0	0	0	0	0	0	6	6	0	0	4	4	4	4	3	0	0	0	0	0	0	0	0	0	0	209	3	0	0	12	2	16	4	249	8	743	19	5	5	224	116	229	121
/Users/rizwan/Downloads/fwddatasetwithrandomnfaultinformation/SourceCode/Mylyn-3.1/Mylyn-3.1/Mylyn-3.1/src/org.eclipse.mylyn.team.ui/src/org/eclipse/mylyn/internal/team/ui/FocusedTeamUiPlugin.java	0	0	0	21	172	26	0	0	1	1	0	0	6	6	0	0	58	58	39	39	52	14	0	0	0	0	0	0	0	0	0	219	3	2	2	12	2	194	4	504	11	1446	24	20	13	433	194	453	207
/Users/rizwan/Downloads/fwddatasetwithrandomnfaultinformation/SourceCode/Mylyn-3.1/Mylyn-3.1/Mylyn-3.1/src/org.eclipse.mylyn.team.ui/src/org/eclipse/mylyn/internal/team/ui/ContextActiveChangeSetManager.java	0	0	1	13	184	55	0	4	1	9	5	0	15	14	0	0	192	192	73	73	103	44	0	0	0	0	0	0	0	0	0	253	4	14	3	34	3	530	4	992	11	2826	27	12	7	942	316	954	323
/Users/rizwan/Downloads/fwddatasetwithrandomnfaultinformation/SourceCode/Mylyn-3.1/Mylyn-3.1/Mylyn-3.1/src/org.eclipse.mylyn.team.ui/src/org/eclipse/mylyn/internal/team/ui/Messages.java	0	0	0	4	166	10	0	0	0	0	0	0	0	0	0	0	4	4	3	3	7	1	0	0	0	0	0	0	0	0	0	180	3	0	0	0	0	14	4	209	7	619	16	6	6	98	68	104	74
/Users/rizwan/Downloads/fwddatasetwithrandomnfaultinformation/SourceCode/Mylyn-3.1/Mylyn-3.1/Mylyn-3.1/src/org.eclipse.mylyn.team.ui/src/org/eclipse/mylyn/internal/team/ui/preferences/Messages.java	0	0	0	4	166	10	0	0	0	0	0	0	0	0	0	0	4	4	3	3	8	1	0	0	0	0	0	0	0	0	0	180	3	0	0	0	0	14	4	210	7	621	16	6	6	104	70	110	76
/Users/rizwan/Downloads/fwddatasetwithrandomnfaultinformation/SourceCode/Mylyn-3.1/Mylyn-3.1/Mylyn-3.1/src/org.eclipse.mylyn.team.ui/src/org/eclipse/mylyn/internal/team/ui/preferences/FocusedTeamPreferencePage.java	0	0	0	5	170	16	0	0	0	0	0	0	0	0	0	0	73	73	15	15	67	18	0	0	0	0	0	0	0	0	0	191	3	0	0	0	0	176	4	459	7	1292	16	10	9	416	189	426	198
/Users/rizwan/Downloads/fwddatasetwithrandomnfaultinformation/SourceCode/Mylyn-3.1/Mylyn-3.1/Mylyn-3.1/src/org.eclipse.mylyn.team.ui/src/org/eclipse/mylyn/internal/team/ui/properties/Messages.java	0	0	0	4	166	10	0	0	0	0	0	0	0	0	0	0	4	4	3	3	8	1	0	0	0	0	0	0	0	0	0	180	3	0	0	0	0	14	4	210	7	621	16	6	6	104	70	110	76
/Users/rizwan/Downloads/fwddatasetwithrandomnfaultinformation/SourceCode/Mylyn-3.1/Mylyn-3.1/Mylyn-3.1/src/org.eclipse.mylyn.team.ui/src/org/eclipse/mylyn/internal/team/ui/properties/ProjectTeamPage.java	0	0	0	4	174	12	0	0	0	5	1	0	0	0	0	0	112	112	29	29	122	36	0	0	0	0	0	0	0	0	0	190	3	5	1	1	1	282	4	645	11	1779	22	15	10	667	259	682	269
/Users/rizwan/Downloads/fwddatasetwithrandomnfaultinformation/SourceCode/Mylyn-3.1/Mylyn-3.1/Mylyn-3.1/src/org.eclipse.mylyn.team.ui/src/org/eclipse/mylyn/internal/team/ui/properties/TeamPropertiesLinkProvider.java	0	0	0	7	174	12	0	1	0	6	0	0	0	0	0	0	27	27	13	13	28	10	0	0	0	0	0	0	0	0	0	193	3	7	2	0	0	80	4	327	9	943	20	7	6	242	123	249	129
/Users/rizwan/Downloads/fwddatasetwithrandomnfaultinformation/SourceCode/Mylyn-3.1/Mylyn-3.1/Mylyn-3.1/src/org.eclipse.mylyn.team.ui/src/org/eclipse/mylyn/internal/team/ui/actions/CommitContextAction.java	0	0	0	2	170	54	0	0	1	0	2	0	1	1	0	0	23	23	9	9	13	4	0	0	0	0	0	0	0	0	0	226	3	1	1	4	3	64	4	323	11	952	24	6	5	182	129	188	134
/Users/rizwan/Downloads/fwddatasetwithrandomnfaultinformation/SourceCode/Mylyn-3.1/Mylyn-3.1/Mylyn-3.1/src/org.eclipse.mylyn.team.ui/src/org/eclipse/mylyn/internal/team/ui/actions/AddToTaskContextAction.java	0	0	0	2	170	8	0	0	0	4	0	0	3	3	0	0	70	70	23	23	53	16	0	0	0	0	0	0	0	0	0	180	3	4	1	6	2	186	4	455	11	1297	23	5	5	396	152	401	157
/Users/rizwan/Downloads/fwddatasetwithrandomnfaultinformation/SourceCode/Mylyn-3.1/Mylyn-3.1/Mylyn-3.1/src/org.eclipse.mylyn.team.ui/src/org/eclipse/mylyn/internal/team/ui/actions/OpenCorrespondingTaskAction.java	0	0	2	18	182	33	0	16	0	36	14	0	6	5	0	0	176	176	69	69	138	103	0	0	0	0	0	0	0	0	0	235	4	52	2	25	3	490	4	1056	11	2925	26	28	15	986	299	1014	314
/Users/rizwan/Downloads/fwddatasetwithrandomnfaultinformation/SourceCode/Mylyn-3.1/Mylyn-3.1/Mylyn-3.1/src/org.eclipse.mylyn.team.ui/src/org/eclipse/mylyn/internal/team/ui/actions/Messages.java	0	0	0	4	166	10	0	0	0	0	0	0	0	0	0	0	4	4	3	3	16	1	0	0	0	0	0	0	0	0	0	180	3	0	0	0	0	14	4	218	7	637	16	6	6	136	78	142	84
/Users/rizwan/Downloads/fwddatasetwithrandomnfaultinformation/SourceCode/Mylyn-3.1/Mylyn-3.1/Mylyn-3.1/src/org.eclipse.mylyn.team.ui/src/org/eclipse/mylyn/internal/team/ui/actions/ApplyPatchAction.java	0	0	0	2	171	10	0	0	0	0	0	0	0	0	0	0	26	26	10	10	29	5	0	0	0	0	0	0	0	0	0	183	3	0	0	0	0	72	4	296	7	854	16	5	5	242	127	247	132
/Users/rizwan/Downloads/fwddatasetwithrandomnfaultinformation/SourceCode/Mylyn-3.1/Mylyn-3.1/Mylyn-3.1/src/org.eclipse.mylyn.team.ui/src/org/eclipse/mylyn/internal/team/ui/actions/TaskResourceMappingActionProvider.java	0	0	0	2	170	8	0	0	0	0	0	0	0	0	0	0	11	11	2	2	12	3	0	0	0	0	0	0	0	0	0	180	3	0	0	0	0	26	4	228	7	669	16	5	5	120	77	125	82
/Users/rizwan/Downloads/fwddatasetwithrandomnfaultinformation/SourceCode/Mylyn-3.1/Mylyn-3.1/Mylyn-3.1/src/org.eclipse.mylyn.team.ui/src/org/eclipse/mylyn/internal/team/ui/templates/CommitTemplateManager.java	2	0	6	41	179	64	0	0	1	9	1	0	7	5	0	0	134	134	55	54	107	58	0	0	0	0	0	0	0	0	0	292	5	10	2	13	3	377	4	871	11	2445	27	36	12	714	266	750	278
/Users/rizwan/Downloads/fwddatasetwithrandomnfaultinformation/SourceCode/Mylyn-3.1/Mylyn-3.1/Mylyn-3.1/src/org.eclipse.mylyn.team.ui/src/org/eclipse/mylyn/internal/team/ui/templates/CommitTemplateVariables.java	0	0	0	13	189	30	0	0	0	22	1	0	3	3	0	0	116	116	81	81	79	39	0	0	0	0	0	0	0	0	0	232	3	22	1	7	3	394	4	784	11	2234	24	11	6	722	182	733	188
/Users/rizwan/Downloads/fwddatasetwithrandomnfaultinformation/SourceCode/Mylyn-3.1/Mylyn-3.1/Mylyn-3.1/src/org.eclipse.mylyn.team.ui/src/org/eclipse/mylyn/internal/team/ui/templates/Messages.java	0	0	0	4	166	10	0	0	0	0	0	0	0	0	0	0	4	4	3	3	8	1	0	0	0	0	0	0	0	0	0	180	3	0	0	0	0	14	4	210	7	621	16	6	6	104	70	110	76
/Users/rizwan/Downloads/fwddatasetwithrandomnfaultinformation/SourceCode/Mylyn-3.1/Mylyn-3.1/Mylyn-3.1/src/org.eclipse.mylyn.team.ui/src/org/eclipse/mylyn/internal/team/ui/templates/TemplateHandlerContentProposalProvider.java	0	0	4	18	178	28	0	0	0	1	0	0	2	4	0	0	45	45	25	25	42	20	0	0	0	0	0	0	0	0	0	228	4	1	1	6	2	140	4	448	11	1282	24	15	8	301	129	316	137
/Users/rizwan/Downloads/fwddatasetwithrandomnfaultinformation/SourceCode/Mylyn-3.1/Mylyn-3.1/Mylyn-3.1/src/org.eclipse.mylyn.team.ui/src/org/eclipse/mylyn/team/ui/AbstractContextChangeSetManager.java	0	0	0	2	177	12	0	1	0	3	1	0	1	1	0	0	36	36	12	12	27	7	0	0	0	0	0	0	0	0	0	191	3	4	2	3	3	96	4	340	11	985	25	9	7	229	120	238	127
/Users/rizwan/Downloads/fwddatasetwithrandomnfaultinformation/SourceCode/Mylyn-3.1/Mylyn-3.1/Mylyn-3.1/src/org.eclipse.mylyn.team.ui/src/org/eclipse/mylyn/team/ui/AbstractCommitTemplateVariable.java	0	0	2	9	177	16	0	0	0	1	1	0	0	0	0	0	8	8	6	6	10	3	0	0	0	0	0	0	0	0	0	204	4	1	1	1	1	28	4	257	11	759	23	12	9	128	85	140	94
/Users/rizwan/Downloads/fwddatasetwithrandomnfaultinformation/SourceCode/Mylyn-3.1/Mylyn-3.1/Mylyn-3.1/src/org.eclipse.mylyn.team.ui/src/org/eclipse/mylyn/team/ui/AbstractTaskReference.java	0	0	0	3	173	8	0	0	0	0	0	0	0	0	0	0	5	5	1	1	5	0	0	0	0	0	0	0	0	0	0	184	3	0	0	0	0	12	4	208	6	618	15	7	6	80	57	87	63
/Users/rizwan/Downloads/fwddatasetwithrandomnfaultinformation/SourceCode/Mylyn-3.1/Mylyn-3.1/Mylyn-3.1/src/org.eclipse.mylyn.team.ui/src/org/eclipse/mylyn/team/ui/IContextChangeSet.java	0	0	0	2	173	8	0	0	0	0	0	0	0	0	0	0	5	5	1	1	8	0	0	0	0	0	0	0	0	0	0	183	3	0	0	0	0	12	4	210	6	621	15	7	6	104	72	111	78
/Users/rizwan/Downloads/fwddatasetwithrandomnfaultinformation/SourceCode/Mylyn-3.1/Mylyn-3.1/Mylyn-3.1/src/org.eclipse.mylyn.team.ui/src/org/eclipse/mylyn/team/ui/AbstractActiveChangeSetProvider.java	0	0	0	3	197	16	0	0	0	0	0	0	8	8	0	0	6	6	5	5	6	0	0	0	0	0	0	0	0	0	0	216	3	0	0	16	2	22	4	269	8	800	19	12	8	272	141	284	149
/Users/rizwan/Downloads/fwddatasetwithrandomnfaultinformation/SourceCode/Mylyn-3.1/Mylyn-3.1/Mylyn-3.1/src/org.eclipse.mylyn.commons.ui/src/org/eclipse/mylyn/internal/commons/ui/CompositeSyncImageDescriptor.java	0	0	0	2	170	10	0	0	0	0	1	0	0	0	0	0	14	14	7	7	21	6	0	0	0	0	0	0	0	0	0	182	3	0	0	1	1	42	4	260	9	754	19	10	9	174	100	184	109
/Users/rizwan/Downloads/fwddatasetwithrandomnfaultinformation/SourceCode/Mylyn-3.1/Mylyn-3.1/Mylyn-3.1/src/org.eclipse.mylyn.commons.ui/src/org/eclipse/mylyn/internal/commons/ui/TaskListImageDescriptor.java	0	0	0	4	170	14	0	0	0	4	1	0	0	0	0	0	22	22	12	12	31	15	0	0	0	0	0	0	0	0	0	188	3	4	1	1	1	68	4	316	11	904	22	12	8	210	103	222	111
/Users/rizwan/Downloads/fwddatasetwithrandomnfaultinformation/SourceCode/Mylyn-3.1/Mylyn-3.1/Mylyn-3.1/src/org.eclipse.mylyn.commons.ui/src/org/eclipse/mylyn/internal/commons/ui/ColorSelectionWindow.java	0	0	0	3	173	10	0	0	0	0	0	0	0	0	0	0	81	81	12	12	57	21	0	0	0	0	0	0	0	0	0	186	3	0	0	0	0	186	4	457	7	1293	16	77	39	312	138	389	177
/Users/rizwan/Downloads/fwddatasetwithrandomnfaultinformation/SourceCode/Mylyn-3.1/Mylyn-3.1/Mylyn-3.1/src/org.eclipse.mylyn.commons.ui/src/org/eclipse/mylyn/internal/commons/ui/NotificationPopupColors.java	3	0	1	4	179	60	7	1	0	0	0	0	3	4	0	0	67	67	29	29	59	33	0	0	0	0	0	0	0	0	0	254	6	1	1	7	2	192	4	559	11	1583	26	67	31	575	211	642	242
/Users/rizwan/Downloads/fwddatasetwithrandomnfaultinformation/SourceCode/Mylyn-3.1/Mylyn-3.1/Mylyn-3.1/src/org.eclipse.mylyn.commons.ui/src/org/eclipse/mylyn/internal/commons/ui/CommonsUiPlugin.java	0	0	0	4	170	10	0	0	0	0	0	0	0	0	0	0	6	6	4	4	10	3	0	0	0	0	0	0	0	0	0	184	3	0	0	0	0	20	4	224	7	659	16	6	6	112	75	118	81
/Users/rizwan/Downloads/fwddatasetwithrandomnfaultinformation/SourceCode/Mylyn-3.1/Mylyn-3.1/Mylyn-3.1/src/org.eclipse.mylyn.commons.ui/src/org/eclipse/mylyn/internal/commons/ui/SwtUtil.java	0	0	2	16	172	44	0	1	3	3	3	0	8	5	0	0	92	92	55	55	86	33	0	0	0	0	0	0	0	0	0	234	4	7	3	16	3	294	4	684	11	1930	27	56	21	553	200	609	221
/Users/rizwan/Downloads/fwddatasetwithrandomnfaultinformation/SourceCode/Mylyn-3.1/Mylyn-3.1/Mylyn-3.1/src/org.eclipse.mylyn.commons.ui/src/org/eclipse/mylyn/internal/commons/ui/WorkbenchUtil.java	0	0	0	2	170	8	0	1	0	3	0	0	0	0	0	0	19	19	7	7	11	5	0	0	0	0	0	0	0	0	0	180	3	4	2	0	0	52	4	261	9	767	20	5	5	127	68	132	73
/Users/rizwan/Downloads/fwddatasetwithrandomnfaultinformation/SourceCode/Mylyn-3.1/Mylyn-3.1/Mylyn-3.1/src/org.eclipse.mylyn.commons.ui/src/org/eclipse/mylyn/internal/commons/ui/Messages.java	0	0	0	4	166	10	0	0	0	0	0	0	0	0	0	0	4	4	3	3	28	1	0	0	0	0	0	0	0	0	0	180	3	0	0	0	0	14	4	230	7	661	16	6	6	182	89	188	95
/Users/rizwan/Downloads/fwddatasetwithrandomnfaultinformation/SourceCode/Mylyn-3.1/Mylyn-3.1/Mylyn-3.1/src/org.eclipse.mylyn.commons.ui/src/org/eclipse/mylyn/internal/commons/ui/CompositeElementImageDescriptor.java	0	0	2	2	170	10	0	0	0	2	1	0	0	0	0	0	16	16	9	9	23	13	0	0	0	0	0	0	0	0	0	184	4	2	1	1	1	50	4	283	11	814	23	12	10	181	103	193	113
/Users/rizwan/Downloads/fwddatasetwithrandomnfaultinformation/SourceCode/Mylyn-3.1/Mylyn-3.1/Mylyn-3.1/src/org.eclipse.mylyn.commons.ui/src/org/eclipse/mylyn/internal/commons/ui/CompositeContainerImageDescriptor.java	0	0	2	2	170	10	0	0	0	2	1	0	0	0	0	0	16	16	9	9	19	9	0	0	0	0	0	0	0	0	0	184	4	2	1	1	1	50	4	275	11	798	23	10	8	169	100	179	108
/Users/rizwan/Downloads/fwddatasetwithrandomnfaultinformation/SourceCode/Mylyn-3.1/Mylyn-3.1/Mylyn-3.1/src/org.eclipse.mylyn.commons.ui/src/org/eclipse/mylyn/internal/commons/ui/ColorCanvas.java	0	0	0	3	173	8	0	0	0	0	0	0	0	0	0	0	17	17	7	7	18	1	0	0	0	0	0	0	0	0	0	184	3	0	0	0	0	48	4	258	7	755	16	5	5	161	94	166	99
/Users/rizwan/Downloads/fwddatasetwithrandomnfaultinformation/SourceCode/Mylyn-3.1/Mylyn-3.1/Mylyn-3.1/src/org.eclipse.mylyn.commons.ui/src/org/eclipse/mylyn/internal/provisional/commons/ui/AbstractNotification.java	0	0	0	2	171	8	0	0	0	0	0	0	1	1	0	0	9	9	2	2	12	0	0	0	0	0	0	0	0	0	0	181	3	0	0	2	2	22	4	226	8	665	19	5	5	115	78	120	83
/Users/rizwan/Downloads/fwddatasetwithrandomnfaultinformation/SourceCode/Mylyn-3.1/Mylyn-3.1/Mylyn-3.1/src/org.eclipse.mylyn.commons.ui/src/org/eclipse/mylyn/internal/provisional/commons/ui/AbstractNotificationPopup.java	0	0	10	31	226	58	0	7	3	17	5	0	4	6	0	0	294	294	87	87	246	105	0	0	0	0	0	0	0	0	0	325	4	27	3	15	3	762	4	1494	11	4128	27	112	34	1478	455	1590	489
/Users/rizwan/Downloads/fwddatasetwithrandomnfaultinformation/SourceCode/Mylyn-3.1/Mylyn-3.1/Mylyn-3.1/src/org.eclipse.mylyn.commons.ui/src/org/eclipse/mylyn/internal/provisional/commons/ui/CommonFonts.java	1	0	0	8	179	22	0	2	0	4	2	0	2	1	0	0	52	52	18	18	40	23	0	0	0	0	0	0	0	0	0	210	4	6	2	5	3	140	4	437	11	1246	26	18	11	300	155	318	166
/Users/rizwan/Downloads/fwddatasetwithrandomnfaultinformation/SourceCode/Mylyn-3.1/Mylyn-3.1/Mylyn-3.1/src/org.eclipse.mylyn.commons.ui/src/org/eclipse/mylyn/internal/provisional/commons/ui/AbstractFilteredTree.java	0	0	0	14	183	46	0	0	0	6	2	0	0	0	0	0	107	107	25	25	98	34	0	0	0	0	0	0	0	0	0	243	3	6	1	2	1	264	4	656	11	1838	22	21	11	644	286	665	297
/Users/rizwan/Downloads/fwddatasetwithrandomnfaultinformation/SourceCode/Mylyn-3.1/Mylyn-3.1/Mylyn-3.1/src/org.eclipse.mylyn.commons.ui/src/org/eclipse/mylyn/internal/provisional/commons/ui/ScreenshotCreationPage.java	1	2	39	42	291	183	0	5	3	23	18	0	27	28	0	0	520	520	133	133	433	162	0	0	0	0	0	0	0	0	0	558	6	31	3	73	3	1306	4	2579	11	7137	29	74	28	2747	769	2821	797
/Users/rizwan/Downloads/fwddatasetwithrandomnfaultinformation/SourceCode/Mylyn-3.1/Mylyn-3.1/Mylyn-3.1/src/org.eclipse.mylyn.commons.ui/src/org/eclipse/mylyn/internal/provisional/commons/ui/CommonTextSupport.java	0	0	1	6	176	20	0	1	1	8	1	0	1	1	0	0	194	194	69	69	133	30	0	0	0	0	0	0	0	0	0	203	4	10	3	3	3	526	4	919	11	2591	27	10	7	916	277	926	284
/Users/rizwan/Downloads/fwddatasetwithrandomnfaultinformation/SourceCode/Mylyn-3.1/Mylyn-3.1/Mylyn-3.1/src/org.eclipse.mylyn.commons.ui/src/org/eclipse/mylyn/internal/provisional/commons/ui/ScalingHyperlink.java	0	1	4	5	175	15	0	0	0	1	1	0	1	2	0	0	35	35	18	18	36	13	0	0	0	0	0	0	0	0	0	200	5	1	1	4	3	106	4	373	11	1068	26	13	10	295	158	308	168
/Users/rizwan/Downloads/fwddatasetwithrandomnfaultinformation/SourceCode/Mylyn-3.1/Mylyn-3.1/Mylyn-3.1/src/org.eclipse.mylyn.commons.ui/src/org/eclipse/mylyn/internal/provisional/commons/ui/DatePickerPanel.java	1	0	0	3	178	12	0	0	0	1	3	0	3	2	0	0	96	96	31	31	88	26	0	0	0	0	0	0	0	0	0	194	4	1	1	8	3	254	4	583	11	1634	25	19	10	511	211	530	221
/Users/rizwan/Downloads/fwddatasetwithrandomnfaultinformation/SourceCode/Mylyn-3.1/Mylyn-3.1/Mylyn-3.1/src/org.eclipse.mylyn.commons.ui/src/org/eclipse/mylyn/internal/provisional/commons/ui/IFilteredTreeListener.java	0	0	0	2	170	8	0	0	0	0	0	0	0	0	0	0	2	2	1	1	2	0	0	0	0	0	0	0	0	0	0	180	3	0	0	0	0	6	4	195	6	582	15	5	5	62	52	67	57
/Users/rizwan/Downloads/fwddatasetwithrandomnfaultinformation/SourceCode/Mylyn-3.1/Mylyn-3.1/Mylyn-3.1/src/org.eclipse.mylyn.commons.ui/src/org/eclipse/mylyn/internal/provisional/commons/ui/CommonThemes.java	0	0	0	22	171	28	0	0	8	0	1	0	0	0	0	0	12	12	4	4	14	11	0	0	0	0	0	0	0	0	0	221	3	8	1	1	1	32	4	296	11	865	22	17	7	233	101	250	108
/Users/rizwan/Downloads/fwddatasetwithrandomnfaultinformation/SourceCode/Mylyn-3.1/Mylyn-3.1/Mylyn-3.1/src/org.eclipse.mylyn.commons.ui/src/org/eclipse/mylyn/internal/provisional/commons/ui/WorkbenchActionSupport.java	0	0	0	3	174	12	0	1	0	4	0	0	0	0	0	0	167	167	32	32	127	15	0	0	0	0	0	0	0	0	0	189	3	5	2	0	0	398	4	743	9	2087	20	5	5	663	213	668	218
/Users/rizwan/Downloads/fwddatasetwithrandomnfaultinformation/SourceCode/Mylyn-3.1/Mylyn-3.1/Mylyn-3.1/src/org.eclipse.mylyn.commons.ui/src/org/eclipse/mylyn/internal/provisional/commons/ui/CommonColors.java	0	0	0	2	175	10	0	0	0	0	0	0	0	0	0	0	16	16	2	2	12	5	0	0	0	0	0	0	0	0	0	187	3	0	0	0	0	36	4	247	7	724	16	22	19	131	75	153	94
/Users/rizwan/Downloads/fwddatasetwithrandomnfaultinformation/SourceCode/Mylyn-3.1/Mylyn-3.1/Mylyn-3.1/src/org.eclipse.mylyn.commons.ui/src/org/eclipse/mylyn/internal/provisional/commons/ui/DateSelectionDialog.java	0	0	2	2	172	8	0	0	0	3	1	0	0	0	0	0	36	36	13	13	40	15	0	0	0	0	0	0	0	0	0	184	4	3	1	1	1	98	4	351	11	999	23	8	7	288	138	296	145
/Users/rizwan/Downloads/fwddatasetwithrandomnfaultinformation/SourceCode/Mylyn-3.1/Mylyn-3.1/Mylyn-3.1/src/org.eclipse.mylyn.commons.ui/src/org/eclipse/mylyn/internal/provisional/commons/ui/SubstringPatternFilter.java	0	0	1	6	172	12	0	0	1	0	1	0	0	0	0	0	6	6	4	4	4	0	0	0	0	0	0	0	0	0	0	191	4	1	1	1	1	20	4	227	10	677	22	7	6	82	64	89	70
/Users/rizwan/Downloads/fwddatasetwithrandomnfaultinformation/SourceCode/Mylyn-3.1/Mylyn-3.1/Mylyn-3.1/src/org.eclipse.mylyn.commons.ui/src/org/eclipse/mylyn/internal/provisional/commons/ui/CommonsUiUtil.java	0	0	0	8	170	14	0	0	0	0	0	0	0	0	0	0	80	80	40	40	51	4	0	0	0	0	0	0	0	0	0	192	3	0	0	0	0	240	4	494	7	1427	16	8	6	426	143	434	149
/Users/rizwan/Downloads/fwddatasetwithrandomnfaultinformation/SourceCode/Mylyn-3.1/Mylyn-3.1/Mylyn-3.1/src/org.eclipse.mylyn.commons.ui/src/org/eclipse/mylyn/internal/provisional/commons/ui/ICoreRunnable.java	0	0	0	2	170	8	0	0	0	0	0	0	0	0	0	0	2	2	1	1	4	0	0	0	0	0	0	0	0	0	0	180	3	0	0	0	0	6	4	197	6	586	15	5	5	76	58	81	63
/Users/rizwan/Downloads/fwddatasetwithrandomnfaultinformation/SourceCode/Mylyn-3.1/Mylyn-3.1/Mylyn-3.1/src/org.eclipse.mylyn.commons.ui/src/org/eclipse/mylyn/internal/provisional/commons/ui/DelayedRefreshJob.java	0	0	0	5	174	14	0	0	1	0	2	0	3	2	0	0	36	36	14	14	38	10	0	0	0	0	0	0	0	0	0	193	3	1	1	7	3	100	4	360	11	1032	24	9	9	266	148	275	157
/Users/rizwan/Downloads/fwddatasetwithrandomnfaultinformation/SourceCode/Mylyn-3.1/Mylyn-3.1/Mylyn-3.1/src/org.eclipse.mylyn.commons.ui/src/org/eclipse/mylyn/internal/provisional/commons/ui/DatePicker.java	0	0	0	2	187	128	0	0	0	8	3	0	2	2	0	0	141	141	44	44	128	48	0	0	0	0	0	0	0	0	0	317	3	8	1	7	3	370	4	889	11	2491	24	26	13	736	312	762	325
/Users/rizwan/Downloads/fwddatasetwithrandomnfaultinformation/SourceCode/Mylyn-3.1/Mylyn-3.1/Mylyn-3.1/src/org.eclipse.mylyn.commons.ui/src/org/eclipse/mylyn/internal/provisional/commons/ui/AdaptiveRefreshPolicy.java	0	0	0	4	176	23	0	0	1	0	1	0	2	3	0	0	47	47	23	23	35	10	0	0	0	0	0	0	0	0	0	203	3	1	1	6	3	140	4	406	11	1173	24	11	8	276	136	287	144
/Users/rizwan/Downloads/fwddatasetwithrandomnfaultinformation/SourceCode/Mylyn-3.1/Mylyn-3.1/Mylyn-3.1/src/org.eclipse.mylyn.commons.ui/src/org/eclipse/mylyn/internal/provisional/commons/ui/IImageCreator.java	0	0	0	2	178	12	0	0	0	0	0	0	0	0	0	0	2	2	4	4	4	0	0	0	0	0	0	0	0	0	0	192	3	0	0	0	0	12	4	215	6	640	15	7	7	95	72	102	79
/Users/rizwan/Downloads/fwddatasetwithrandomnfaultinformation/SourceCode/Mylyn-3.1/Mylyn-3.1/Mylyn-3.1/src/org.eclipse.mylyn.commons.ui/src/org/eclipse/mylyn/internal/provisional/commons/ui/CommonImages.java	1	0	15	250	188	208	0	0	0	3	10	0	1	0	0	0	155	155	29	29	147	115	0	0	0	0	0	0	0	0	0	662	5	3	1	11	2	368	4	1318	11	3691	25	116	27	1085	320	1201	347
/Users/rizwan/Downloads/fwddatasetwithrandomnfaultinformation/SourceCode/Mylyn-3.1/Mylyn-3.1/Mylyn-3.1/src/org.eclipse.mylyn.wikitext.mediawiki.ui/src/org/eclipse/mylyn/internal/wikitext/mediawiki/ui/package-info.java	0	0	0	2	170	8	0	0	0	0	0	0	0	0	0	0	1	1	0	0	1	0	0	0	0	0	0	0	0	0	0	180	3	0	0	0	0	2	2	188	6	564	13	5	5	55	44	60	49
/Users/rizwan/Downloads/fwddatasetwithrandomnfaultinformation/SourceCode/Mylyn-3.1/Mylyn-3.1/Mylyn-3.1/src/org.eclipse.mylyn.monitor.tests/src/org/eclipse/mylyn/monitor/tests/MultiWindowMonitorTest.java	2	0	9	4	173	10	0	1	0	4	0	0	5	3	0	0	132	132	36	36	110	34	0	0	0	0	0	0	0	0	0	198	5	5	2	8	2	336	4	704	11	1966	26	40	24	582	236	622	260
/Users/rizwan/Downloads/fwddatasetwithrandomnfaultinformation/SourceCode/Mylyn-3.1/Mylyn-3.1/Mylyn-3.1/src/org.eclipse.mylyn.monitor.tests/src/org/eclipse/mylyn/monitor/tests/StatisticsLoggingTest.java	0	0	0	3	174	10	0	0	0	0	0	0	3	3	0	0	35	35	9	9	37	6	0	0	0	0	0	0	0	0	0	187	3	0	0	6	2	88	4	333	9	956	20	9	9	231	120	240	129
/Users/rizwan/Downloads/fwddatasetwithrandomnfaultinformation/SourceCode/Mylyn-3.1/Mylyn-3.1/Mylyn-3.1/src/org.eclipse.mylyn.monitor.tests/src/org/eclipse/mylyn/monitor/tests/InteractionLoggerTest.java	0	0	0	2	170	8	0	0	0	0	0	0	0	1	0	0	22	22	4	4	19	2	0	0	0	0	0	0	0	0	0	180	3	0	0	1	1	52	4	262	9	766	19	7	5	144	89	151	94
/Users/rizwan/Downloads/fwddatasetwithrandomnfaultinformation/SourceCode/Mylyn-3.1/Mylyn-3.1/Mylyn-3.1/src/org.eclipse.mylyn.monitor.tests/src/org/eclipse/mylyn/monitor/tests/MonitorTest.java	0	0	2	4	170	63	0	0	0	1	0	0	1	4	0	0	171	171	13	13	108	22	0	0	0	0	0	0	0	0	0	239	4	1	1	5	2	368	4	754	11	2132	24	22	13	474	173	496	186
/Users/rizwan/Downloads/fwddatasetwithrandomnfaultinformation/SourceCode/Mylyn-3.1/Mylyn-3.1/Mylyn-3.1/src/org.eclipse.mylyn.monitor.tests/src/org/eclipse/mylyn/monitor/tests/AllMonitorTests.java	0	0	0	2	170	8	0	0	0	0	0	0	0	0	0	0	13	13	2	2	15	1	0	0	0	0	0	0	0	0	0	180	3	0	0	0	0	30	4	233	7	683	16	5	5	122	72	127	77
/Users/rizwan/Downloads/fwddatasetwithrandomnfaultinformation/SourceCode/Mylyn-3.1/Mylyn-3.1/Mylyn-3.1/src/org.eclipse.mylyn.monitor.tests/src/org/eclipse/mylyn/monitor/tests/MockSelectionMonitor.java	0	0	0	2	170	8	0	0	0	0	0	0	0	0	0	0	3	3	2	2	5	0	0	0	0	0	0	0	0	0	0	180	3	0	0	0	0	10	4	202	6	600	15	5	5	88	64	93	69
/Users/rizwan/Downloads/fwddatasetwithrandomnfaultinformation/SourceCode/Mylyn-3.1/Mylyn-3.1/Mylyn-3.1/src/org.eclipse.mylyn.monitor.tests/src/org/eclipse/mylyn/monitor/tests/MonitorTestsPlugin.java	0	0	0	2	180	12	0	0	0	0	0	0	0	0	0	0	8	8	5	5	10	2	0	0	0	0	0	0	0	0	0	194	3	0	0	0	0	26	4	239	7	705	16	5	5	120	82	125	87
/Users/rizwan/Downloads/fwddatasetwithrandomnfaultinformation/SourceCode/Mylyn-3.1/Mylyn-3.1/Mylyn-3.1/src/org.eclipse.mylyn.monitor.tests/src/org/eclipse/mylyn/monitor/tests/MonitorPackagingTest.java	2	0	4	2	170	38	0	0	2	2	2	0	4	4	0	0	53	54	5	5	40	12	0	0	0	0	0	0	0	0	0	216	5	4	2	10	3	117	4	413	11	1184	27	14	8	266	144	280	152
/Users/rizwan/Downloads/fwddatasetwithrandomnfaultinformation/SourceCode/Mylyn-3.1/Mylyn-3.1/Mylyn-3.1/src/org.eclipse.mylyn.monitor.tests/src/org/eclipse/mylyn/monitor/tests/CheckActivityJobTest.java	1	0	6	4	170	24	0	3	0	0	0	0	10	4	0	0	128	128	19	19	112	15	0	0	0	0	0	0	0	0	0	205	5	3	1	14	2	294	4	655	11	1837	25	49	23	485	143	534	166
/Users/rizwan/Downloads/fwddatasetwithrandomnfaultinformation/SourceCode/Mylyn-3.1/Mylyn-3.1/Mylyn-3.1/src/org.eclipse.mylyn.monitor.tests/src/org/eclipse/mylyn/monitor/tests/InteractionEventExternalizationTest.java	2	0	1	5	170	14	0	0	0	0	0	0	10	8	0	0	39	39	8	8	37	14	0	0	0	0	0	0	0	0	0	192	5	0	0	18	2	94	4	366	9	1045	22	10	8	261	150	271	158
/Users/rizwan/Downloads/fwddatasetwithrandomnfaultinformation/SourceCode/Mylyn-3.1/Mylyn-3.1/Mylyn-3.1/src/org.eclipse.mylyn.monitor.tests/src/org/eclipse/mylyn/monitor/tests/usage/tests/AllMonitorUsageTests.java	0	0	0	4	170	12	0	0	0	0	0	0	0	0	0	0	4	4	2	2	6	1	0	0	0	0	0	0	0	0	0	186	3	0	0	0	0	12	4	212	7	629	16	5	5	89	64	94	69
/Users/rizwan/Downloads/fwddatasetwithrandomnfaultinformation/SourceCode/Mylyn-3.1/Mylyn-3.1/Mylyn-3.1/src/org.eclipse.mylyn.monitor.tests/src/org/eclipse/mylyn/monitor/tests/usage/tests/FileDisplayDialogTest.java	0	0	0	4	171	9	0	0	0	0	0	0	1	0	0	0	13	13	4	4	16	5	0	0	0	0	0	0	0	0	0	184	3	0	0	1	1	34	4	248	9	724	19	7	7	151	93	158	100
/Users/rizwan/Downloads/fwddatasetwithrandomnfaultinformation/SourceCode/Mylyn-3.1/Mylyn-3.1/Mylyn-3.1/src/org.eclipse.mylyn.monitor.tests/src/org/eclipse/mylyn/monitor/reports/tests/AllMonitorReportTests.java	0	0	0	4	170	14	0	0	0	0	0	0	0	0	0	0	5	5	2	2	7	1	0	0	0	0	0	0	0	0	0	188	3	0	0	0	0	14	4	217	7	643	16	5	5	98	71	103	76
/Users/rizwan/Downloads/fwddatasetwithrandomnfaultinformation/SourceCode/Mylyn-3.1/Mylyn-3.1/Mylyn-3.1/src/org.eclipse.mylyn.monitor.tests/src/org/eclipse/mylyn/monitor/reports/tests/DataOverviewCollectorTest.java	0	0	0	22	171	20	0	0	0	0	7	0	4	4	0	0	50	50	8	8	48	17	0	0	0	0	0	0	0	0	0	213	3	0	0	15	3	116	4	419	9	1191	21	32	20	293	148	325	168
/Users/rizwan/Downloads/fwddatasetwithrandomnfaultinformation/SourceCode/Mylyn-3.1/Mylyn-3.1/Mylyn-3.1/src/org.eclipse.mylyn.monitor.tests/src/org/eclipse/mylyn/monitor/reports/tests/FileTool.java	2	0	0	6	234	39	0	0	0	7	0	0	3	1	0	0	92	92	57	57	76	38	0	0	0	0	0	0	0	0	0	281	4	7	1	4	2	298	4	715	11	2031	24	19	11	751	250	770	261
/Users/rizwan/Downloads/fwddatasetwithrandomnfaultinformation/SourceCode/Mylyn-3.1/Mylyn-3.1/Mylyn-3.1/src/org.eclipse.mylyn.monitor.tests/src/org/eclipse/mylyn/monitor/reports/tests/ContextParsingTest.java	1	0	2	5	171	21	0	2	0	1	0	0	2	2	0	0	58	58	15	13	33	14	0	0	0	0	0	0	0	0	0	200	5	3	2	4	2	144	4	411	11	1184	26	12	8	278	147	290	155
/Users/rizwan/Downloads/fwddatasetwithrandomnfaultinformation/SourceCode/Mylyn-3.1/Mylyn-3.1/Mylyn-3.1/src/org.eclipse.mylyn.java.tasks/src/org/eclipse/mylyn/internal/java/tasks/JavaStackTraceFileHyperlink.java	0	1	4	8	185	43	0	2	0	3	2	0	0	9	0	0	102	102	39	39	81	39	0	0	0	0	0	0	0	0	0	241	5	5	2	11	2	282	4	672	11	1894	26	27	11	624	235	651	246
/Users/rizwan/Downloads/fwddatasetwithrandomnfaultinformation/SourceCode/Mylyn-3.1/Mylyn-3.1/Mylyn-3.1/src/org.eclipse.mylyn.java.tasks/src/org/eclipse/mylyn/internal/java/tasks/NewTaskFromJunitResultViewAction.java	0	2	0	13	169	26	0	0	1	1	2	0	0	0	0	0	38	38	11	11	41	11	0	0	0	0	0	0	0	0	0	210	4	2	2	2	1	98	4	375	11	1073	24	11	6	285	142	296	148
/Users/rizwan/Downloads/fwddatasetwithrandomnfaultinformation/SourceCode/Mylyn-3.1/Mylyn-3.1/Mylyn-3.1/src/org.eclipse.mylyn.java.tasks/src/org/eclipse/mylyn/internal/java/tasks/Messages.java	0	0	0	3	163	10	0	0	0	0	0	0	0	0	0	0	4	4	3	3	11	1	0	0	0	0	0	0	0	0	0	176	3	0	0	0	0	14	4	209	7	615	16	6	6	108	69	114	75
/Users/rizwan/Downloads/fwddatasetwithrandomnfaultinformation/SourceCode/Mylyn-3.1/Mylyn-3.1/Mylyn-3.1/src/org.eclipse.mylyn.java.tasks/src/org/eclipse/mylyn/internal/java/tasks/JavaStackTraceHyperlinkDetector.java	0	0	2	6	173	60	0	1	1	0	3	0	4	4	0	0	47	48	13	13	30	12	0	0	0	0	0	0	0	0	0	241	4	2	2	11	3	121	4	430	11	1246	26	9	8	263	134	272	142
/Users/rizwan/Downloads/fwddatasetwithrandomnfaultinformation/SourceCode/Mylyn-3.1/Mylyn-3.1/Mylyn-3.1/src/org.eclipse.mylyn.bugzilla.tests/src/org/eclipse/mylyn/bugzilla/tests/BugzillaTestPlugin.java	0	0	0	5	202	26	0	0	0	1	1	0	0	0	0	0	20	20	13	13	22	7	0	0	0	0	0	0	0	0	0	233	3	1	1	1	1	66	4	339	11	990	22	5	5	256	129	261	134
/Users/rizwan/Downloads/fwddatasetwithrandomnfaultinformation/SourceCode/Mylyn-3.1/Mylyn-3.1/Mylyn-3.1/src/org.eclipse.mylyn.bugzilla.tests/src/org/eclipse/mylyn/bugzilla/tests/AllBugzillaTests.java	0	0	0	2	170	8	0	0	0	0	0	0	0	0	0	0	22	22	2	2	26	1	0	0	0	0	0	0	0	0	0	180	3	0	0	0	0	48	4	262	7	759	16	6	6	152	80	158	86
/Users/rizwan/Downloads/fwddatasetwithrandomnfaultinformation/SourceCode/Mylyn-3.1/Mylyn-3.1/Mylyn-3.1/src/org.eclipse.mylyn.bugzilla.tests/src/org/eclipse/mylyn/bugzilla/tests/BugzillaTaskListTest.java	0	0	0	2	170	17	0	0	0	1	0	0	2	2	0	0	165	165	15	15	91	21	0	0	0	0	0	0	0	0	0	189	3	1	1	4	2	360	4	676	11	1917	23	21	12	487	176	508	188
/Users/rizwan/Downloads/fwddatasetwithrandomnfaultinformation/SourceCode/Mylyn-3.1/Mylyn-3.1/Mylyn-3.1/src/org.eclipse.mylyn.bugzilla.tests/src/org/eclipse/mylyn/bugzilla/tests/BugzillaTaskHyperlinkDetectorTest.java	0	0	11	6	177	10	0	0	0	0	1	0	0	0	0	0	211	211	23	23	168	63	0	0	0	0	0	0	0	0	0	204	4	0	0	1	1	468	4	913	9	2508	20	114	50	752	190	866	240
/Users/rizwan/Downloads/fwddatasetwithrandomnfaultinformation/SourceCode/Mylyn-3.1/Mylyn-3.1/Mylyn-3.1/src/org.eclipse.mylyn.bugzilla.tests/src/org/eclipse/mylyn/bugzilla/tests/BugzillaSearchTest.java	0	0	2	6	170	11	0	0	0	0	0	0	4	4	0	0	70	70	10	10	53	17	0	0	0	0	0	0	0	0	0	189	4	0	0	8	2	160	4	437	9	1240	21	23	21	357	143	380	164
/Users/rizwan/Downloads/fwddatasetwithrandomnfaultinformation/SourceCode/Mylyn-3.1/Mylyn-3.1/Mylyn-3.1/src/org.eclipse.mylyn.bugzilla.tests/src/org/eclipse/mylyn/bugzilla/tests/EncodingTest.java	0	0	0	18	175	24	0	0	0	2	0	0	4	4	0	0	65	73	10	10	56	22	0	0	0	0	0	0	0	0	0	217	3	2	1	8	2	158	4	473	11	1342	23	26	18	253	128	279	146
/Users/rizwan/Downloads/fwddatasetwithrandomnfaultinformation/SourceCode/Mylyn-3.1/Mylyn-3.1/Mylyn-3.1/src/org.eclipse.mylyn.bugzilla.tests/src/org/eclipse/mylyn/bugzilla/tests/IBugzillaTestConstants.java	0	0	0	22	170	58	0	0	0	0	0	0	0	0	0	0	1	1	1	1	11	10	0	0	0	0	0	0	0	0	0	250	3	0	0	0	0	4	4	282	7	825	16	35	26	106	51	141	77
/Users/rizwan/Downloads/fwddatasetwithrandomnfaultinformation/SourceCode/Mylyn-3.1/Mylyn-3.1/Mylyn-3.1/src/org.eclipse.mylyn.bugzilla.tests/src/org/eclipse/mylyn/bugzilla/tests/BugzillaRepository32Test.java	0	0	6	10	166	26	0	28	1	26	10	0	19	19	0	0	434	434	48	48	341	147	0	0	0	0	0	0	0	0	0	208	4	55	3	48	3	964	4	1777	11	4840	27	80	35	1376	332	1456	367
/Users/rizwan/Downloads/fwddatasetwithrandomnfaultinformation/SourceCode/Mylyn-3.1/Mylyn-3.1/Mylyn-3.1/src/org.eclipse.mylyn.bugzilla.tests/src/org/eclipse/mylyn/bugzilla/tests/TaskListStandaloneTest.java	0	0	2	8	171	57	0	0	0	0	1	0	2	2	0	0	196	196	8	8	97	17	0	0	0	0	0	0	0	0	0	238	4	0	0	5	3	408	4	776	9	2212	22	40	18	574	203	614	221
/Users/rizwan/Downloads/fwddatasetwithrandomnfaultinformation/SourceCode/Mylyn-3.1/Mylyn-3.1/Mylyn-3.1/src/org.eclipse.mylyn.bugzilla.tests/src/org/eclipse/mylyn/bugzilla/tests/BugzillaProductParserTest.java	0	0	0	2	173	8	0	0	0	0	0	0	6	6	0	0	47	47	9	9	35	8	0	0	0	0	0	0	0	0	0	183	3	0	0	12	2	112	4	359	9	1034	20	17	17	235	119	252	136
/Users/rizwan/Downloads/fwddatasetwithrandomnfaultinformation/SourceCode/Mylyn-3.1/Mylyn-3.1/Mylyn-3.1/src/org.eclipse.mylyn.bugzilla.tests/src/org/eclipse/mylyn/bugzilla/tests/RepositoryEditorWizardTest.java	0	0	0	2	170	54	0	0	0	4	0	0	0	0	0	0	185	185	17	17	107	38	0	0	0	0	0	0	0	0	0	226	3	4	1	0	0	404	4	787	9	2217	19	15	10	656	203	671	213
/Users/rizwan/Downloads/fwddatasetwithrandomnfaultinformation/SourceCode/Mylyn-3.1/Mylyn-3.1/Mylyn-3.1/src/org.eclipse.mylyn.bugzilla.tests/src/org/eclipse/mylyn/bugzilla/tests/BugzillaRepositoryConnectorTest.java	1	4	46	72	197	233	0	1	0	8	8	0	30	43	0	0	1229	1228	88	88	779	352	0	0	0	0	0	0	0	0	0	553	6	9	2	81	3	2633	4	4422	11	12131	28	255	158	3385	799	3640	957
/Users/rizwan/Downloads/fwddatasetwithrandomnfaultinformation/SourceCode/Mylyn-3.1/Mylyn-3.1/Mylyn-3.1/src/org.eclipse.mylyn.bugzilla.tests/src/org/eclipse/mylyn/bugzilla/tests/AbstractBugzillaTest.java	0	0	0	2	172	11	0	0	0	0	0	0	2	2	0	0	89	89	23	23	80	11	0	0	0	0	0	0	0	0	0	185	3	0	0	4	2	224	4	513	9	1448	20	23	23	520	199	543	222
/Users/rizwan/Downloads/fwddatasetwithrandomnfaultinformation/SourceCode/Mylyn-3.1/Mylyn-3.1/Mylyn-3.1/src/org.eclipse.mylyn.bugzilla.tests/src/org/eclipse/mylyn/bugzilla/tests/RepositoryReportFactoryTest.java	0	1	1	74	171	503	0	0	0	1	0	0	1	1	0	0	670	670	22	22	234	48	0	0	0	0	0	0	0	0	0	750	5	1	1	2	2	1384	4	2431	11	7010	25	181	103	1359	292	1540	395
/Users/rizwan/Downloads/fwddatasetwithrandomnfaultinformation/SourceCode/Mylyn-3.1/Mylyn-3.1/Mylyn-3.1/src/org.eclipse.mylyn.bugzilla.tests/src/org/eclipse/mylyn/bugzilla/tests/BugzillaTestUtil.java	0	0	0	2	174	10	0	0	0	0	0	0	0	1	0	0	18	18	6	6	21	6	0	0	0	0	0	0	0	0	0	186	3	0	0	1	1	48	4	270	9	784	19	8	7	160	102	168	109
/Users/rizwan/Downloads/fwddatasetwithrandomnfaultinformation/SourceCode/Mylyn-3.1/Mylyn-3.1/Mylyn-3.1/src/org.eclipse.mylyn.bugzilla.tests/src/org/eclipse/mylyn/bugzilla/tests/BugzillaConfigurationTest.java	0	0	0	18	171	67	0	0	0	1	0	0	6	6	0	0	312	311	18	18	164	31	0	0	0	0	0	0	0	0	0	256	3	1	1	12	2	659	4	1133	11	3205	23	125	59	753	245	878	304
/Users/rizwan/Downloads/fwddatasetwithrandomnfaultinformation/SourceCode/Mylyn-3.1/Mylyn-3.1/Mylyn-3.1/src/org.eclipse.mylyn.bugzilla.tests/src/org/eclipse/mylyn/bugzilla/tests/TaskEditorTest.java	0	0	0	2	176	10	0	0	0	0	0	0	0	0	0	0	57	57	15	15	49	14	0	0	0	0	0	0	0	0	0	188	3	0	0	0	0	144	4	402	7	1143	16	10	9	367	148	377	157
/Users/rizwan/Downloads/fwddatasetwithrandomnfaultinformation/SourceCode/Mylyn-3.1/Mylyn-3.1/Mylyn-3.1/src/org.eclipse.mylyn.bugzilla.tests/src/org/eclipse/mylyn/bugzilla/tests/BugzillaTaskCompletionTest.java	0	0	0	14	170	8	0	0	0	2	0	0	0	0	0	0	85	85	5	5	62	16	0	0	0	0	0	0	0	0	0	192	3	2	1	0	0	180	4	460	9	1303	19	18	13	356	135	374	148
/Users/rizwan/Downloads/fwddatasetwithrandomnfaultinformation/SourceCode/Mylyn-3.1/Mylyn-3.1/Mylyn-3.1/src/org.eclipse.mylyn.bugzilla.tests/src/org/eclipse/mylyn/bugzilla/tests/BugzillaSearchDialogTest.java	0	0	0	2	183	12	0	0	0	1	1	0	0	0	0	0	28	28	5	5	24	5	0	0	0	0	0	0	0	0	0	197	3	1	1	1	1	66	4	303	11	882	22	10	8	230	126	240	134
/Users/rizwan/Downloads/fwddatasetwithrandomnfaultinformation/SourceCode/Mylyn-3.1/Mylyn-3.1/Mylyn-3.1/src/org.eclipse.mylyn.bugzilla.tests/src/org/eclipse/mylyn/bugzilla/tests/BugzillaTaskDataHandlerTest.java	0	4	1	24	171	22	0	0	0	1	0	0	0	0	0	0	260	260	8	8	82	9	0	0	0	0	0	0	0	0	0	222	5	1	1	0	0	536	4	860	9	2488	21	74	33	607	194	681	227
/Users/rizwan/Downloads/fwddatasetwithrandomnfaultinformation/SourceCode/Mylyn-3.1/Mylyn-3.1/Mylyn-3.1/src/org.eclipse.mylyn.bugzilla.tests/src/org/eclipse/mylyn/bugzilla/tests/BugzillaVersionTest.java	0	0	0	7	170	8	0	0	0	0	0	0	0	0	0	0	55	55	7	7	31	8	0	0	0	0	0	0	0	0	0	185	3	0	0	0	0	124	4	355	7	1026	16	92	41	143	74	235	115
/Users/rizwan/Downloads/fwddatasetwithrandomnfaultinformation/SourceCode/Mylyn-3.1/Mylyn-3.1/Mylyn-3.1/src/org.eclipse.mylyn.bugzilla.tests/src/org/eclipse/mylyn/bugzilla/tests/RepositoryTaskHandleTest.java	0	0	0	2	170	8	0	0	0	0	0	0	0	0	0	0	26	26	4	4	25	5	0	0	0	0	0	0	0	0	0	180	3	0	0	0	0	60	4	277	7	801	16	6	6	194	101	200	107
/Users/rizwan/Downloads/fwddatasetwithrandomnfaultinformation/SourceCode/Mylyn-3.1/Mylyn-3.1/Mylyn-3.1/src/org.eclipse.mylyn.bugzilla.tests/src/org/eclipse/mylyn/bugzilla/tests/headless/BugzillaQueryTest.java	0	0	6	17	177	233	5	0	0	1	0	0	3	3	0	0	115	115	13	13	73	55	0	0	0	0	0	0	0	0	0	438	5	1	1	6	2	256	4	841	11	2394	25	35	30	544	234	579	264
/Users/rizwan/Downloads/fwddatasetwithrandomnfaultinformation/SourceCode/Mylyn-3.1/Mylyn-3.1/Mylyn-3.1/src/org.eclipse.mylyn.bugzilla.tests/src/org/eclipse/mylyn/bugzilla/tests/headless/BugzillaTaskHistoryTest.java	0	0	0	8	166	8	0	0	0	0	0	0	0	0	0	0	118	118	9	9	90	25	0	0	0	0	0	0	0	0	0	182	3	0	0	0	0	254	4	558	7	1559	16	27	17	463	161	490	178
/Users/rizwan/Downloads/fwddatasetwithrandomnfaultinformation/SourceCode/Mylyn-3.1/Mylyn-3.1/Mylyn-3.1/src/org.eclipse.mylyn.tasks.core/src/org/eclipse/mylyn/tasks/core/TaskMapping.java	0	0	0	2	261	96	0	0	0	0	0	0	2	2	0	0	23	23	23	23	26	0	0	0	0	0	0	0	0	0	0	359	3	0	0	4	2	92	4	490	8	1443	19	51	6	239	91	290	97
/Users/rizwan/Downloads/fwddatasetwithrandomnfaultinformation/SourceCode/Mylyn-3.1/Mylyn-3.1/Mylyn-3.1/src/org.eclipse.mylyn.tasks.core/src/org/eclipse/mylyn/tasks/core/ITaskContainer.java	0	0	0	2	181	10	0	0	0	0	0	0	1	1	0	0	2	2	1	1	3	0	0	0	0	0	0	0	0	0	0	193	3	0	0	2	2	6	4	213	8	635	19	9	6	115	84	124	90
/Users/rizwan/Downloads/fwddatasetwithrandomnfaultinformation/SourceCode/Mylyn-3.1/Mylyn-3.1/Mylyn-3.1/src/org.eclipse.mylyn.tasks.core/src/org/eclipse/mylyn/tasks/core/ITaskMapping.java	0	0	0	2	172	8	0	0	0	0	0	0	2	2	0	0	23	23	2	2	27	0	0	0	0	0	0	0	0	0	0	182	3	0	0	4	2	50	4	272	8	788	19	7	6	184	96	191	102
/Users/rizwan/Downloads/fwddatasetwithrandomnfaultinformation/SourceCode/Mylyn-3.1/Mylyn-3.1/Mylyn-3.1/src/org.eclipse.mylyn.tasks.core/src/org/eclipse/mylyn/tasks/core/RepositoryStatus.java	0	0	0	24	190	36	0	1	0	6	3	0	0	0	0	0	62	62	31	31	51	22	0	0	0	0	0	0	0	0	0	250	3	7	2	3	1	186	4	529	11	1515	23	31	18	618	200	649	218
/Users/rizwan/Downloads/fwddatasetwithrandomnfaultinformation/SourceCode/Mylyn-3.1/Mylyn-3.1/Mylyn-3.1/src/org.eclipse.mylyn.tasks.core/src/org/eclipse/mylyn/tasks/core/IRepositoryPerson.java	0	0	0	2	197	20	0	0	0	0	0	0	0	0	0	0	7	7	1	1	7	0	0	0	0	0	0	0	0	0	0	219	3	0	0	0	0	16	4	249	6	739	15	19	6	110	69	129	75
/Users/rizwan/Downloads/fwddatasetwithrandomnfaultinformation/SourceCode/Mylyn-3.1/Mylyn-3.1/Mylyn-3.1/src/org.eclipse.mylyn.tasks.core/src/org/eclipse/mylyn/tasks/core/TaskActivityAdapter.java	0	0	0	2	171	8	0	0	0	0	0	0	0	0	0	0	3	3	3	3	1	0	0	0	0	0	0	0	0	0	0	181	3	0	0	0	0	12	4	201	6	601	15	7	6	68	56	75	62
/Users/rizwan/Downloads/fwddatasetwithrandomnfaultinformation/SourceCode/Mylyn-3.1/Mylyn-3.1/Mylyn-3.1/src/org.eclipse.mylyn.tasks.core/src/org/eclipse/mylyn/tasks/core/IRepositoryListener.java	0	0	0	3	197	16	0	0	0	0	0	0	0	0	0	0	5	5	1	1	5	0	0	0	0	0	0	0	0	0	0	216	3	0	0	0	0	12	4	240	6	714	15	15	6	118	80	133	86
/Users/rizwan/Downloads/fwddatasetwithrandomnfaultinformation/SourceCode/Mylyn-3.1/Mylyn-3.1/Mylyn-3.1/src/org.eclipse.mylyn.tasks.core/src/org/eclipse/mylyn/tasks/core/IRepositoryModel.java	0	0	0	2	189	16	0	0	0	0	0	0	0	0	0	0	5	5	1	1	5	0	0	0	0	0	0	0	0	0	0	207	3	0	0	0	0	12	4	231	6	687	15	15	6	107	70	122	76
/Users/rizwan/Downloads/fwddatasetwithrandomnfaultinformation/SourceCode/Mylyn-3.1/Mylyn-3.1/Mylyn-3.1/src/org.eclipse.mylyn.tasks.core/src/org/eclipse/mylyn/tasks/core/ITaskAttachment.java	0	0	0	2	269	56	0	0	0	0	0	0	0	0	0	0	25	25	1	1	27	0	0	0	0	0	0	0	0	0	0	327	3	0	0	0	0	52	4	413	6	1211	15	55	6	220	105	275	111
/Users/rizwan/Downloads/fwddatasetwithrandomnfaultinformation/SourceCode/Mylyn-3.1/Mylyn-3.1/Mylyn-3.1/src/org.eclipse.mylyn.tasks.core/src/org/eclipse/mylyn/tasks/core/IRepositoryManager.java	0	0	0	2	173	8	0	0	0	0	0	0	3	3	0	0	9	9	1	1	12	0	0	0	0	0	0	0	0	0	0	183	3	0	0	6	2	20	4	230	8	677	19	7	6	131	85	138	91
/Users/rizwan/Downloads/fwddatasetwithrandomnfaultinformation/SourceCode/Mylyn-3.1/Mylyn-3.1/Mylyn-3.1/src/org.eclipse.mylyn.tasks.core/src/org/eclipse/mylyn/tasks/core/AbstractRepositoryConnector.java	0	0	0	15	328	80	0	0	0	3	1	0	12	13	0	0	54	53	26	26	53	8	0	0	0	0	0	0	0	0	0	423	3	3	1	26	3	159	4	683	11	1988	24	76	14	692	280	768	294
/Users/rizwan/Downloads/fwddatasetwithrandomnfaultinformation/SourceCode/Mylyn-3.1/Mylyn-3.1/Mylyn-3.1/src/org.eclipse.mylyn.tasks.core/src/org/eclipse/mylyn/tasks/core/ITaskActivationListener.java	0	0	0	2	187	16	0	0	0	0	0	0	0	0	0	0	5	5	1	1	5	0	0	0	0	0	0	0	0	0	0	205	3	0	0	0	0	12	4	229	6	681	15	15	6	81	55	96	61
/Users/rizwan/Downloads/fwddatasetwithrandomnfaultinformation/SourceCode/Mylyn-3.1/Mylyn-3.1/Mylyn-3.1/src/org.eclipse.mylyn.tasks.core/src/org/eclipse/mylyn/tasks/core/AbstractTaskListMigrator.java	0	0	0	8	171	14	0	0	0	0	0	0	1	1	0	0	6	6	1	1	11	3	0	0	0	0	0	0	0	0	0	193	3	0	0	2	2	14	4	232	9	682	20	11	8	110	74	121	82
/Users/rizwan/Downloads/fwddatasetwithrandomnfaultinformation/SourceCode/Mylyn-3.1/Mylyn-3.1/Mylyn-3.1/src/org.eclipse.mylyn.tasks.core/src/org/eclipse/mylyn/tasks/core/IRepositoryQuery.java	0	0	0	2	196	20	0	0	0	0	0	0	0	0	0	0	7	7	1	1	7	0	0	0	0	0	0	0	0	0	0	218	3	0	0	0	0	16	4	248	6	736	15	19	6	110	68	129	74
/Users/rizwan/Downloads/fwddatasetwithrandomnfaultinformation/SourceCode/Mylyn-3.1/Mylyn-3.1/Mylyn-3.1/src/org.eclipse.mylyn.tasks.core/src/org/eclipse/mylyn/tasks/core/IRepositoryElement.java	0	0	0	3	188	14	0	0	0	0	0	0	1	1	0	0	4	4	1	1	5	0	0	0	0	0	0	0	0	0	0	205	3	0	0	2	2	10	4	231	8	687	19	7	6	186	110	193	116
/Users/rizwan/Downloads/fwddatasetwithrandomnfaultinformation/SourceCode/Mylyn-3.1/Mylyn-3.1/Mylyn-3.1/src/org.eclipse.mylyn.tasks.core/src/org/eclipse/mylyn/tasks/core/RepositoryResponse.java	0	0	0	2	173	8	0	0	0	0	0	0	0	0	0	0	6	6	6	6	10	2	0	0	0	0	0	0	0	0	0	183	3	0	0	0	0	24	4	226	7	666	16	7	6	98	67	105	73
/Users/rizwan/Downloads/fwddatasetwithrandomnfaultinformation/SourceCode/Mylyn-3.1/Mylyn-3.1/Mylyn-3.1/src/org.eclipse.mylyn.tasks.core/src/org/eclipse/mylyn/tasks/core/TaskRepository.java	0	0	32	76	395	263	0	13	6	17	21	0	41	43	0	0	349	349	149	148	230	100	0	0	0	0	0	0	0	0	0	766	4	36	3	105	3	995	4	2246	11	6405	27	105	16	2228	644	2333	660
/Users/rizwan/Downloads/fwddatasetwithrandomnfaultinformation/SourceCode/Mylyn-3.1/Mylyn-3.1/Mylyn-3.1/src/org.eclipse.mylyn.tasks.core/src/org/eclipse/mylyn/tasks/core/RepositoryTemplate.java	0	0	0	3	175	8	0	0	0	0	0	0	3	3	0	0	8	8	5	5	27	11	0	0	0	0	0	0	0	0	0	186	3	0	0	6	2	26	4	265	9	757	20	7	6	200	101	207	107
/Users/rizwan/Downloads/fwddatasetwithrandomnfaultinformation/SourceCode/Mylyn-3.1/Mylyn-3.1/Mylyn-3.1/src/org.eclipse.mylyn.tasks.core/src/org/eclipse/mylyn/tasks/core/ITaskActivityManager.java	0	0	0	2	215	33	0	0	0	0	0	0	13	13	0	0	17	17	1	1	18	0	0	0	0	0	0	0	0	0	0	250	3	0	0	26	2	36	4	339	8	998	19	7	6	271	136	278	142
/Users/rizwan/Downloads/fwddatasetwithrandomnfaultinformation/SourceCode/Mylyn-3.1/Mylyn-3.1/Mylyn-3.1/src/org.eclipse.mylyn.tasks.core/src/org/eclipse/mylyn/tasks/core/ITask.java	0	0	0	26	331	104	0	0	0	0	4	0	1	1	0	0	71	71	33	33	69	2	0	0	0	0	0	0	0	0	0	461	3	0	0	6	3	208	4	756	9	2196	21	138	30	528	195	666	225
/Users/rizwan/Downloads/fwddatasetwithrandomnfaultinformation/SourceCode/Mylyn-3.1/Mylyn-3.1/Mylyn-3.1/src/org.eclipse.mylyn.tasks.core/src/org/eclipse/mylyn/tasks/core/IAttributeContainer.java	0	0	0	2	173	8	0	0	0	0	0	0	1	1	0	0	4	4	1	1	5	0	0	0	0	0	0	0	0	0	0	183	3	0	0	2	2	10	4	209	8	621	19	7	6	100	72	107	78
/Users/rizwan/Downloads/fwddatasetwithrandomnfaultinformation/SourceCode/Mylyn-3.1/Mylyn-3.1/Mylyn-3.1/src/org.eclipse.mylyn.tasks.core/src/org/eclipse/mylyn/tasks/core/AbstractDuplicateDetector.java	0	0	0	2	175	8	0	0	0	0	0	0	0	0	0	0	8	8	6	6	11	2	0	0	0	0	0	0	0	0	0	185	3	0	0	0	0	28	4	233	7	686	16	7	6	142	91	149	97
/Users/rizwan/Downloads/fwddatasetwithrandomnfaultinformation/SourceCode/Mylyn-3.1/Mylyn-3.1/Mylyn-3.1/src/org.eclipse.mylyn.tasks.core/src/org/eclipse/mylyn/tasks/core/TaskActivationAdapter.java	0	0	0	2	171	8	0	0	0	0	0	0	0	0	0	0	5	5	5	5	1	0	0	0	0	0	0	0	0	0	0	181	3	0	0	0	0	20	4	209	6	625	15	7	6	75	56	82	62
/Users/rizwan/Downloads/fwddatasetwithrandomnfaultinformation/SourceCode/Mylyn-3.1/Mylyn-3.1/Mylyn-3.1/src/org.eclipse.mylyn.tasks.core/src/org/eclipse/mylyn/tasks/core/TaskRepositoryLocationFactory.java	0	0	0	2	175	10	0	0	0	0	0	0	0	0	0	0	3	3	2	2	4	0	0	0	0	0	0	0	0	0	0	187	3	0	0	0	0	10	4	208	6	619	15	9	7	81	60	90	67
/Users/rizwan/Downloads/fwddatasetwithrandomnfaultinformation/SourceCode/Mylyn-3.1/Mylyn-3.1/Mylyn-3.1/src/org.eclipse.mylyn.tasks.core/src/org/eclipse/mylyn/tasks/core/ITaskActivityListener.java	0	0	0	2	186	12	0	0	0	0	0	0	0	0	0	0	4	4	1	1	3	0	0	0	0	0	0	0	0	0	0	200	3	0	0	0	0	10	4	220	6	656	15	12	8	99	75	111	83
/Users/rizwan/Downloads/fwddatasetwithrandomnfaultinformation/SourceCode/Mylyn-3.1/Mylyn-3.1/Mylyn-3.1/src/org.eclipse.mylyn.tasks.core/src/org/eclipse/mylyn/tasks/core/ITaskComment.java	0	0	0	2	235	38	0	0	0	0	0	0	0	0	0	0	16	16	1	1	18	0	0	0	0	0	0	0	0	0	0	275	3	0	0	0	0	34	4	334	6	983	15	37	6	180	98	217	104
/Users/rizwan/Downloads/fwddatasetwithrandomnfaultinformation/SourceCode/Mylyn-3.1/Mylyn-3.1/Mylyn-3.1/src/org.eclipse.mylyn.tasks.core/src/org/eclipse/mylyn/tasks/core/sync/ISynchronizationSession.java	0	0	0	2	225	36	0	0	0	0	0	0	2	2	0	0	15	15	1	1	21	0	0	0	0	0	0	0	0	0	0	263	3	0	0	4	2	32	4	329	8	965	19	35	7	205	99	240	106
/Users/rizwan/Downloads/fwddatasetwithrandomnfaultinformation/SourceCode/Mylyn-3.1/Mylyn-3.1/Mylyn-3.1/src/org.eclipse.mylyn.tasks.core/src/org/eclipse/mylyn/tasks/core/sync/TaskJob.java	0	0	0	2	180	12	0	0	0	0	0	0	0	0	0	0	4	4	2	2	5	0	0	0	0	0	0	0	0	0	0	194	3	0	0	0	0	12	4	218	6	648	15	11	6	95	68	106	74
/Users/rizwan/Downloads/fwddatasetwithrandomnfaultinformation/SourceCode/Mylyn-3.1/Mylyn-3.1/Mylyn-3.1/src/org.eclipse.mylyn.tasks.core/src/org/eclipse/mylyn/tasks/core/sync/SynchronizationJob.java	0	0	0	2	184	28	0	0	0	0	0	0	0	0	0	0	7	7	6	6	9	4	0	0	0	0	0	0	0	0	0	214	3	0	0	0	0	26	4	260	7	767	16	13	6	118	79	131	85
/Users/rizwan/Downloads/fwddatasetwithrandomnfaultinformation/SourceCode/Mylyn-3.1/Mylyn-3.1/Mylyn-3.1/src/org.eclipse.mylyn.tasks.core/src/org/eclipse/mylyn/tasks/core/sync/SubmitJob.java	0	0	0	4	204	26	0	0	0	0	0	0	2	5	0	0	38	38	17	17	31	7	0	0	0	0	0	0	0	0	0	234	3	0	0	7	2	110	4	398	9	1156	20	33	9	292	131	325	140
/Users/rizwan/Downloads/fwddatasetwithrandomnfaultinformation/SourceCode/Mylyn-3.1/Mylyn-3.1/Mylyn-3.1/src/org.eclipse.mylyn.tasks.core/src/org/eclipse/mylyn/tasks/core/sync/SubmitJobListener.java	0	0	0	2	183	14	0	0	0	0	0	0	0	0	0	0	4	4	1	1	6	0	0	0	0	0	0	0	0	0	0	199	3	0	0	0	0	10	4	222	6	659	15	13	6	97	62	110	68
/Users/rizwan/Downloads/fwddatasetwithrandomnfaultinformation/SourceCode/Mylyn-3.1/Mylyn-3.1/Mylyn-3.1/src/org.eclipse.mylyn.tasks.core/src/org/eclipse/mylyn/tasks/core/sync/SubmitJobEvent.java	0	0	0	2	181	12	0	0	0	0	0	0	0	0	0	0	3	3	3	3	4	1	0	0	0	0	0	0	0	0	0	195	3	0	0	0	0	12	4	219	7	652	16	11	6	97	66	108	72
/Users/rizwan/Downloads/fwddatasetwithrandomnfaultinformation/SourceCode/Mylyn-3.1/Mylyn-3.1/Mylyn-3.1/src/org.eclipse.mylyn.tasks.core/src/org/eclipse/mylyn/tasks/core/data/TaskAttachmentModel.java	0	0	0	2	171	8	0	0	0	0	1	0	0	0	0	0	16	16	14	14	25	7	0	0	0	0	0	0	0	0	0	181	3	0	0	1	1	60	4	282	9	815	19	7	6	181	83	188	89
/Users/rizwan/Downloads/fwddatasetwithrandomnfaultinformation/SourceCode/Mylyn-3.1/Mylyn-3.1/Mylyn-3.1/src/org.eclipse.mylyn.tasks.core/src/org/eclipse/mylyn/tasks/core/data/TaskOperation.java	0	0	4	2	216	28	0	0	0	5	2	0	0	0	0	0	54	54	21	21	49	17	0	0	0	0	0	0	0	0	0	250	4	5	1	2	1	150	4	483	11	1384	23	29	8	307	122	336	130
/Users/rizwan/Downloads/fwddatasetwithrandomnfaultinformation/SourceCode/Mylyn-3.1/Mylyn-3.1/Mylyn-3.1/src/org.eclipse.mylyn.tasks.core/src/org/eclipse/mylyn/tasks/core/data/AbstractTaskAttachmentSource.java	0	0	0	2	173	8	0	0	0	0	0	0	0	0	0	0	7	7	1	1	10	0	0	0	0	0	0	0	0	0	0	183	3	0	0	0	0	16	4	216	6	637	15	7	6	105	71	112	77
/Users/rizwan/Downloads/fwddatasetwithrandomnfaultinformation/SourceCode/Mylyn-3.1/Mylyn-3.1/Mylyn-3.1/src/org.eclipse.mylyn.tasks.core/src/org/eclipse/mylyn/tasks/core/data/TaskData.java	0	0	0	2	192	15	0	0	0	0	1	0	2	2	0	0	23	23	12	12	30	7	0	0	0	0	0	0	0	0	0	209	3	0	0	5	3	70	4	331	9	955	21	8	6	279	126	287	132
/Users/rizwan/Downloads/fwddatasetwithrandomnfaultinformation/SourceCode/Mylyn-3.1/Mylyn-3.1/Mylyn-3.1/src/org.eclipse.mylyn.tasks.core/src/org/eclipse/mylyn/tasks/core/data/TaskAttachmentPartSource.java	0	0	0	6	171	12	0	0	0	0	0	0	0	0	0	0	11	11	7	7	18	2	0	0	0	0	0	0	0	0	0	189	3	0	0	0	0	36	4	252	7	736	16	9	8	168	100	177	108
/Users/rizwan/Downloads/fwddatasetwithrandomnfaultinformation/SourceCode/Mylyn-3.1/Mylyn-3.1/Mylyn-3.1/src/org.eclipse.mylyn.tasks.core/src/org/eclipse/mylyn/tasks/core/data/TaskMapper.java	0	0	0	2	191	55	0	3	0	25	2	0	24	25	0	0	339	339	100	100	138	62	0	0	0	0	0	0	0	0	0	248	3	28	2	51	3	878	4	1417	11	4050	25	12	8	1060	337	1072	345
/Users/rizwan/Downloads/fwddatasetwithrandomnfaultinformation/SourceCode/Mylyn-3.1/Mylyn-3.1/Mylyn-3.1/src/org.eclipse.mylyn.tasks.core/src/org/eclipse/mylyn/tasks/core/data/TaskRelation.java	0	0	3	2	206	24	0	2	0	1	2	0	0	0	0	0	28	28	15	15	29	10	0	0	0	0	0	0	0	0	0	235	4	3	2	2	1	86	4	376	11	1089	24	25	8	230	98	255	106
/Users/rizwan/Downloads/fwddatasetwithrandomnfaultinformation/SourceCode/Mylyn-3.1/Mylyn-3.1/Mylyn-3.1/src/org.eclipse.mylyn.tasks.core/src/org/eclipse/mylyn/tasks/core/data/AbstractTaskAttachmentHandler.java	0	0	0	2	173	8	0	0	0	0	0	0	0	0	0	0	5	5	1	1	10	0	0	0	0	0	0	0	0	0	0	183	3	0	0	0	0	12	4	212	6	625	15	7	6	145	86	152	92
/Users/rizwan/Downloads/fwddatasetwithrandomnfaultinformation/SourceCode/Mylyn-3.1/Mylyn-3.1/Mylyn-3.1/src/org.eclipse.mylyn.tasks.core/src/org/eclipse/mylyn/tasks/core/data/TaskAttributeMapper.java	0	0	0	6	175	34	0	3	0	14	0	0	16	19	0	0	169	169	62	62	95	38	0	0	0	0	0	0	0	0	0	215	3	17	2	35	2	462	4	873	11	2486	24	12	7	646	251	658	258
/Users/rizwan/Downloads/fwddatasetwithrandomnfaultinformation/SourceCode/Mylyn-3.1/Mylyn-3.1/Mylyn-3.1/src/org.eclipse.mylyn.tasks.core/src/org/eclipse/mylyn/tasks/core/data/TaskAttributeMetaData.java	0	0	0	2	181	62	0	0	0	5	0	0	1	1	0	0	54	54	32	32	40	6	0	0	0	0	0	0	0	0	0	245	3	5	1	2	2	172	4	480	11	1395	23	7	6	314	150	321	156
/Users/rizwan/Downloads/fwddatasetwithrandomnfaultinformation/SourceCode/Mylyn-3.1/Mylyn-3.1/Mylyn-3.1/src/org.eclipse.mylyn.tasks.core/src/org/eclipse/mylyn/tasks/core/data/TaskAttribute.java	0	0	10	169	281	234	0	0	0	17	8	0	18	20	0	0	153	153	67	67	183	125	0	0	0	0	0	0	0	0	0	694	4	17	1	46	3	440	4	1517	11	4242	25	140	15	1355	399	1495	414
/Users/rizwan/Downloads/fwddatasetwithrandomnfaultinformation/SourceCode/Mylyn-3.1/Mylyn-3.1/Mylyn-3.1/src/org.eclipse.mylyn.tasks.core/src/org/eclipse/mylyn/tasks/core/data/ITaskDataManager.java	0	0	0	2	197	20	0	0	0	0	0	0	0	0	0	0	7	7	1	1	10	0	0	0	0	0	0	0	0	0	0	219	3	0	0	0	0	16	4	252	6	745	15	19	6	147	81	166	87
/Users/rizwan/Downloads/fwddatasetwithrandomnfaultinformation/SourceCode/Mylyn-3.1/Mylyn-3.1/Mylyn-3.1/src/org.eclipse.mylyn.tasks.core/src/org/eclipse/mylyn/tasks/core/data/TaskAttachmentMapper.java	0	0	0	2	171	8	0	12	0	48	2	0	0	0	0	0	207	207	64	64	112	76	0	0	0	0	0	0	0	0	0	181	3	60	2	2	1	542	4	983	11	2762	23	7	6	677	177	684	183
/Users/rizwan/Downloads/fwddatasetwithrandomnfaultinformation/SourceCode/Mylyn-3.1/Mylyn-3.1/Mylyn-3.1/src/org.eclipse.mylyn.tasks.core/src/org/eclipse/mylyn/tasks/core/data/TaskDataCollector.java	0	0	0	2	177	10	0	0	0	0	0	0	0	0	0	0	2	2	1	1	3	1	0	0	0	0	0	0	0	0	0	189	3	0	0	0	0	6	4	206	7	614	16	10	7	85	69	95	76
/Users/rizwan/Downloads/fwddatasetwithrandomnfaultinformation/SourceCode/Mylyn-3.1/Mylyn-3.1/Mylyn-3.1/src/org.eclipse.mylyn.tasks.core/src/org/eclipse/mylyn/tasks/core/data/TaskDataModel.java	0	0	0	6	179	18	0	0	1	6	3	0	7	8	0	0	71	71	27	27	58	13	0	0	0	0	0	0	0	0	0	203	3	7	2	18	3	196	4	507	11	1449	25	13	9	435	193	448	202
/Users/rizwan/Downloads/fwddatasetwithrandomnfaultinformation/SourceCode/Mylyn-3.1/Mylyn-3.1/Mylyn-3.1/src/org.eclipse.mylyn.tasks.core/src/org/eclipse/mylyn/tasks/core/data/TaskCommentMapper.java	0	0	0	2	172	8	0	0	0	17	1	0	0	0	0	0	123	123	35	35	69	40	0	0	0	0	0	0	0	0	0	182	3	17	1	1	1	316	4	634	11	1795	22	7	6	411	148	418	154
/Users/rizwan/Downloads/fwddatasetwithrandomnfaultinformation/SourceCode/Mylyn-3.1/Mylyn-3.1/Mylyn-3.1/src/org.eclipse.mylyn.tasks.core/src/org/eclipse/mylyn/tasks/core/data/ITaskDataWorkingCopy.java	0	0	0	2	217	30	0	0	0	0	0	0	1	1	0	0	12	12	1	1	15	0	0	0	0	0	0	0	0	0	0	249	3	0	0	2	2	26	4	301	8	887	19	29	6	159	85	188	91
/Users/rizwan/Downloads/fwddatasetwithrandomnfaultinformation/SourceCode/Mylyn-3.1/Mylyn-3.1/Mylyn-3.1/src/org.eclipse.mylyn.tasks.core/src/org/eclipse/mylyn/tasks/core/data/AbstractTaskDataHandler.java	0	0	0	3	215	20	0	0	0	0	0	0	2	2	0	0	11	11	6	6	15	0	0	0	0	0	0	0	0	0	0	238	3	0	0	4	2	34	4	300	8	884	19	13	7	320	163	333	170
/Users/rizwan/Downloads/fwddatasetwithrandomnfaultinformation/SourceCode/Mylyn-3.1/Mylyn-3.1/Mylyn-3.1/src/org.eclipse.mylyn.tasks.core/src/org/eclipse/mylyn/tasks/core/data/TaskDataModelListener.java	0	0	0	2	175	10	0	0	0	0	0	0	0	0	0	0	2	2	1	1	2	0	0	0	0	0	0	0	0	0	0	187	3	0	0	0	0	6	4	202	6	603	15	9	6	65	53	74	59
/Users/rizwan/Downloads/fwddatasetwithrandomnfaultinformation/SourceCode/Mylyn-3.1/Mylyn-3.1/Mylyn-3.1/src/org.eclipse.mylyn.tasks.core/src/org/eclipse/mylyn/tasks/core/data/TaskDataModelEvent.java	0	0	0	2	173	8	0	0	0	0	0	0	0	0	0	0	5	5	6	6	11	3	0	0	0	0	0	0	0	0	0	183	3	0	0	0	0	22	4	226	7	664	16	7	6	128	76	135	82
/Users/rizwan/Downloads/fwddatasetwithrandomnfaultinformation/SourceCode/Mylyn-3.1/Mylyn-3.1/Mylyn-3.1/src/org.eclipse.mylyn.tasks.core/src/org/eclipse/mylyn/internal/tasks/core/TaskList.java	2	0	11	25	229	81	0	9	2	18	11	0	51	52	0	0	470	470	162	162	251	57	0	0	0	0	0	0	0	0	0	348	5	29	3	114	3	1264	4	2078	11	5922	28	27	10	1793	518	1820	528
/Users/rizwan/Downloads/fwddatasetwithrandomnfaultinformation/SourceCode/Mylyn-3.1/Mylyn-3.1/Mylyn-3.1/src/org.eclipse.mylyn.tasks.core/src/org/eclipse/mylyn/internal/tasks/core/ITaskListRunnable.java	0	0	0	2	170	8	0	0	0	0	0	0	0	0	0	0	2	2	1	1	4	0	0	0	0	0	0	0	0	0	0	180	3	0	0	0	0	6	4	197	6	586	15	5	5	75	56	80	61
/Users/rizwan/Downloads/fwddatasetwithrandomnfaultinformation/SourceCode/Mylyn-3.1/Mylyn-3.1/Mylyn-3.1/src/org.eclipse.mylyn.tasks.core/src/org/eclipse/mylyn/internal/tasks/core/DateRange.java	0	0	4	8	189	48	0	5	0	7	8	0	5	3	0	0	121	121	35	35	53	19	0	0	0	0	0	0	0	0	0	249	4	12	2	16	3	312	4	674	11	1948	26	27	12	406	155	433	167
/Users/rizwan/Downloads/fwddatasetwithrandomnfaultinformation/SourceCode/Mylyn-3.1/Mylyn-3.1/Mylyn-3.1/src/org.eclipse.mylyn.tasks.core/src/org/eclipse/mylyn/internal/tasks/core/ITaskJobFactory.java	0	0	0	2	171	8	0	0	0	0	0	0	4	4	0	0	7	7	1	1	17	0	0	0	0	0	0	0	0	0	0	181	3	0	0	8	2	16	4	231	8	675	19	5	5	191	88	196	93
/Users/rizwan/Downloads/fwddatasetwithrandomnfaultinformation/SourceCode/Mylyn-3.1/Mylyn-3.1/Mylyn-3.1/src/org.eclipse.mylyn.tasks.core/src/org/eclipse/mylyn/internal/tasks/core/AttributeMap.java	0	0	0	2	170	8	0	0	0	0	1	0	4	4	0	0	12	12	7	7	11	1	0	0	0	0	0	0	0	0	0	180	3	0	0	9	3	38	4	249	9	734	21	5	5	114	78	119	83
/Users/rizwan/Downloads/fwddatasetwithrandomnfaultinformation/SourceCode/Mylyn-3.1/Mylyn-3.1/Mylyn-3.1/src/org.eclipse.mylyn.tasks.core/src/org/eclipse/mylyn/internal/tasks/core/TaskExternalizationException.java	0	0	0	3	172	8	0	0	0	0	0	0	0	0	0	0	5	5	3	3	4	1	0	0	0	0	0	0	0	0	0	183	3	0	0	0	0	16	4	211	7	628	16	6	6	77	62	83	68
/Users/rizwan/Downloads/fwddatasetwithrandomnfaultinformation/SourceCode/Mylyn-3.1/Mylyn-3.1/Mylyn-3.1/src/org.eclipse.mylyn.tasks.core/src/org/eclipse/mylyn/internal/tasks/core/AutomaticRepositoryTaskContainer.java	0	0	5	9	174	16	0	0	0	0	0	0	0	0	0	0	16	16	8	8	16	3	0	0	0	0	0	0	0	0	0	204	4	0	0	0	0	48	4	279	7	817	17	9	8	146	88	155	96
/Users/rizwan/Downloads/fwddatasetwithrandomnfaultinformation/SourceCode/Mylyn-3.1/Mylyn-3.1/Mylyn-3.1/src/org.eclipse.mylyn.tasks.core/src/org/eclipse/mylyn/internal/tasks/core/RepositoryTemplateManager.java	0	0	0	2	174	10	0	0	0	0	2	0	7	7	0	0	19	19	9	9	16	3	0	0	0	0	0	0	0	0	0	186	3	0	0	16	3	56	4	287	9	841	21	5	5	155	89	160	94
/Users/rizwan/Downloads/fwddatasetwithrandomnfaultinformation/SourceCode/Mylyn-3.1/Mylyn-3.1/Mylyn-3.1/src/org.eclipse.mylyn.tasks.core/src/org/eclipse/mylyn/internal/tasks/core/TaskRepositoriesExternalizer.java	0	0	3	20	178	30	0	0	0	5	1	0	3	3	0	0	62	62	21	21	55	17	0	0	0	0	0	0	0	0	0	231	4	5	1	7	3	166	4	493	11	1406	25	13	6	372	170	385	176
/Users/rizwan/Downloads/fwddatasetwithrandomnfaultinformation/SourceCode/Mylyn-3.1/Mylyn-3.1/Mylyn-3.1/src/org.eclipse.mylyn.tasks.core/src/org/eclipse/mylyn/internal/tasks/core/ScheduledTaskContainer.java	0	0	0	6	171	153	0	12	1	13	2	0	7	7	0	0	162	162	51	51	58	15	0	0	0	0	0	0	0	0	0	330	3	26	3	16	3	426	4	884	11	2577	26	12	10	557	188	569	198
/Users/rizwan/Downloads/fwddatasetwithrandomnfaultinformation/SourceCode/Mylyn-3.1/Mylyn-3.1/Mylyn-3.1/src/org.eclipse.mylyn.tasks.core/src/org/eclipse/mylyn/internal/tasks/core/ITasksCoreConstants.java	0	0	5	46	184	48	0	0	1	0	5	0	0	0	0	0	22	22	16	16	36	22	0	0	0	0	0	0	0	0	0	283	4	1	1	5	1	76	4	433	11	1242	23	25	10	358	144	383	154
/Users/rizwan/Downloads/fwddatasetwithrandomnfaultinformation/SourceCode/Mylyn-3.1/Mylyn-3.1/Mylyn-3.1/src/org.eclipse.mylyn.tasks.core/src/org/eclipse/mylyn/internal/tasks/core/RepositoryTaskHandleUtil.java	0	0	8	13	170	16	0	0	0	4	1	0	0	0	0	0	18	18	10	10	15	9	0	0	0	0	0	0	0	0	0	207	4	4	1	1	1	56	4	302	11	883	23	13	9	153	91	166	100
/Users/rizwan/Downloads/fwddatasetwithrandomnfaultinformation/SourceCode/Mylyn-3.1/Mylyn-3.1/Mylyn-3.1/src/org.eclipse.mylyn.tasks.core/src/org/eclipse/mylyn/internal/tasks/core/TaskAttachment.java	0	0	0	2	170	8	0	0	0	0	0	0	0	0	0	0	32	32	27	27	52	13	0	0	0	0	0	0	0	0	0	180	3	0	0	0	0	118	4	370	7	1045	16	5	5	316	112	321	117
/Users/rizwan/Downloads/fwddatasetwithrandomnfaultinformation/SourceCode/Mylyn-3.1/Mylyn-3.1/Mylyn-3.1/src/org.eclipse.mylyn.tasks.core/src/org/eclipse/mylyn/internal/tasks/core/ITaskList.java	0	0	0	2	209	20	0	0	0	0	0	0	2	2	0	0	16	16	2	2	18	0	0	0	0	0	0	0	0	0	0	231	3	0	0	4	2	36	4	298	8	875	19	11	7	256	140	267	147
/Users/rizwan/Downloads/fwddatasetwithrandomnfaultinformation/SourceCode/Mylyn-3.1/Mylyn-3.1/Mylyn-3.1/src/org.eclipse.mylyn.tasks.core/src/org/eclipse/mylyn/internal/tasks/core/TaskRepositoryLocation.java	0	0	2	6	170	12	0	2	0	3	0	0	0	1	0	0	20	20	8	8	21	7	0	0	0	0	0	0	0	0	0	190	4	5	2	1	1	56	4	291	11	845	24	9	7	207	116	216	123
/Users/rizwan/Downloads/fwddatasetwithrandomnfaultinformation/SourceCode/Mylyn-3.1/Mylyn-3.1/Mylyn-3.1/src/org.eclipse.mylyn.tasks.core/src/org/eclipse/mylyn/internal/tasks/core/TaskRepositoryAdapter.java	0	0	0	2	171	16	0	0	0	0	0	0	0	0	0	0	5	5	5	5	3	0	0	0	0	0	0	0	0	0	0	189	3	0	0	0	0	20	4	219	6	653	15	7	6	96	63	103	69
/Users/rizwan/Downloads/fwddatasetwithrandomnfaultinformation/SourceCode/Mylyn-3.1/Mylyn-3.1/Mylyn-3.1/src/org.eclipse.mylyn.tasks.core/src/org/eclipse/mylyn/internal/tasks/core/UnmatchedTaskContainer.java	0	0	2	7	173	12	0	0	0	0	0	0	0	0	0	0	5	5	4	4	6	2	0	0	0	0	0	0	0	0	0	194	4	0	0	0	0	18	4	228	7	675	17	7	6	106	79	113	85
/Users/rizwan/Downloads/fwddatasetwithrandomnfaultinformation/SourceCode/Mylyn-3.1/Mylyn-3.1/Mylyn-3.1/src/org.eclipse.mylyn.tasks.core/src/org/eclipse/mylyn/internal/tasks/core/LocalRepositoryConnector.java	0	0	0	8	170	30	0	0	0	0	0	0	0	0	0	0	15	15	15	15	28	5	0	0	0	0	0	0	0	0	0	208	3	0	0	0	0	60	4	308	7	891	16	9	7	290	113	299	120
/Users/rizwan/Downloads/fwddatasetwithrandomnfaultinformation/SourceCode/Mylyn-3.1/Mylyn-3.1/Mylyn-3.1/src/org.eclipse.mylyn.tasks.core/src/org/eclipse/mylyn/internal/tasks/core/WeekDateRange.java	1	0	1	10	179	20	2	1	0	1	5	0	9	9	0	0	106	106	34	34	62	21	0	0	0	0	0	0	0	0	0	213	6	2	2	23	3	280	4	616	11	1761	28	27	12	401	179	428	191
/Users/rizwan/Downloads/fwddatasetwithrandomnfaultinformation/SourceCode/Mylyn-3.1/Mylyn-3.1/Mylyn-3.1/src/org.eclipse.mylyn.tasks.core/src/org/eclipse/mylyn/internal/tasks/core/RepositoryModel.java	0	0	0	2	170	12	0	0	0	0	5	0	2	2	0	0	69	69	20	20	54	20	0	0	0	0	0	0	0	0	0	184	3	0	0	9	3	178	4	455	9	1290	21	5	5	376	146	381	151
/Users/rizwan/Downloads/fwddatasetwithrandomnfaultinformation/SourceCode/Mylyn-3.1/Mylyn-3.1/Mylyn-3.1/src/org.eclipse.mylyn.tasks.core/src/org/eclipse/mylyn/internal/tasks/core/CommentQuoter.java	1	1	9	16	189	36	0	0	0	0	1	0	13	14	0	0	35	35	16	16	25	10	0	0	0	0	0	0	0	0	0	252	6	0	0	28	3	102	4	430	9	1251	24	16	9	314	151	330	160
/Users/rizwan/Downloads/fwddatasetwithrandomnfaultinformation/SourceCode/Mylyn-3.1/Mylyn-3.1/Mylyn-3.1/src/org.eclipse.mylyn.tasks.core/src/org/eclipse/mylyn/internal/tasks/core/UnsubmittedTaskContainer.java	0	0	2	7	171	12	0	0	0	0	0	0	0	0	0	0	5	5	4	4	6	2	0	0	0	0	0	0	0	0	0	192	4	0	0	0	0	18	4	226	7	669	17	7	6	97	72	104	78
/Users/rizwan/Downloads/fwddatasetwithrandomnfaultinformation/SourceCode/Mylyn-3.1/Mylyn-3.1/Mylyn-3.1/src/org.eclipse.mylyn.tasks.core/src/org/eclipse/mylyn/internal/tasks/core/Person.java	0	0	0	2	170	8	0	0	0	0	0	0	0	0	0	0	5	5	4	4	8	2	0	0	0	0	0	0	0	0	0	180	3	0	0	0	0	18	4	215	7	635	16	5	5	91	62	96	67
/Users/rizwan/Downloads/fwddatasetwithrandomnfaultinformation/SourceCode/Mylyn-3.1/Mylyn-3.1/Mylyn-3.1/src/org.eclipse.mylyn.tasks.core/src/org/eclipse/mylyn/internal/tasks/core/TransferList.java	0	0	0	2	172	8	0	1	0	0	0	0	15	15	0	0	43	43	19	19	35	6	0	0	0	0	0	0	0	0	0	182	3	1	1	30	2	124	4	388	11	1124	23	5	5	249	124	254	129
/Users/rizwan/Downloads/fwddatasetwithrandomnfaultinformation/SourceCode/Mylyn-3.1/Mylyn-3.1/Mylyn-3.1/src/org.eclipse.mylyn.tasks.core/src/org/eclipse/mylyn/internal/tasks/core/AbstractTask.java	0	0	0	31	248	75	0	1	2	17	5	0	8	7	0	0	165	165	98	98	148	65	0	0	0	0	0	0	0	0	0	354	3	20	3	20	3	526	4	1146	11	3223	26	29	10	1076	374	1105	384
/Users/rizwan/Downloads/fwddatasetwithrandomnfaultinformation/SourceCode/Mylyn-3.1/Mylyn-3.1/Mylyn-3.1/src/org.eclipse.mylyn.tasks.core/src/org/eclipse/mylyn/internal/tasks/core/RepositoryExternalizationParticipant.java	0	0	0	2	171	10	0	0	0	0	0	0	0	0	0	0	26	26	16	16	29	6	0	0	0	0	0	0	0	0	0	183	3	0	0	0	0	84	4	309	7	892	16	7	6	241	114	248	120
/Users/rizwan/Downloads/fwddatasetwithrandomnfaultinformation/SourceCode/Mylyn-3.1/Mylyn-3.1/Mylyn-3.1/src/org.eclipse.mylyn.tasks.core/src/org/eclipse/mylyn/internal/tasks/core/IRepositoryConstants.java	0	0	0	22	171	28	0	0	0	0	0	0	1	1	0	0	1	1	1	1	11	10	0	0	0	0	0	0	0	0	0	221	3	0	0	2	2	4	4	257	9	750	20	17	7	118	72	135	79
/Users/rizwan/Downloads/fwddatasetwithrandomnfaultinformation/SourceCode/Mylyn-3.1/Mylyn-3.1/Mylyn-3.1/src/org.eclipse.mylyn.tasks.core/src/org/eclipse/mylyn/internal/tasks/core/ITaskRepositoryFilter.java	0	0	0	2	173	8	0	4	0	4	0	0	0	0	0	0	20	20	11	11	14	5	0	0	0	0	0	0	0	0	0	183	3	8	2	0	0	62	4	281	9	824	20	7	6	173	82	180	88
/Users/rizwan/Downloads/fwddatasetwithrandomnfaultinformation/SourceCode/Mylyn-3.1/Mylyn-3.1/Mylyn-3.1/src/org.eclipse.mylyn.tasks.core/src/org/eclipse/mylyn/internal/tasks/core/DefaultTaskMapping.java	0	0	0	2	170	8	0	0	0	0	0	0	2	2	0	0	10	10	5	5	10	1	0	0	0	0	0	0	0	0	0	180	3	0	0	4	2	30	4	234	9	691	20	5	5	121	76	126	81
/Users/rizwan/Downloads/fwddatasetwithrandomnfaultinformation/SourceCode/Mylyn-3.1/Mylyn-3.1/Mylyn-3.1/src/org.eclipse.mylyn.tasks.core/src/org/eclipse/mylyn/internal/tasks/core/Messages.java	0	0	0	4	166	10	0	0	0	0	0	0	0	0	0	0	4	4	3	3	23	1	0	0	0	0	0	0	0	0	0	180	3	0	0	0	0	14	4	225	7	651	16	6	6	162	84	168	90
/Users/rizwan/Downloads/fwddatasetwithrandomnfaultinformation/SourceCode/Mylyn-3.1/Mylyn-3.1/Mylyn-3.1/src/org.eclipse.mylyn.tasks.core/src/org/eclipse/mylyn/internal/tasks/core/AbstractSearchHandler.java	0	0	0	2	174	8	0	0	0	0	0	0	1	1	0	0	3	3	1	1	6	0	0	0	0	0	0	0	0	0	0	184	3	0	0	2	2	8	4	209	8	620	19	5	5	109	72	114	77
/Users/rizwan/Downloads/fwddatasetwithrandomnfaultinformation/SourceCode/Mylyn-3.1/Mylyn-3.1/Mylyn-3.1/src/org.eclipse.mylyn.tasks.core/src/org/eclipse/mylyn/internal/tasks/core/RepositoryPerson.java	0	0	3	6	170	12	0	0	0	0	1	0	1	1	0	0	16	16	11	11	16	3	0	0	0	0	0	0	0	0	0	191	4	0	0	3	3	54	4	278	9	813	22	7	7	145	75	152	82
/Users/rizwan/Downloads/fwddatasetwithrandomnfaultinformation/SourceCode/Mylyn-3.1/Mylyn-3.1/Mylyn-3.1/src/org.eclipse.mylyn.tasks.core/src/org/eclipse/mylyn/internal/tasks/core/IRepositoryModelListener.java	0	0	0	2	173	8	0	0	0	0	0	0	0	0	0	0	2	2	1	1	2	0	0	0	0	0	0	0	0	0	0	183	3	0	0	0	0	6	4	198	6	591	15	5	5	85	62	90	67
/Users/rizwan/Downloads/fwddatasetwithrandomnfaultinformation/SourceCode/Mylyn-3.1/Mylyn-3.1/Mylyn-3.1/src/org.eclipse.mylyn.tasks.core/src/org/eclipse/mylyn/internal/tasks/core/DayDateRange.java	0	0	1	8	174	12	0	2	1	0	0	0	1	0	0	0	39	39	11	11	35	15	0	0	0	0	0	0	0	0	0	195	4	3	2	1	1	100	4	360	11	1030	24	16	11	231	133	247	144
/Users/rizwan/Downloads/fwddatasetwithrandomnfaultinformation/SourceCode/Mylyn-3.1/Mylyn-3.1/Mylyn-3.1/src/org.eclipse.mylyn.tasks.core/src/org/eclipse/mylyn/internal/tasks/core/TaskGroup.java	0	0	1	2	173	8	0	0	0	0	0	0	0	0	0	0	6	6	5	5	9	2	0	0	0	0	0	0	0	0	0	184	4	0	0	0	0	22	4	225	7	663	17	9	8	111	75	120	83
/Users/rizwan/Downloads/fwddatasetwithrandomnfaultinformation/SourceCode/Mylyn-3.1/Mylyn-3.1/Mylyn-3.1/src/org.eclipse.mylyn.tasks.core/src/org/eclipse/mylyn/internal/tasks/core/TaskActivityManager.java	0	0	14	20	215	79	0	19	5	43	21	0	97	96	0	0	533	533	179	179	311	132	0	0	0	0	0	0	0	0	0	328	4	67	3	214	3	1424	4	2490	11	7024	27	38	12	2054	520	2092	532
/Users/rizwan/Downloads/fwddatasetwithrandomnfaultinformation/SourceCode/Mylyn-3.1/Mylyn-3.1/Mylyn-3.1/src/org.eclipse.mylyn.tasks.core/src/org/eclipse/mylyn/internal/tasks/core/LocalTask.java	0	0	0	4	170	10	0	0	0	0	0	0	0	0	0	0	9	9	8	8	9	1	0	0	0	0	0	0	0	0	0	184	3	0	0	0	0	34	4	235	7	695	16	6	6	112	73	118	79
/Users/rizwan/Downloads/fwddatasetwithrandomnfaultinformation/SourceCode/Mylyn-3.1/Mylyn-3.1/Mylyn-3.1/src/org.eclipse.mylyn.tasks.core/src/org/eclipse/mylyn/internal/tasks/core/AbstractTaskCategory.java	0	0	0	2	173	8	0	0	0	0	0	0	0	0	0	0	4	4	2	2	2	0	0	0	0	0	0	0	0	0	0	183	3	0	0	0	0	12	4	204	6	609	15	5	5	89	73	94	78
/Users/rizwan/Downloads/fwddatasetwithrandomnfaultinformation/SourceCode/Mylyn-3.1/Mylyn-3.1/Mylyn-3.1/src/org.eclipse.mylyn.tasks.core/src/org/eclipse/mylyn/internal/tasks/core/AbstractTaskContainer.java	0	0	1	7	215	29	0	0	1	0	1	0	7	8	0	0	62	62	31	31	46	9	0	0	0	0	0	0	0	0	0	252	4	1	1	16	3	186	4	522	11	1510	25	17	11	431	205	448	216
/Users/rizwan/Downloads/fwddatasetwithrandomnfaultinformation/SourceCode/Mylyn-3.1/Mylyn-3.1/Mylyn-3.1/src/org.eclipse.mylyn.tasks.core/src/org/eclipse/mylyn/internal/tasks/core/SaxRepositoriesContentHandler.java	1	0	0	4	172	10	0	4	0	3	0	0	4	5	0	0	25	25	9	9	20	11	0	0	0	0	0	0	0	0	0	187	4	7	2	9	2	68	4	314	11	910	25	9	6	209	118	218	124
/Users/rizwan/Downloads/fwddatasetwithrandomnfaultinformation/SourceCode/Mylyn-3.1/Mylyn-3.1/Mylyn-3.1/src/org.eclipse.mylyn.tasks.core/src/org/eclipse/mylyn/internal/tasks/core/RepositoryQuery.java	0	0	1	5	173	16	0	2	0	4	1	0	2	3	0	0	43	43	24	24	39	15	0	0	0	0	0	0	0	0	0	195	4	6	2	6	3	134	4	408	11	1168	26	9	8	311	149	320	157
/Users/rizwan/Downloads/fwddatasetwithrandomnfaultinformation/SourceCode/Mylyn-3.1/Mylyn-3.1/Mylyn-3.1/src/org.eclipse.mylyn.tasks.core/src/org/eclipse/mylyn/internal/tasks/core/TaskComment.java	0	0	0	2	172	8	0	0	0	0	0	0	0	0	0	0	22	22	17	17	37	8	0	0	0	0	0	0	0	0	0	182	3	0	0	0	0	78	4	312	7	891	16	5	5	250	103	255	108
/Users/rizwan/Downloads/fwddatasetwithrandomnfaultinformation/SourceCode/Mylyn-3.1/Mylyn-3.1/Mylyn-3.1/src/org.eclipse.mylyn.tasks.core/src/org/eclipse/mylyn/internal/tasks/core/SaxRepositoriesWriter.java	0	0	0	28	172	50	0	0	0	1	1	0	6	6	0	0	59	59	28	28	63	14	0	0	0	0	0	0	0	0	0	250	3	1	1	13	3	174	4	526	11	1501	24	19	8	498	202	517	210
/Users/rizwan/Downloads/fwddatasetwithrandomnfaultinformation/SourceCode/Mylyn-3.1/Mylyn-3.1/Mylyn-3.1/src/org.eclipse.mylyn.tasks.core/src/org/eclipse/mylyn/internal/tasks/core/TaskContainerDelta.java	0	0	0	3	223	36	0	0	0	0	0	0	6	6	0	0	13	13	9	9	18	7	0	0	0	0	0	0	0	0	0	262	3	0	0	12	2	44	4	352	9	1031	20	19	7	242	123	261	130
/Users/rizwan/Downloads/fwddatasetwithrandomnfaultinformation/SourceCode/Mylyn-3.1/Mylyn-3.1/Mylyn-3.1/src/org.eclipse.mylyn.tasks.core/src/org/eclipse/mylyn/internal/tasks/core/TaskRepositoryManager.java	0	0	4	25	205	78	0	5	1	12	3	0	28	32	0	0	248	249	93	92	134	38	0	0	0	0	0	0	0	0	0	312	4	18	3	63	3	682	4	1261	11	3608	27	22	8	1052	340	1074	348
/Users/rizwan/Downloads/fwddatasetwithrandomnfaultinformation/SourceCode/Mylyn-3.1/Mylyn-3.1/Mylyn-3.1/src/org.eclipse.mylyn.tasks.core/src/org/eclipse/mylyn/internal/tasks/core/ITaskListChangeListener.java	0	0	0	2	173	8	0	0	0	0	0	0	1	1	0	0	2	2	1	1	3	0	0	0	0	0	0	0	0	0	0	183	3	0	0	2	2	6	4	203	8	605	19	7	6	76	63	83	69
/Users/rizwan/Downloads/fwddatasetwithrandomnfaultinformation/SourceCode/Mylyn-3.1/Mylyn-3.1/Mylyn-3.1/src/org.eclipse.mylyn.tasks.core/src/org/eclipse/mylyn/internal/tasks/core/TaskActivityUtil.java	0	0	0	5	174	10	0	4	0	6	2	0	4	6	0	0	158	158	39	39	127	40	0	0	0	0	0	0	0	0	0	189	3	10	2	12	3	394	4	784	11	2184	25	37	8	589	170	626	178
/Users/rizwan/Downloads/fwddatasetwithrandomnfaultinformation/SourceCode/Mylyn-3.1/Mylyn-3.1/Mylyn-3.1/src/org.eclipse.mylyn.tasks.core/src/org/eclipse/mylyn/internal/tasks/core/TaskCategory.java	0	0	0	2	174	10	0	0	0	1	0	0	0	0	0	0	16	16	9	9	12	4	0	0	0	0	0	0	0	0	0	186	3	1	1	0	0	50	4	261	9	768	19	5	5	134	82	139	87
/Users/rizwan/Downloads/fwddatasetwithrandomnfaultinformation/SourceCode/Mylyn-3.1/Mylyn-3.1/Mylyn-3.1/src/org.eclipse.mylyn.tasks.core/src/org/eclipse/mylyn/internal/tasks/core/UncategorizedTaskContainer.java	0	0	0	2	172	8	0	0	0	0	0	0	0	0	0	0	8	8	6	6	9	2	0	0	0	0	0	0	0	0	0	182	3	0	0	0	0	28	4	228	7	673	16	6	6	117	77	123	83
/Users/rizwan/Downloads/fwddatasetwithrandomnfaultinformation/SourceCode/Mylyn-3.1/Mylyn-3.1/Mylyn-3.1/src/org.eclipse.mylyn.tasks.core/src/org/eclipse/mylyn/internal/tasks/core/TaskActivationHistory.java	0	1	0	8	189	19	0	4	1	3	1	0	15	15	0	0	58	58	22	22	38	15	0	0	0	0	0	0	0	0	0	217	4	8	3	31	3	160	4	483	11	1393	27	12	7	364	178	376	185
/Users/rizwan/Downloads/fwddatasetwithrandomnfaultinformation/SourceCode/Mylyn-3.1/Mylyn-3.1/Mylyn-3.1/src/org.eclipse.mylyn.tasks.core/src/org/eclipse/mylyn/internal/tasks/core/TaskTask.java	0	0	0	4	170	10	0	0	0	0	0	0	0	0	0	0	6	6	5	5	8	2	0	0	0	0	0	0	0	0	0	184	3	0	0	0	0	22	4	223	7	659	16	6	6	97	69	103	75
/Users/rizwan/Downloads/fwddatasetwithrandomnfaultinformation/SourceCode/Mylyn-3.1/Mylyn-3.1/Mylyn-3.1/src/org.eclipse.mylyn.tasks.core/src/org/eclipse/mylyn/internal/tasks/core/ITransferList.java	0	0	0	2	172	8	0	0	0	0	0	0	3	3	0	0	11	11	1	1	14	0	0	0	0	0	0	0	0	0	0	182	3	0	0	6	2	24	4	235	8	690	19	5	5	128	86	133	91
/Users/rizwan/Downloads/fwddatasetwithrandomnfaultinformation/SourceCode/Mylyn-3.1/Mylyn-3.1/Mylyn-3.1/src/org.eclipse.mylyn.tasks.core/src/org/eclipse/mylyn/internal/tasks/core/externalization/TaskListExternalizationParticipant.java	0	0	0	2	174	18	0	0	0	2	0	0	1	1	0	0	56	56	33	33	60	13	0	0	0	0	0	0	0	0	0	194	3	2	1	2	2	178	4	459	11	1305	23	6	6	453	176	459	182
/Users/rizwan/Downloads/fwddatasetwithrandomnfaultinformation/SourceCode/Mylyn-3.1/Mylyn-3.1/Mylyn-3.1/src/org.eclipse.mylyn.tasks.core/src/org/eclipse/mylyn/internal/tasks/core/externalization/ExternalizationManager.java	0	0	2	12	176	22	0	0	1	3	0	0	4	5	0	0	95	95	47	47	95	29	0	0	0	0	0	0	0	0	0	212	4	4	2	9	2	284	4	645	11	1810	25	21	13	614	240	635	253
/Users/rizwan/Downloads/fwddatasetwithrandomnfaultinformation/SourceCode/Mylyn-3.1/Mylyn-3.1/Mylyn-3.1/src/org.eclipse.mylyn.tasks.core/src/org/eclipse/mylyn/internal/tasks/core/externalization/TaskListExternalizer.java	3	0	6	46	183	82	0	3	0	13	2	0	9	9	0	0	172	172	54	54	135	56	0	0	0	0	0	0	0	0	0	320	5	16	2	20	3	452	4	1013	11	2845	27	56	19	1006	351	1062	370
/Users/rizwan/Downloads/fwddatasetwithrandomnfaultinformation/SourceCode/Mylyn-3.1/Mylyn-3.1/Mylyn-3.1/src/org.eclipse.mylyn.tasks.core/src/org/eclipse/mylyn/internal/tasks/core/externalization/IExternalizationContext.java	0	0	0	2	170	8	0	0	0	0	0	0	0	0	0	0	3	3	2	2	4	0	0	0	0	0	0	0	0	0	0	180	3	0	0	0	0	10	4	201	6	598	15	5	5	72	58	77	63
/Users/rizwan/Downloads/fwddatasetwithrandomnfaultinformation/SourceCode/Mylyn-3.1/Mylyn-3.1/Mylyn-3.1/src/org.eclipse.mylyn.tasks.core/src/org/eclipse/mylyn/internal/tasks/core/externalization/IExternalizationParticipant.java	0	0	0	2	170	8	0	0	0	0	0	0	0	0	0	0	5	5	1	1	8	0	0	0	0	0	0	0	0	0	0	180	3	0	0	0	0	12	4	207	6	612	15	5	5	98	66	103	71
/Users/rizwan/Downloads/fwddatasetwithrandomnfaultinformation/SourceCode/Mylyn-3.1/Mylyn-3.1/Mylyn-3.1/src/org.eclipse.mylyn.tasks.core/src/org/eclipse/mylyn/internal/tasks/core/externalization/Messages.java	0	0	0	4	166	10	0	0	0	0	0	0	0	0	0	0	4	4	3	3	9	1	0	0	0	0	0	0	0	0	0	180	3	0	0	0	0	14	4	211	7	623	16	6	6	108	71	114	77
/Users/rizwan/Downloads/fwddatasetwithrandomnfaultinformation/SourceCode/Mylyn-3.1/Mylyn-3.1/Mylyn-3.1/src/org.eclipse.mylyn.tasks.core/src/org/eclipse/mylyn/internal/tasks/core/externalization/DelegatingTaskExternalizer.java	2	0	25	173	203	216	0	15	1	21	19	0	15	16	0	0	522	522	153	153	364	157	0	0	0	0	0	0	0	0	0	619	5	37	3	50	3	1350	4	2592	11	7251	28	128	15	2447	777	2575	792
/Users/rizwan/Downloads/fwddatasetwithrandomnfaultinformation/SourceCode/Mylyn-3.1/Mylyn-3.1/Mylyn-3.1/src/org.eclipse.mylyn.tasks.core/src/org/eclipse/mylyn/internal/tasks/core/externalization/AbstractExternalizationParticipant.java	0	0	6	8	172	14	0	0	0	3	0	0	0	1	0	0	47	47	14	14	44	11	0	0	0	0	0	0	0	0	0	200	4	3	1	1	1	122	4	391	11	1119	23	9	6	313	151	322	157
/Users/rizwan/Downloads/fwddatasetwithrandomnfaultinformation/SourceCode/Mylyn-3.1/Mylyn-3.1/Mylyn-3.1/src/org.eclipse.mylyn.tasks.core/src/org/eclipse/mylyn/internal/tasks/core/sync/SynchronizationSession.java	0	0	0	2	171	8	0	0	0	1	1	0	9	9	0	0	28	28	25	25	42	11	0	0	0	0	0	0	0	0	0	181	3	1	1	19	3	106	4	371	11	1060	24	7	6	291	112	298	118
/Users/rizwan/Downloads/fwddatasetwithrandomnfaultinformation/SourceCode/Mylyn-3.1/Mylyn-3.1/Mylyn-3.1/src/org.eclipse.mylyn.tasks.core/src/org/eclipse/mylyn/internal/tasks/core/sync/SynchronizeRepositoriesJob.java	0	0	0	4	173	22	0	0	1	2	2	0	8	8	0	0	75	75	31	31	69	14	0	0	0	0	0	0	0	0	0	199	3	3	2	18	3	212	4	527	11	1497	25	12	11	502	208	514	219
/Users/rizwan/Downloads/fwddatasetwithrandomnfaultinformation/SourceCode/Mylyn-3.1/Mylyn-3.1/Mylyn-3.1/src/org.eclipse.mylyn.tasks.core/src/org/eclipse/mylyn/internal/tasks/core/sync/SynchronizeQueriesJob.java	1	0	8	16	174	30	0	3	2	8	4	0	16	18	0	0	184	184	58	58	150	34	0	0	0	0	0	0	0	0	0	229	5	13	3	38	3	484	4	963	11	2701	28	25	15	941	328	966	343
/Users/rizwan/Downloads/fwddatasetwithrandomnfaultinformation/SourceCode/Mylyn-3.1/Mylyn-3.1/Mylyn-3.1/src/org.eclipse.mylyn.tasks.core/src/org/eclipse/mylyn/internal/tasks/core/sync/Messages.java	0	0	0	4	166	10	0	0	0	0	0	0	0	0	0	0	4	4	3	3	26	1	0	0	0	0	0	0	0	0	0	180	3	0	0	0	0	14	4	228	7	657	16	6	6	176	88	182	94
/Users/rizwan/Downloads/fwddatasetwithrandomnfaultinformation/SourceCode/Mylyn-3.1/Mylyn-3.1/Mylyn-3.1/src/org.eclipse.mylyn.tasks.core/src/org/eclipse/mylyn/internal/tasks/core/sync/SubmitTaskJob.java	0	0	2	10	172	20	0	0	1	0	2	0	2	2	0	0	44	44	13	13	61	14	0	0	0	0	0	0	0	0	0	204	4	1	1	6	3	114	4	412	11	1160	25	14	9	437	177	451	186
/Users/rizwan/Downloads/fwddatasetwithrandomnfaultinformation/SourceCode/Mylyn-3.1/Mylyn-3.1/Mylyn-3.1/src/org.eclipse.mylyn.tasks.core/src/org/eclipse/mylyn/internal/tasks/core/sync/SynchronizeTasksJob.java	0	0	6	18	176	28	0	2	0	10	5	0	26	26	0	0	197	197	65	65	143	42	0	0	0	0	0	0	0	0	0	228	4	12	2	57	3	524	4	1019	11	2870	26	19	10	1011	294	1030	304
/Users/rizwan/Downloads/fwddatasetwithrandomnfaultinformation/SourceCode/Mylyn-3.1/Mylyn-3.1/Mylyn-3.1/src/org.eclipse.mylyn.tasks.core/src/org/eclipse/mylyn/internal/tasks/core/sync/SubmitTaskAttachmentJob.java	0	0	1	6	172	12	0	0	0	0	1	0	0	0	0	0	29	29	10	10	53	11	0	0	0	0	0	0	0	0	0	191	4	0	0	1	1	78	4	343	9	965	20	12	9	350	140	362	149
/Users/rizwan/Downloads/fwddatasetwithrandomnfaultinformation/SourceCode/Mylyn-3.1/Mylyn-3.1/Mylyn-3.1/src/org.eclipse.mylyn.tasks.core/src/org/eclipse/mylyn/internal/tasks/core/data/TaskDataStateReader.java	3	0	10	28	170	46	0	0	0	7	4	0	0	5	0	0	371	371	107	107	233	86	0	0	0	0	0	0	0	0	0	257	5	7	1	9	2	956	4	1560	11	4360	25	82	52	1606	337	1688	389
/Users/rizwan/Downloads/fwddatasetwithrandomnfaultinformation/SourceCode/Mylyn-3.1/Mylyn-3.1/Mylyn-3.1/src/org.eclipse.mylyn.tasks.core/src/org/eclipse/mylyn/internal/tasks/core/data/TaskDataStateWriter.java	0	0	0	138	170	144	0	0	0	4	0	0	3	3	0	0	93	93	13	13	66	13	0	0	0	0	0	0	0	0	0	452	3	4	1	6	2	212	4	763	11	2211	23	78	10	465	164	543	174
/Users/rizwan/Downloads/fwddatasetwithrandomnfaultinformation/SourceCode/Mylyn-3.1/Mylyn-3.1/Mylyn-3.1/src/org.eclipse.mylyn.tasks.core/src/org/eclipse/mylyn/internal/tasks/core/data/TaskDataManager.java	0	0	20	26	181	50	1	4	6	9	4	0	5	7	0	0	341	341	103	103	245	85	0	0	0	0	0	0	0	0	0	278	5	19	3	16	3	888	4	1546	11	4304	28	38	19	1560	383	1598	402
/Users/rizwan/Downloads/fwddatasetwithrandomnfaultinformation/SourceCode/Mylyn-3.1/Mylyn-3.1/Mylyn-3.1/src/org.eclipse.mylyn.tasks.core/src/org/eclipse/mylyn/internal/tasks/core/data/TaskDataExternalizer.java	0	0	9	23	170	34	0	0	0	3	3	0	0	0	0	0	57	57	20	20	57	16	0	0	0	0	0	0	0	0	0	236	4	3	1	3	1	154	4	479	11	1365	23	16	9	411	174	427	183
/Users/rizwan/Downloads/fwddatasetwithrandomnfaultinformation/SourceCode/Mylyn-3.1/Mylyn-3.1/Mylyn-3.1/src/org.eclipse.mylyn.tasks.core/src/org/eclipse/mylyn/internal/tasks/core/data/ElementHandler.java	0	0	2	8	166	12	0	0	0	5	3	0	2	2	0	0	45	45	26	26	37	14	0	0	0	0	0	0	0	0	0	188	4	5	1	7	3	142	4	405	11	1163	25	9	8	317	128	326	136
/Users/rizwan/Downloads/fwddatasetwithrandomnfaultinformation/SourceCode/Mylyn-3.1/Mylyn-3.1/Mylyn-3.1/src/org.eclipse.mylyn.tasks.core/src/org/eclipse/mylyn/internal/tasks/core/data/TaskDataStore.java	0	0	0	10	170	40	0	0	0	2	3	0	0	0	0	0	89	89	29	29	68	15	0	0	0	0	0	0	0	0	0	220	3	2	1	3	1	236	4	553	11	1578	22	9	6	480	178	489	184
/Users/rizwan/Downloads/fwddatasetwithrandomnfaultinformation/SourceCode/Mylyn-3.1/Mylyn-3.1/Mylyn-3.1/src/org.eclipse.mylyn.tasks.core/src/org/eclipse/mylyn/internal/tasks/core/data/TaskDataState.java	0	0	3	2	174	8	0	2	0	3	3	0	1	1	0	0	103	103	36	36	76	24	0	0	0	0	0	0	0	0	0	187	4	5	2	5	3	278	4	588	11	1662	26	7	7	465	168	472	175
/Users/rizwan/Downloads/fwddatasetwithrandomnfaultinformation/SourceCode/Mylyn-3.1/Mylyn-3.1/Mylyn-3.1/src/org.eclipse.mylyn.tasks.core/src/org/eclipse/mylyn/internal/tasks/core/data/TextTaskAttachmentSource.java	0	0	0	8	166	13	0	0	0	0	0	0	0	0	0	0	11	11	8	8	14	1	0	0	0	0	0	0	0	0	0	187	3	0	0	0	0	38	4	247	7	726	16	8	6	139	82	147	88
/Users/rizwan/Downloads/fwddatasetwithrandomnfaultinformation/SourceCode/Mylyn-3.1/Mylyn-3.1/Mylyn-3.1/src/org.eclipse.mylyn.tasks.core/src/org/eclipse/mylyn/internal/tasks/core/data/TaskDataManagerEvent.java	0	0	0	2	170	8	0	0	0	0	0	0	0	0	0	0	17	17	12	12	33	10	0	0	0	0	0	0	0	0	0	180	3	0	0	0	0	58	4	288	7	821	16	6	6	210	91	216	97
/Users/rizwan/Downloads/fwddatasetwithrandomnfaultinformation/SourceCode/Mylyn-3.1/Mylyn-3.1/Mylyn-3.1/src/org.eclipse.mylyn.tasks.core/src/org/eclipse/mylyn/internal/tasks/core/data/FileTaskAttachmentSource.java	0	0	1	45	170	59	0	1	0	1	0	0	3	3	0	0	39	39	17	17	50	12	0	0	0	0	0	0	0	0	0	275	4	2	2	6	2	112	4	469	11	1344	25	42	9	297	142	339	151
/Users/rizwan/Downloads/fwddatasetwithrandomnfaultinformation/SourceCode/Mylyn-3.1/Mylyn-3.1/Mylyn-3.1/src/org.eclipse.mylyn.tasks.core/src/org/eclipse/mylyn/internal/tasks/core/data/ITaskDataConstants.java	0	0	0	88	166	92	0	0	0	0	0	0	0	0	0	0	1	1	1	1	44	43	0	0	0	0	0	0	0	0	0	346	3	0	0	0	0	4	4	444	7	1245	16	48	6	270	132	318	138
/Users/rizwan/Downloads/fwddatasetwithrandomnfaultinformation/SourceCode/Mylyn-3.1/Mylyn-3.1/Mylyn-3.1/src/org.eclipse.mylyn.tasks.core/src/org/eclipse/mylyn/internal/tasks/core/data/ITaskDataManagerListener.java	0	0	0	2	170	8	0	0	0	0	0	0	0	0	0	0	3	3	1	1	3	0	0	0	0	0	0	0	0	0	0	180	3	0	0	0	0	8	4	198	6	590	15	5	5	68	54	73	59
/Users/rizwan/Downloads/fwddatasetwithrandomnfaultinformation/SourceCode/Mylyn-3.1/Mylyn-3.1/Mylyn-3.1/src/org.eclipse.mylyn.tasks.core/src/org/eclipse/mylyn/internal/provisional/tasks/core/RepositoryClientManager.java	1	0	0	6	172	20	0	1	1	5	4	0	6	5	0	0	76	76	32	32	62	20	0	0	0	0	0	0	0	0	0	199	4	7	3	15	3	216	4	533	11	1514	27	8	6	432	173	440	179
/Users/rizwan/Downloads/fwddatasetwithrandomnfaultinformation/SourceCode/Mylyn-3.1/Mylyn-3.1/Mylyn-3.1/src/org.eclipse.mylyn.tasks.core/src/org/eclipse/mylyn/internal/provisional/tasks/core/TasksUtil.java	0	0	12	24	170	30	3	6	6	3	4	0	6	6	0	0	37	37	17	17	21	20	0	0	0	0	0	0	0	0	0	239	5	15	3	16	3	108	4	434	11	1257	28	23	13	217	104	240	117
/Users/rizwan/Downloads/fwddatasetwithrandomnfaultinformation/SourceCode/Mylyn-3.1/Mylyn-3.1/Mylyn-3.1/src/org.eclipse.mylyn.ide.tests/src/org/eclipse/mylyn/ide/tests/IdePreferencesTest.java	0	0	0	2	172	8	0	0	0	0	0	0	4	4	0	0	22	22	2	2	15	2	0	0	0	0	0	0	0	0	0	182	3	0	0	8	2	48	4	264	9	775	20	7	7	113	78	120	85
/Users/rizwan/Downloads/fwddatasetwithrandomnfaultinformation/SourceCode/Mylyn-3.1/Mylyn-3.1/Mylyn-3.1/src/org.eclipse.mylyn.ide.tests/src/org/eclipse/mylyn/ide/tests/OpenCorrespondingTaskActionTest.java	0	0	0	4	170	18	0	0	0	0	0	0	0	0	0	0	11	11	5	5	11	4	0	0	0	0	0	0	0	0	0	192	3	0	0	0	0	32	4	246	7	723	16	11	11	118	81	129	92
/Users/rizwan/Downloads/fwddatasetwithrandomnfaultinformation/SourceCode/Mylyn-3.1/Mylyn-3.1/Mylyn-3.1/src/org.eclipse.mylyn.ide.tests/src/org/eclipse/mylyn/ide/tests/IdeStartupTest.java	0	0	0	2	170	8	0	0	0	0	0	0	1	1	0	0	9	9	5	5	12	3	0	0	0	0	0	0	0	0	0	180	3	0	0	2	2	28	4	234	9	687	20	5	5	128	87	133	92
/Users/rizwan/Downloads/fwddatasetwithrandomnfaultinformation/SourceCode/Mylyn-3.1/Mylyn-3.1/Mylyn-3.1/src/org.eclipse.mylyn.ide.tests/src/org/eclipse/mylyn/ide/tests/AllIdeTests.java	0	0	0	4	170	12	0	0	0	0	0	0	0	0	0	0	6	6	2	2	8	1	0	0	0	0	0	0	0	0	0	186	3	0	0	0	0	16	4	218	7	645	16	5	5	91	64	96	69
/Users/rizwan/Downloads/fwddatasetwithrandomnfaultinformation/SourceCode/Mylyn-3.1/Mylyn-3.1/Mylyn-3.1/src/org.eclipse.mylyn.commons.net/src/org/eclipse/mylyn/commons/net/WebLocation.java	0	0	0	2	171	8	0	1	0	3	0	0	2	2	0	0	18	18	9	9	16	5	0	0	0	0	0	0	0	0	0	181	3	4	2	4	2	54	4	275	11	804	24	7	6	162	93	169	99
/Users/rizwan/Downloads/fwddatasetwithrandomnfaultinformation/SourceCode/Mylyn-3.1/Mylyn-3.1/Mylyn-3.1/src/org.eclipse.mylyn.commons.net/src/org/eclipse/mylyn/commons/net/WebUtil.java	0	0	11	133	321	233	0	13	1	20	17	0	26	36	0	0	388	388	123	123	285	118	0	0	0	0	0	0	0	0	0	698	4	34	3	79	3	1022	4	2250	11	6344	27	205	42	2027	610	2232	652
/Users/rizwan/Downloads/fwddatasetwithrandomnfaultinformation/SourceCode/Mylyn-3.1/Mylyn-3.1/Mylyn-3.1/src/org.eclipse.mylyn.commons.net/src/org/eclipse/mylyn/commons/net/AuthenticationType.java	0	0	0	2	184	14	0	0	0	0	0	0	0	0	0	0	1	1	1	1	1	0	0	0	0	0	0	0	0	0	0	200	3	0	0	0	0	4	4	212	6	634	15	7	6	91	72	98	78
/Users/rizwan/Downloads/fwddatasetwithrandomnfaultinformation/SourceCode/Mylyn-3.1/Mylyn-3.1/Mylyn-3.1/src/org.eclipse.mylyn.commons.net/src/org/eclipse/mylyn/commons/net/HtmlTag.java	2	0	11	208	246	277	0	8	3	10	11	0	20	25	0	0	223	223	48	48	177	60	0	0	0	0	0	0	0	0	0	744	5	21	3	56	3	542	4	1615	11	4604	28	149	28	1014	391	1163	419
/Users/rizwan/Downloads/fwddatasetwithrandomnfaultinformation/SourceCode/Mylyn-3.1/Mylyn-3.1/Mylyn-3.1/src/org.eclipse.mylyn.commons.net/src/org/eclipse/mylyn/commons/net/WebRequest.java	0	0	0	2	175	10	0	0	0	0	0	0	2	2	0	0	2	2	1	1	3	0	0	0	0	0	0	0	0	0	0	187	3	0	0	4	2	6	4	209	8	623	19	9	6	70	58	79	64
/Users/rizwan/Downloads/fwddatasetwithrandomnfaultinformation/SourceCode/Mylyn-3.1/Mylyn-3.1/Mylyn-3.1/src/org.eclipse.mylyn.commons.net/src/org/eclipse/mylyn/commons/net/AbstractWebLocation.java	0	0	0	2	195	20	0	0	0	0	0	0	0	0	0	0	8	8	5	5	11	1	0	0	0	0	0	0	0	0	0	217	3	0	0	0	0	26	4	262	7	774	16	21	8	122	81	143	89
/Users/rizwan/Downloads/fwddatasetwithrandomnfaultinformation/SourceCode/Mylyn-3.1/Mylyn-3.1/Mylyn-3.1/src/org.eclipse.mylyn.commons.net/src/org/eclipse/mylyn/commons/net/HtmlStreamTokenizer.java	18	4	6	297	306	1589	0	24	7	21	45	0	39	29	0	0	504	504	110	109	321	143	0	0	0	0	0	0	0	0	0	2220	6	52	3	113	3	1227	4	4092	11	11807	29	329	165	2527	628	2856	793
/Users/rizwan/Downloads/fwddatasetwithrandomnfaultinformation/SourceCode/Mylyn-3.1/Mylyn-3.1/Mylyn-3.1/src/org.eclipse.mylyn.commons.net/src/org/eclipse/mylyn/commons/net/UnsupportedRequestException.java	0	0	0	2	173	8	0	0	0	0	0	0	0	0	0	0	8	8	5	5	5	1	0	0	0	0	0	0	0	0	0	183	3	0	0	0	0	26	4	222	7	660	16	8	7	88	69	96	76
/Users/rizwan/Downloads/fwddatasetwithrandomnfaultinformation/SourceCode/Mylyn-3.1/Mylyn-3.1/Mylyn-3.1/src/org.eclipse.mylyn.commons.net/src/org/eclipse/mylyn/commons/net/AuthenticationCredentials.java	0	0	2	2	183	10	0	0	0	5	8	0	0	0	0	0	30	30	17	17	23	10	0	0	0	0	0	0	0	0	0	197	4	5	1	8	1	94	4	347	11	1009	23	11	8	221	95	232	103
/Users/rizwan/Downloads/fwddatasetwithrandomnfaultinformation/SourceCode/Mylyn-3.1/Mylyn-3.1/Mylyn-3.1/src/org.eclipse.mylyn.commons.net/src/org/eclipse/mylyn/commons/net/Policy.java	0	0	1	6	206	31	0	2	0	2	5	0	0	0	0	0	47	47	25	25	31	4	0	0	0	0	0	0	0	0	0	244	4	4	2	5	1	144	4	443	11	1294	24	25	9	295	105	320	114
/Users/rizwan/Downloads/fwddatasetwithrandomnfaultinformation/SourceCode/Mylyn-3.1/Mylyn-3.1/Mylyn-3.1/src/org.eclipse.mylyn.commons.net/src/org/eclipse/mylyn/commons/net/IProxyProvider.java	0	0	0	2	175	10	0	0	0	0	0	0	0	0	0	0	2	2	1	1	3	0	0	0	0	0	0	0	0	0	0	187	3	0	0	0	0	6	4	203	6	605	15	9	6	68	55	77	61
/Users/rizwan/Downloads/fwddatasetwithrandomnfaultinformation/SourceCode/Mylyn-3.1/Mylyn-3.1/Mylyn-3.1/src/org.eclipse.mylyn.commons.net/src/org/eclipse/mylyn/internal/commons/net/SslProtocolSocketFactory.java	0	0	0	18	179	28	0	1	0	3	3	0	0	0	0	0	53	53	19	19	50	18	0	0	0	0	0	0	0	0	0	225	3	4	2	3	1	144	4	454	11	1295	23	20	9	405	181	425	190
/Users/rizwan/Downloads/fwddatasetwithrandomnfaultinformation/SourceCode/Mylyn-3.1/Mylyn-3.1/Mylyn-3.1/src/org.eclipse.mylyn.commons.net/src/org/eclipse/mylyn/internal/commons/net/PollingProtocolSocketFactory.java	0	0	0	4	170	12	0	0	0	0	1	0	0	0	0	0	16	16	6	6	23	4	0	0	0	0	0	0	0	0	0	186	3	0	0	1	1	44	4	266	9	772	19	6	6	215	111	221	117
/Users/rizwan/Downloads/fwddatasetwithrandomnfaultinformation/SourceCode/Mylyn-3.1/Mylyn-3.1/Mylyn-3.1/src/org.eclipse.mylyn.commons.net/src/org/eclipse/mylyn/internal/commons/net/CommonsNetPlugin.java	0	0	0	5	181	14	0	1	0	4	2	0	5	5	0	0	32	32	16	16	33	12	0	0	0	0	0	0	0	0	0	200	3	5	2	12	3	96	4	370	11	1064	25	11	10	300	141	311	151
/Users/rizwan/Downloads/fwddatasetwithrandomnfaultinformation/SourceCode/Mylyn-3.1/Mylyn-3.1/Mylyn-3.1/src/org.eclipse.mylyn.commons.net/src/org/eclipse/mylyn/internal/commons/net/CloneableHostConfiguration.java	0	0	0	3	178	11	0	1	1	2	1	0	2	2	0	0	18	18	9	9	11	4	0	0	0	0	0	0	0	0	0	192	3	4	3	5	3	54	4	283	11	832	26	5	5	170	99	175	104
/Users/rizwan/Downloads/fwddatasetwithrandomnfaultinformation/SourceCode/Mylyn-3.1/Mylyn-3.1/Mylyn-3.1/src/org.eclipse.mylyn.commons.net/src/org/eclipse/mylyn/internal/commons/net/TimeoutOutputStream.java	4	0	3	13	255	89	3	5	3	9	5	0	4	3	0	0	103	103	62	62	104	48	0	0	0	0	0	0	0	0	0	367	6	17	3	12	3	330	4	894	11	2525	29	27	8	1000	323	1027	331
/Users/rizwan/Downloads/fwddatasetwithrandomnfaultinformation/SourceCode/Mylyn-3.1/Mylyn-3.1/Mylyn-3.1/src/org.eclipse.mylyn.commons.net/src/org/eclipse/mylyn/internal/commons/net/PollingSslProtocolSocketFactory.java	0	0	0	4	170	10	0	0	0	0	1	0	0	0	0	0	19	19	7	7	24	4	0	0	0	0	0	0	0	0	0	184	3	0	0	1	1	52	4	273	9	792	19	6	6	229	113	235	119
/Users/rizwan/Downloads/fwddatasetwithrandomnfaultinformation/SourceCode/Mylyn-3.1/Mylyn-3.1/Mylyn-3.1/src/org.eclipse.mylyn.commons.net/src/org/eclipse/mylyn/internal/commons/net/ProgressMonitorInputStream.java	0	0	6	8	228	24	1	0	1	3	0	0	0	1	0	0	32	32	18	18	44	21	0	0	0	0	0	0	0	0	0	267	5	4	2	1	1	100	4	449	11	1281	25	11	6	507	185	518	191
/Users/rizwan/Downloads/fwddatasetwithrandomnfaultinformation/SourceCode/Mylyn-3.1/Mylyn-3.1/Mylyn-3.1/src/org.eclipse.mylyn.commons.net/src/org/eclipse/mylyn/internal/commons/net/PollingOutputStream.java	4	0	7	12	251	47	0	0	0	3	4	0	7	6	0	0	60	60	39	39	68	33	0	0	0	0	0	0	0	0	0	321	5	3	1	17	3	198	4	653	11	1856	26	22	8	720	240	742	248
/Users/rizwan/Downloads/fwddatasetwithrandomnfaultinformation/SourceCode/Mylyn-3.1/Mylyn-3.1/Mylyn-3.1/src/org.eclipse.mylyn.commons.net/src/org/eclipse/mylyn/internal/commons/net/Messages.java	0	0	0	4	166	10	0	0	0	0	0	0	0	0	0	0	2	2	2	2	9	1	0	0	0	0	0	0	0	0	0	180	3	0	0	0	0	8	4	205	7	605	16	6	6	103	68	109	74
/Users/rizwan/Downloads/fwddatasetwithrandomnfaultinformation/SourceCode/Mylyn-3.1/Mylyn-3.1/Mylyn-3.1/src/org.eclipse.mylyn.commons.net/src/org/eclipse/mylyn/internal/commons/net/PollingInputStream.java	4	0	4	17	266	52	0	0	0	4	4	0	8	7	0	0	68	68	46	46	58	22	0	0	0	0	0	0	0	0	0	343	5	4	1	19	3	228	4	687	11	1979	26	23	10	871	294	894	304
/Users/rizwan/Downloads/fwddatasetwithrandomnfaultinformation/SourceCode/Mylyn-3.1/Mylyn-3.1/Mylyn-3.1/src/org.eclipse.mylyn.commons.net/src/org/eclipse/mylyn/internal/commons/net/TimeoutInputStream.java	5	4	6	18	272	106	2	1	0	8	8	0	3	7	0	0	125	125	72	72	120	50	0	0	0	0	0	0	0	0	0	413	7	9	2	18	3	394	4	1020	11	2885	29	35	12	1174	374	1209	386
/Users/rizwan/Downloads/fwddatasetwithrandomnfaultinformation/SourceCode/Mylyn-3.1/Mylyn-3.1/Mylyn-3.1/src/org.eclipse.mylyn.commons.net/src/org/eclipse/mylyn/internal/commons/net/AuthenticatedProxy.java	0	0	0	6	173	12	0	0	0	0	0	0	0	0	0	0	5	5	4	4	10	4	0	0	0	0	0	0	0	0	0	191	3	0	0	0	0	18	4	230	7	676	16	9	7	111	76	120	83
/Users/rizwan/Downloads/fwddatasetwithrandomnfaultinformation/SourceCode/Mylyn-3.1/Mylyn-3.1/Mylyn-3.1/src/org.eclipse.mylyn.commons.net/src/org/eclipse/mylyn/internal/commons/net/TrustAllTrustManager.java	0	0	0	3	174	12	0	0	0	0	0	0	0	0	0	0	4	4	4	4	3	0	0	0	0	0	0	0	0	0	0	189	3	0	0	0	0	16	4	215	6	641	15	13	8	114	83	127	91
/Users/rizwan/Downloads/fwddatasetwithrandomnfaultinformation/SourceCode/Mylyn-3.1/Mylyn-3.1/Mylyn-3.1/src/org.eclipse.mylyn.commons.net/src/org/eclipse/mylyn/internal/commons/net/InfiniteSubProgressMonitor.java	1	1	1	5	200	26	0	1	0	2	0	0	1	2	0	0	20	20	10	10	23	14	0	0	0	0	0	0	0	0	0	234	6	3	2	3	2	60	4	351	11	1013	27	20	15	289	146	309	161
/Users/rizwan/Downloads/fwddatasetwithrandomnfaultinformation/SourceCode/Mylyn-3.1/Mylyn-3.1/Mylyn-3.1/src/org.eclipse.mylyn.ide.ant/src/org/eclipse/mylyn/internal/ide/ant/AntUiBridge.java	0	0	2	16	189	78	0	1	0	5	2	0	6	7	0	0	84	84	31	31	70	29	0	0	0	0	0	0	0	0	0	285	4	6	2	15	3	230	4	648	11	1843	26	17	8	632	258	649	266
/Users/rizwan/Downloads/fwddatasetwithrandomnfaultinformation/SourceCode/Mylyn-3.1/Mylyn-3.1/Mylyn-3.1/src/org.eclipse.mylyn.ide.ant/src/org/eclipse/mylyn/internal/ide/ant/AntContextLabelProvider.java	0	0	0	2	170	8	0	0	0	0	0	0	0	0	0	0	17	17	7	7	18	3	0	0	0	0	0	0	0	0	0	180	3	0	0	0	0	48	4	256	7	747	16	5	5	187	93	192	98
/Users/rizwan/Downloads/fwddatasetwithrandomnfaultinformation/SourceCode/Mylyn-3.1/Mylyn-3.1/Mylyn-3.1/src/org.eclipse.mylyn.ide.ant/src/org/eclipse/mylyn/internal/ide/ant/AntUiBridgePlugin.java	0	0	0	4	171	10	0	0	0	1	0	0	0	0	0	0	17	17	9	9	16	4	0	0	0	0	0	0	0	0	0	185	3	1	1	0	0	52	4	266	9	779	19	6	6	159	94	165	100
/Users/rizwan/Downloads/fwddatasetwithrandomnfaultinformation/SourceCode/Mylyn-3.1/Mylyn-3.1/Mylyn-3.1/src/org.eclipse.mylyn.ide.ant/src/org/eclipse/mylyn/internal/ide/ant/Messages.java	0	0	0	4	166	10	0	0	0	0	0	0	0	0	0	0	4	4	3	3	6	1	0	0	0	0	0	0	0	0	0	180	3	0	0	0	0	14	4	208	7	617	16	6	6	94	67	100	73
/Users/rizwan/Downloads/fwddatasetwithrandomnfaultinformation/SourceCode/Mylyn-3.1/Mylyn-3.1/Mylyn-3.1/src/org.eclipse.mylyn.ide.ant/src/org/eclipse/mylyn/internal/ide/ant/AntStructureBridge.java	0	0	4	39	213	134	0	1	1	6	9	0	1	1	0	0	190	190	69	69	131	53	0	0	0	0	0	0	0	0	0	390	4	8	3	11	3	518	4	1125	11	3188	27	28	8	1141	308	1169	316
/Users/rizwan/Downloads/fwddatasetwithrandomnfaultinformation/SourceCode/Mylyn-3.1/Mylyn-3.1/Mylyn-3.1/src/org.eclipse.mylyn.ide.ant/src/org/eclipse/mylyn/internal/ide/ant/AntEditingMonitor.java	0	0	0	4	174	32	0	1	0	4	6	0	0	0	0	0	62	62	27	27	52	22	0	0	0	0	0	0	0	0	0	210	3	5	2	6	1	178	4	483	11	1376	23	11	7	410	175	421	182
/Users/rizwan/Downloads/fwddatasetwithrandomnfaultinformation/SourceCode/Mylyn-3.1/Mylyn-3.1/Mylyn-3.1/src/org.eclipse.mylyn.context.tests/src/org/eclipse/mylyn/context/tests/DegreeOfInterestTest.java	0	0	0	9	170	8	0	0	0	0	0	0	0	0	0	0	63	63	7	7	42	11	0	0	0	0	0	0	0	0	0	187	3	0	0	0	0	140	4	387	7	1108	16	17	16	264	99	281	115
/Users/rizwan/Downloads/fwddatasetwithrandomnfaultinformation/SourceCode/Mylyn-3.1/Mylyn-3.1/Mylyn-3.1/src/org.eclipse.mylyn.context.tests/src/org/eclipse/mylyn/context/tests/ContextTest.java	2	0	1	10	176	14	0	0	0	0	0	0	2	0	0	0	128	128	13	13	62	16	0	0	0	0	0	0	0	0	0	203	5	0	0	2	1	282	4	575	9	1646	21	61	37	259	105	320	142
/Users/rizwan/Downloads/fwddatasetwithrandomnfaultinformation/SourceCode/Mylyn-3.1/Mylyn-3.1/Mylyn-3.1/src/org.eclipse.mylyn.context.tests/src/org/eclipse/mylyn/context/tests/InteractionContextListeningTest.java	1	0	0	2	170	26	0	0	0	0	0	0	2	2	0	0	34	34	18	18	29	3	0	0	0	0	0	0	0	0	0	199	4	0	0	4	2	104	4	349	9	1014	21	7	7	262	113	269	120
/Users/rizwan/Downloads/fwddatasetwithrandomnfaultinformation/SourceCode/Mylyn-3.1/Mylyn-3.1/Mylyn-3.1/src/org.eclipse.mylyn.context.tests/src/org/eclipse/mylyn/context/tests/UiTestUtil.java	0	0	0	2	174	10	0	0	0	0	0	0	8	9	0	0	38	38	10	10	22	4	0	0	0	0	0	0	0	0	0	186	3	0	0	17	2	96	4	334	9	976	20	6	5	194	111	200	116
/Users/rizwan/Downloads/fwddatasetwithrandomnfaultinformation/SourceCode/Mylyn-3.1/Mylyn-3.1/Mylyn-3.1/src/org.eclipse.mylyn.context.tests/src/org/eclipse/mylyn/context/tests/ShadowsBridgeTest.java	0	0	24	2	176	32	0	0	1	0	18	0	2	2	0	0	68	75	53	53	77	20	0	0	0	0	0	0	0	0	0	234	4	1	1	22	3	249	4	615	11	1747	25	12	12	638	179	650	191
/Users/rizwan/Downloads/fwddatasetwithrandomnfaultinformation/SourceCode/Mylyn-3.1/Mylyn-3.1/Mylyn-3.1/src/org.eclipse.mylyn.context.tests/src/org/eclipse/mylyn/context/tests/AllContextTests.java	0	0	0	4	170	12	0	0	0	0	0	0	0	0	0	0	12	12	2	2	15	1	0	0	0	0	0	0	0	0	0	186	3	0	0	0	0	28	4	237	7	695	16	5	5	116	72	121	77
/Users/rizwan/Downloads/fwddatasetwithrandomnfaultinformation/SourceCode/Mylyn-3.1/Mylyn-3.1/Mylyn-3.1/src/org.eclipse.mylyn.context.tests/src/org/eclipse/mylyn/context/tests/InteractionEventTest.java	0	0	0	2	170	8	0	0	0	0	0	0	0	0	0	0	7	7	2	2	6	2	0	0	0	0	0	0	0	0	0	180	3	0	0	0	0	18	4	213	7	631	16	6	6	82	64	88	70
/Users/rizwan/Downloads/fwddatasetwithrandomnfaultinformation/SourceCode/Mylyn-3.1/Mylyn-3.1/Mylyn-3.1/src/org.eclipse.mylyn.context.tests/src/org/eclipse/mylyn/context/tests/ContextTestsPlugin.java	0	0	0	2	180	14	0	0	0	0	0	0	0	0	0	0	8	8	5	5	10	2	0	0	0	0	0	0	0	0	0	196	3	0	0	0	0	26	4	241	7	711	16	5	5	123	81	128	86
/Users/rizwan/Downloads/fwddatasetwithrandomnfaultinformation/SourceCode/Mylyn-3.1/Mylyn-3.1/Mylyn-3.1/src/org.eclipse.mylyn.context.tests/src/org/eclipse/mylyn/context/tests/AbstractContextTest.java	0	0	2	5	170	8	0	0	0	2	0	0	3	3	0	0	38	38	13	13	23	7	0	0	0	0	0	0	0	0	0	185	4	2	1	6	2	102	4	336	11	978	24	7	7	249	118	256	125
/Users/rizwan/Downloads/fwddatasetwithrandomnfaultinformation/SourceCode/Mylyn-3.1/Mylyn-3.1/Mylyn-3.1/src/org.eclipse.mylyn.context.tests/src/org/eclipse/mylyn/context/tests/ScalingFactorsTest.java	0	0	0	2	171	8	0	0	0	0	0	0	0	0	0	0	6	6	2	2	6	1	0	0	0	0	0	0	0	0	0	181	3	0	0	0	0	16	4	211	7	626	16	6	6	88	62	94	68
/Users/rizwan/Downloads/fwddatasetwithrandomnfaultinformation/SourceCode/Mylyn-3.1/Mylyn-3.1/Mylyn-3.1/src/org.eclipse.mylyn.context.tests/src/org/eclipse/mylyn/context/tests/ContextExternalizerTest.java	2	0	3	9	182	54	0	0	0	0	0	0	3	0	0	0	263	263	15	15	174	66	0	0	0	0	0	0	0	0	0	250	5	0	0	3	1	556	4	1059	9	2936	21	110	42	769	266	879	308
/Users/rizwan/Downloads/fwddatasetwithrandomnfaultinformation/SourceCode/Mylyn-3.1/Mylyn-3.1/Mylyn-3.1/src/org.eclipse.mylyn.context.tests/src/org/eclipse/mylyn/context/tests/InteractionContextTest.java	0	0	0	2	170	16	0	0	0	0	0	0	0	0	0	0	48	48	5	5	28	9	0	0	0	0	0	0	0	0	0	188	3	0	0	0	0	106	4	338	7	977	16	14	12	176	87	190	99
/Users/rizwan/Downloads/fwddatasetwithrandomnfaultinformation/SourceCode/Mylyn-3.1/Mylyn-3.1/Mylyn-3.1/src/org.eclipse.mylyn.context.tests/src/org/eclipse/mylyn/context/tests/support/DomContextWriter.java	0	0	6	6	172	8	0	0	0	0	2	0	0	0	0	0	120	120	22	22	84	22	0	0	0	0	0	0	0	0	0	192	4	0	0	2	1	284	4	593	9	1673	20	10	8	549	183	559	191
/Users/rizwan/Downloads/fwddatasetwithrandomnfaultinformation/SourceCode/Mylyn-3.1/Mylyn-3.1/Mylyn-3.1/src/org.eclipse.mylyn.context.tests/src/org/eclipse/mylyn/context/tests/support/DomContextReader.java	1	0	0	5	172	18	0	2	1	7	2	0	1	0	0	0	77	77	27	27	74	45	0	0	0	0	0	0	0	0	0	196	4	10	3	3	2	208	4	549	11	1526	26	14	7	498	223	512	230
/Users/rizwan/Downloads/fwddatasetwithrandomnfaultinformation/SourceCode/Mylyn-3.1/Mylyn-3.1/Mylyn-3.1/src/org.eclipse.mylyn.context.tests/src/org/eclipse/mylyn/context/tests/support/TestMonitor.java	0	0	0	2	170	18	0	0	0	0	0	0	3	3	0	0	12	12	9	9	12	1	0	0	0	0	0	0	0	0	0	190	3	0	0	6	2	42	4	260	9	767	20	5	5	175	98	180	103
/Users/rizwan/Downloads/fwddatasetwithrandomnfaultinformation/SourceCode/Mylyn-3.1/Mylyn-3.1/Mylyn-3.1/src/org.eclipse.mylyn.context.tests/src/org/eclipse/mylyn/context/tests/support/ResourceHelper.java	1	0	1	3	170	22	0	0	0	3	2	0	1	0	0	0	60	60	21	21	63	17	0	0	0	0	0	0	0	0	0	197	5	3	1	3	2	162	4	457	11	1290	25	12	10	423	180	435	190
/Users/rizwan/Downloads/fwddatasetwithrandomnfaultinformation/SourceCode/Mylyn-3.1/Mylyn-3.1/Mylyn-3.1/src/org.eclipse.mylyn.context.tests/src/org/eclipse/mylyn/context/tests/support/TestUtil.java	0	0	12	4	175	21	0	0	1	2	5	0	2	2	0	0	56	56	21	21	50	20	0	0	0	0	0	0	0	0	0	212	4	3	2	9	3	154	4	461	11	1311	26	5	5	436	217	441	222
/Users/rizwan/Downloads/fwddatasetwithrandomnfaultinformation/SourceCode/Mylyn-3.1/Mylyn-3.1/Mylyn-3.1/src/org.eclipse.mylyn.context.tests/src/org/eclipse/mylyn/context/tests/support/FileTool.java	2	0	0	5	229	41	0	0	0	7	0	0	3	1	0	0	94	94	57	57	78	39	0	0	0	0	0	0	0	0	0	277	4	7	1	4	2	302	4	718	11	2037	24	19	11	737	237	756	248
/Users/rizwan/Downloads/fwddatasetwithrandomnfaultinformation/SourceCode/Mylyn-3.1/Mylyn-3.1/Mylyn-3.1/src/org.eclipse.mylyn.context.tests/src/org/eclipse/mylyn/context/tests/support/search/ISearchPluginTest.java	0	0	0	2	170	8	0	0	0	0	0	0	1	1	0	0	2	2	1	1	6	0	0	0	0	0	0	0	0	0	0	180	3	0	0	2	2	6	4	203	8	602	19	5	5	88	65	93	70
/Users/rizwan/Downloads/fwddatasetwithrandomnfaultinformation/SourceCode/Mylyn-3.1/Mylyn-3.1/Mylyn-3.1/src/org.eclipse.mylyn.context.tests/src/org/eclipse/mylyn/context/tests/support/search/TestActiveSearchListener.java	0	0	0	2	170	8	0	0	0	1	0	0	5	5	0	0	12	12	9	9	16	9	0	0	0	0	0	0	0	0	0	180	3	1	1	10	2	42	4	268	11	780	23	5	5	141	88	146	93
/Users/rizwan/Downloads/fwddatasetwithrandomnfaultinformation/SourceCode/Mylyn-3.1/Mylyn-3.1/Mylyn-3.1/src/org.eclipse.mylyn.wikitext.mediawiki.core/src/org/eclipse/mylyn/internal/wikitext/mediawiki/core/MediaWikiIdGenerationStrategy.java	1	0	5	13	171	34	2	0	0	1	0	0	2	3	0	0	20	20	7	7	17	10	0	0	0	0	0	0	0	0	0	226	6	1	1	5	2	54	4	326	11	949	26	17	12	181	115	198	127
/Users/rizwan/Downloads/fwddatasetwithrandomnfaultinformation/SourceCode/Mylyn-3.1/Mylyn-3.1/Mylyn-3.1/src/org.eclipse.mylyn.wikitext.mediawiki.core/src/org/eclipse/mylyn/internal/wikitext/mediawiki/core/token/EntityReferenceReplacementToken.java	0	0	0	9	172	12	0	0	0	0	0	0	2	2	0	0	12	12	8	8	13	2	0	0	0	0	0	0	0	0	0	193	3	0	0	4	2	40	4	261	9	768	20	10	9	129	81	139	90
/Users/rizwan/Downloads/fwddatasetwithrandomnfaultinformation/SourceCode/Mylyn-3.1/Mylyn-3.1/Mylyn-3.1/src/org.eclipse.mylyn.wikitext.mediawiki.core/src/org/eclipse/mylyn/internal/wikitext/mediawiki/core/token/HyperlinkExternalReplacementToken.java	0	0	1	4	175	10	0	0	2	0	2	0	0	0	0	0	17	17	7	7	10	3	0	0	0	0	0	0	0	0	0	190	4	2	1	2	1	48	4	265	11	783	23	10	9	126	81	136	90
/Users/rizwan/Downloads/fwddatasetwithrandomnfaultinformation/SourceCode/Mylyn-3.1/Mylyn-3.1/Mylyn-3.1/src/org.eclipse.mylyn.wikitext.mediawiki.core/src/org/eclipse/mylyn/internal/wikitext/mediawiki/core/token/HyperlinkReplacementToken.java	0	0	5	8	172	14	0	0	0	1	0	0	0	0	0	0	18	18	8	8	11	3	0	0	0	0	0	0	0	0	0	199	4	1	1	0	0	52	4	275	9	811	20	13	12	126	80	139	92
/Users/rizwan/Downloads/fwddatasetwithrandomnfaultinformation/SourceCode/Mylyn-3.1/Mylyn-3.1/Mylyn-3.1/src/org.eclipse.mylyn.wikitext.mediawiki.core/src/org/eclipse/mylyn/internal/wikitext/mediawiki/core/token/LineBreakToken.java	0	0	0	4	172	11	0	0	0	0	0	0	2	2	0	0	8	8	6	6	7	0	0	0	0	0	0	0	0	0	0	187	3	0	0	4	2	28	4	235	8	697	19	7	7	110	72	117	79
/Users/rizwan/Downloads/fwddatasetwithrandomnfaultinformation/SourceCode/Mylyn-3.1/Mylyn-3.1/Mylyn-3.1/src/org.eclipse.mylyn.wikitext.mediawiki.core/src/org/eclipse/mylyn/internal/wikitext/mediawiki/core/token/HyperlinkInternalReplacementToken.java	0	0	1	10	176	18	0	0	1	0	2	0	0	0	0	0	31	31	11	11	19	7	0	0	0	0	0	0	0	0	0	205	4	1	1	2	1	84	4	328	11	959	23	15	10	193	106	208	116
/Users/rizwan/Downloads/fwddatasetwithrandomnfaultinformation/SourceCode/Mylyn-3.1/Mylyn-3.1/Mylyn-3.1/src/org.eclipse.mylyn.wikitext.mediawiki.core/src/org/eclipse/mylyn/internal/wikitext/mediawiki/core/token/TemplateReplacementToken.java	0	0	1	24	172	30	0	0	0	0	1	0	5	5	0	0	53	53	17	17	31	3	0	0	0	0	0	0	0	0	0	227	4	0	0	11	3	140	4	423	9	1233	22	27	17	213	106	240	123
/Users/rizwan/Downloads/fwddatasetwithrandomnfaultinformation/SourceCode/Mylyn-3.1/Mylyn-3.1/Mylyn-3.1/src/org.eclipse.mylyn.wikitext.mediawiki.core/src/org/eclipse/mylyn/internal/wikitext/mediawiki/core/token/ImageReplacementToken.java	0	0	2	25	176	34	0	0	1	1	0	0	0	0	0	0	47	47	19	19	23	6	0	0	0	0	0	0	0	0	0	237	4	2	2	0	0	132	4	410	9	1200	21	23	13	216	116	239	129
/Users/rizwan/Downloads/fwddatasetwithrandomnfaultinformation/SourceCode/Mylyn-3.1/Mylyn-3.1/Mylyn-3.1/src/org.eclipse.mylyn.wikitext.mediawiki.core/src/org/eclipse/mylyn/internal/wikitext/mediawiki/core/phrase/SimpleWrappedPhraseModifier.java	1	0	2	8	173	12	0	0	0	0	0	0	1	0	0	0	33	33	15	15	31	8	0	0	0	0	0	0	0	0	0	196	5	0	0	1	1	96	4	342	9	986	21	10	7	272	134	282	141
/Users/rizwan/Downloads/fwddatasetwithrandomnfaultinformation/SourceCode/Mylyn-3.1/Mylyn-3.1/Mylyn-3.1/src/org.eclipse.mylyn.wikitext.mediawiki.core/src/org/eclipse/mylyn/internal/wikitext/mediawiki/core/phrase/SimplePhraseModifier.java	0	0	0	2	172	8	0	0	0	0	0	0	0	0	0	0	9	9	7	7	6	0	0	0	0	0	0	0	0	0	0	182	3	0	0	0	0	32	4	227	6	674	15	5	5	113	64	118	69
/Users/rizwan/Downloads/fwddatasetwithrandomnfaultinformation/SourceCode/Mylyn-3.1/Mylyn-3.1/Mylyn-3.1/src/org.eclipse.mylyn.wikitext.mediawiki.core/src/org/eclipse/mylyn/internal/wikitext/mediawiki/core/phrase/EscapePhraseModifier.java	0	0	2	8	173	17	0	0	0	0	0	0	2	2	0	0	7	7	4	4	7	0	0	0	0	0	0	0	0	0	0	200	4	0	0	4	2	22	4	243	8	720	20	9	8	112	70	121	78
/Users/rizwan/Downloads/fwddatasetwithrandomnfaultinformation/SourceCode/Mylyn-3.1/Mylyn-3.1/Mylyn-3.1/src/org.eclipse.mylyn.wikitext.mediawiki.core/src/org/eclipse/mylyn/internal/wikitext/mediawiki/core/validation/CommentValidationRule.java	0	0	1	9	172	12	0	0	1	2	0	0	1	2	0	0	16	16	7	7	13	5	0	0	0	0	0	0	0	0	0	194	4	3	2	3	2	46	4	276	11	809	25	11	9	159	96	170	105
/Users/rizwan/Downloads/fwddatasetwithrandomnfaultinformation/SourceCode/Mylyn-3.1/Mylyn-3.1/Mylyn-3.1/src/org.eclipse.mylyn.wikitext.mediawiki.core/src/org/eclipse/mylyn/internal/wikitext/mediawiki/core/validation/Messages.java	0	0	2	4	166	8	0	0	0	2	0	0	0	0	0	0	6	6	5	5	7	2	0	0	0	0	0	0	0	0	0	180	4	2	1	0	0	22	4	222	9	657	20	6	6	102	69	108	75
/Users/rizwan/Downloads/fwddatasetwithrandomnfaultinformation/SourceCode/Mylyn-3.1/Mylyn-3.1/Mylyn-3.1/src/org.eclipse.mylyn.wikitext.mediawiki.core/src/org/eclipse/mylyn/internal/wikitext/mediawiki/core/validation/MediaWikiReferenceValidationRule.java	0	0	0	2	166	6	0	0	0	0	0	0	0	0	0	0	3	3	2	2	5	0	0	0	0	0	0	0	0	0	0	174	3	0	0	0	0	10	4	196	6	582	15	5	5	90	59	95	64
/Users/rizwan/Downloads/fwddatasetwithrandomnfaultinformation/SourceCode/Mylyn-3.1/Mylyn-3.1/Mylyn-3.1/src/org.eclipse.mylyn.wikitext.mediawiki.core/src/org/eclipse/mylyn/internal/wikitext/mediawiki/core/block/ParagraphBlock.java	1	0	0	5	172	16	0	4	0	6	3	0	0	3	0	0	50	50	26	26	41	18	0	0	0	0	0	0	0	0	0	194	4	10	2	6	2	152	4	433	11	1239	25	20	8	288	132	308	140
/Users/rizwan/Downloads/fwddatasetwithrandomnfaultinformation/SourceCode/Mylyn-3.1/Mylyn-3.1/Mylyn-3.1/src/org.eclipse.mylyn.wikitext.mediawiki.core/src/org/eclipse/mylyn/internal/wikitext/mediawiki/core/block/TableBlock.java	1	0	10	84	183	97	0	1	2	10	4	0	3	3	0	0	197	197	63	63	113	49	0	0	0	0	0	0	0	0	0	375	5	13	3	10	3	520	4	1095	11	3119	28	67	11	684	236	751	247
/Users/rizwan/Downloads/fwddatasetwithrandomnfaultinformation/SourceCode/Mylyn-3.1/Mylyn-3.1/Mylyn-3.1/src/org.eclipse.mylyn.wikitext.mediawiki.core/src/org/eclipse/mylyn/internal/wikitext/mediawiki/core/block/ListBlock.java	1	0	5	24	183	29	0	10	2	14	14	0	8	10	0	0	126	126	43	43	111	60	0	0	0	0	0	0	0	0	0	242	5	26	3	32	3	338	4	824	11	2297	28	32	14	656	207	688	221
/Users/rizwan/Downloads/fwddatasetwithrandomnfaultinformation/SourceCode/Mylyn-3.1/Mylyn-3.1/Mylyn-3.1/src/org.eclipse.mylyn.wikitext.mediawiki.core/src/org/eclipse/mylyn/internal/wikitext/mediawiki/core/block/HeadingBlock.java	1	0	2	7	175	12	0	0	0	0	2	0	0	1	0	0	24	24	8	8	24	9	0	0	0	0	0	0	0	0	0	197	5	0	0	3	2	64	4	308	9	889	22	16	11	165	98	181	109
/Users/rizwan/Downloads/fwddatasetwithrandomnfaultinformation/SourceCode/Mylyn-3.1/Mylyn-3.1/Mylyn-3.1/src/org.eclipse.mylyn.wikitext.mediawiki.core/src/org/eclipse/mylyn/internal/wikitext/mediawiki/core/block/PreformattedBlock.java	1	0	0	5	172	12	0	4	1	2	4	0	0	1	0	0	22	22	8	8	15	2	0	0	0	0	0	0	0	0	0	190	4	7	3	5	2	60	4	292	11	857	26	16	9	149	90	165	99
/Users/rizwan/Downloads/fwddatasetwithrandomnfaultinformation/SourceCode/Mylyn-3.1/Mylyn-3.1/Mylyn-3.1/src/org.eclipse.mylyn.wikitext.mediawiki.core/src/org/eclipse/mylyn/wikitext/mediawiki/core/MediaWikiLanguage.java	0	2	5	145	187	194	0	2	0	6	2	0	15	14	0	0	117	117	23	23	77	17	0	0	0	0	0	0	0	0	0	533	5	8	2	31	3	280	4	960	11	2783	27	95	35	721	288	816	323
/Users/rizwan/Downloads/fwddatasetwithrandomnfaultinformation/SourceCode/Mylyn-3.1/Mylyn-3.1/Mylyn-3.1/src/org.eclipse.mylyn.bugzilla.ui/src/org/eclipse/mylyn/internal/bugzilla/ui/BugzillaUiPlugin.java	2	0	8	48	203	83	0	2	3	7	3	0	3	3	0	0	103	103	36	35	80	45	0	0	0	0	0	0	0	0	0	344	5	12	3	9	3	277	4	782	11	2217	28	38	14	680	283	718	297
/Users/rizwan/Downloads/fwddatasetwithrandomnfaultinformation/SourceCode/Mylyn-3.1/Mylyn-3.1/Mylyn-3.1/src/org.eclipse.mylyn.bugzilla.ui/src/org/eclipse/mylyn/internal/bugzilla/ui/BugzillaSearchHandler.java	0	0	2	4	170	11	0	0	0	0	0	0	0	0	0	0	9	9	5	5	13	3	0	0	0	0	0	0	0	0	0	187	4	0	0	0	0	28	4	239	7	700	17	6	6	144	89	150	95
/Users/rizwan/Downloads/fwddatasetwithrandomnfaultinformation/SourceCode/Mylyn-3.1/Mylyn-3.1/Mylyn-3.1/src/org.eclipse.mylyn.bugzilla.ui/src/org/eclipse/mylyn/internal/bugzilla/ui/BugzillaImages.java	0	0	2	53	175	57	0	0	0	1	3	0	0	0	0	0	40	40	11	11	36	21	0	0	0	0	0	0	0	0	0	287	4	1	1	3	1	102	4	460	11	1324	23	30	10	294	137	324	147
/Users/rizwan/Downloads/fwddatasetwithrandomnfaultinformation/SourceCode/Mylyn-3.1/Mylyn-3.1/Mylyn-3.1/src/org.eclipse.mylyn.bugzilla.ui/src/org/eclipse/mylyn/internal/bugzilla/ui/BugzillaUiExtensionReader.java	0	0	1	32	170	38	0	1	0	3	0	0	0	0	0	0	29	29	11	11	37	24	0	0	0	0	0	0	0	0	0	241	4	4	2	0	0	80	4	396	9	1126	21	20	6	297	141	317	147
/Users/rizwan/Downloads/fwddatasetwithrandomnfaultinformation/SourceCode/Mylyn-3.1/Mylyn-3.1/Mylyn-3.1/src/org.eclipse.mylyn.bugzilla.ui/src/org/eclipse/mylyn/internal/bugzilla/ui/wizard/NewBugzillaTaskWizard.java	0	0	2	11	175	24	0	1	1	8	1	0	2	3	0	0	71	71	28	28	50	27	0	0	0	0	0	0	0	0	0	212	4	10	3	6	3	198	4	517	11	1471	27	17	11	404	173	421	184
/Users/rizwan/Downloads/fwddatasetwithrandomnfaultinformation/SourceCode/Mylyn-3.1/Mylyn-3.1/Mylyn-3.1/src/org.eclipse.mylyn.bugzilla.ui/src/org/eclipse/mylyn/internal/bugzilla/ui/wizard/Messages.java	0	0	0	4	166	10	0	0	0	0	0	0	0	0	0	0	4	4	3	3	17	1	0	0	0	0	0	0	0	0	0	180	3	0	0	0	0	14	4	219	7	639	16	7	7	139	78	146	85
/Users/rizwan/Downloads/fwddatasetwithrandomnfaultinformation/SourceCode/Mylyn-3.1/Mylyn-3.1/Mylyn-3.1/src/org.eclipse.mylyn.bugzilla.ui/src/org/eclipse/mylyn/internal/bugzilla/ui/search/BugzillaSeveritySearchSorter.java	0	0	0	2	188	28	0	1	0	2	0	0	2	2	0	0	25	25	9	9	15	7	0	0	0	0	0	0	0	0	0	218	3	3	2	4	2	68	4	326	11	956	24	21	13	295	154	316	167
/Users/rizwan/Downloads/fwddatasetwithrandomnfaultinformation/SourceCode/Mylyn-3.1/Mylyn-3.1/Mylyn-3.1/src/org.eclipse.mylyn.bugzilla.ui/src/org/eclipse/mylyn/internal/bugzilla/ui/search/BugzillaStateSearchSorter.java	0	0	0	2	188	38	0	2	0	4	1	0	2	2	0	0	32	32	11	11	19	13	0	0	0	0	0	0	0	0	0	228	3	6	2	5	3	86	4	369	11	1074	25	30	16	344	158	374	174
/Users/rizwan/Downloads/fwddatasetwithrandomnfaultinformation/SourceCode/Mylyn-3.1/Mylyn-3.1/Mylyn-3.1/src/org.eclipse.mylyn.bugzilla.ui/src/org/eclipse/mylyn/internal/bugzilla/ui/search/Messages.java	0	0	0	4	166	10	0	0	0	0	0	0	0	0	0	0	4	4	3	3	48	1	0	0	0	0	0	0	0	0	0	180	3	0	0	0	0	14	4	250	7	701	16	7	7	263	109	270	116
/Users/rizwan/Downloads/fwddatasetwithrandomnfaultinformation/SourceCode/Mylyn-3.1/Mylyn-3.1/Mylyn-3.1/src/org.eclipse.mylyn.bugzilla.ui/src/org/eclipse/mylyn/internal/bugzilla/ui/search/BugzillaSearchPage.java	13	15	87	284	247	845	0	19	18	50	29	0	54	63	0	0	1380	1380	307	306	1014	494	0	0	0	0	0	0	0	0	0	1491	6	87	3	146	3	3373	4	6621	11	18350	29	473	128	5342	1238	5815	1366
/Users/rizwan/Downloads/fwddatasetwithrandomnfaultinformation/SourceCode/Mylyn-3.1/Mylyn-3.1/Mylyn-3.1/src/org.eclipse.mylyn.bugzilla.ui/src/org/eclipse/mylyn/internal/bugzilla/ui/tasklist/BugzillaRepositorySettingsPage.java	0	0	1	8	171	20	0	9	0	23	7	0	2	6	0	0	194	194	63	63	148	56	0	0	0	0	0	0	0	0	0	200	4	32	2	15	3	514	4	978	11	2728	26	27	15	901	318	928	333
/Users/rizwan/Downloads/fwddatasetwithrandomnfaultinformation/SourceCode/Mylyn-3.1/Mylyn-3.1/Mylyn-3.1/src/org.eclipse.mylyn.bugzilla.ui/src/org/eclipse/mylyn/internal/bugzilla/ui/tasklist/BugzillaTaskListMigrator.java	0	0	0	8	171	14	0	0	0	0	0	0	3	3	0	0	31	31	10	10	23	4	0	0	0	0	0	0	0	0	0	193	3	0	0	6	2	82	4	317	9	924	20	11	8	223	117	234	125
/Users/rizwan/Downloads/fwddatasetwithrandomnfaultinformation/SourceCode/Mylyn-3.1/Mylyn-3.1/Mylyn-3.1/src/org.eclipse.mylyn.bugzilla.ui/src/org/eclipse/mylyn/internal/bugzilla/ui/tasklist/BugzillaCustomQueryDialog.java	0	0	0	4	172	12	0	0	0	3	0	0	0	0	0	0	37	37	10	10	54	26	0	0	0	0	0	0	0	0	0	188	3	3	1	0	0	94	4	373	9	1040	19	11	9	303	126	314	135
/Users/rizwan/Downloads/fwddatasetwithrandomnfaultinformation/SourceCode/Mylyn-3.1/Mylyn-3.1/Mylyn-3.1/src/org.eclipse.mylyn.bugzilla.ui/src/org/eclipse/mylyn/internal/bugzilla/ui/tasklist/BugzillaQueryTypeWizardPage.java	0	0	0	2	170	8	0	0	0	0	0	0	0	0	0	0	30	30	5	5	45	11	0	0	0	0	0	0	0	0	0	180	3	0	0	0	0	70	4	313	7	883	16	6	6	250	128	256	134
/Users/rizwan/Downloads/fwddatasetwithrandomnfaultinformation/SourceCode/Mylyn-3.1/Mylyn-3.1/Mylyn-3.1/src/org.eclipse.mylyn.bugzilla.ui/src/org/eclipse/mylyn/internal/bugzilla/ui/tasklist/Messages.java	0	0	0	4	166	10	0	0	0	0	0	0	0	0	0	0	4	4	3	3	33	1	0	0	0	0	0	0	0	0	0	180	3	0	0	0	0	14	4	235	7	671	16	8	8	202	93	210	101
/Users/rizwan/Downloads/fwddatasetwithrandomnfaultinformation/SourceCode/Mylyn-3.1/Mylyn-3.1/Mylyn-3.1/src/org.eclipse.mylyn.bugzilla.ui/src/org/eclipse/mylyn/internal/bugzilla/ui/tasklist/BugzillaCustomQueryWizardPage.java	0	0	0	3	173	8	0	0	0	1	0	0	0	1	0	0	53	53	13	13	57	14	0	0	0	0	0	0	0	0	0	184	3	1	1	1	1	132	4	398	11	1125	22	8	7	353	161	361	168
/Users/rizwan/Downloads/fwddatasetwithrandomnfaultinformation/SourceCode/Mylyn-3.1/Mylyn-3.1/Mylyn-3.1/src/org.eclipse.mylyn.bugzilla.ui/src/org/eclipse/mylyn/internal/bugzilla/ui/tasklist/BugzillaTaskAttachmentPage.java	0	0	3	32	170	40	0	2	0	8	1	0	3	3	0	0	129	129	28	28	96	33	0	0	0	0	0	0	0	0	0	245	4	10	2	7	3	314	4	718	11	2023	26	30	13	596	237	626	250
/Users/rizwan/Downloads/fwddatasetwithrandomnfaultinformation/SourceCode/Mylyn-3.1/Mylyn-3.1/Mylyn-3.1/src/org.eclipse.mylyn.bugzilla.ui/src/org/eclipse/mylyn/internal/bugzilla/ui/tasklist/StackTrace.java	2	1	41	81	305	198	0	10	1	12	4	0	30	51	0	0	103	104	42	42	96	96	0	0	0	0	0	0	0	0	0	628	6	23	3	85	3	291	4	1235	11	3508	29	126	26	1190	311	1316	337
/Users/rizwan/Downloads/fwddatasetwithrandomnfaultinformation/SourceCode/Mylyn-3.1/Mylyn-3.1/Mylyn-3.1/src/org.eclipse.mylyn.bugzilla.ui/src/org/eclipse/mylyn/internal/bugzilla/ui/tasklist/BugzillaConnectorUi.java	0	0	8	37	171	42	0	2	3	4	5	0	6	6	0	0	106	106	40	40	85	26	0	0	0	0	0	0	0	0	0	258	4	9	3	17	3	292	4	701	11	1989	27	28	12	666	246	694	258
/Users/rizwan/Downloads/fwddatasetwithrandomnfaultinformation/SourceCode/Mylyn-3.1/Mylyn-3.1/Mylyn-3.1/src/org.eclipse.mylyn.bugzilla.ui/src/org/eclipse/mylyn/internal/bugzilla/ui/action/BugzillaObsoleteAttachmentAction.java	0	0	0	2	170	8	0	0	0	0	0	0	0	0	0	0	3	3	2	2	2	0	0	0	0	0	0	0	0	0	0	180	3	0	0	0	0	10	4	199	6	594	15	5	5	63	52	68	57
/Users/rizwan/Downloads/fwddatasetwithrandomnfaultinformation/SourceCode/Mylyn-3.1/Mylyn-3.1/Mylyn-3.1/src/org.eclipse.mylyn.bugzilla.ui/src/org/eclipse/mylyn/internal/bugzilla/ui/action/UpdateAttachmentJob.java	0	0	1	18	171	24	0	2	0	8	0	0	2	2	0	0	80	80	31	31	69	19	0	0	0	0	0	0	0	0	0	214	4	10	2	4	2	222	4	550	11	1561	25	23	12	473	172	496	184
/Users/rizwan/Downloads/fwddatasetwithrandomnfaultinformation/SourceCode/Mylyn-3.1/Mylyn-3.1/Mylyn-3.1/src/org.eclipse.mylyn.bugzilla.ui/src/org/eclipse/mylyn/internal/bugzilla/ui/action/BugzillaUpdateAttachmentAction.java	0	0	0	6	170	14	0	1	2	4	2	0	2	2	0	0	53	53	19	19	50	21	0	0	0	0	0	0	0	0	0	190	3	7	3	6	3	144	4	431	11	1220	26	8	7	354	154	362	161
/Users/rizwan/Downloads/fwddatasetwithrandomnfaultinformation/SourceCode/Mylyn-3.1/Mylyn-3.1/Mylyn-3.1/src/org.eclipse.mylyn.bugzilla.ui/src/org/eclipse/mylyn/internal/bugzilla/ui/action/Messages.java	0	0	0	4	166	10	0	0	0	0	0	0	0	0	0	0	4	4	3	3	11	1	0	0	0	0	0	0	0	0	0	180	3	0	0	0	0	14	4	213	7	627	16	6	6	116	73	122	79
/Users/rizwan/Downloads/fwddatasetwithrandomnfaultinformation/SourceCode/Mylyn-3.1/Mylyn-3.1/Mylyn-3.1/src/org.eclipse.mylyn.bugzilla.ui/src/org/eclipse/mylyn/internal/bugzilla/ui/action/BugzillaNotObsoleteAttachmentAction.java	0	0	0	2	170	10	0	0	0	0	0	0	0	0	0	0	3	3	2	2	2	0	0	0	0	0	0	0	0	0	0	182	3	0	0	0	0	10	4	201	6	600	15	5	5	64	53	69	58
/Users/rizwan/Downloads/fwddatasetwithrandomnfaultinformation/SourceCode/Mylyn-3.1/Mylyn-3.1/Mylyn-3.1/src/org.eclipse.mylyn.bugzilla.ui/src/org/eclipse/mylyn/internal/bugzilla/ui/editor/BugzillaTaskEditorPageFactory.java	0	0	0	4	170	10	0	0	1	1	0	0	0	0	0	0	19	19	10	10	19	0	0	0	0	0	0	0	0	0	0	184	3	2	2	0	0	58	4	272	8	796	19	6	6	201	100	207	106
/Users/rizwan/Downloads/fwddatasetwithrandomnfaultinformation/SourceCode/Mylyn-3.1/Mylyn-3.1/Mylyn-3.1/src/org.eclipse.mylyn.bugzilla.ui/src/org/eclipse/mylyn/internal/bugzilla/ui/editor/BugzillaTaskEditorPage.java	0	1	0	21	191	48	0	7	0	19	7	0	7	8	0	0	248	248	69	69	134	55	0	0	0	0	0	0	0	0	0	261	4	26	2	22	3	634	4	1145	11	3244	26	36	14	989	321	1025	335
/Users/rizwan/Downloads/fwddatasetwithrandomnfaultinformation/SourceCode/Mylyn-3.1/Mylyn-3.1/Mylyn-3.1/src/org.eclipse.mylyn.bugzilla.ui/src/org/eclipse/mylyn/internal/bugzilla/ui/editor/BugzillaKeywordAttributeEditor.java	0	0	0	2	170	10	0	2	0	4	1	0	2	2	0	0	54	54	14	14	54	19	0	0	0	0	0	0	0	0	0	182	3	6	2	5	3	136	4	414	11	1168	25	7	7	363	173	370	180
/Users/rizwan/Downloads/fwddatasetwithrandomnfaultinformation/SourceCode/Mylyn-3.1/Mylyn-3.1/Mylyn-3.1/src/org.eclipse.mylyn.bugzilla.ui/src/org/eclipse/mylyn/internal/bugzilla/ui/editor/BugzillaCcAttributeEditor.java	0	0	0	3	170	8	0	0	0	3	1	0	1	1	0	0	51	51	14	14	40	9	0	0	0	0	0	0	0	0	0	181	3	3	1	3	3	130	4	377	11	1082	24	6	6	315	156	321	162
/Users/rizwan/Downloads/fwddatasetwithrandomnfaultinformation/SourceCode/Mylyn-3.1/Mylyn-3.1/Mylyn-3.1/src/org.eclipse.mylyn.bugzilla.ui/src/org/eclipse/mylyn/internal/bugzilla/ui/editor/BugzillaPlanningEditorPart.java	0	0	2	6	170	18	0	0	0	6	1	0	2	2	0	0	119	119	19	19	87	41	0	0	0	0	0	0	0	0	0	196	4	6	1	5	3	276	4	623	11	1740	25	14	9	493	208	507	217
/Users/rizwan/Downloads/fwddatasetwithrandomnfaultinformation/SourceCode/Mylyn-3.1/Mylyn-3.1/Mylyn-3.1/src/org.eclipse.mylyn.bugzilla.ui/src/org/eclipse/mylyn/internal/bugzilla/ui/editor/BugzillaVotesEditor.java	0	0	5	4	170	17	0	0	0	0	0	0	2	2	0	0	62	62	12	12	47	11	0	0	0	0	0	0	0	0	0	196	4	0	0	4	2	148	4	416	9	1189	21	8	8	343	157	351	165
/Users/rizwan/Downloads/fwddatasetwithrandomnfaultinformation/SourceCode/Mylyn-3.1/Mylyn-3.1/Mylyn-3.1/src/org.eclipse.mylyn.bugzilla.ui/src/org/eclipse/mylyn/internal/bugzilla/ui/editor/Messages.java	0	0	0	4	166	10	0	0	0	0	0	0	0	0	0	0	4	4	3	3	17	1	0	0	0	0	0	0	0	0	0	180	3	0	0	0	0	14	4	219	7	639	16	6	6	140	79	146	85
/Users/rizwan/Downloads/fwddatasetwithrandomnfaultinformation/SourceCode/Mylyn-3.1/Mylyn-3.1/Mylyn-3.1/src/org.eclipse.mylyn.bugzilla.ui/src/org/eclipse/mylyn/internal/bugzilla/ui/editor/FlagAttributeEditor.java	1	0	2	33	167	42	0	4	0	15	0	0	3	3	0	0	139	139	35	35	83	37	0	0	0	0	0	0	0	0	0	245	5	19	2	6	2	348	4	751	11	2131	26	29	12	503	207	532	219
/Users/rizwan/Downloads/fwddatasetwithrandomnfaultinformation/SourceCode/Mylyn-3.1/Mylyn-3.1/Mylyn-3.1/src/org.eclipse.mylyn.bugzilla.ui/src/org/eclipse/mylyn/internal/bugzilla/ui/editor/KeywordsDialog.java	0	0	0	9	170	14	0	0	0	2	0	0	9	9	0	0	68	68	23	23	62	15	0	0	0	0	0	0	0	0	0	193	3	2	1	18	2	182	4	482	11	1370	23	12	10	393	187	405	197
/Users/rizwan/Downloads/fwddatasetwithrandomnfaultinformation/SourceCode/Mylyn-3.1/Mylyn-3.1/Mylyn-3.1/src/org.eclipse.mylyn.bugzilla.ui/src/org/eclipse/mylyn/internal/bugzilla/ui/editor/BugzillaPeoplePart.java	0	0	0	7	175	176	0	3	0	15	3	0	3	3	0	0	178	178	34	34	93	50	0	0	0	0	0	0	0	0	0	358	3	18	2	9	3	424	4	964	11	2748	25	22	14	666	280	688	294
/Users/rizwan/Downloads/fwddatasetwithrandomnfaultinformation/SourceCode/Mylyn-3.1/Mylyn-3.1/Mylyn-3.1/src/org.eclipse.mylyn.ide.ui/src/org/eclipse/mylyn/ide/ui/AbstractMarkerInterestFilter.java	0	0	0	2	171	8	0	0	0	0	1	0	0	0	0	0	13	13	6	6	10	1	0	0	0	0	0	0	0	0	0	181	3	0	0	1	1	38	4	239	9	707	19	8	6	124	87	132	93
/Users/rizwan/Downloads/fwddatasetwithrandomnfaultinformation/SourceCode/Mylyn-3.1/Mylyn-3.1/Mylyn-3.1/src/org.eclipse.mylyn.ide.ui/src/org/eclipse/mylyn/ide/ui/AbstractFocusMarkerViewAction.java	0	0	0	6	181	18	0	2	0	7	1	0	4	4	0	0	45	45	17	17	38	13	0	0	0	0	0	0	0	0	0	205	3	9	2	9	3	124	4	410	11	1178	25	11	8	336	157	347	165
/Users/rizwan/Downloads/fwddatasetwithrandomnfaultinformation/SourceCode/Mylyn-3.1/Mylyn-3.1/Mylyn-3.1/src/org.eclipse.mylyn.ide.ui/src/org/eclipse/mylyn/internal/ide/ui/IdeUiBridgePlugin.java	0	0	0	11	178	20	0	0	0	0	0	0	0	0	0	0	11	11	8	8	13	3	0	0	0	0	0	0	0	0	0	209	3	0	0	0	0	38	4	270	7	794	16	9	7	186	106	195	113
/Users/rizwan/Downloads/fwddatasetwithrandomnfaultinformation/SourceCode/Mylyn-3.1/Mylyn-3.1/Mylyn-3.1/src/org.eclipse.mylyn.ide.ui/src/org/eclipse/mylyn/internal/ide/ui/MarkerViewLabelProvider.java	0	0	0	2	174	30	0	1	0	2	0	0	0	0	0	0	55	55	18	18	33	6	0	0	0	0	0	0	0	0	0	206	3	3	2	0	0	146	4	403	9	1170	20	8	5	295	125	303	130
/Users/rizwan/Downloads/fwddatasetwithrandomnfaultinformation/SourceCode/Mylyn-3.1/Mylyn-3.1/Mylyn-3.1/src/org.eclipse.mylyn.ide.ui/src/org/eclipse/mylyn/internal/ide/ui/IdeUiUtil.java	0	0	0	6	170	58	0	0	1	0	4	0	0	0	0	0	33	33	10	10	24	11	0	0	0	0	0	0	0	0	0	234	3	1	1	4	1	86	4	369	11	1074	22	7	6	205	103	212	109
/Users/rizwan/Downloads/fwddatasetwithrandomnfaultinformation/SourceCode/Mylyn-3.1/Mylyn-3.1/Mylyn-3.1/src/org.eclipse.mylyn.ide.ui/src/org/eclipse/mylyn/internal/ide/ui/MarkerViewerInterestSorter.java	0	0	0	3	170	8	0	3	0	0	2	0	4	2	0	0	26	26	7	7	19	6	0	0	0	0	0	0	0	0	0	181	3	3	1	8	3	66	4	294	11	857	24	30	17	176	88	206	105
/Users/rizwan/Downloads/fwddatasetwithrandomnfaultinformation/SourceCode/Mylyn-3.1/Mylyn-3.1/Mylyn-3.1/src/org.eclipse.mylyn.ide.ui/src/org/eclipse/mylyn/internal/ide/ui/XmlNodeHelper.java	0	2	17	24	210	239	0	6	3	10	11	0	3	4	0	0	82	82	37	37	81	62	0	0	0	0	0	0	0	0	0	492	5	19	3	18	3	238	4	925	11	2628	28	27	13	570	217	597	230
/Users/rizwan/Downloads/fwddatasetwithrandomnfaultinformation/SourceCode/Mylyn-3.1/Mylyn-3.1/Mylyn-3.1/src/org.eclipse.mylyn.ide.ui/src/org/eclipse/mylyn/internal/ide/ui/MarkerInterestFilter.java	0	0	0	14	170	24	0	4	0	4	2	0	1	1	0	0	40	40	17	17	25	9	0	0	0	0	0	0	0	0	0	208	3	8	2	4	3	114	4	380	11	1105	25	14	7	260	141	274	148
/Users/rizwan/Downloads/fwddatasetwithrandomnfaultinformation/SourceCode/Mylyn-3.1/Mylyn-3.1/Mylyn-3.1/src/org.eclipse.mylyn.ide.ui/src/org/eclipse/mylyn/internal/ide/ui/actions/FocusProblemsListAction.java	0	0	0	2	170	8	0	0	0	0	0	0	0	0	0	0	3	3	2	2	3	0	0	0	0	0	0	0	0	0	0	180	3	0	0	0	0	10	4	200	6	596	15	5	5	70	53	75	58
/Users/rizwan/Downloads/fwddatasetwithrandomnfaultinformation/SourceCode/Mylyn-3.1/Mylyn-3.1/Mylyn-3.1/src/org.eclipse.mylyn.ide.ui/src/org/eclipse/mylyn/internal/ide/ui/actions/FocusBookmarkMarkersViewAction.java	0	0	0	2	170	8	0	0	0	0	0	0	0	0	0	0	3	3	2	2	3	0	0	0	0	0	0	0	0	0	0	180	3	0	0	0	0	10	4	200	6	596	15	5	5	70	53	75	58
/Users/rizwan/Downloads/fwddatasetwithrandomnfaultinformation/SourceCode/Mylyn-3.1/Mylyn-3.1/Mylyn-3.1/src/org.eclipse.mylyn.ide.ui/src/org/eclipse/mylyn/internal/ide/ui/actions/FocusTaskMarkersViewAction.java	0	0	0	2	170	8	0	0	0	0	0	0	0	0	0	0	3	3	2	2	3	0	0	0	0	0	0	0	0	0	0	180	3	0	0	0	0	10	4	200	6	596	15	5	5	70	53	75	58
/Users/rizwan/Downloads/fwddatasetwithrandomnfaultinformation/SourceCode/Mylyn-3.1/Mylyn-3.1/Mylyn-3.1/src/org.eclipse.mylyn.ide.ui/src/org/eclipse/mylyn/internal/ide/ui/actions/FocusResourceNavigatorAction.java	0	0	0	6	170	88	0	1	0	3	0	0	8	8	0	0	88	88	29	29	50	19	0	0	0	0	0	0	0	0	0	264	3	4	2	16	2	234	4	598	11	1725	24	11	9	451	194	462	203
/Users/rizwan/Downloads/fwddatasetwithrandomnfaultinformation/SourceCode/Mylyn-3.1/Mylyn-3.1/Mylyn-3.1/src/org.eclipse.mylyn.ide.ui/src/org/eclipse/mylyn/internal/ide/ui/actions/FocusProjectExplorerAction.java	0	0	0	2	170	8	0	0	0	0	0	0	3	3	0	0	13	13	5	5	15	3	0	0	0	0	0	0	0	0	0	180	3	0	0	6	2	36	4	249	9	729	20	5	5	138	86	143	91
/Users/rizwan/Downloads/fwddatasetwithrandomnfaultinformation/SourceCode/Mylyn-3.1/Mylyn-3.1/Mylyn-3.1/src/org.eclipse.mylyn.ide.ui/src/org/eclipse/mylyn/internal/ide/ui/actions/FocusAllMarkersViewAction.java	0	0	0	2	170	8	0	0	0	0	0	0	0	0	0	0	3	3	2	2	3	0	0	0	0	0	0	0	0	0	0	180	3	0	0	0	0	10	4	200	6	596	15	5	5	70	53	75	58
/Users/rizwan/Downloads/fwddatasetwithrandomnfaultinformation/SourceCode/Mylyn-3.1/Mylyn-3.1/Mylyn-3.1/src/org.eclipse.mylyn.monitor.usage/src/org/eclipse/mylyn/monitor/usage/AbstractStudyBackgroundPage.java	0	0	0	3	175	8	0	0	0	0	0	0	0	0	0	0	2	2	1	1	4	0	0	0	0	0	0	0	0	0	0	186	3	0	0	0	0	6	4	203	6	604	15	7	6	90	67	97	73
/Users/rizwan/Downloads/fwddatasetwithrandomnfaultinformation/SourceCode/Mylyn-3.1/Mylyn-3.1/Mylyn-3.1/src/org.eclipse.mylyn.monitor.usage/src/org/eclipse/mylyn/monitor/usage/AbstractStudyQuestionnairePage.java	0	0	0	2	173	8	0	0	0	0	0	0	0	0	0	0	4	4	2	2	5	0	0	0	0	0	0	0	0	0	0	183	3	0	0	0	0	12	4	207	6	615	15	7	6	85	68	92	74
/Users/rizwan/Downloads/fwddatasetwithrandomnfaultinformation/SourceCode/Mylyn-3.1/Mylyn-3.1/Mylyn-3.1/src/org.eclipse.mylyn.monitor.usage/src/org/eclipse/mylyn/internal/monitor/usage/UsageStatisticsSummary.java	0	0	0	2	172	8	0	0	0	0	0	0	7	7	0	0	10	10	6	6	12	3	0	0	0	0	0	0	0	0	0	182	3	0	0	14	2	32	4	252	9	741	20	5	5	129	80	134	85
/Users/rizwan/Downloads/fwddatasetwithrandomnfaultinformation/SourceCode/Mylyn-3.1/Mylyn-3.1/Mylyn-3.1/src/org.eclipse.mylyn.monitor.usage/src/org/eclipse/mylyn/internal/monitor/usage/MonitorFileRolloverJob.java	0	0	16	7	174	32	0	1	0	8	4	0	5	6	0	0	135	135	35	35	106	37	0	0	0	0	0	0	0	0	0	229	4	9	2	15	3	340	4	749	11	2102	26	38	32	741	282	779	314
/Users/rizwan/Downloads/fwddatasetwithrandomnfaultinformation/SourceCode/Mylyn-3.1/Mylyn-3.1/Mylyn-3.1/src/org.eclipse.mylyn.monitor.usage/src/org/eclipse/mylyn/internal/monitor/usage/InteractionEventSummarySorter.java	0	0	0	4	221	27	0	0	0	0	0	0	11	11	0	0	27	27	8	8	29	9	0	0	0	0	0	0	0	0	0	252	3	0	0	22	2	70	4	391	9	1135	20	48	20	434	152	482	172
/Users/rizwan/Downloads/fwddatasetwithrandomnfaultinformation/SourceCode/Mylyn-3.1/Mylyn-3.1/Mylyn-3.1/src/org.eclipse.mylyn.monitor.usage/src/org/eclipse/mylyn/internal/monitor/usage/StudyParameters.java	0	0	0	3	172	8	0	0	0	9	0	0	0	0	0	0	30	30	30	30	33	29	0	0	0	0	0	0	0	0	0	183	3	9	1	0	0	120	4	382	9	1085	19	5	5	273	101	278	106
/Users/rizwan/Downloads/fwddatasetwithrandomnfaultinformation/SourceCode/Mylyn-3.1/Mylyn-3.1/Mylyn-3.1/src/org.eclipse.mylyn.monitor.usage/src/org/eclipse/mylyn/internal/monitor/usage/InteractionEventObfuscator.java	1	0	1	3	176	13	0	0	1	0	2	0	3	1	0	0	46	46	13	13	40	16	0	0	0	0	0	0	0	0	0	194	5	1	1	6	3	118	4	388	11	1106	26	9	8	297	157	306	165
/Users/rizwan/Downloads/fwddatasetwithrandomnfaultinformation/SourceCode/Mylyn-3.1/Mylyn-3.1/Mylyn-3.1/src/org.eclipse.mylyn.monitor.usage/src/org/eclipse/mylyn/internal/monitor/usage/UsageMonitorImages.java	0	0	2	3	174	13	0	0	0	0	3	0	0	0	0	0	33	33	10	10	29	13	0	0	0	0	0	0	0	0	0	192	4	0	0	3	1	86	4	332	9	954	20	7	7	235	119	242	126
/Users/rizwan/Downloads/fwddatasetwithrandomnfaultinformation/SourceCode/Mylyn-3.1/Mylyn-3.1/Mylyn-3.1/src/org.eclipse.mylyn.monitor.usage/src/org/eclipse/mylyn/internal/monitor/usage/FileDisplayDialog.java	2	0	0	4	193	32	0	1	1	1	1	0	6	4	0	0	41	41	13	13	54	20	0	0	0	0	0	0	0	0	0	231	4	3	3	11	3	108	4	441	11	1246	27	14	9	450	196	464	205
/Users/rizwan/Downloads/fwddatasetwithrandomnfaultinformation/SourceCode/Mylyn-3.1/Mylyn-3.1/Mylyn-3.1/src/org.eclipse.mylyn.monitor.usage/src/org/eclipse/mylyn/internal/monitor/usage/InteractionEventLogger.java	1	0	10	7	184	29	0	1	0	8	1	0	26	30	0	0	258	258	59	59	182	73	0	0	0	0	0	0	0	0	0	231	5	9	2	57	3	634	4	1200	11	3342	27	17	9	1018	359	1035	368
/Users/rizwan/Downloads/fwddatasetwithrandomnfaultinformation/SourceCode/Mylyn-3.1/Mylyn-3.1/Mylyn-3.1/src/org.eclipse.mylyn.monitor.usage/src/org/eclipse/mylyn/internal/monitor/usage/MonitorPreferenceConstants.java	0	0	0	2	170	8	0	0	0	0	0	0	0	0	0	0	1	1	1	1	11	10	0	0	0	0	0	0	0	0	0	180	3	0	0	0	0	4	4	212	7	615	16	5	5	173	78	178	83
/Users/rizwan/Downloads/fwddatasetwithrandomnfaultinformation/SourceCode/Mylyn-3.1/Mylyn-3.1/Mylyn-3.1/src/org.eclipse.mylyn.monitor.usage/src/org/eclipse/mylyn/internal/monitor/usage/ReportGenerator.java	0	0	7	14	178	62	0	1	0	5	4	0	65	67	0	0	183	183	62	62	145	68	0	0	0	0	0	0	0	0	0	261	4	6	2	136	3	490	4	1119	11	3142	26	25	10	1067	363	1092	373
/Users/rizwan/Downloads/fwddatasetwithrandomnfaultinformation/SourceCode/Mylyn-3.1/Mylyn-3.1/Mylyn-3.1/src/org.eclipse.mylyn.monitor.usage/src/org/eclipse/mylyn/internal/monitor/usage/UiUsageMonitorPlugin.java	0	6	17	11	207	109	0	5	3	28	12	0	8	9	0	0	467	467	144	144	306	119	0	0	0	0	0	0	0	0	0	350	5	36	3	29	3	1222	4	2077	11	5802	28	31	15	2208	692	2239	707
/Users/rizwan/Downloads/fwddatasetwithrandomnfaultinformation/SourceCode/Mylyn-3.1/Mylyn-3.1/Mylyn-3.1/src/org.eclipse.mylyn.monitor.usage/src/org/eclipse/mylyn/internal/monitor/usage/WebBrowserDialog.java	0	0	0	2	172	24	0	0	0	0	0	0	0	0	0	0	17	17	7	7	31	12	0	0	0	0	0	0	0	0	0	198	3	0	0	0	0	48	4	296	7	845	16	9	8	257	136	266	144
/Users/rizwan/Downloads/fwddatasetwithrandomnfaultinformation/SourceCode/Mylyn-3.1/Mylyn-3.1/Mylyn-3.1/src/org.eclipse.mylyn.monitor.usage/src/org/eclipse/mylyn/internal/monitor/usage/preferences/UsageDataPreferencePage.java	0	0	6	5	176	16	0	0	0	3	0	0	0	0	0	0	156	156	28	28	121	34	0	0	0	0	0	0	0	0	0	203	4	3	1	0	0	368	4	738	9	2059	20	18	13	699	284	717	297
/Users/rizwan/Downloads/fwddatasetwithrandomnfaultinformation/SourceCode/Mylyn-3.1/Mylyn-3.1/Mylyn-3.1/src/org.eclipse.mylyn.monitor.usage/src/org/eclipse/mylyn/internal/monitor/usage/collectors/PerspectiveUsageCollector.java	2	0	16	9	175	23	2	0	0	3	0	0	12	11	0	0	84	84	21	21	64	17	0	0	0	0	0	0	0	0	0	227	6	3	1	23	2	210	4	557	11	1588	26	21	14	413	203	434	217
/Users/rizwan/Downloads/fwddatasetwithrandomnfaultinformation/SourceCode/Mylyn-3.1/Mylyn-3.1/Mylyn-3.1/src/org.eclipse.mylyn.monitor.usage/src/org/eclipse/mylyn/internal/monitor/usage/editors/UsageEditorPart.java	0	32	8	6	200	69	0	0	0	3	0	0	19	18	0	0	154	155	34	35	139	50	0	0	0	0	0	0	0	0	0	315	5	3	1	37	2	378	4	934	11	2612	25	19	17	795	319	814	336
/Users/rizwan/Downloads/fwddatasetwithrandomnfaultinformation/SourceCode/Mylyn-3.1/Mylyn-3.1/Mylyn-3.1/src/org.eclipse.mylyn.monitor.usage/src/org/eclipse/mylyn/internal/monitor/usage/editors/UsageCountLabelProvider.java	0	0	0	3	174	16	0	0	0	0	0	0	0	0	0	0	26	26	4	4	21	7	0	0	0	0	0	0	0	0	0	193	3	0	0	0	0	60	4	288	7	836	16	11	10	165	92	176	102
/Users/rizwan/Downloads/fwddatasetwithrandomnfaultinformation/SourceCode/Mylyn-3.1/Mylyn-3.1/Mylyn-3.1/src/org.eclipse.mylyn.monitor.usage/src/org/eclipse/mylyn/internal/monitor/usage/editors/UsageCountContentProvider.java	0	0	0	2	172	12	0	0	0	0	1	0	1	1	0	0	11	11	8	8	12	2	0	0	0	0	0	0	0	0	0	186	3	0	0	3	3	38	4	251	9	738	21	5	5	152	100	157	105
/Users/rizwan/Downloads/fwddatasetwithrandomnfaultinformation/SourceCode/Mylyn-3.1/Mylyn-3.1/Mylyn-3.1/src/org.eclipse.mylyn.monitor.usage/src/org/eclipse/mylyn/internal/monitor/usage/editors/UsageStatsEditorInput.java	0	0	0	4	174	12	0	0	0	2	0	0	3	3	0	0	17	17	14	13	27	7	0	0	0	0	0	0	0	0	0	190	3	2	1	6	2	61	4	303	11	876	23	11	8	208	121	219	129
/Users/rizwan/Downloads/fwddatasetwithrandomnfaultinformation/SourceCode/Mylyn-3.1/Mylyn-3.1/Mylyn-3.1/src/org.eclipse.mylyn.monitor.usage/src/org/eclipse/mylyn/internal/monitor/usage/editors/UsageSummaryReportEditorPart.java	0	0	1	3	180	19	0	1	0	3	1	0	1	1	0	0	165	165	40	40	147	50	0	0	0	0	0	0	0	0	0	203	4	4	2	3	3	410	4	830	11	2291	26	24	17	910	347	934	364
/Users/rizwan/Downloads/fwddatasetwithrandomnfaultinformation/SourceCode/Mylyn-3.1/Mylyn-3.1/Mylyn-3.1/src/org.eclipse.mylyn.monitor.usage/src/org/eclipse/mylyn/internal/monitor/usage/editors/UserStudyEditorPart.java	1	0	3	5	171	22	0	0	0	0	0	0	1	1	0	0	113	113	22	22	104	25	0	0	0	0	0	0	0	0	0	202	5	0	0	2	2	270	4	614	9	1711	22	29	18	596	248	625	266
/Users/rizwan/Downloads/fwddatasetwithrandomnfaultinformation/SourceCode/Mylyn-3.1/Mylyn-3.1/Mylyn-3.1/src/org.eclipse.mylyn.monitor.usage/src/org/eclipse/mylyn/internal/monitor/usage/wizards/NewUsageSummaryEditorWizard.java	0	0	0	2	170	10	0	1	0	2	0	0	2	2	0	0	26	26	9	9	28	5	0	0	0	0	0	0	0	0	0	182	3	3	2	4	2	70	4	303	11	876	24	5	5	210	115	215	120
/Users/rizwan/Downloads/fwddatasetwithrandomnfaultinformation/SourceCode/Mylyn-3.1/Mylyn-3.1/Mylyn-3.1/src/org.eclipse.mylyn.monitor.usage/src/org/eclipse/mylyn/internal/monitor/usage/wizards/GetNewUserIdPage.java	0	0	6	9	177	115	0	12	2	24	0	0	2	2	0	0	367	367	80	79	300	111	0	0	0	0	0	0	0	0	0	307	4	38	3	4	2	893	4	1666	11	4585	26	32	19	1640	449	1672	468
/Users/rizwan/Downloads/fwddatasetwithrandomnfaultinformation/SourceCode/Mylyn-3.1/Mylyn-3.1/Mylyn-3.1/src/org.eclipse.mylyn.monitor.usage/src/org/eclipse/mylyn/internal/monitor/usage/wizards/UsageSubmissionWizard.java	1	0	41	12	193	148	0	14	6	14	8	0	5	8	0	0	408	408	139	139	295	125	0	0	0	0	0	0	0	0	0	395	5	34	3	21	3	1094	4	1979	11	5513	28	39	15	2234	535	2273	550
/Users/rizwan/Downloads/fwddatasetwithrandomnfaultinformation/SourceCode/Mylyn-3.1/Mylyn-3.1/Mylyn-3.1/src/org.eclipse.mylyn.monitor.usage/src/org/eclipse/mylyn/internal/monitor/usage/wizards/UsageFileSelectionWizardPage.java	0	0	1	7	167	16	0	2	0	4	0	0	10	13	0	0	86	86	25	25	70	28	0	0	0	0	0	0	0	0	0	191	4	6	2	23	2	222	4	552	11	1557	25	21	16	479	234	500	250
/Users/rizwan/Downloads/fwddatasetwithrandomnfaultinformation/SourceCode/Mylyn-3.1/Mylyn-3.1/Mylyn-3.1/src/org.eclipse.mylyn.monitor.usage/src/org/eclipse/mylyn/internal/monitor/usage/wizards/UsageUploadWizardPage.java	0	0	4	2	194	34	0	1	0	5	0	0	0	0	0	0	64	64	9	9	60	24	0	0	0	0	0	0	0	0	0	234	4	6	2	0	0	146	4	480	9	1355	21	10	9	466	211	476	220
/Users/rizwan/Downloads/fwddatasetwithrandomnfaultinformation/SourceCode/Mylyn-3.1/Mylyn-3.1/Mylyn-3.1/src/org.eclipse.mylyn.monitor.usage/src/org/eclipse/mylyn/internal/monitor/usage/wizards/UsageSummaryEditorWizardPage.java	0	0	2	3	170	10	0	1	0	2	0	0	0	0	0	0	44	44	10	10	49	13	0	0	0	0	0	0	0	0	0	185	4	3	2	0	0	108	4	368	9	1041	21	7	6	356	177	363	183
/Users/rizwan/Downloads/fwddatasetwithrandomnfaultinformation/SourceCode/Mylyn-3.1/Mylyn-3.1/Mylyn-3.1/src/org.eclipse.mylyn.examples.bugzilla/src/org/eclipse/mylyn/internal/examples/bugzilla/Main.java	0	0	4	4	170	27	0	0	0	0	0	0	0	1	0	0	33	33	6	6	33	11	0	0	0	0	0	0	0	0	0	205	4	0	0	1	1	78	4	337	9	967	20	11	11	291	148	302	159
/Users/rizwan/Downloads/fwddatasetwithrandomnfaultinformation/SourceCode/Mylyn-3.1/Mylyn-3.1/Mylyn-3.1/src/org.eclipse.mylyn.tasks.tests/src/org/eclipse/mylyn/tasks/tests/PersonProposalProviderTest.java	0	0	0	3	172	8	0	0	0	0	0	0	0	0	0	0	178	178	8	8	139	32	0	0	0	0	0	0	0	0	0	183	3	0	0	0	0	372	4	733	7	2028	16	102	22	503	162	605	184
/Users/rizwan/Downloads/fwddatasetwithrandomnfaultinformation/SourceCode/Mylyn-3.1/Mylyn-3.1/Mylyn-3.1/src/org.eclipse.mylyn.tasks.tests/src/org/eclipse/mylyn/tasks/tests/CommentGroupStrategyTest.java	6	0	25	4	170	44	0	0	0	0	0	0	13	7	0	0	177	177	21	21	121	43	0	0	0	0	0	0	0	0	0	249	5	0	0	20	2	396	4	840	9	2354	22	78	24	682	194	760	218
/Users/rizwan/Downloads/fwddatasetwithrandomnfaultinformation/SourceCode/Mylyn-3.1/Mylyn-3.1/Mylyn-3.1/src/org.eclipse.mylyn.tasks.tests/src/org/eclipse/mylyn/tasks/tests/StackTraceDuplicateDetectorTest.java	0	0	32	3	171	34	0	0	0	0	0	0	0	0	0	0	64	64	10	10	22	10	0	0	0	0	0	0	0	0	0	240	4	0	0	0	0	148	4	428	7	1251	17	33	22	462	185	495	207
/Users/rizwan/Downloads/fwddatasetwithrandomnfaultinformation/SourceCode/Mylyn-3.1/Mylyn-3.1/Mylyn-3.1/src/org.eclipse.mylyn.tasks.tests/src/org/eclipse/mylyn/tasks/tests/RepositorySettingsPageTest.java	0	0	0	4	170	33	0	0	0	0	0	0	0	0	0	0	247	247	32	32	137	28	0	0	0	0	0	0	0	0	0	207	3	0	0	0	0	558	4	937	7	2646	16	9	8	639	175	648	183
/Users/rizwan/Downloads/fwddatasetwithrandomnfaultinformation/SourceCode/Mylyn-3.1/Mylyn-3.1/Mylyn-3.1/src/org.eclipse.mylyn.tasks.tests/src/org/eclipse/mylyn/tasks/tests/TaskListSaveManagerTest.java	0	0	3	13	170	18	0	0	0	1	0	0	0	0	0	0	61	61	9	9	50	14	0	0	0	0	0	0	0	0	0	204	4	1	1	0	0	140	4	418	9	1190	20	24	20	274	135	298	155
/Users/rizwan/Downloads/fwddatasetwithrandomnfaultinformation/SourceCode/Mylyn-3.1/Mylyn-3.1/Mylyn-3.1/src/org.eclipse.mylyn.tasks.tests/src/org/eclipse/mylyn/tasks/tests/TaskWorkingSetTest.java	0	0	0	2	170	54	0	0	0	2	4	0	0	0	0	0	120	120	15	15	88	26	0	0	0	0	0	0	0	0	0	226	3	2	1	4	1	270	4	625	11	1763	22	14	9	456	172	470	181
/Users/rizwan/Downloads/fwddatasetwithrandomnfaultinformation/SourceCode/Mylyn-3.1/Mylyn-3.1/Mylyn-3.1/src/org.eclipse.mylyn.tasks.tests/src/org/eclipse/mylyn/tasks/tests/TaskDiffUtilTest.java	0	0	16	3	172	36	0	0	0	0	0	0	0	2	0	0	35	35	3	3	13	2	0	0	0	0	0	0	0	0	0	227	4	0	0	2	1	76	4	329	9	972	20	12	8	190	100	202	108
/Users/rizwan/Downloads/fwddatasetwithrandomnfaultinformation/SourceCode/Mylyn-3.1/Mylyn-3.1/Mylyn-3.1/src/org.eclipse.mylyn.tasks.tests/src/org/eclipse/mylyn/tasks/tests/TaskListBackupManagerTest.java	0	0	0	2	170	12	0	0	0	0	0	0	0	0	0	0	41	41	4	4	31	3	0	0	0	0	0	0	0	0	0	184	3	0	0	0	0	90	4	315	7	911	16	20	12	191	103	211	115
/Users/rizwan/Downloads/fwddatasetwithrandomnfaultinformation/SourceCode/Mylyn-3.1/Mylyn-3.1/Mylyn-3.1/src/org.eclipse.mylyn.tasks.tests/src/org/eclipse/mylyn/tasks/tests/TaskDataImportTest.java	0	0	0	5	176	14	0	0	0	1	4	0	2	6	0	0	102	102	7	7	68	17	0	0	0	0	0	0	0	0	0	195	3	1	1	12	3	218	4	522	11	1481	24	21	13	365	154	386	167
/Users/rizwan/Downloads/fwddatasetwithrandomnfaultinformation/SourceCode/Mylyn-3.1/Mylyn-3.1/Mylyn-3.1/src/org.eclipse.mylyn.tasks.tests/src/org/eclipse/mylyn/tasks/tests/TasksTestsPlugin.java	0	0	0	2	174	10	0	0	0	0	0	0	0	0	0	0	8	8	5	5	10	2	0	0	0	0	0	0	0	0	0	186	3	0	0	0	0	26	4	231	7	681	16	5	5	108	74	113	79
/Users/rizwan/Downloads/fwddatasetwithrandomnfaultinformation/SourceCode/Mylyn-3.1/Mylyn-3.1/Mylyn-3.1/src/org.eclipse.mylyn.tasks.tests/src/org/eclipse/mylyn/tasks/tests/TaskRepositoryManagerTest.java	0	0	1	3	171	59	0	0	0	3	0	0	2	2	0	0	212	212	18	18	135	39	0	0	0	0	0	0	0	0	0	234	4	3	1	4	2	460	4	886	11	2484	24	56	29	640	242	696	271
/Users/rizwan/Downloads/fwddatasetwithrandomnfaultinformation/SourceCode/Mylyn-3.1/Mylyn-3.1/Mylyn-3.1/src/org.eclipse.mylyn.tasks.tests/src/org/eclipse/mylyn/tasks/tests/TaskKeyComparatorTest.java	0	0	3	13	172	8	0	0	0	0	0	0	0	0	0	0	35	35	16	16	32	4	0	0	0	0	0	0	0	0	0	196	4	0	0	0	0	102	4	342	7	989	17	58	29	214	108	272	137
/Users/rizwan/Downloads/fwddatasetwithrandomnfaultinformation/SourceCode/Mylyn-3.1/Mylyn-3.1/Mylyn-3.1/src/org.eclipse.mylyn.tasks.tests/src/org/eclipse/mylyn/tasks/tests/TaskDataManagerTest.java	0	0	0	10	177	533	0	0	0	0	1	0	10	10	0	0	291	291	22	22	169	49	0	0	0	0	0	0	0	0	0	720	3	0	0	21	3	626	4	1595	9	4566	21	91	39	867	301	958	340
/Users/rizwan/Downloads/fwddatasetwithrandomnfaultinformation/SourceCode/Mylyn-3.1/Mylyn-3.1/Mylyn-3.1/src/org.eclipse.mylyn.tasks.tests/src/org/eclipse/mylyn/tasks/tests/ProjectRepositoryAssociationTest.java	0	0	0	2	170	11	0	0	0	0	0	0	0	0	0	0	60	60	5	5	36	8	0	0	0	0	0	0	0	0	0	183	3	0	0	0	0	130	4	364	7	1048	16	6	6	234	113	240	119
/Users/rizwan/Downloads/fwddatasetwithrandomnfaultinformation/SourceCode/Mylyn-3.1/Mylyn-3.1/Mylyn-3.1/src/org.eclipse.mylyn.tasks.tests/src/org/eclipse/mylyn/tasks/tests/TaskTestUtil.java	0	0	2	2	183	20	0	0	0	2	0	0	0	0	0	0	95	95	20	20	58	11	0	0	0	0	0	0	0	0	0	207	4	2	1	0	0	230	4	517	9	1482	20	5	5	472	195	477	200
/Users/rizwan/Downloads/fwddatasetwithrandomnfaultinformation/SourceCode/Mylyn-3.1/Mylyn-3.1/Mylyn-3.1/src/org.eclipse.mylyn.tasks.tests/src/org/eclipse/mylyn/tasks/tests/AttachmentSizeFormatterTest.java	0	0	0	4	174	8	0	0	0	0	0	0	0	0	0	0	50	50	7	7	30	9	0	0	0	0	0	0	0	0	0	186	3	0	0	0	0	114	4	346	7	999	16	39	23	187	89	226	112
/Users/rizwan/Downloads/fwddatasetwithrandomnfaultinformation/SourceCode/Mylyn-3.1/Mylyn-3.1/Mylyn-3.1/src/org.eclipse.mylyn.tasks.tests/src/org/eclipse/mylyn/tasks/tests/AllTasksTests.java	0	0	0	2	171	20	0	0	0	0	0	0	0	0	0	0	60	60	2	2	73	1	0	0	0	0	0	0	0	0	0	193	3	0	0	0	0	124	4	398	7	1120	16	5	5	355	140	360	145
/Users/rizwan/Downloads/fwddatasetwithrandomnfaultinformation/SourceCode/Mylyn-3.1/Mylyn-3.1/Mylyn-3.1/src/org.eclipse.mylyn.tasks.tests/src/org/eclipse/mylyn/tasks/tests/TaskMapperTest.java	0	0	0	2	170	40	0	0	0	1	0	0	4	4	0	0	209	209	11	11	103	17	0	0	0	0	0	0	0	0	0	212	3	1	1	8	2	440	4	791	11	2254	23	51	31	546	179	597	210
/Users/rizwan/Downloads/fwddatasetwithrandomnfaultinformation/SourceCode/Mylyn-3.1/Mylyn-3.1/Mylyn-3.1/src/org.eclipse.mylyn.tasks.tests/src/org/eclipse/mylyn/tasks/tests/TaskRepositoryFilterTests.java	0	0	0	2	170	12	0	0	0	0	0	0	0	0	0	0	44	44	4	4	38	11	0	0	0	0	0	0	0	0	0	184	3	0	0	0	0	96	4	336	7	959	16	5	5	237	101	242	106
/Users/rizwan/Downloads/fwddatasetwithrandomnfaultinformation/SourceCode/Mylyn-3.1/Mylyn-3.1/Mylyn-3.1/src/org.eclipse.mylyn.tasks.tests/src/org/eclipse/mylyn/tasks/tests/TaskListPresentationTest.java	0	0	0	2	170	10	0	0	1	0	2	0	1	1	0	0	6	6	2	2	7	1	0	0	0	0	0	0	0	0	0	182	3	1	1	4	3	16	4	222	11	658	24	7	7	101	72	108	79
/Users/rizwan/Downloads/fwddatasetwithrandomnfaultinformation/SourceCode/Mylyn-3.1/Mylyn-3.1/Mylyn-3.1/src/org.eclipse.mylyn.tasks.tests/src/org/eclipse/mylyn/tasks/tests/RefactorRepositoryUrlOperationTest.java	0	0	1	9	181	104	0	0	0	0	1	0	0	2	0	0	210	210	13	13	128	30	0	0	0	0	0	0	0	0	0	295	4	0	0	3	2	446	4	912	9	2577	21	76	47	659	237	735	284
/Users/rizwan/Downloads/fwddatasetwithrandomnfaultinformation/SourceCode/Mylyn-3.1/Mylyn-3.1/Mylyn-3.1/src/org.eclipse.mylyn.tasks.tests/src/org/eclipse/mylyn/tasks/tests/BackgroundSaveTest.java	0	0	2	2	173	8	0	0	0	0	0	0	0	2	0	0	23	23	4	4	18	4	0	0	0	0	0	0	0	0	0	185	4	0	0	2	1	54	4	272	9	794	20	7	7	173	117	180	124
/Users/rizwan/Downloads/fwddatasetwithrandomnfaultinformation/SourceCode/Mylyn-3.1/Mylyn-3.1/Mylyn-3.1/src/org.eclipse.mylyn.tasks.tests/src/org/eclipse/mylyn/tasks/tests/TaskPlanningEditorTest.java	0	0	1	2	174	12	0	0	0	0	0	0	0	0	0	0	106	106	6	6	68	15	0	0	0	0	0	0	0	0	0	189	4	0	0	0	0	224	4	504	7	1428	17	9	7	346	132	355	139
/Users/rizwan/Downloads/fwddatasetwithrandomnfaultinformation/SourceCode/Mylyn-3.1/Mylyn-3.1/Mylyn-3.1/src/org.eclipse.mylyn.tasks.tests/src/org/eclipse/mylyn/tasks/tests/CopyDetailsActionTest.java	0	0	0	2	170	8	0	0	0	0	0	0	0	0	0	0	7	7	2	2	7	2	0	0	0	0	0	0	0	0	0	180	3	0	0	0	0	18	4	214	7	633	16	6	6	92	68	98	74
/Users/rizwan/Downloads/fwddatasetwithrandomnfaultinformation/SourceCode/Mylyn-3.1/Mylyn-3.1/Mylyn-3.1/src/org.eclipse.mylyn.tasks.tests/src/org/eclipse/mylyn/tasks/tests/TaskExportImportTest.java	0	0	3	3	171	206	0	0	0	1	1	0	3	4	0	0	101	101	7	7	52	17	0	0	0	0	0	0	0	0	0	383	4	1	1	8	3	216	4	689	11	1997	25	10	8	360	209	370	217
/Users/rizwan/Downloads/fwddatasetwithrandomnfaultinformation/SourceCode/Mylyn-3.1/Mylyn-3.1/Mylyn-3.1/src/org.eclipse.mylyn.tasks.tests/src/org/eclipse/mylyn/tasks/tests/TasksUtilTest.java	0	0	4	9	166	6	5	0	0	0	0	0	0	0	0	0	29	29	8	8	15	2	0	0	0	0	0	0	0	0	0	190	5	0	0	0	0	74	4	290	7	851	18	14	12	123	76	137	88
/Users/rizwan/Downloads/fwddatasetwithrandomnfaultinformation/SourceCode/Mylyn-3.1/Mylyn-3.1/Mylyn-3.1/src/org.eclipse.mylyn.tasks.tests/src/org/eclipse/mylyn/tasks/tests/TaskContainerTest.java	0	0	0	2	170	8	0	0	0	0	0	0	0	0	0	0	18	18	2	2	14	4	0	0	0	0	0	0	0	0	0	180	3	0	0	0	0	40	4	245	7	717	16	26	21	84	59	110	80
/Users/rizwan/Downloads/fwddatasetwithrandomnfaultinformation/SourceCode/Mylyn-3.1/Mylyn-3.1/Mylyn-3.1/src/org.eclipse.mylyn.tasks.tests/src/org/eclipse/mylyn/tasks/tests/NewTaskWizardRepositorySelectionTest.java	0	0	0	2	170	12	0	0	0	0	0	0	0	0	0	0	79	79	3	3	55	15	0	0	0	0	0	0	0	0	0	184	3	0	0	0	0	164	4	425	7	1205	16	9	8	338	138	347	146
/Users/rizwan/Downloads/fwddatasetwithrandomnfaultinformation/SourceCode/Mylyn-3.1/Mylyn-3.1/Mylyn-3.1/src/org.eclipse.mylyn.tasks.tests/src/org/eclipse/mylyn/tasks/tests/CommentQuoterTest.java	0	0	0	2	172	8	0	0	0	0	0	0	0	18	0	0	33	33	9	9	27	16	0	0	0	0	0	0	0	0	0	182	3	0	0	18	1	84	4	335	9	963	19	13	6	193	92	206	98
/Users/rizwan/Downloads/fwddatasetwithrandomnfaultinformation/SourceCode/Mylyn-3.1/Mylyn-3.1/Mylyn-3.1/src/org.eclipse.mylyn.tasks.tests/src/org/eclipse/mylyn/tasks/tests/TaskListExternalizationTest.java	0	0	5	2	181	28	0	0	0	3	0	0	15	15	0	0	395	395	32	32	223	57	0	0	0	0	0	0	0	0	0	216	4	3	1	30	2	854	4	1394	11	3902	24	182	72	936	250	1118	322
/Users/rizwan/Downloads/fwddatasetwithrandomnfaultinformation/SourceCode/Mylyn-3.1/Mylyn-3.1/Mylyn-3.1/src/org.eclipse.mylyn.tasks.tests/src/org/eclipse/mylyn/tasks/tests/NewTaskFromSelectionActionTest.java	0	0	0	3	172	26	0	0	0	0	0	0	0	0	0	0	33	33	6	6	28	6	0	0	0	0	0	0	0	0	0	201	3	0	0	0	0	78	4	320	7	926	16	13	10	219	113	232	123
/Users/rizwan/Downloads/fwddatasetwithrandomnfaultinformation/SourceCode/Mylyn-3.1/Mylyn-3.1/Mylyn-3.1/src/org.eclipse.mylyn.tasks.tests/src/org/eclipse/mylyn/tasks/tests/TaskRepositorySorterTest.java	0	0	0	2	170	30	0	0	0	0	0	0	4	3	0	0	42	42	7	7	33	15	0	0	0	0	0	0	0	0	0	202	3	0	0	7	2	98	4	364	9	1044	20	44	13	197	85	241	98
/Users/rizwan/Downloads/fwddatasetwithrandomnfaultinformation/SourceCode/Mylyn-3.1/Mylyn-3.1/Mylyn-3.1/src/org.eclipse.mylyn.tasks.tests/src/org/eclipse/mylyn/tasks/tests/TaskListTest.java	0	0	0	2	172	17	0	0	0	0	0	0	2	2	0	0	781	781	28	28	380	89	0	0	0	0	0	0	0	0	0	191	3	0	0	4	2	1618	4	2291	9	6404	20	505	131	1164	192	1669	323
/Users/rizwan/Downloads/fwddatasetwithrandomnfaultinformation/SourceCode/Mylyn-3.1/Mylyn-3.1/Mylyn-3.1/src/org.eclipse.mylyn.tasks.tests/src/org/eclipse/mylyn/tasks/tests/TaskRepositoriesExternalizerTest.java	0	0	8	3	171	12	0	0	0	0	0	0	2	2	0	0	64	64	7	7	60	20	0	0	0	0	0	0	0	0	0	194	4	0	0	4	2	142	4	430	9	1209	21	35	21	280	130	315	151
/Users/rizwan/Downloads/fwddatasetwithrandomnfaultinformation/SourceCode/Mylyn-3.1/Mylyn-3.1/Mylyn-3.1/src/org.eclipse.mylyn.tasks.tests/src/org/eclipse/mylyn/tasks/tests/TasksUiUtilTest.java	0	0	0	2	170	30	0	0	0	0	4	0	0	0	0	0	182	182	7	7	104	24	0	0	0	0	0	0	0	0	0	202	3	0	0	4	1	378	4	720	9	2033	19	59	28	476	149	535	177
/Users/rizwan/Downloads/fwddatasetwithrandomnfaultinformation/SourceCode/Mylyn-3.1/Mylyn-3.1/Mylyn-3.1/src/org.eclipse.mylyn.tasks.tests/src/org/eclipse/mylyn/tasks/tests/TaskActivityTimingTest.java	1	1	19	60	219	1022	0	0	0	3	0	0	4	3	0	0	1459	1459	34	34	723	257	0	0	0	0	0	0	0	0	0	1322	6	3	1	7	2	2986	4	5311	11	14951	26	1066	181	3569	437	4635	618
/Users/rizwan/Downloads/fwddatasetwithrandomnfaultinformation/SourceCode/Mylyn-3.1/Mylyn-3.1/Mylyn-3.1/src/org.eclipse.mylyn.tasks.tests/src/org/eclipse/mylyn/tasks/tests/TaskListSorterTest.java	0	0	0	17	173	8	0	0	0	0	0	0	1	0	0	0	171	171	16	16	136	40	0	0	0	0	0	0	0	0	0	198	3	0	0	1	1	374	4	757	9	2096	19	134	69	612	175	746	244
/Users/rizwan/Downloads/fwddatasetwithrandomnfaultinformation/SourceCode/Mylyn-3.1/Mylyn-3.1/Mylyn-3.1/src/org.eclipse.mylyn.tasks.tests/src/org/eclipse/mylyn/tasks/tests/TaskActivityManagerTest.java	0	0	2	6	171	28	0	0	0	0	0	0	0	0	0	0	155	155	19	19	124	32	0	0	0	0	0	0	0	0	0	207	4	0	0	0	0	348	4	719	7	2000	17	32	26	550	197	582	223
/Users/rizwan/Downloads/fwddatasetwithrandomnfaultinformation/SourceCode/Mylyn-3.1/Mylyn-3.1/Mylyn-3.1/src/org.eclipse.mylyn.tasks.tests/src/org/eclipse/mylyn/tasks/tests/TaskListContentProviderTest.java	0	0	0	2	170	8	0	0	0	0	0	0	0	0	0	0	32	32	4	4	34	6	0	0	0	0	0	0	0	0	0	180	3	0	0	0	0	72	4	299	7	857	16	5	5	224	115	229	120
/Users/rizwan/Downloads/fwddatasetwithrandomnfaultinformation/SourceCode/Mylyn-3.1/Mylyn-3.1/Mylyn-3.1/src/org.eclipse.mylyn.tasks.tests/src/org/eclipse/mylyn/tasks/tests/TaskListDropAdapterTest.java	0	0	2	2	171	15	0	0	0	0	0	0	1	1	0	0	28	28	4	4	27	7	0	0	0	0	0	0	0	0	0	190	4	0	0	2	2	64	4	300	9	865	21	8	8	198	118	206	126
/Users/rizwan/Downloads/fwddatasetwithrandomnfaultinformation/SourceCode/Mylyn-3.1/Mylyn-3.1/Mylyn-3.1/src/org.eclipse.mylyn.tasks.tests/src/org/eclipse/mylyn/tasks/tests/DateRangeTest.java	0	0	7	8	173	16	0	0	0	0	0	0	9	9	0	0	250	250	11	11	109	31	0	0	0	0	0	0	0	0	0	204	4	0	0	18	2	522	4	894	9	2541	21	95	39	601	161	696	200
/Users/rizwan/Downloads/fwddatasetwithrandomnfaultinformation/SourceCode/Mylyn-3.1/Mylyn-3.1/Mylyn-3.1/src/org.eclipse.mylyn.tasks.tests/src/org/eclipse/mylyn/tasks/tests/TaskDataStoreTest.java	0	0	0	2	171	8	0	0	0	1	0	0	0	0	0	0	147	147	11	11	112	24	0	0	0	0	0	0	0	0	0	181	3	1	1	0	0	316	4	642	9	1791	19	64	39	507	182	571	221
/Users/rizwan/Downloads/fwddatasetwithrandomnfaultinformation/SourceCode/Mylyn-3.1/Mylyn-3.1/Mylyn-3.1/src/org.eclipse.mylyn.tasks.tests/src/org/eclipse/mylyn/tasks/tests/RepositoryTemplateManagerTest.java	0	0	0	2	170	8	0	0	0	0	0	0	0	0	0	0	12	12	5	5	15	2	0	0	0	0	0	0	0	0	0	180	3	0	0	0	0	34	4	238	7	697	16	5	5	149	88	154	93
/Users/rizwan/Downloads/fwddatasetwithrandomnfaultinformation/SourceCode/Mylyn-3.1/Mylyn-3.1/Mylyn-3.1/src/org.eclipse.mylyn.tasks.tests/src/org/eclipse/mylyn/tasks/tests/TaskTest.java	0	0	0	3	171	16	0	0	0	0	0	0	0	0	0	0	58	58	6	6	36	3	0	0	0	0	0	0	0	0	0	190	3	0	0	0	0	128	4	364	7	1053	16	23	17	203	100	226	117
/Users/rizwan/Downloads/fwddatasetwithrandomnfaultinformation/SourceCode/Mylyn-3.1/Mylyn-3.1/Mylyn-3.1/src/org.eclipse.mylyn.tasks.tests/src/org/eclipse/mylyn/tasks/tests/TaskRepositoryTest.java	0	0	0	3	170	24	0	0	0	0	0	0	1	1	0	0	145	145	12	12	88	17	0	0	0	0	0	0	0	0	0	197	3	0	0	2	2	314	4	627	9	1776	20	18	18	457	181	475	199
/Users/rizwan/Downloads/fwddatasetwithrandomnfaultinformation/SourceCode/Mylyn-3.1/Mylyn-3.1/Mylyn-3.1/src/org.eclipse.mylyn.tasks.tests/src/org/eclipse/mylyn/tasks/tests/QueryExportImportTest.java	0	0	2	9	170	578	0	0	0	2	1	0	33	33	0	0	232	232	22	22	143	57	0	0	0	0	0	0	0	0	0	759	4	2	1	67	3	508	4	1548	11	4443	25	82	43	731	219	813	262
/Users/rizwan/Downloads/fwddatasetwithrandomnfaultinformation/SourceCode/Mylyn-3.1/Mylyn-3.1/Mylyn-3.1/src/org.eclipse.mylyn.tasks.tests/src/org/eclipse/mylyn/tasks/tests/TaskAttachmentTest.java	0	0	0	2	172	8	0	0	0	0	0	0	0	0	0	0	48	48	7	7	56	14	0	0	0	0	0	0	0	0	0	182	3	0	0	0	0	110	4	369	7	1037	16	7	7	345	154	352	161
/Users/rizwan/Downloads/fwddatasetwithrandomnfaultinformation/SourceCode/Mylyn-3.1/Mylyn-3.1/Mylyn-3.1/src/org.eclipse.mylyn.tasks.tests/src/org/eclipse/mylyn/tasks/tests/TaskListUiTest.java	3	0	4	4	190	38	0	0	1	0	2	0	11	11	0	0	207	207	23	23	192	84	0	0	0	0	0	0	0	0	0	239	5	1	1	24	3	460	4	1013	11	2761	26	137	60	835	293	972	353
/Users/rizwan/Downloads/fwddatasetwithrandomnfaultinformation/SourceCode/Mylyn-3.1/Mylyn-3.1/Mylyn-3.1/src/org.eclipse.mylyn.tasks.tests/src/org/eclipse/mylyn/tasks/tests/TaskActivationActionTest.java	0	0	0	2	170	8	0	0	0	0	0	0	0	0	0	0	26	26	3	3	18	2	0	0	0	0	0	0	0	0	0	180	3	0	0	0	0	58	4	265	7	775	16	5	5	130	79	135	84
/Users/rizwan/Downloads/fwddatasetwithrandomnfaultinformation/SourceCode/Mylyn-3.1/Mylyn-3.1/Mylyn-3.1/src/org.eclipse.mylyn.tasks.tests/src/org/eclipse/mylyn/tasks/tests/AllTasksPerformanceTests.java	0	0	0	2	166	6	0	0	0	0	0	0	0	0	0	0	5	5	2	2	9	1	0	0	0	0	0	0	0	0	0	174	3	0	0	0	0	14	4	205	7	605	16	5	5	99	61	104	66
/Users/rizwan/Downloads/fwddatasetwithrandomnfaultinformation/SourceCode/Mylyn-3.1/Mylyn-3.1/Mylyn-3.1/src/org.eclipse.mylyn.tasks.tests/src/org/eclipse/mylyn/tasks/tests/ScheduledPresentationTest.java	0	0	3	5	170	194	0	0	0	0	0	0	1	1	0	0	186	186	6	6	101	33	0	0	0	0	0	0	0	0	0	372	4	0	0	2	2	384	4	902	9	2571	21	54	32	497	195	551	227
/Users/rizwan/Downloads/fwddatasetwithrandomnfaultinformation/SourceCode/Mylyn-3.1/Mylyn-3.1/Mylyn-3.1/src/org.eclipse.mylyn.tasks.tests/src/org/eclipse/mylyn/tasks/tests/TaskActivationHistoryTest.java	0	0	0	35	179	178	0	0	0	0	17	0	5	9	0	0	331	331	8	8	206	37	0	0	0	0	0	0	0	0	0	392	3	0	0	31	3	678	4	1354	9	3818	21	203	71	817	221	1020	292
/Users/rizwan/Downloads/fwddatasetwithrandomnfaultinformation/SourceCode/Mylyn-3.1/Mylyn-3.1/Mylyn-3.1/src/org.eclipse.mylyn.tasks.tests/src/org/eclipse/mylyn/tasks/tests/TaskDataExportTest.java	0	0	0	2	177	30	0	0	0	9	0	0	4	4	0	0	124	124	18	18	88	30	0	0	0	0	0	0	0	0	0	209	3	9	1	8	2	284	4	638	11	1797	23	14	12	528	217	542	229
/Users/rizwan/Downloads/fwddatasetwithrandomnfaultinformation/SourceCode/Mylyn-3.1/Mylyn-3.1/Mylyn-3.1/src/org.eclipse.mylyn.tasks.tests/src/org/eclipse/mylyn/tasks/tests/LinkProviderTest.java	1	0	0	3	171	8	0	0	0	0	0	0	0	0	0	0	54	54	9	9	44	9	0	0	0	0	0	0	0	0	0	183	4	0	0	0	0	126	4	370	7	1056	17	22	13	250	106	272	119
/Users/rizwan/Downloads/fwddatasetwithrandomnfaultinformation/SourceCode/Mylyn-3.1/Mylyn-3.1/Mylyn-3.1/src/org.eclipse.mylyn.tasks.tests/src/org/eclipse/mylyn/tasks/tests/ui/RetrieveTitleFromUrlTest.java	0	0	0	2	171	13	0	0	0	0	0	0	0	0	0	0	13	13	5	5	14	4	0	0	0	0	0	0	0	0	0	186	3	0	0	0	0	36	4	247	7	723	16	5	5	135	97	140	102
/Users/rizwan/Downloads/fwddatasetwithrandomnfaultinformation/SourceCode/Mylyn-3.1/Mylyn-3.1/Mylyn-3.1/src/org.eclipse.mylyn.tasks.tests/src/org/eclipse/mylyn/tasks/tests/ui/ContextPerspectiveManagerTest.java	0	0	0	3	170	54	0	0	0	0	0	0	0	0	0	0	65	65	6	6	41	6	0	0	0	0	0	0	0	0	0	227	3	0	0	0	0	142	4	423	7	1222	16	10	8	316	141	326	149
/Users/rizwan/Downloads/fwddatasetwithrandomnfaultinformation/SourceCode/Mylyn-3.1/Mylyn-3.1/Mylyn-3.1/src/org.eclipse.mylyn.tasks.tests/src/org/eclipse/mylyn/tasks/tests/ui/TaskRelationHyperlinkDetectorTest.java	0	0	0	2	170	8	0	0	0	0	0	0	0	0	0	0	4	4	4	4	8	1	0	0	0	0	0	0	0	0	0	180	3	0	0	0	0	16	4	212	7	627	16	5	5	105	69	110	74
/Users/rizwan/Downloads/fwddatasetwithrandomnfaultinformation/SourceCode/Mylyn-3.1/Mylyn-3.1/Mylyn-3.1/src/org.eclipse.mylyn.tasks.tests/src/org/eclipse/mylyn/tasks/tests/ui/MarkTaskHandlerTest.java	0	0	0	2	170	14	0	0	0	0	0	0	0	0	0	0	41	41	9	9	36	4	0	0	0	0	0	0	0	0	0	186	3	0	0	0	0	100	4	333	7	959	16	8	8	252	123	260	131
/Users/rizwan/Downloads/fwddatasetwithrandomnfaultinformation/SourceCode/Mylyn-3.1/Mylyn-3.1/Mylyn-3.1/src/org.eclipse.mylyn.tasks.tests/src/org/eclipse/mylyn/tasks/tests/ui/TaskHyperlinkDetectorTest.java	0	0	0	2	170	8	0	0	0	0	0	0	0	0	0	0	43	43	13	13	39	8	0	0	0	0	0	0	0	0	0	180	3	0	0	0	0	112	4	346	7	991	16	42	25	252	111	294	136
/Users/rizwan/Downloads/fwddatasetwithrandomnfaultinformation/SourceCode/Mylyn-3.1/Mylyn-3.1/Mylyn-3.1/src/org.eclipse.mylyn.tasks.tests/src/org/eclipse/mylyn/tasks/tests/ui/TaskAttachmentPropertyTesterTest.java	0	0	0	2	170	8	0	0	0	0	0	0	0	0	0	0	22	22	4	4	15	2	0	0	0	0	0	0	0	0	0	180	3	0	0	0	0	52	4	256	7	751	16	7	7	141	82	148	89
/Users/rizwan/Downloads/fwddatasetwithrandomnfaultinformation/SourceCode/Mylyn-3.1/Mylyn-3.1/Mylyn-3.1/src/org.eclipse.mylyn.tasks.tests/src/org/eclipse/mylyn/tasks/tests/ui/editor/EditorUtilTest.java	0	0	0	2	170	10	0	0	0	0	0	0	0	0	0	0	78	78	6	6	59	15	0	0	0	0	0	0	0	0	0	182	3	0	0	0	0	168	4	431	7	1219	16	5	5	291	96	296	101
/Users/rizwan/Downloads/fwddatasetwithrandomnfaultinformation/SourceCode/Mylyn-3.1/Mylyn-3.1/Mylyn-3.1/src/org.eclipse.mylyn.tasks.tests/src/org/eclipse/mylyn/tasks/tests/ui/editor/TaskEditorPartDescriptorTest.java	0	0	0	2	170	10	0	0	0	0	0	0	2	2	0	0	21	21	8	8	20	3	0	0	0	0	0	0	0	0	0	182	3	0	0	4	2	58	4	276	9	805	20	17	13	144	87	161	100
/Users/rizwan/Downloads/fwddatasetwithrandomnfaultinformation/SourceCode/Mylyn-3.1/Mylyn-3.1/Mylyn-3.1/src/org.eclipse.mylyn.tasks.tests/src/org/eclipse/mylyn/tasks/tests/ui/editor/TaskUrlHyperlinkDetectorTest.java	0	0	0	3	172	28	0	0	0	0	0	0	0	0	0	0	56	57	9	9	41	10	0	0	0	0	0	0	0	0	0	203	3	0	0	0	0	131	4	392	7	1125	16	34	12	240	113	274	125
/Users/rizwan/Downloads/fwddatasetwithrandomnfaultinformation/SourceCode/Mylyn-3.1/Mylyn-3.1/Mylyn-3.1/src/org.eclipse.mylyn.tasks.tests/src/org/eclipse/mylyn/tasks/tests/core/TaskRepositoryLocationTest.java	0	0	0	2	170	16	0	0	0	0	0	0	0	0	0	0	80	80	7	7	59	12	0	0	0	0	0	0	0	0	0	188	3	0	0	0	0	174	4	440	7	1249	16	12	11	319	126	331	137
/Users/rizwan/Downloads/fwddatasetwithrandomnfaultinformation/SourceCode/Mylyn-3.1/Mylyn-3.1/Mylyn-3.1/src/org.eclipse.mylyn.tasks.tests/src/org/eclipse/mylyn/tasks/tests/core/TaskListUnmatchedContainerTest.java	0	0	5	2	209	46	0	0	0	0	1	0	1	2	0	0	288	288	16	16	167	38	0	0	0	0	0	0	0	0	0	262	4	0	0	4	3	608	4	1090	9	3063	22	59	25	831	219	890	244
/Users/rizwan/Downloads/fwddatasetwithrandomnfaultinformation/SourceCode/Mylyn-3.1/Mylyn-3.1/Mylyn-3.1/src/org.eclipse.mylyn.tasks.tests/src/org/eclipse/mylyn/tasks/tests/core/ITasksCoreConstantsTest.java	0	0	0	2	170	8	0	0	0	0	0	0	0	0	0	0	33	33	3	3	16	1	0	0	0	0	0	0	0	0	0	180	3	0	0	0	0	72	4	276	7	811	16	5	5	138	74	143	79
/Users/rizwan/Downloads/fwddatasetwithrandomnfaultinformation/SourceCode/Mylyn-3.1/Mylyn-3.1/Mylyn-3.1/src/org.eclipse.mylyn.tasks.tests/src/org/eclipse/mylyn/tasks/tests/util/TestTaskDataCollector.java	0	0	0	2	170	8	0	0	0	1	1	0	5	5	0	0	18	18	6	6	19	5	0	0	0	0	0	0	0	0	0	180	3	1	1	11	3	48	4	275	11	801	24	5	5	174	93	179	98
/Users/rizwan/Downloads/fwddatasetwithrandomnfaultinformation/SourceCode/Mylyn-3.1/Mylyn-3.1/Mylyn-3.1/src/org.eclipse.mylyn.tasks.tests/src/org/eclipse/mylyn/tasks/tests/connector/MockRepositoryConnector.java	0	0	0	3	173	34	0	0	0	0	0	0	3	3	0	0	32	32	25	25	49	13	0	0	0	0	0	0	0	0	0	210	3	0	0	6	2	114	4	401	9	1141	20	9	9	408	160	417	169
/Users/rizwan/Downloads/fwddatasetwithrandomnfaultinformation/SourceCode/Mylyn-3.1/Mylyn-3.1/Mylyn-3.1/src/org.eclipse.mylyn.tasks.tests/src/org/eclipse/mylyn/tasks/tests/connector/MockTask.java	0	0	1	2	170	10	0	0	0	0	1	0	0	0	0	0	15	15	11	11	12	1	0	0	0	0	0	0	0	0	0	183	4	0	0	1	1	52	4	258	9	761	20	5	5	139	84	144	89
/Users/rizwan/Downloads/fwddatasetwithrandomnfaultinformation/SourceCode/Mylyn-3.1/Mylyn-3.1/Mylyn-3.1/src/org.eclipse.mylyn.tasks.tests/src/org/eclipse/mylyn/tasks/tests/connector/MockRepositoryConnectorUi.java	0	0	2	3	171	14	0	0	0	0	0	0	2	2	0	0	21	21	8	8	24	3	0	0	0	0	0	0	0	0	0	190	4	0	0	4	2	58	4	289	9	839	21	6	6	226	118	232	124
/Users/rizwan/Downloads/fwddatasetwithrandomnfaultinformation/SourceCode/Mylyn-3.1/Mylyn-3.1/Mylyn-3.1/src/org.eclipse.mylyn.tasks.tests/src/org/eclipse/mylyn/tasks/tests/connector/MockRepositoryQuery.java	0	0	1	2	170	8	0	0	0	0	0	0	0	0	0	0	9	9	4	4	9	1	0	0	0	0	0	0	0	0	0	181	4	0	0	0	0	26	4	225	7	664	17	5	5	101	73	106	78
/Users/rizwan/Downloads/fwddatasetwithrandomnfaultinformation/SourceCode/Mylyn-3.1/Mylyn-3.1/Mylyn-3.1/src/org.eclipse.mylyn.tasks.tests/src/org/eclipse/mylyn/tasks/tests/connector/MockAttachmentHandler.java	0	0	0	2	170	8	0	0	0	0	0	0	0	0	0	0	7	7	6	6	15	1	0	0	0	0	0	0	0	0	0	180	3	0	0	0	0	26	4	229	7	671	16	5	5	178	87	183	92
/Users/rizwan/Downloads/fwddatasetwithrandomnfaultinformation/SourceCode/Mylyn-3.1/Mylyn-3.1/Mylyn-3.1/src/org.eclipse.mylyn.tasks.tests/src/org/eclipse/mylyn/tasks/tests/performance/TaskContainerTest.java	4	0	3	3	170	8	0	0	0	0	0	0	3	0	0	0	16	16	7	7	19	4	0	0	0	0	0	0	0	0	0	188	5	0	0	3	1	46	4	270	9	786	21	14	10	135	87	149	97
[truncated: 5,931 more rows]
[truncated: 16 more columns]
